# Supplementary material for: Pacing the phasing of leg and arm movements in breaststroke swimming to minimize intra-cyclic velocity fluctuations
Source: PLoS One. 2017 Oct 12;12(10):e0186160. doi: 10.1371/journal.pone.0186160 (PMC5638342; doi:10.1371/journal.pone.0186160)
Supplement: S1 Archive — (ZIP) [file pone.0186160.s003.zip]

Archive with 183 entries (183 files):
- P25_180_veldata.txt
- P25_225_veldata.txt
- P25_270_veldata.txt
- P26_1_veldata.txt
- P26_2_veldata.txt
- P26_90_veldata.txt
- P26_135_veldata.txt
- P26_180_veldata.txt
- P26_225_veldata.txt
- P26_270_veldata.txt
- info.txt
- P1_1_veldata.txt
- P1_2_veldata.txt
- P1_90_veldata.txt
- P1_135_veldata.txt
- P1_180_veldata.txt
- P1_225_veldata.txt
- P1_270_veldata.txt
- P2_1_veldata.txt
- P2_2_veldata.txt
- P2_90_veldata.txt
- P2_135_veldata.txt
- P2_180_veldata.txt
- P2_225_veldata.txt
- P2_270_veldata.txt
- P3_1_veldata.txt
- P3_2_veldata.txt
- P3_90_veldata.txt
- P3_135_veldata.txt
- P3_180_veldata.txt
- P3_225_veldata.txt
- P3_270_veldata.txt
- P4_1_veldata.txt
- P4_2_veldata.txt
- P4_90_veldata.txt
- P4_135_veldata.txt
- P4_180_veldata.txt
- P4_225_veldata.txt
- P4_270_veldata.txt
- P5_1_veldata.txt
- P5_2_veldata.txt
- P5_90_veldata.txt
- P5_135_veldata.txt
- P5_180_veldata.txt
- P5_225_veldata.txt
- P5_270_veldata.txt
- P6_1_veldata.txt
- P6_2_veldata.txt
- P6_90_veldata.txt
- P6_135_veldata.txt
- P6_180_veldata.txt
- P6_225_veldata.txt
- P6_270_veldata.txt
- P7_1_veldata.txt
- P7_2_veldata.txt
- P7_90_veldata.txt
- P7_135_veldata.txt
- P7_180_veldata.txt
- P7_225_veldata.txt
- P7_270_veldata.txt
- P8_1_veldata.txt
- P8_2_veldata.txt
- P8_90_veldata.txt
- P8_135_veldata.txt
- P8_180_veldata.txt
- P8_225_veldata.txt
- P8_270_veldata.txt
- P9_1_veldata.txt
- P9_2_veldata.txt
- P9_90_veldata.txt
- P9_135_veldata.txt
- P9_180_veldata.txt
- P9_225_veldata.txt
- P9_270_veldata.txt
- P10_1_veldata.txt
- P10_2_veldata.txt
- P10_90_veldata.txt
- P10_135_veldata.txt
- P10_180_veldata.txt
- P10_225_veldata.txt
- P10_270_veldata.txt
- P11_1_veldata.txt
- P11_2_veldata.txt
- P11_90_veldata.txt
- P11_135_veldata.txt
- P11_180_veldata.txt
- P11_225_veldata.txt
- P11_270_veldata.txt
- P12_1_veldata.txt
- P12_2_veldata.txt
- P12_90_veldata.txt
- P12_135_veldata.txt
- P12_180_veldata.txt
- P12_225_veldata.txt
- P12_270_veldata.txt
- P13_1_veldata.txt
- P13_2_veldata.txt
- P13_90_veldata.txt
- P13_135_veldata.txt
- P13_180_veldata.txt
- P13_225_veldata.txt
- P13_270_veldata.txt
- P14_1_veldata.txt
- P14_2_veldata.txt
- P14_90_veldata.txt
- P14_135_veldata.txt
- P14_180_veldata.txt
- P14_225_veldata.txt
- P14_270_veldata.txt
- P15_1_veldata.txt
- P15_2_veldata.txt
- P15_90_veldata.txt
- P15_135_veldata.txt
- P15_180_veldata.txt
- P15_225_veldata.txt
- P15_270_veldata.txt
- P16_1_veldata.txt
- P16_2_veldata.txt
- P16_90_veldata.txt
- P16_135_veldata.txt
- P16_180_veldata.txt
- P16_225_veldata.txt
- P16_270_veldata.txt
- P17_1_veldata.txt
- P17_2_veldata.txt
- P17_90_veldata.txt
- P17_135_veldata.txt
- P17_180_veldata.txt
- P17_225_veldata.txt
- P17_270_veldata.txt
- P18_1_veldata.txt
- P18_2_veldata.txt
- P18_90_veldata.txt
- P18_135_veldata.txt
- P18_180_veldata.txt
- P18_225_veldata.txt
- P18_270_veldata.txt
- P19_1_veldata.txt
- P19_2_veldata.txt
- P19_90_veldata.txt
- P19_135_veldata.txt
- P19_180_veldata.txt
- P19_225_veldata.txt
- P19_270_veldata.txt
- P20_1_veldata.txt
- P20_2_veldata.txt
- P20_90_veldata.txt
- P20_135_veldata.txt
- P20_180_veldata.txt
- P20_225_veldata.txt
- P20_270_veldata.txt
- P21_1_veldata.txt
- P21_2_veldata.txt
- P21_90_veldata.txt
- P21_135_veldata.txt
- P21_180_veldata.txt
- P21_225_veldata.txt
- P21_270_veldata.txt
- P22_1_veldata.txt
- P22_2_veldata.txt
- P22_90_veldata.txt
- P22_135_veldata.txt
- P22_180_veldata.txt
- P22_225_veldata.txt
- P22_270_veldata.txt
- P23_1_veldata.txt
- P23_2_veldata.txt
- P23_90_veldata.txt
- P23_135_veldata.txt
- P23_180_veldata.txt
- P23_225_veldata.txt
- P23_270_veldata.txt
- P24_1_veldata.txt
- P24_2_veldata.txt
- P24_90_veldata.txt
- P24_135_veldata.txt
- P24_180_veldata.txt
- P24_225_veldata.txt
- P24_270_veldata.txt
- P25_1_veldata.txt
- P25_2_veldata.txt
- P25_90_veldata.txt
- P25_135_veldata.txt
