# Supplementary material for: Pacing the phasing of leg and arm movements in breaststroke swimming to minimize intra-cyclic velocity fluctuations
Source: PLoS One. 2017 Oct 12;12(10):e0186160. doi: 10.1371/journal.pone.0186160 (PMC5638342; doi:10.1371/journal.pone.0186160)
Supplement: S1 Archive — (ZIP) [file pone.0186160.s003.zip › P25_180_veldata.txt]

% t vx 
0.000 0.015 
0.020 0.260 
0.040 0.650 
0.060 0.882 
0.080 1.004 
0.100 1.046 
0.120 1.051 
0.140 1.042 
0.160 1.041 
0.180 1.051 
0.200 1.067 
0.220 1.090 
0.240 1.124 
0.260 1.162 
0.280 1.202 
0.300 1.249 
0.320 1.307 
0.340 1.380 
0.360 1.460 
0.380 1.542 
0.400 1.616 
0.420 1.667 
0.440 1.687 
0.460 1.673 
0.480 1.656 
0.500 1.632 
0.520 1.578 
0.540 1.516 
0.560 1.438 
0.580 1.365 
0.600 1.303 
0.620 1.264 
0.640 1.221 
0.660 1.153 
0.680 1.090 
0.700 1.038 
0.720 0.984 
0.740 0.900 
0.760 0.807 
0.780 0.717 
0.800 0.647 
0.820 0.603 
0.840 0.566 
0.860 0.516 
0.880 0.462 
0.900 0.403 
0.920 0.326 
0.940 0.243 
0.960 0.178 
0.980 0.146 
1.000 0.115 
1.020 0.083 
1.040 0.069 
1.060 0.087 
1.080 0.140 
1.100 0.196 
1.120 0.261 
1.140 0.331 
1.160 0.413 
1.180 0.512 
1.200 0.634 
1.220 0.788 
1.240 0.916 
1.260 1.004 
1.280 1.054 
1.300 1.079 
1.320 1.072 
1.340 1.053 
1.360 1.047 
1.380 1.065 
1.400 1.081 
1.420 1.075 
1.440 1.047 
1.460 0.996 
1.480 0.957 
1.500 0.934 
1.520 0.945 
1.540 0.973 
1.560 1.001 
1.580 1.014 
1.600 0.996 
1.620 0.963 
1.640 0.932 
1.660 0.908 
1.680 0.915 
1.700 0.931 
1.720 0.932 
1.740 0.929 
1.760 0.923 
1.780 0.935 
1.800 0.941 
1.820 0.941 
1.840 0.948 
1.860 0.945 
1.880 0.950 
1.900 0.959 
1.920 0.967 
1.940 0.974 
1.960 0.977 
1.980 0.988 
2.000 1.014 
2.020 1.046 
2.040 1.083 
2.060 1.120 
2.080 1.164 
2.100 1.214 
2.120 1.263 
2.140 1.313 
2.160 1.371 
2.180 1.454 
2.200 1.537 
2.220 1.605 
2.240 1.644 
2.260 1.676 
2.280 1.699 
2.300 1.709 
2.320 1.685 
2.340 1.634 
2.360 1.571 
2.380 1.490 
2.400 1.410 
2.420 1.323 
2.440 1.258 
2.460 1.210 
2.480 1.164 
2.500 1.114 
2.520 1.055 
2.540 0.990 
2.560 0.922 
2.580 0.846 
2.600 0.769 
2.620 0.689 
2.640 0.608 
2.660 0.542 
2.680 0.491 
2.700 0.445 
2.720 0.406 
2.740 0.354 
2.760 0.304 
2.780 0.262 
2.800 0.218 
2.820 0.177 
2.840 0.139 
2.860 0.141 
2.880 0.160 
2.900 0.171 
2.920 0.207 
2.940 0.274 
2.960 0.373 
2.980 0.477 
3.000 0.608 
3.020 0.757 
3.040 0.895 
3.060 1.018 
3.080 1.091 
3.100 1.124 
3.120 1.112 
3.140 1.087 
3.160 1.075 
3.180 1.073 
3.200 1.081 
3.220 1.070 
3.240 1.026 
3.260 0.963 
3.280 0.927 
3.300 0.951 
3.320 1.013 
3.340 1.061 
3.360 1.076 
3.380 1.058 
3.400 1.044 
3.420 1.026 
3.440 1.016 
3.460 1.000 
3.480 0.984 
3.500 0.990 
3.520 0.991 
3.540 0.992 
3.560 0.985 
3.580 0.977 
3.600 0.972 
3.620 0.964 
3.640 0.954 
3.660 0.949 
3.680 0.948 
3.700 0.956 
3.720 0.966 
3.740 0.983 
3.760 1.012 
3.780 1.030 
3.800 1.046 
3.820 1.074 
3.840 1.109 
3.860 1.136 
3.880 1.144 
3.900 1.164 
3.920 1.205 
3.940 1.255 
3.960 1.312 
3.980 1.369 
4.000 1.427 
4.020 1.469 
4.040 1.505 
4.060 1.538 
4.080 1.560 
4.100 1.575 
4.120 1.563 
4.140 1.530 
4.160 1.485 
4.180 1.443 
4.200 1.406 
4.220 1.355 
4.240 1.301 
4.260 1.249 
4.280 1.193 
4.300 1.128 
4.320 1.063 
4.340 0.997 
4.360 0.929 
4.380 0.859 
4.400 0.790 
4.420 0.732 
4.440 0.670 
4.460 0.613 
4.480 0.545 
4.500 0.487 
4.520 0.444 
4.540 0.415 
4.560 0.370 
4.580 0.306 
4.600 0.231 
4.620 0.153 
4.640 0.095 
4.660 0.056 
4.680 0.042 
4.700 0.043 
4.720 0.074 
4.740 0.143 
4.760 0.227 
4.780 0.345 
4.800 0.495 
4.820 0.654 
4.840 0.816 
4.860 0.979 
4.880 1.160 
4.900 1.297 
4.920 1.338 
4.940 1.275 
4.960 1.184 
4.980 1.141 
5.000 1.139 
5.020 1.146 
5.040 1.135 
5.060 1.100 
5.080 1.062 
5.100 1.038 
5.120 1.031 
5.140 1.043 
5.160 1.058 
5.180 1.088 
5.200 1.094 
5.220 1.076 
5.240 1.056 
5.260 1.023 
5.280 1.013 
5.300 1.006 
5.320 1.001 
5.340 1.003 
5.360 1.003 
5.380 1.018 
5.400 1.032 
5.420 1.029 
5.440 1.018 
5.460 0.997 
5.480 0.985 
5.500 0.996 
5.520 0.995 
5.540 0.991 
5.560 0.989 
5.580 0.978 
5.600 0.991 
5.620 1.006 
5.640 1.000 
5.660 0.939 
5.680 0.885 
5.700 NaN 
5.720 NaN 
5.740 NaN 
5.760 0.293 
5.780 0.517 
5.800 1.092 
5.820 1.447 
5.840 1.604 
5.860 1.665 
5.880 1.700 
5.900 1.726 
5.920 1.736 
5.940 1.745 
5.960 1.738 
5.980 1.696 
6.000 1.637 
6.020 1.566 
6.040 1.499 
6.060 1.434 
6.080 1.372 
6.100 1.308 
6.120 1.235 
6.140 1.159 
6.160 1.102 
6.180 1.062 
6.200 1.018 
6.220 0.960 
6.240 0.870 
6.260 0.780 
6.280 0.718 
6.300 0.672 
6.320 0.611 
6.340 0.550 
6.360 0.505 
6.380 0.466 
6.400 0.419 
6.420 0.365 
6.440 0.312 
6.460 0.258 
6.480 0.223 
6.500 0.203 
6.520 0.173 
6.540 0.131 
6.560 0.098 
6.580 0.117 
6.600 0.160 
6.620 0.203 
6.640 0.247 
6.660 0.285 
6.680 0.358 
6.700 0.437 
6.720 0.537 
6.740 0.674 
6.760 0.821 
6.780 0.981 
6.800 1.098 
6.820 1.151 
6.840 1.149 
6.860 1.124 
6.880 1.131 
6.900 1.157 
6.920 1.166 
6.940 1.154 
6.960 1.132 
6.980 1.110 
7.000 1.081 
7.020 1.063 
7.040 1.072 
7.060 1.091 
7.080 1.097 
7.100 1.095 
7.120 1.086 
7.140 1.081 
7.160 1.073 
7.180 1.064 
7.200 1.055 
7.220 1.040 
7.240 1.030 
7.260 1.026 
7.280 1.033 
7.300 1.038 
7.320 1.037 
7.340 1.029 
7.360 1.024 
7.380 1.026 
7.400 1.035 
7.420 1.046 
7.440 1.060 
7.460 1.083 
7.480 1.118 
7.500 1.155 
7.520 1.187 
7.540 1.214 
7.560 1.246 
7.580 1.286 
7.600 1.329 
7.620 1.381 
7.640 1.439 
7.660 1.509 
7.680 1.567 
7.700 1.617 
7.720 1.652 
7.740 1.684 
7.760 1.689 
7.780 1.658 
7.800 1.609 
7.820 1.544 
7.840 1.483 
7.860 1.421 
7.880 1.368 
7.900 1.303 
7.920 1.233 
7.940 1.178 
7.960 1.138 
7.980 1.097 
8.000 1.049 
8.020 0.996 
8.040 0.936 
8.060 0.860 
8.080 0.785 
8.100 0.722 
8.120 0.676 
8.140 0.648 
8.160 0.623 
8.180 0.590 
8.200 0.562 
8.220 0.541 
8.240 0.498 
8.260 0.436 
8.280 0.362 
8.300 0.315 
8.320 0.286 
8.340 0.260 
8.360 0.260 
8.380 0.256 
8.400 0.240 
8.420 0.209 
8.440 0.182 
8.460 0.175 
8.480 0.191 
8.500 0.238 
8.520 0.323 
8.540 0.445 
8.560 0.602 
8.580 0.768 
8.600 0.897 
8.620 0.996 
8.640 1.085 
8.660 1.160 
8.680 1.198 
8.700 1.182 
8.720 1.136 
8.740 1.087 
8.760 1.065 
8.780 1.070 
8.800 1.074 
8.820 1.061 
8.840 1.041 
8.860 1.041 
8.880 1.067 
8.900 1.099 
8.920 1.117 
8.940 1.110 
8.960 1.090 
8.980 1.069 
9.000 1.059 
9.020 1.051 
9.040 1.040 
9.060 1.031 
9.080 1.022 
9.100 1.020 
9.120 1.015 
9.140 1.011 
9.160 1.010 
9.180 1.002 
9.200 1.000 
9.220 1.006 
9.240 1.022 
9.260 1.050 
9.280 1.059 
9.300 1.066 
9.320 1.068 
9.340 1.078 
9.360 1.093 
9.380 1.103 
9.400 1.126 
9.420 1.154 
9.440 1.179 
9.460 1.209 
9.480 1.258 
9.500 1.330 
9.520 1.417 
9.540 1.491 
9.560 1.539 
9.580 1.556 
9.600 1.563 
9.620 1.576 
9.640 1.578 
9.660 1.560 
9.680 1.524 
9.700 1.474 
9.720 1.408 
9.740 1.330 
9.760 1.256 
9.780 1.203 
9.800 1.166 
9.820 1.132 
9.840 1.083 
9.860 1.024 
9.880 0.971 
9.900 0.930 
9.920 0.893 
9.940 0.841 
9.960 0.778 
9.980 0.716 
10.000 0.646 
10.020 0.579 
10.040 0.537 
10.060 0.515 
10.080 0.493 
10.100 0.460 
10.120 0.420 
10.140 0.384 
10.160 0.346 
10.180 0.292 
10.200 0.229 
10.220 0.159 
10.240 0.106 
10.260 0.067 
10.280 0.042 
10.300 0.050 
10.320 0.092 
10.340 0.162 
10.360 0.252 
10.380 0.363 
10.400 0.501 
10.420 0.658 
10.440 0.806 
10.460 0.927 
10.480 1.007 
10.500 1.054 
10.520 1.043 
10.540 1.018 
10.560 1.032 
10.580 1.082 
10.600 1.122 
10.620 1.095 
10.640 1.065 
10.660 1.024 
10.680 0.967 
10.700 0.917 
10.720 0.917 
10.740 0.967 
10.760 1.003 
10.780 1.026 
10.800 1.024 
10.820 0.999 
10.840 0.955 
10.860 0.926 
10.880 0.929 
10.900 0.931 
10.920 0.925 
10.940 0.942 
10.960 0.975 
10.980 0.997 
11.000 0.992 
11.020 0.989 
11.040 0.996 
11.060 0.991 
11.080 0.998 
11.100 1.012 
11.120 1.023 
11.140 1.034 
11.160 1.036 
11.180 1.063 
11.200 1.081 
11.220 1.088 
11.240 1.104 
11.260 1.097 
11.280 1.109 
11.300 1.145 
11.320 1.204 
11.340 1.270 
11.360 1.317 
11.380 1.370 
11.400 1.437 
11.420 1.518 
11.440 1.520 
11.460 1.574 
11.480 1.591 
11.500 1.579 
11.520 1.541 
11.540 1.490 
11.560 1.435 
11.580 1.380 
11.600 1.335 
11.620 1.296 
11.640 1.242 
11.660 1.202 
11.680 1.153 
11.700 1.108 
11.720 1.063 
11.740 0.993 
11.760 0.927 
11.780 0.852 
11.800 0.798 
11.820 0.757 
11.840 0.720 
11.860 0.694 
11.880 0.666 
11.900 0.625 
11.920 0.568 
11.940 0.527 
11.960 0.469 
11.980 0.402 
12.000 0.325 
12.020 0.243 
12.040 0.179 
12.060 0.129 
12.080 0.130 
12.100 0.143 
12.120 0.138 
12.140 0.122 
12.160 0.130 
12.180 0.190 
12.200 0.253 
12.220 0.310 
12.240 0.370 
12.260 0.453 
12.280 0.601 
12.300 0.765 
12.320 0.911 
12.340 1.002 
12.360 1.062 
12.380 1.113 
12.400 1.142 
12.420 1.117 
12.440 1.076 
12.460 1.046 
12.480 1.040 
12.500 1.052 
12.520 1.022 
12.540 0.979 
12.560 0.940 
12.580 0.923 
12.600 0.946 
12.620 0.967 
12.640 0.972 
12.660 0.968 
12.680 0.952 
12.700 0.941 
12.720 0.932 
12.740 0.925 
12.760 0.919 
12.780 0.909 
12.800 0.906 
12.820 0.915 
12.840 0.931 
12.860 0.953 
12.880 0.982 
12.900 0.990 
12.920 0.995 
12.940 0.996 
12.960 0.996 
12.980 1.006 
13.000 1.010 
13.020 1.013 
13.040 1.013 
13.060 1.031 
13.080 1.073 
13.100 1.135 
13.120 1.204 
13.140 1.272 
13.160 1.332 
13.180 1.395 
13.200 1.459 
13.220 1.516 
13.240 1.539 
13.260 1.538 
13.280 1.527 
13.300 1.511 
13.320 1.498 
13.340 1.491 
13.360 1.494 
13.380 1.472 
13.400 1.414 
13.420 1.341 
13.440 1.258 
13.460 1.173 
13.480 1.099 
13.500 1.042 
13.520 0.999 
13.540 0.960 
13.560 0.922 
13.580 0.885 
13.600 0.843 
13.620 0.798 
13.640 0.749 
13.660 0.692 
13.680 0.630 
13.700 0.570 
13.720 0.507 
13.740 0.450 
13.760 0.403 
13.780 0.360 
13.800 0.318 
13.820 0.265 
13.840 0.206 
13.860 0.146 
13.880 0.099 
13.900 0.077 
13.920 0.090 
13.940 0.128 
13.960 0.170 
13.980 0.222 
14.000 0.282 
14.020 0.367 
14.040 0.472 
14.060 0.592 
14.080 0.723 
14.100 0.853 
14.120 0.971 
14.140 1.065 
14.160 1.130 
14.180 1.153 
14.200 1.132 
14.220 1.080 
14.240 1.033 
14.260 1.009 
14.280 1.009 
14.300 1.019 
14.320 1.017 
14.340 0.989 
14.360 0.956 
14.380 0.945 
14.400 0.963 
14.420 0.994 
14.440 1.017 
14.460 1.026 
14.480 1.022 
14.500 1.014 
14.520 1.006 
14.540 0.994 
14.560 0.984 
14.580 0.971 
14.600 0.959 
14.620 0.953 
14.640 0.950 
14.660 0.954 
14.680 0.954 
14.700 0.949 
14.720 0.945 
14.740 0.946 
14.760 0.953 
14.780 0.964 
14.800 0.974 
14.820 0.983 
14.840 0.985 
14.860 0.986 
14.880 0.998 
14.900 1.015 
14.920 1.035 
14.940 1.048 
14.960 1.069 
14.980 1.100 
15.000 1.146 
15.020 1.208 
15.040 1.279 
15.060 1.365 
15.080 1.441 
15.100 1.506 
15.120 1.566 
15.140 1.604 
15.160 1.603 
15.180 1.558 
15.200 1.500 
15.220 1.445 
15.240 1.379 
15.260 1.308 
15.280 1.241 
15.300 1.184 
15.320 1.141 
15.340 1.097 
15.360 1.056 
15.380 1.006 
15.400 0.954 
15.420 0.902 
15.440 0.848 
15.460 0.804 
15.480 0.764 
15.500 0.724 
15.520 0.664 
15.540 0.601 
15.560 0.560 
15.580 0.533 
15.600 0.492 
15.620 0.442 
15.640 0.389 
15.660 0.334 
15.680 0.273 
15.700 0.207 
15.720 0.143 
15.740 0.074 
15.760 0.019 
15.780 -0.010 
15.800 -0.002 
15.820 0.064 
15.840 0.185 
15.860 0.330 
15.880 0.479 
15.900 0.622 
15.920 0.754 
15.940 0.855 
15.960 0.931 
15.980 1.006 
16.000 1.071 
16.020 1.103 
16.040 1.071 
16.060 1.015 
16.080 0.977 
16.100 0.970 
16.120 0.979 
16.140 0.987 
16.160 0.971 
16.180 0.924 
16.200 0.878 
16.220 0.868 
16.240 0.892 
16.260 0.898 
16.280 0.887 
16.300 0.887 
16.320 0.896 
16.340 0.890 
16.360 0.862 
16.380 0.846 
16.400 0.856 
16.420 0.873 
16.440 0.876 
16.460 0.860 
16.480 0.845 
16.500 0.844 
16.520 0.851 
16.540 0.856 
16.560 0.863 
16.580 0.869 
16.600 0.882 
16.620 0.902 
16.640 0.920 
16.660 0.938 
16.680 0.947 
16.700 0.954 
16.720 0.965 
16.740 0.978 
16.760 1.010 
16.780 1.036 
16.800 1.069 
16.820 1.111 
16.840 1.161 
16.860 1.216 
16.880 1.261 
16.900 1.308 
16.920 1.338 
16.940 1.371 
16.960 1.399 
16.980 1.399 
17.000 1.377 
17.020 1.346 
17.040 1.343 
17.060 1.331 
17.080 1.309 
17.100 1.270 
17.120 1.217 
17.140 1.158 
17.160 1.103 
17.180 1.076 
17.200 1.049 
17.220 1.003 
17.240 0.927 
17.260 0.829 
17.280 0.705 
