# Supplementary material for: Pacing the phasing of leg and arm movements in breaststroke swimming to minimize intra-cyclic velocity fluctuations
Source: PLoS One. 2017 Oct 12;12(10):e0186160. doi: 10.1371/journal.pone.0186160 (PMC5638342; doi:10.1371/journal.pone.0186160)
Supplement: S1 Archive — (ZIP) [file pone.0186160.s003.zip › P25_225_veldata.txt]

% t vx 
0.000 0.554 
0.020 0.767 
0.040 1.123 
0.060 1.334 
0.080 1.401 
0.100 1.389 
0.120 1.336 
0.140 1.255 
0.160 1.144 
0.180 1.032 
0.200 0.949 
0.220 0.897 
0.240 0.866 
0.260 0.811 
0.280 0.737 
0.300 0.663 
0.320 0.587 
0.340 0.493 
0.360 0.385 
0.380 0.305 
0.400 0.257 
0.420 0.211 
0.440 0.156 
0.460 0.110 
0.480 0.101 
0.500 0.112 
0.520 0.131 
0.540 0.170 
0.560 0.239 
0.580 0.320 
0.600 0.410 
0.620 0.521 
0.640 0.654 
0.660 0.788 
0.680 0.919 
0.700 1.036 
0.720 1.131 
0.740 1.165 
0.760 1.135 
0.780 1.083 
0.800 1.052 
0.820 1.080 
0.840 1.125 
0.860 1.128 
0.880 1.092 
0.900 1.041 
0.920 1.007 
0.940 1.011 
0.960 1.017 
0.980 1.034 
1.000 1.033 
1.020 1.017 
1.040 1.003 
1.060 0.982 
1.080 0.968 
1.100 0.967 
1.120 0.972 
1.140 0.974 
1.160 0.967 
1.180 0.968 
1.200 0.972 
1.220 0.949 
1.240 0.926 
1.260 0.920 
1.280 0.923 
1.300 0.935 
1.320 0.942 
1.340 0.940 
1.360 0.924 
1.380 0.916 
1.400 0.915 
1.420 0.910 
1.440 0.912 
1.460 0.921 
1.480 0.947 
1.500 0.966 
1.520 0.997 
1.540 1.032 
1.560 1.082 
1.580 1.153 
1.600 1.217 
1.620 1.287 
1.640 1.348 
1.660 1.408 
1.680 1.455 
1.700 1.486 
1.720 1.504 
1.740 1.509 
1.760 1.495 
1.780 1.458 
1.800 1.422 
1.820 1.396 
1.840 1.362 
1.860 1.304 
1.880 1.223 
1.900 1.147 
1.920 1.083 
1.940 1.030 
1.960 0.983 
1.980 0.923 
2.000 0.844 
2.020 0.760 
2.040 0.694 
2.060 0.651 
2.080 0.606 
2.100 0.547 
2.120 0.482 
2.140 0.420 
2.160 0.359 
2.180 0.284 
2.200 0.209 
2.220 0.162 
2.240 0.138 
2.260 0.116 
2.280 0.089 
2.300 0.074 
2.320 0.079 
2.340 0.113 
2.360 0.187 
2.380 0.298 
2.400 0.418 
2.420 0.536 
2.440 0.656 
2.460 0.780 
2.480 0.887 
2.500 0.970 
2.520 1.038 
2.540 1.084 
2.560 1.087 
2.580 1.054 
2.600 1.028 
2.620 1.028 
2.640 1.036 
2.660 1.026 
2.680 0.995 
2.700 0.955 
2.720 0.916 
2.740 0.901 
2.760 0.906 
2.780 0.933 
2.800 0.957 
2.820 0.972 
2.840 0.967 
2.860 0.945 
2.880 0.926 
2.900 0.898 
2.920 0.893 
2.940 0.898 
2.960 0.910 
2.980 0.907 
3.000 0.895 
3.020 0.891 
3.040 0.889 
3.060 0.891 
3.080 0.892 
3.100 0.901 
3.120 0.915 
3.140 0.937 
3.160 0.965 
3.180 0.985 
3.200 0.996 
3.220 1.000 
3.240 1.017 
3.260 1.057 
3.280 1.112 
3.300 1.169 
3.320 1.218 
3.340 1.266 
3.360 1.309 
3.380 1.360 
3.400 1.416 
3.420 1.471 
3.440 1.506 
3.460 1.522 
3.480 1.524 
3.500 1.508 
3.520 1.471 
3.540 1.428 
3.560 1.395 
3.580 1.356 
3.600 1.303 
3.620 1.239 
3.640 1.166 
3.660 1.089 
3.680 1.000 
3.700 0.924 
3.720 0.864 
3.740 0.813 
3.760 0.764 
3.780 0.708 
3.800 0.657 
3.820 0.612 
3.840 0.571 
3.860 0.531 
3.880 0.472 
3.900 0.402 
3.920 0.332 
3.940 0.260 
3.960 0.190 
3.980 0.137 
4.000 0.115 
4.020 0.096 
4.040 0.066 
4.060 0.052 
4.080 0.099 
4.100 0.200 
4.120 0.325 
4.140 0.452 
4.160 0.578 
4.180 0.710 
4.200 0.829 
4.220 0.923 
4.240 0.989 
4.260 1.041 
4.280 1.062 
4.300 1.014 
4.320 0.939 
4.340 0.894 
4.360 0.919 
4.380 0.961 
4.400 0.969 
4.420 0.956 
4.440 0.926 
4.460 0.909 
4.480 0.899 
4.500 0.897 
4.520 0.896 
4.540 0.905 
4.560 0.916 
4.580 0.917 
4.600 0.915 
4.620 0.902 
4.640 0.882 
4.660 0.858 
4.680 0.853 
4.700 0.864 
4.720 0.864 
4.740 0.867 
4.760 0.878 
4.780 0.889 
4.800 0.901 
4.820 0.908 
4.840 0.914 
4.860 0.915 
4.880 0.921 
4.900 0.924 
4.920 0.919 
4.940 0.926 
4.960 0.945 
4.980 0.985 
5.000 1.019 
5.020 1.040 
5.040 1.067 
5.060 1.095 
5.080 1.144 
5.100 1.189 
5.120 1.240 
5.140 1.302 
5.160 1.377 
5.180 1.460 
5.200 1.506 
5.220 1.514 
5.240 1.511 
5.260 1.522 
5.280 1.523 
5.300 1.498 
5.320 1.454 
5.340 1.402 
5.360 1.351 
5.380 1.300 
5.400 1.254 
5.420 1.199 
5.440 1.134 
5.460 1.081 
5.480 1.041 
5.500 1.007 
5.520 0.953 
5.540 0.883 
5.560 0.823 
5.580 0.765 
5.600 0.715 
5.620 0.673 
5.640 0.629 
5.660 0.588 
5.680 0.538 
5.700 0.469 
5.720 0.396 
5.740 0.317 
5.760 0.271 
5.780 0.226 
5.800 0.170 
5.820 0.125 
5.840 0.072 
5.860 0.054 
5.880 0.078 
5.900 0.141 
5.920 0.219 
5.940 0.295 
5.960 0.385 
5.980 0.501 
6.000 0.625 
6.020 0.772 
6.040 0.919 
6.060 1.038 
6.080 1.145 
6.100 1.197 
6.120 1.164 
6.140 1.036 
6.160 0.461 
6.180 0.857 
6.200 1.092 
6.220 1.155 
6.240 1.111 
6.260 1.050 
6.280 1.033 
6.300 1.066 
6.320 1.102 
6.340 1.117 
6.360 1.092 
6.380 1.042 
6.400 1.010 
6.420 0.999 
6.440 1.000 
6.460 0.976 
6.480 0.965 
6.500 0.985 
6.520 1.000 
6.540 1.000 
6.560 1.002 
6.580 1.009 
6.600 1.000 
6.620 0.997 
6.640 1.002 
6.660 0.993 
6.680 0.976 
6.700 0.974 
6.720 0.977 
6.740 0.961 
6.760 0.952 
6.780 0.961 
6.800 0.969 
6.820 0.987 
6.840 1.005 
6.860 1.005 
6.880 0.993 
6.900 0.993 
6.920 1.005 
6.940 1.010 
6.960 1.026 
6.980 1.068 
7.000 1.094 
7.020 1.118 
7.040 1.157 
7.060 1.220 
7.080 1.299 
7.100 1.386 
7.120 1.502 
7.140 1.583 
7.160 1.625 
7.180 1.631 
7.200 1.648 
7.220 1.657 
7.240 1.636 
7.260 1.575 
7.280 1.495 
7.300 1.441 
7.320 1.394 
7.340 1.360 
7.360 1.311 
7.380 1.268 
7.400 1.211 
7.420 1.141 
7.440 1.064 
7.460 0.977 
7.480 0.881 
7.500 0.789 
7.520 0.722 
7.540 0.673 
7.560 0.626 
7.580 0.572 
7.600 0.511 
7.620 0.451 
7.640 0.386 
7.660 0.303 
7.680 0.217 
7.700 0.139 
7.720 0.087 
7.740 0.067 
7.760 0.073 
7.780 0.099 
7.800 0.134 
7.820 0.200 
7.840 0.284 
7.860 0.380 
7.880 0.490 
7.900 0.619 
7.920 0.759 
7.940 0.875 
7.960 0.996 
7.980 1.117 
8.000 1.195 
8.020 1.175 
8.040 1.091 
8.060 1.045 
8.080 1.086 
8.100 1.170 
8.120 1.212 
8.140 1.186 
8.160 1.112 
8.180 1.046 
8.200 1.014 
8.220 1.019 
8.240 1.039 
8.260 1.055 
8.280 1.063 
8.300 1.049 
8.320 1.019 
8.340 0.977 
8.360 0.940 
8.380 0.920 
8.400 0.915 
8.420 0.922 
8.440 0.930 
8.460 0.944 
8.480 0.951 
8.500 0.952 
8.520 0.948 
8.540 0.938 
8.560 0.929 
8.580 0.919 
8.600 0.918 
8.620 0.927 
8.640 0.941 
8.660 0.953 
8.680 0.959 
8.700 0.961 
8.720 0.969 
8.740 0.988 
8.760 1.008 
8.780 1.030 
8.800 1.055 
8.820 1.089 
8.840 1.130 
8.860 1.177 
8.880 1.233 
8.900 1.305 
8.920 1.390 
8.940 1.473 
8.960 1.537 
8.980 1.581 
9.000 1.609 
9.020 1.625 
9.040 1.609 
9.060 1.564 
9.080 1.493 
9.100 1.420 
9.120 1.366 
9.140 1.316 
9.160 1.270 
9.180 1.208 
9.200 1.149 
9.220 1.102 
9.240 1.054 
9.260 1.001 
9.280 0.934 
9.300 0.868 
9.320 0.800 
9.340 0.726 
9.360 0.652 
9.380 0.589 
9.400 0.540 
9.420 0.496 
9.440 0.442 
9.460 0.365 
9.480 0.286 
9.500 0.220 
9.520 0.170 
9.540 0.129 
9.560 0.091 
9.580 0.075 
9.600 0.073 
9.620 0.109 
9.640 0.184 
9.660 0.292 
9.680 0.419 
9.700 0.557 
9.720 0.718 
9.740 0.870 
9.760 1.007 
9.780 1.115 
9.800 1.164 
9.820 1.153 
9.840 1.085 
9.860 1.028 
9.880 1.016 
9.900 1.025 
9.920 1.026 
9.940 0.985 
9.960 0.927 
9.980 0.885 
10.000 0.881 
10.020 0.913 
10.040 0.960 
10.060 0.995 
10.080 1.013 
10.100 1.003 
10.120 0.964 
10.140 0.921 
10.160 0.890 
10.180 0.884 
10.200 0.889 
10.220 0.896 
10.240 0.903 
10.260 0.892 
10.280 0.882 
10.300 0.882 
10.320 0.890 
10.340 0.894 
10.360 0.901 
10.380 0.913 
10.400 0.912 
10.420 0.903 
10.440 0.906 
10.460 0.926 
10.480 0.932 
10.500 0.935 
10.520 0.946 
10.540 0.965 
10.560 0.985 
10.580 1.005 
10.600 1.029 
10.620 1.047 
10.640 1.075 
10.660 1.116 
10.680 1.180 
10.700 1.240 
10.720 1.301 
10.740 1.362 
10.760 1.418 
10.780 1.472 
10.800 1.502 
10.820 1.529 
10.840 1.539 
10.860 1.528 
10.880 1.496 
10.900 1.447 
10.920 1.395 
10.940 1.344 
10.960 1.303 
10.980 1.268 
11.000 1.226 
11.020 1.179 
11.040 1.132 
11.060 1.080 
11.080 1.035 
11.100 0.981 
11.120 0.931 
11.140 0.875 
11.160 0.810 
11.180 0.746 
11.200 0.686 
11.220 0.620 
11.240 0.554 
11.260 0.496 
11.280 0.447 
11.300 0.404 
11.320 0.344 
11.340 0.261 
11.360 0.177 
11.380 0.110 
11.400 0.072 
11.420 0.054 
11.440 0.062 
11.460 0.129 
11.480 0.219 
11.500 0.313 
11.520 0.400 
11.540 0.496 
11.560 0.619 
11.580 0.752 
11.600 0.897 
11.620 1.011 
11.640 1.085 
11.660 1.121 
11.680 1.125 
11.700 1.099 
11.720 1.060 
11.740 1.031 
11.760 1.018 
11.780 1.004 
11.800 0.970 
11.820 0.933 
11.840 0.898 
11.860 0.903 
11.880 0.938 
11.900 1.025 
11.920 1.033 
11.940 1.034 
11.960 1.019 
11.980 1.004 
12.000 0.986 
12.020 0.979 
12.040 0.971 
12.060 0.953 
12.080 0.970 
12.100 1.006 
12.120 1.024 
12.140 1.020 
12.160 1.003 
12.180 0.980 
12.200 0.966 
12.220 0.971 
12.240 0.972 
12.260 0.980 
12.280 0.987 
12.300 0.990 
12.320 0.996 
12.340 1.007 
12.360 1.039 
12.380 1.055 
12.400 1.087 
12.420 1.119 
12.440 1.143 
12.460 1.181 
12.480 1.229 
12.500 1.291 
12.520 1.343 
12.540 1.408 
12.560 1.457 
12.580 1.473 
12.600 1.476 
12.620 1.479 
12.640 1.486 
12.660 1.490 
12.680 1.480 
12.700 1.459 
12.720 1.414 
12.740 1.341 
12.760 1.259 
12.780 1.193 
12.800 1.142 
12.820 1.088 
12.840 1.005 
12.860 0.919 
12.880 0.845 
12.900 0.777 
12.920 0.718 
12.940 0.664 
12.960 0.626 
12.980 0.593 
13.000 0.544 
13.020 0.489 
13.040 0.412 
13.060 0.337 
13.080 0.262 
13.100 0.182 
13.120 0.118 
13.140 0.068 
13.160 0.051 
13.180 0.045 
13.200 0.051 
13.220 0.089 
13.240 0.154 
13.260 0.242 
13.280 0.321 
13.300 0.410 
13.320 0.530 
13.340 0.674 
13.360 0.840 
13.380 0.994 
13.400 1.109 
13.420 1.140 
13.440 1.109 
13.460 1.044 
13.480 1.001 
13.500 0.999 
13.520 1.036 
13.540 1.072 
13.560 1.052 
13.580 0.992 
13.600 0.921 
13.620 0.889 
13.640 0.892 
13.660 0.915 
13.680 0.932 
13.700 0.941 
13.720 0.945 
13.740 0.945 
13.760 0.937 
13.780 0.923 
13.800 0.917 
13.820 0.920 
13.840 0.931 
13.860 0.937 
13.880 0.931 
13.900 0.916 
13.920 0.902 
13.940 0.898 
13.960 0.890 
13.980 0.885 
14.000 0.893 
14.020 0.906 
14.040 0.920 
14.060 0.925 
14.080 0.935 
14.100 0.947 
14.120 0.955 
14.140 0.963 
14.160 0.964 
14.180 0.968 
14.200 0.981 
14.220 1.003 
14.240 1.029 
14.260 1.057 
14.280 1.084 
14.300 1.118 
14.320 1.163 
14.340 1.214 
14.360 1.262 
14.380 1.306 
14.400 1.354 
14.420 1.406 
14.440 1.454 
14.460 1.490 
14.480 1.521 
14.500 1.540 
14.520 1.532 
14.540 1.491 
14.560 1.437 
14.580 1.386 
14.600 1.330 
14.620 1.267 
14.640 1.206 
14.660 1.151 
14.680 1.100 
14.700 1.054 
14.720 1.011 
14.740 0.959 
14.760 0.891 
14.780 0.814 
14.800 0.742 
14.820 0.684 
14.840 0.631 
14.860 0.553 
14.880 0.457 
14.900 0.366 
14.920 0.313 
14.940 0.273 
14.960 0.218 
14.980 0.153 
15.000 0.096 
15.020 0.076 
15.040 0.076 
15.060 0.085 
15.080 0.108 
15.100 0.138 
15.120 0.192 
15.140 0.284 
15.160 0.411 
15.180 0.553 
15.200 0.684 
15.220 0.815 
15.240 0.933 
15.260 1.011 
15.280 1.020 
15.300 0.971 
15.320 0.928 
15.340 0.942 
15.360 0.988 
15.380 1.009 
15.400 0.978 
15.420 0.932 
15.440 0.889 
15.460 0.860 
15.480 0.855 
15.500 0.874 
15.520 0.901 
15.540 0.912 
15.560 0.910 
15.580 0.902 
15.600 0.899 
15.620 0.889 
15.640 0.876 
15.660 0.858 
15.680 0.854 
15.700 0.859 
15.720 0.856 
15.740 0.849 
15.760 0.848 
15.780 0.857 
15.800 0.858 
15.820 0.852 
15.840 0.847 
15.860 0.849 
15.880 0.858 
15.900 0.877 
15.920 0.894 
15.940 0.904 
15.960 0.908 
15.980 0.909 
16.000 0.915 
16.020 0.927 
16.040 0.959 
16.060 0.995 
16.080 1.018 
16.100 1.050 
16.120 1.106 
16.140 1.188 
16.160 1.249 
16.180 1.297 
16.200 1.346 
16.220 1.401 
16.240 1.453 
16.260 1.487 
16.280 1.506 
16.300 1.495 
16.320 1.450 
16.340 1.384 
16.360 1.325 
16.380 1.293 
16.400 1.271 
16.420 1.235 
16.440 1.180 
16.460 1.118 
16.480 1.058 
16.500 0.992 
16.520 0.946 
16.540 0.914 
16.560 0.874 
16.580 0.815 
16.600 0.747 
16.620 0.687 
16.640 0.632 
16.660 0.580 
16.680 0.533 
16.700 0.498 
16.720 0.457 
16.740 0.412 
16.760 0.365 
16.780 0.332 
16.800 0.303 
16.820 0.254 
16.840 0.203 
16.860 0.154 
16.880 0.121 
16.900 0.103 
16.920 0.099 
16.940 0.133 
16.960 0.193 
16.980 0.257 
17.000 0.322 
17.020 0.376 
17.040 0.440 
17.060 0.529 
17.080 0.640 
17.100 0.762 
17.120 0.870 
17.140 0.963 
17.160 1.016 
17.180 0.999 
17.200 0.944 
17.220 0.920 
17.240 0.935 
17.260 0.961 
17.280 0.970 
17.300 0.959 
17.320 0.934 
17.340 0.883 
17.360 0.847 
17.380 0.849 
17.400 0.891 
17.420 0.946 
17.440 0.970 
17.460 0.969 
17.480 0.946 
17.500 0.917 
17.520 0.886 
17.540 0.867 
17.560 0.872 
17.580 0.888 
17.600 0.906 
17.620 0.909 
17.640 0.901 
17.660 0.884 
17.680 0.874 
17.700 0.876 
17.720 0.872 
17.740 0.859 
17.760 0.853 
17.780 0.856 
17.800 0.858 
17.820 0.844 
17.840 0.815 
17.860 0.758 
17.880 0.641 
17.900 0.568 
