# Supplementary material for: Pacing the phasing of leg and arm movements in breaststroke swimming to minimize intra-cyclic velocity fluctuations
Source: PLoS One. 2017 Oct 12;12(10):e0186160. doi: 10.1371/journal.pone.0186160 (PMC5638342; doi:10.1371/journal.pone.0186160)
Supplement: S1 Archive — (ZIP) [file pone.0186160.s003.zip › P25_270_veldata.txt]

% t vx 
0.000 0.617 
0.020 0.517 
0.040 0.578 
0.060 0.834 
0.080 0.943 
0.100 0.954 
0.120 0.953 
0.140 0.979 
0.160 1.003 
0.180 1.015 
0.200 1.029 
0.220 1.043 
0.240 1.064 
0.260 1.087 
0.280 1.135 
0.300 1.189 
0.320 1.255 
0.340 1.339 
0.360 1.426 
0.380 1.511 
0.400 1.577 
0.420 1.634 
0.440 1.676 
0.460 1.705 
0.480 1.707 
0.500 1.694 
0.520 1.660 
0.540 1.600 
0.560 1.529 
0.580 1.437 
0.600 1.336 
0.620 1.239 
0.640 1.145 
0.660 1.058 
0.680 0.961 
0.700 0.857 
0.720 0.757 
0.740 0.658 
0.760 0.575 
0.780 0.491 
0.800 0.406 
0.820 0.326 
0.840 0.253 
0.860 0.176 
0.880 0.096 
0.900 0.042 
0.920 0.027 
0.940 0.072 
0.960 0.167 
0.980 0.307 
1.000 0.478 
1.020 0.663 
1.040 0.875 
1.060 1.066 
1.080 1.191 
1.100 1.233 
1.120 1.239 
1.140 1.228 
1.160 1.199 
1.180 1.185 
1.200 1.192 
1.220 1.204 
1.240 1.193 
1.260 1.168 
1.280 1.142 
1.300 1.123 
1.320 1.122 
1.340 1.134 
1.360 1.133 
1.380 1.127 
1.400 1.135 
1.420 1.147 
1.440 1.149 
1.460 1.134 
1.480 1.116 
1.500 1.110 
1.520 1.105 
1.540 1.087 
1.560 1.063 
1.580 1.043 
1.600 1.038 
1.620 1.043 
1.640 1.059 
1.660 1.063 
1.680 1.055 
1.700 1.031 
1.720 1.010 
1.740 0.992 
1.760 0.982 
1.780 0.982 
1.800 0.978 
1.820 0.972 
1.840 0.953 
1.860 0.942 
1.880 0.931 
1.900 0.924 
1.920 0.920 
1.940 0.904 
1.960 0.888 
1.980 0.880 
2.000 0.881 
2.020 0.885 
2.040 0.893 
2.060 0.911 
2.080 0.935 
2.100 0.946 
2.120 0.948 
2.140 0.962 
2.160 1.002 
2.180 1.055 
2.200 1.102 
2.220 1.147 
2.240 1.211 
2.260 1.289 
2.280 1.360 
2.300 1.418 
2.320 1.483 
2.340 1.539 
2.360 1.589 
2.380 1.609 
2.400 1.602 
2.420 1.589 
2.440 1.544 
2.460 1.474 
2.480 1.388 
2.500 1.320 
2.520 1.271 
2.540 1.220 
2.560 1.162 
2.580 1.094 
2.600 1.005 
2.620 0.898 
2.640 0.779 
2.660 0.657 
2.680 0.547 
2.700 0.463 
2.720 0.394 
2.740 0.318 
2.760 0.257 
2.780 0.218 
2.800 0.182 
2.820 0.143 
2.840 0.134 
2.860 0.182 
2.880 0.266 
2.900 0.346 
2.920 0.440 
2.940 0.583 
2.960 0.763 
2.980 0.934 
3.000 1.056 
3.020 1.139 
3.040 1.209 
3.060 1.230 
3.080 1.221 
3.100 1.208 
3.120 1.202 
3.140 1.197 
3.160 1.153 
3.180 1.089 
3.200 1.031 
3.220 1.012 
3.240 1.041 
3.260 1.090 
3.280 1.108 
3.300 1.098 
3.320 1.070 
3.340 1.041 
3.360 1.016 
3.380 0.994 
3.400 0.983 
3.420 0.984 
3.440 0.988 
3.460 0.993 
3.480 0.998 
3.500 0.991 
3.520 0.984 
3.540 0.978 
3.560 0.973 
3.580 0.954 
3.600 0.918 
3.620 0.899 
3.640 0.900 
3.660 0.907 
3.680 0.905 
3.700 0.897 
3.720 0.893 
3.740 0.890 
3.760 0.881 
3.780 0.860 
3.800 0.847 
3.820 0.851 
3.840 0.863 
3.860 0.871 
3.880 0.875 
3.900 0.891 
3.920 0.907 
3.940 0.924 
3.960 0.944 
3.980 0.967 
4.000 0.999 
4.020 1.036 
4.040 1.081 
4.060 1.133 
4.080 1.191 
4.100 1.258 
4.120 1.340 
4.140 1.419 
4.160 1.466 
4.180 1.491 
4.200 1.512 
4.220 1.541 
4.240 1.550 
4.260 1.518 
4.280 1.469 
4.300 1.423 
4.320 1.393 
4.340 1.360 
4.360 1.316 
4.380 1.267 
4.400 1.201 
4.420 1.135 
4.440 1.064 
4.460 0.989 
4.480 0.908 
4.500 0.814 
4.520 0.730 
4.540 0.650 
4.560 0.567 
4.580 0.473 
4.600 0.378 
4.620 0.301 
4.640 0.247 
4.660 0.196 
4.680 0.134 
4.700 0.087 
4.720 0.099 
4.740 0.179 
4.760 0.289 
4.780 0.414 
4.800 0.561 
4.820 0.718 
4.840 0.834 
4.860 0.917 
4.880 0.991 
4.900 1.058 
4.920 1.087 
4.940 1.088 
4.960 1.103 
4.980 1.129 
5.000 1.125 
5.020 1.072 
5.040 1.007 
5.060 0.959 
5.080 0.945 
5.100 0.985 
5.120 1.041 
5.140 1.084 
5.160 1.083 
5.180 1.071 
5.200 1.059 
5.220 1.023 
5.240 1.004 
5.260 1.003 
5.280 1.013 
5.300 1.006 
5.320 0.987 
5.340 0.967 
5.360 0.953 
5.380 0.954 
5.400 0.969 
5.420 0.967 
5.440 0.960 
5.460 0.950 
5.480 0.924 
5.500 0.852 
5.520 0.717 
5.540 0.643 
5.560 0.030 
5.580 0.379 
5.600 0.680 
5.620 0.863 
5.640 0.923 
5.660 0.924 
5.680 0.936 
5.700 0.949 
5.720 0.958 
5.740 0.948 
5.760 0.950 
5.780 0.977 
5.800 1.007 
5.820 1.038 
5.840 1.057 
5.860 1.084 
5.880 1.121 
5.900 1.181 
5.920 1.259 
5.940 1.330 
5.960 1.404 
5.980 1.479 
6.000 1.548 
6.020 1.593 
6.040 1.618 
6.060 1.645 
6.080 1.668 
6.100 1.661 
6.120 1.614 
6.140 1.540 
6.160 1.460 
6.180 1.379 
6.200 1.290 
6.220 1.197 
6.240 1.100 
6.260 0.995 
6.280 0.892 
6.300 0.806 
6.320 0.741 
6.340 0.665 
6.360 0.563 
6.380 0.469 
6.400 0.389 
6.420 0.316 
6.440 0.251 
6.460 0.212 
6.480 0.196 
6.500 0.166 
6.520 0.138 
6.540 0.156 
6.560 0.202 
6.580 0.270 
6.600 0.356 
6.620 0.487 
6.640 0.668 
6.660 0.842 
6.680 0.985 
6.700 1.064 
6.720 1.118 
6.740 1.160 
6.760 1.169 
6.780 1.157 
6.800 1.128 
6.820 1.118 
6.840 1.121 
6.860 1.121 
6.880 1.110 
6.900 1.068 
6.920 1.031 
6.940 1.024 
6.960 1.044 
6.980 1.066 
7.000 1.072 
7.020 1.069 
7.040 1.061 
7.060 1.055 
7.080 1.041 
7.100 1.025 
7.120 1.004 
7.140 0.987 
7.160 0.985 
7.180 0.986 
7.200 0.987 
7.220 0.974 
7.240 0.965 
7.260 0.961 
7.280 0.952 
7.300 0.944 
7.320 0.941 
7.340 0.948 
7.360 0.951 
7.380 0.937 
7.400 0.914 
7.420 0.890 
7.440 0.879 
7.460 0.880 
7.480 0.883 
7.500 0.890 
7.520 0.902 
7.540 0.926 
7.560 0.961 
7.580 1.005 
7.600 1.045 
7.620 1.079 
7.640 1.124 
7.660 1.181 
7.680 1.247 
7.700 1.314 
7.720 1.375 
7.740 1.439 
7.760 1.504 
7.780 1.548 
7.800 1.581 
7.820 1.594 
7.840 1.586 
7.860 1.567 
7.880 1.519 
7.900 1.468 
7.920 1.408 
7.940 1.340 
7.960 1.281 
7.980 1.203 
8.000 1.123 
8.020 1.047 
8.040 0.983 
8.060 0.936 
8.080 0.891 
8.100 0.840 
8.120 0.772 
8.140 0.686 
8.160 0.605 
8.180 0.530 
8.200 0.449 
8.220 0.357 
8.240 0.268 
8.260 0.210 
8.280 0.175 
8.300 0.150 
8.320 0.135 
8.340 0.154 
8.360 0.214 
8.380 0.304 
8.400 0.404 
8.420 0.520 
8.440 0.656 
8.460 0.812 
8.480 0.970 
8.500 1.098 
8.520 1.169 
8.540 1.181 
8.560 1.165 
8.580 1.150 
8.600 1.152 
8.620 1.140 
8.640 1.110 
8.660 1.073 
8.680 1.036 
8.700 1.005 
8.720 0.974 
8.740 0.980 
8.760 1.012 
8.780 1.051 
8.800 1.070 
8.820 1.060 
8.840 1.042 
8.860 1.018 
8.880 0.985 
8.900 0.957 
8.920 0.953 
8.940 0.969 
8.960 0.979 
8.980 0.973 
9.000 0.977 
9.020 0.980 
9.040 0.973 
9.060 0.955 
9.080 0.945 
9.100 0.957 
9.120 0.967 
9.140 0.965 
9.160 0.948 
9.180 0.935 
9.200 0.938 
9.220 0.936 
9.240 0.922 
9.260 0.904 
9.280 0.901 
9.300 0.911 
9.320 0.924 
9.340 0.931 
9.360 0.938 
9.380 0.958 
9.400 0.977 
9.420 0.985 
9.440 0.990 
9.460 1.010 
9.480 1.044 
9.500 1.091 
9.520 1.144 
9.540 1.207 
9.560 1.273 
9.580 1.332 
9.600 1.387 
9.620 1.434 
9.640 1.490 
9.660 1.536 
9.680 1.553 
9.700 1.541 
9.720 1.515 
9.740 1.491 
9.760 1.469 
9.780 1.440 
9.800 1.398 
9.820 1.340 
9.840 1.254 
9.860 1.161 
9.880 1.070 
9.900 0.989 
9.920 0.914 
9.940 0.832 
9.960 0.767 
9.980 0.711 
10.000 0.659 
10.020 0.627 
10.040 0.588 
10.060 0.541 
10.080 0.487 
10.100 0.415 
10.120 0.331 
10.140 0.229 
10.160 0.156 
10.180 0.128 
10.200 0.120 
10.220 0.117 
10.240 0.122 
10.260 0.150 
10.280 0.235 
10.300 0.374 
10.320 0.549 
10.340 0.720 
10.360 0.872 
10.380 1.007 
10.400 1.122 
10.420 1.177 
10.440 1.171 
10.460 1.140 
10.480 1.114 
10.500 1.103 
10.520 1.073 
10.540 1.048 
10.560 1.036 
10.580 1.027 
10.600 1.007 
10.620 0.978 
10.640 0.966 
10.660 0.984 
10.680 1.010 
10.700 1.029 
10.720 1.033 
10.740 1.021 
10.760 1.002 
10.780 0.984 
10.800 0.965 
10.820 0.944 
10.840 0.917 
10.860 0.908 
10.880 0.923 
10.900 0.926 
10.920 0.913 
10.940 0.884 
10.960 0.881 
10.980 0.910 
11.000 0.942 
11.020 0.957 
11.040 0.954 
11.060 0.958 
11.080 0.979 
11.100 0.995 
11.120 1.013 
11.140 1.025 
11.160 1.035 
11.180 1.057 
11.200 1.101 
11.220 1.167 
11.240 1.209 
11.260 1.274 
11.280 1.358 
11.300 1.446 
11.320 1.512 
11.340 1.565 
11.360 1.615 
11.380 1.643 
11.400 1.634 
11.420 1.594 
11.440 1.538 
11.460 1.472 
11.480 1.395 
11.500 1.331 
11.520 1.249 
11.540 1.176 
11.560 1.098 
11.580 1.016 
11.600 0.942 
11.620 0.881 
11.640 0.837 
11.660 0.749 
11.680 0.645 
11.700 0.561 
11.720 0.491 
11.740 0.421 
11.760 0.349 
11.780 0.279 
11.800 0.199 
11.820 0.121 
11.840 0.071 
11.860 0.049 
11.880 0.061 
11.900 0.110 
11.920 0.170 
11.940 0.259 
11.960 0.382 
11.980 0.538 
12.000 0.698 
12.020 0.840 
12.040 0.953 
12.060 1.027 
12.080 1.085 
12.100 1.148 
12.120 1.188 
12.140 1.166 
12.160 1.133 
12.180 1.122 
12.200 1.153 
12.220 1.185 
12.240 1.166 
12.260 1.123 
12.280 1.068 
12.300 1.050 
12.320 1.054 
12.340 1.071 
12.360 1.096 
12.380 1.100 
12.400 1.093 
12.420 1.069 
12.440 1.054 
12.460 1.040 
12.480 1.031 
12.500 1.023 
12.520 1.013 
12.540 1.008 
12.560 1.005 
12.580 1.010 
12.600 1.010 
12.620 1.001 
12.640 0.979 
12.660 0.954 
12.680 0.943 
12.700 0.934 
12.720 0.930 
12.740 0.923 
12.760 0.920 
12.780 0.924 
12.800 0.919 
12.820 0.922 
12.840 0.925 
12.860 0.927 
12.880 0.934 
12.900 0.935 
12.920 0.945 
12.940 0.953 
12.960 0.962 
12.980 0.974 
13.000 0.987 
13.020 1.000 
13.040 1.026 
13.060 1.063 
13.080 1.103 
13.100 1.149 
13.120 1.204 
13.140 1.276 
13.160 1.353 
13.180 1.424 
13.200 1.495 
13.220 1.557 
13.240 1.594 
13.260 1.610 
13.280 1.597 
13.300 1.566 
13.320 1.526 
13.340 1.473 
13.360 1.414 
13.380 1.342 
13.400 1.252 
13.420 1.161 
13.440 1.072 
13.460 1.002 
13.480 0.935 
13.500 0.860 
13.520 0.788 
13.540 0.709 
13.560 0.627 
13.580 0.535 
13.600 0.446 
13.620 0.361 
13.640 0.267 
13.660 0.181 
13.680 0.122 
13.700 0.110 
13.720 0.136 
13.740 0.168 
13.760 0.220 
13.780 0.304 
13.800 0.427 
13.820 0.578 
13.840 0.729 
13.860 0.864 
13.880 0.983 
13.900 1.099 
13.920 1.187 
13.940 1.195 
13.960 1.150 
13.980 1.122 
14.000 1.132 
14.020 1.144 
14.040 1.115 
14.060 1.061 
14.080 1.001 
14.100 0.962 
14.120 0.960 
14.140 0.986 
14.160 1.014 
14.180 1.022 
14.200 1.015 
14.220 1.004 
14.240 1.002 
14.260 0.997 
14.280 0.985 
14.300 0.972 
14.320 0.960 
14.340 0.946 
14.360 0.932 
14.380 0.926 
14.400 0.925 
14.420 0.923 
14.440 0.914 
14.460 0.905 
14.480 0.895 
14.500 0.889 
14.520 0.883 
14.540 0.884 
14.560 0.892 
14.580 0.895 
14.600 0.897 
14.620 0.899 
14.640 0.896 
14.660 0.896 
14.680 0.901 
14.700 0.909 
14.720 0.916 
14.740 0.921 
14.760 0.938 
14.780 0.947 
14.800 0.955 
14.820 0.964 
14.840 0.977 
14.860 1.000 
14.880 1.041 
14.900 1.096 
14.920 1.149 
14.940 1.209 
14.960 1.275 
14.980 1.350 
15.000 1.420 
15.020 1.477 
15.040 1.509 
15.060 1.518 
15.080 1.508 
15.100 1.480 
15.120 1.443 
15.140 1.411 
15.160 1.390 
15.180 1.357 
15.200 1.310 
15.220 1.252 
15.240 1.181 
15.260 1.104 
15.280 1.027 
15.300 0.954 
15.320 0.890 
15.340 0.826 
15.360 0.750 
15.380 0.668 
15.400 0.587 
15.420 0.506 
15.440 0.421 
15.460 0.334 
15.480 0.256 
15.500 0.188 
15.520 0.130 
15.540 0.095 
15.560 0.094 
15.580 0.120 
15.600 0.170 
15.620 0.259 
15.640 0.387 
15.660 0.529 
15.680 0.641 
15.700 0.723 
15.720 0.817 
15.740 0.936 
15.760 1.058 
15.780 1.125 
15.800 1.124 
15.820 1.099 
15.840 1.099 
15.860 1.120 
15.880 1.127 
15.900 1.107 
15.920 1.059 
15.940 1.008 
15.960 0.960 
15.980 0.937 
16.000 0.949 
16.020 0.983 
16.040 1.015 
16.060 1.032 
16.080 1.023 
16.100 0.998 
16.120 0.984 
16.140 0.977 
16.160 0.973 
16.180 0.954 
16.200 0.937 
16.220 0.927 
16.240 0.910 
16.260 0.908 
16.280 0.923 
16.300 0.935 
16.320 0.930 
16.340 0.927 
16.360 0.923 
16.380 0.912 
16.400 0.896 
16.420 0.881 
16.440 0.864 
16.460 0.845 
16.480 0.835 
16.500 0.835 
16.520 0.836 
16.540 0.843 
16.560 0.853 
16.580 0.853 
16.600 0.832 
16.620 0.820 
16.640 0.841 
16.660 0.868 
16.680 0.884 
16.700 0.900 
16.720 0.927 
16.740 0.958 
16.760 0.990 
16.780 1.034 
16.800 1.080 
16.820 1.111 
16.840 1.145 
16.860 1.162 
