# Supplementary material for: Pacing the phasing of leg and arm movements in breaststroke swimming to minimize intra-cyclic velocity fluctuations
Source: PLoS One. 2017 Oct 12;12(10):e0186160. doi: 10.1371/journal.pone.0186160 (PMC5638342; doi:10.1371/journal.pone.0186160)
Supplement: S1 Archive — (ZIP) [file pone.0186160.s003.zip › P26_1_veldata.txt]

% t vx 
0.000 0.099 
0.020 0.321 
0.040 0.727 
0.060 1.012 
0.080 1.101 
0.100 1.047 
0.120 0.948 
0.140 0.862 
0.160 0.825 
0.180 0.819 
0.200 0.838 
0.220 0.875 
0.240 0.907 
0.260 0.928 
0.280 0.936 
0.300 0.937 
0.320 0.938 
0.340 0.924 
0.360 0.902 
0.380 0.885 
0.400 0.883 
0.420 0.899 
0.440 0.906 
0.460 0.900 
0.480 0.884 
0.500 0.865 
0.520 0.850 
0.540 0.841 
0.560 0.834 
0.580 0.828 
0.600 0.836 
0.620 0.853 
0.640 0.860 
0.660 0.853 
0.680 0.850 
0.700 0.859 
0.720 0.876 
0.740 0.887 
0.760 0.889 
0.780 0.882 
0.800 0.876 
0.820 0.889 
0.840 0.901 
0.860 0.895 
0.880 0.876 
0.900 0.878 
0.920 0.906 
0.940 0.925 
0.960 0.915 
0.980 0.912 
1.000 0.932 
1.020 0.953 
1.040 0.967 
1.060 0.979 
1.080 1.008 
1.100 1.030 
1.120 1.034 
1.140 1.045 
1.160 1.050 
1.180 1.051 
1.200 1.030 
1.220 1.006 
1.240 0.998 
1.260 0.984 
1.280 0.963 
1.300 0.937 
1.320 0.908 
1.340 0.860 
1.360 0.795 
1.380 0.734 
1.400 0.691 
1.420 0.645 
1.440 0.594 
1.460 0.554 
1.480 0.538 
1.500 0.536 
1.520 0.515 
1.540 0.491 
1.560 0.475 
1.580 0.451 
1.600 0.428 
1.620 0.392 
1.640 0.368 
1.660 0.334 
1.680 0.300 
1.700 0.289 
1.720 0.271 
1.740 0.264 
1.760 0.280 
1.780 0.345 
1.800 0.477 
1.820 0.658 
1.840 0.874 
1.860 1.070 
1.880 1.209 
1.900 1.295 
1.920 1.347 
1.940 1.350 
1.960 1.297 
1.980 1.189 
2.000 1.041 
2.020 0.891 
2.040 0.764 
2.060 0.703 
2.080 0.686 
2.100 0.691 
2.120 0.718 
2.140 0.775 
2.160 0.851 
2.180 0.918 
2.200 0.949 
2.220 0.949 
2.240 0.947 
2.260 0.944 
2.280 0.921 
2.300 0.879 
2.320 0.835 
2.340 0.811 
2.360 0.820 
2.380 0.854 
2.400 0.888 
2.420 0.895 
2.440 0.886 
2.460 0.873 
2.480 0.854 
2.500 0.834 
2.520 0.833 
2.540 0.838 
2.560 0.836 
2.580 0.824 
2.600 0.817 
2.620 0.809 
2.640 0.790 
2.660 0.770 
2.680 0.766 
2.700 0.785 
2.720 0.804 
2.740 0.800 
2.760 0.785 
2.780 0.776 
2.800 0.790 
2.820 0.808 
2.840 0.811 
2.860 0.812 
2.880 0.823 
2.900 0.840 
2.920 0.846 
2.940 0.842 
2.960 0.842 
2.980 0.844 
3.000 0.839 
3.020 0.843 
3.040 0.846 
3.060 0.857 
3.080 0.868 
3.100 0.873 
3.120 0.891 
3.140 0.904 
3.160 0.921 
3.180 0.936 
3.200 0.944 
3.220 0.962 
3.240 0.980 
3.260 0.986 
3.280 0.999 
3.300 1.009 
3.320 1.027 
3.340 1.033 
3.360 1.016 
3.380 0.996 
3.400 0.977 
3.420 0.944 
3.440 0.904 
3.460 0.874 
3.480 0.838 
3.500 0.797 
3.520 0.747 
3.540 0.715 
3.560 0.692 
3.580 0.667 
3.600 0.636 
3.620 0.599 
3.640 0.555 
3.660 0.518 
3.680 0.501 
3.700 0.490 
3.720 0.476 
3.740 0.454 
3.760 0.425 
3.780 0.389 
3.800 0.355 
3.820 0.321 
3.840 0.287 
3.860 0.253 
3.880 0.229 
3.900 0.250 
3.920 0.287 
3.940 0.385 
3.960 0.590 
3.980 0.831 
4.000 1.016 
4.020 1.110 
4.040 1.184 
4.060 1.263 
4.080 1.286 
4.100 1.251 
4.120 1.165 
4.140 1.065 
4.160 0.966 
4.180 0.883 
4.200 0.838 
4.220 0.821 
4.240 0.827 
4.260 0.817 
4.280 0.813 
4.300 0.841 
4.320 0.884 
4.340 0.918 
4.360 0.930 
4.380 0.936 
4.400 0.945 
4.420 0.949 
4.440 0.961 
4.460 0.957 
4.480 0.960 
4.500 0.953 
4.520 0.949 
4.540 0.949 
4.560 0.912 
4.580 0.877 
4.600 0.843 
4.620 0.834 
4.640 0.826 
4.660 0.802 
4.680 0.803 
4.700 0.826 
4.720 0.858 
4.740 0.874 
4.760 0.877 
4.780 0.874 
4.800 0.854 
4.820 0.838 
4.840 0.830 
4.860 0.833 
4.880 0.817 
4.900 0.785 
4.920 0.763 
4.940 0.752 
4.960 0.768 
4.980 0.804 
5.000 0.842 
5.020 0.850 
5.040 0.850 
5.060 0.867 
5.080 0.882 
5.100 0.874 
5.120 0.862 
5.140 0.867 
5.160 0.867 
5.180 0.851 
5.200 0.851 
5.220 0.879 
5.240 0.901 
5.260 0.901 
5.280 0.904 
5.300 0.921 
5.320 0.955 
5.340 0.980 
5.360 0.995 
5.380 1.015 
5.400 1.019 
5.420 1.027 
5.440 1.016 
5.460 1.012 
5.480 1.007 
5.500 0.983 
5.520 0.966 
5.540 0.937 
5.560 0.904 
5.580 0.864 
5.600 0.822 
5.620 0.780 
5.640 0.741 
5.660 0.718 
5.680 0.686 
5.700 0.634 
5.720 0.578 
5.740 0.538 
5.760 0.527 
5.780 0.531 
5.800 0.533 
5.820 0.526 
5.840 0.507 
5.860 0.482 
5.880 0.455 
5.900 0.426 
5.920 0.387 
5.940 0.326 
5.960 0.266 
5.980 0.250 
6.000 0.265 
6.020 0.327 
6.040 0.476 
6.060 0.683 
6.080 0.893 
6.100 1.057 
6.120 1.152 
6.140 1.211 
6.160 1.218 
6.180 1.215 
6.200 1.191 
6.220 1.112 
6.240 1.026 
6.260 0.944 
6.280 0.919 
6.300 0.912 
6.320 0.890 
6.340 0.840 
6.360 0.785 
6.380 0.766 
6.400 0.803 
6.420 0.857 
6.440 0.890 
6.460 0.908 
6.480 1.099 
6.500 1.031 
6.520 0.953 
6.540 0.888 
6.560 0.835 
6.580 0.819 
6.600 0.834 
6.620 0.874 
6.640 0.924 
6.660 0.959 
6.680 0.964 
6.700 0.949 
6.720 0.940 
6.740 0.942 
6.760 0.932 
6.780 0.907 
6.800 0.876 
6.820 0.853 
6.840 0.849 
6.860 0.861 
6.880 0.873 
6.900 0.880 
6.920 0.869 
6.940 0.852 
6.960 0.841 
6.980 0.831 
7.000 0.827 
7.020 0.825 
7.040 0.839 
7.060 0.867 
7.080 0.884 
7.100 0.885 
7.120 0.877 
7.140 0.871 
7.160 0.877 
7.180 0.897 
7.200 0.909 
7.220 0.905 
7.240 0.898 
7.260 0.915 
7.280 0.942 
7.300 0.955 
7.320 0.969 
7.340 0.984 
7.360 1.007 
7.380 1.028 
7.400 1.055 
7.420 1.084 
7.440 1.099 
7.460 1.100 
7.480 1.087 
7.500 1.072 
7.520 1.061 
7.540 1.056 
7.560 1.033 
7.580 1.008 
7.600 0.986 
7.620 0.956 
7.640 0.913 
7.660 0.870 
7.680 0.833 
7.700 0.771 
7.720 0.686 
7.740 0.620 
7.760 0.588 
7.780 0.554 
7.800 0.514 
7.820 0.493 
7.840 0.481 
7.860 0.462 
7.880 0.433 
7.900 0.405 
7.920 0.389 
7.940 0.367 
7.960 0.348 
7.980 0.338 
8.000 0.329 
8.020 0.331 
8.040 0.350 
8.060 0.405 
8.080 0.539 
8.100 0.743 
8.120 0.986 
8.140 1.195 
8.160 1.329 
8.180 1.404 
8.200 1.426 
8.220 1.386 
8.240 1.274 
8.260 1.123 
8.280 0.961 
8.300 0.810 
8.320 0.699 
8.340 0.673 
8.360 0.704 
8.380 0.750 
8.400 0.802 
8.420 0.890 
8.440 0.993 
8.460 1.063 
8.480 1.084 
8.500 1.067 
8.520 1.033 
8.540 0.981 
8.560 0.936 
8.580 0.907 
8.600 0.901 
8.620 0.913 
8.640 0.936 
8.660 0.951 
8.680 0.954 
8.700 0.952 
8.720 0.948 
8.740 0.938 
8.760 0.914 
8.780 0.888 
8.800 0.873 
8.820 0.880 
8.840 0.885 
8.860 0.880 
8.880 0.862 
8.900 0.847 
8.920 0.840 
8.940 0.837 
8.960 0.855 
8.980 0.868 
9.000 0.865 
9.020 0.848 
9.040 0.840 
9.060 0.840 
9.080 0.833 
9.100 0.829 
9.120 0.845 
9.140 0.865 
9.160 0.871 
9.180 0.875 
9.200 0.885 
9.220 0.901 
9.240 0.904 
9.260 0.893 
9.280 0.883 
9.300 0.889 
9.320 0.899 
9.340 0.922 
9.360 0.942 
9.380 0.964 
9.400 0.978 
9.420 0.979 
9.440 0.990 
9.460 0.996 
9.480 1.005 
9.500 1.011 
9.520 1.018 
9.540 1.030 
9.560 1.035 
9.580 1.049 
9.600 1.054 
9.620 1.061 
9.640 1.052 
9.660 1.041 
9.680 1.034 
9.700 1.018 
9.720 0.992 
9.740 0.942 
9.760 0.895 
9.780 0.847 
9.800 0.807 
9.820 0.759 
9.840 0.709 
9.860 0.658 
9.880 0.618 
9.900 0.583 
9.920 0.555 
9.940 0.540 
9.960 0.530 
9.980 0.526 
10.000 0.514 
10.020 0.513 
10.040 0.494 
10.060 0.457 
10.080 0.419 
10.100 0.381 
10.120 0.341 
10.140 0.293 
10.160 0.257 
10.180 0.253 
10.200 0.278 
10.220 0.361 
10.240 0.542 
10.260 0.779 
10.280 1.027 
10.300 1.217 
10.320 1.357 
10.340 1.442 
10.360 1.417 
10.380 1.296 
10.400 1.117 
10.420 0.957 
10.440 0.850 
10.460 0.784 
10.480 0.749 
10.500 0.723 
10.520 0.707 
10.540 0.728 
10.560 0.782 
10.580 0.851 
10.600 0.911 
10.620 0.946 
10.640 0.974 
10.660 0.977 
10.680 0.974 
10.700 0.981 
10.720 0.984 
10.740 0.977 
10.760 0.950 
10.780 0.924 
10.800 0.905 
10.820 0.887 
10.840 0.860 
10.860 0.834 
10.880 0.807 
10.900 0.790 
10.920 0.792 
10.940 0.809 
10.960 0.842 
10.980 0.856 
11.000 0.852 
11.020 0.849 
11.040 0.851 
11.060 0.861 
11.080 0.857 
11.100 0.840 
11.120 0.817 
11.140 0.804 
11.160 0.809 
11.180 0.820 
11.200 0.828 
11.220 0.830 
11.240 0.826 
11.260 0.828 
11.280 0.835 
11.300 0.857 
11.320 0.872 
11.340 0.877 
11.360 0.873 
11.380 0.881 
11.400 0.909 
11.420 0.932 
11.440 0.937 
11.460 0.926 
11.480 0.936 
11.500 0.949 
11.520 0.966 
11.540 0.978 
11.560 0.981 
11.580 0.988 
11.600 0.994 
11.620 1.001 
11.640 0.995 
11.660 0.989 
11.680 0.994 
11.700 1.011 
11.720 1.032 
11.740 1.043 
11.760 1.035 
11.780 1.005 
11.800 0.979 
11.820 0.949 
11.840 0.899 
11.860 0.843 
11.880 0.774 
11.900 0.714 
11.920 0.654 
11.940 0.607 
11.960 0.571 
11.980 0.551 
12.000 0.554 
12.020 0.560 
12.040 0.562 
12.060 0.555 
12.080 0.549 
12.100 0.527 
12.120 0.492 
12.140 0.447 
12.160 0.420 
12.180 0.388 
12.200 0.347 
12.220 0.311 
12.240 0.291 
12.260 0.308 
12.280 0.369 
12.300 0.524 
12.320 0.723 
12.340 0.890 
12.360 0.994 
12.380 1.064 
12.400 1.127 
12.420 1.184 
12.440 1.216 
12.460 1.223 
12.480 1.200 
12.500 1.167 
12.520 1.141 
12.540 1.106 
12.560 1.060 
12.580 1.008 
12.600 0.953 
12.620 0.898 
12.640 0.843 
12.660 0.966 
12.680 1.050 
12.700 1.074 
12.720 1.031 
12.740 0.958 
12.760 0.896 
12.780 0.845 
12.800 0.821 
12.820 0.816 
12.840 0.827 
12.860 0.861 
12.880 0.896 
12.900 0.902 
12.920 0.881 
12.940 0.865 
12.960 0.874 
12.980 0.890 
13.000 0.892 
13.020 0.871 
13.040 0.838 
13.060 0.811 
13.080 0.807 
13.100 0.832 
13.120 0.860 
13.140 0.863 
13.160 0.838 
13.180 0.809 
13.200 0.796 
13.220 0.794 
13.240 0.801 
13.260 0.821 
13.280 0.840 
13.300 0.845 
13.320 0.837 
13.340 0.824 
13.360 0.822 
13.380 0.843 
13.400 0.872 
13.420 0.882 
13.440 0.869 
13.460 0.872 
13.480 0.895 
13.500 0.906 
13.520 0.901 
13.540 0.910 
13.560 0.933 
13.580 0.949 
13.600 0.966 
13.620 0.985 
13.640 1.010 
13.660 1.019 
13.680 1.028 
13.700 1.030 
13.720 1.029 
13.740 1.027 
13.760 1.016 
13.780 1.004 
13.800 0.994 
13.820 1.004 
13.840 1.009 
13.860 0.996 
13.880 0.957 
13.900 0.909 
13.920 0.864 
13.940 0.825 
13.960 0.782 
13.980 0.723 
14.000 0.656 
14.020 0.601 
14.040 0.565 
14.060 0.522 
14.080 0.480 
14.100 0.464 
14.120 0.457 
14.140 0.454 
14.160 0.446 
14.180 0.433 
14.200 0.415 
14.220 0.376 
14.240 0.351 
14.260 0.328 
14.280 0.296 
14.300 0.273 
14.320 0.269 
14.340 0.303 
14.360 0.374 
14.380 0.503 
14.400 0.694 
14.420 0.903 
14.440 1.087 
14.460 1.231 
14.480 1.333 
14.500 1.373 
14.520 1.344 
14.540 1.270 
14.560 1.174 
14.580 1.063 
14.600 0.947 
14.620 0.859 
14.640 0.814 
14.660 0.797 
14.680 0.799 
14.700 0.808 
14.720 0.837 
14.740 0.885 
14.760 0.940 
14.780 0.979 
14.800 0.988 
14.820 0.978 
14.840 0.960 
14.860 0.951 
14.880 0.937 
14.900 0.933 
14.920 0.929 
14.940 0.926 
14.960 0.924 
14.980 0.913 
15.000 0.904 
15.020 0.896 
15.040 0.888 
15.060 0.883 
15.080 0.877 
15.100 0.869 
15.120 0.867 
15.140 0.872 
15.160 0.878 
15.180 0.869 
15.200 0.857 
15.220 0.849 
15.240 0.844 
15.260 0.832 
15.280 0.819 
15.300 0.815 
15.320 0.813 
15.340 0.812 
15.360 0.816 
15.380 0.825 
15.400 0.836 
15.420 0.850 
15.440 0.858 
15.460 0.871 
15.480 0.882 
15.500 0.888 
15.520 0.894 
15.540 0.889 
15.560 0.889 
15.580 0.884 
15.600 0.886 
15.620 0.895 
15.640 0.907 
15.660 0.928 
15.680 0.954 
15.700 0.982 
15.720 0.996 
15.740 1.010 
15.760 1.012 
15.780 1.018 
15.800 1.023 
15.820 1.034 
15.840 1.057 
15.860 1.061 
15.880 1.065 
15.900 1.054 
15.920 1.046 
15.940 1.026 
15.960 0.993 
15.980 0.948 
16.000 0.890 
16.020 0.848 
16.040 0.810 
16.060 0.768 
16.080 0.714 
16.100 0.655 
16.120 0.597 
16.140 0.554 
16.160 0.538 
16.180 0.543 
16.200 0.529 
16.220 0.500 
16.240 0.474 
16.260 0.451 
16.280 0.431 
16.300 0.395 
16.320 0.366 
16.340 0.332 
16.360 0.300 
16.380 0.278 
16.400 0.283 
16.420 0.312 
16.440 0.356 
16.460 0.438 
16.480 0.570 
16.500 0.760 
16.520 0.938 
16.540 1.065 
16.560 1.139 
16.580 1.184 
16.600 1.211 
16.620 1.194 
16.640 1.157 
16.660 1.103 
16.680 1.034 
16.700 0.951 
16.720 0.865 
16.740 0.789 
16.760 0.733 
16.780 0.713 
16.800 0.734 
16.820 0.789 
16.840 0.849 
16.860 0.900 
16.880 0.923 
16.900 0.919 
16.920 0.906 
16.940 0.905 
16.960 0.912 
16.980 0.904 
17.000 0.895 
17.020 0.894 
17.040 0.893 
17.060 0.893 
17.080 0.908 
17.100 0.931 
17.120 0.927 
17.140 0.896 
17.160 0.868 
17.180 0.858 
17.200 0.851 
17.220 0.832 
17.240 0.816 
17.260 0.809 
17.280 0.816 
17.300 0.816 
17.320 0.801 
17.340 0.784 
17.360 0.769 
17.380 0.770 
17.400 0.778 
17.420 0.783 
17.440 0.788 
17.460 0.791 
17.480 0.803 
17.500 0.813 
17.520 0.821 
17.540 0.839 
17.560 0.869 
17.580 0.904 
17.600 0.914 
17.620 0.912 
17.640 0.915 
17.660 0.919 
17.680 0.916 
17.700 0.909 
17.720 0.911 
17.740 0.925 
17.760 0.941 
17.780 0.948 
17.800 0.962 
17.820 0.983 
17.840 1.008 
17.860 1.037 
17.880 1.051 
17.900 1.062 
17.920 1.060 
17.940 1.050 
17.960 1.042 
17.980 1.022 
18.000 0.990 
18.020 0.952 
18.040 0.915 
18.060 0.869 
18.080 0.815 
18.100 0.758 
18.120 0.702 
18.140 0.637 
18.160 0.570 
18.180 0.517 
18.200 0.485 
18.220 0.465 
18.240 0.455 
18.260 0.448 
18.280 0.441 
18.300 0.433 
18.320 0.416 
18.340 0.387 
18.360 0.357 
18.380 0.343 
18.400 0.337 
18.420 0.328 
18.440 0.327 
18.460 0.358 
18.480 0.434 
18.500 0.566 
18.520 0.723 
18.540 0.850 
18.560 0.916 
18.580 0.946 
18.600 0.982 
18.620 0.998 
18.640 0.978 
18.660 0.950 
18.680 0.944 
18.700 1.006 
18.720 1.096 
18.740 1.168 
18.760 1.181 
18.780 1.137 
18.800 1.089 
18.820 1.032 
18.840 0.987 
18.860 0.962 
18.880 0.954 
18.900 0.940 
18.920 0.890 
18.940 0.855 
