# Supplementary material for: Pacing the phasing of leg and arm movements in breaststroke swimming to minimize intra-cyclic velocity fluctuations
Source: PLoS One. 2017 Oct 12;12(10):e0186160. doi: 10.1371/journal.pone.0186160 (PMC5638342; doi:10.1371/journal.pone.0186160)
Supplement: S1 Archive — (ZIP) [file pone.0186160.s003.zip › P26_2_veldata.txt]

% t vx 
0.000 -0.086 
0.020 0.278 
0.040 0.764 
0.060 0.978 
0.080 1.069 
0.100 1.069 
0.120 1.047 
0.140 1.011 
0.160 0.967 
0.180 0.887 
0.200 0.799 
0.220 0.733 
0.240 0.676 
0.260 0.615 
0.280 0.581 
0.300 0.563 
0.320 0.550 
0.340 0.527 
0.360 0.487 
0.380 0.445 
0.400 0.394 
0.420 0.357 
0.440 0.326 
0.460 0.311 
0.480 0.321 
0.500 0.313 
0.520 0.307 
0.540 0.290 
0.560 0.301 
0.580 0.332 
0.600 0.424 
0.620 0.612 
0.640 0.857 
0.660 1.104 
0.680 1.265 
0.700 1.328 
0.720 1.362 
0.740 1.393 
0.760 1.387 
0.780 1.280 
0.800 1.076 
0.820 0.888 
0.840 0.758 
0.860 0.701 
0.880 0.687 
0.900 0.698 
0.920 0.737 
0.940 0.805 
0.960 0.884 
0.980 0.955 
1.000 0.990 
1.020 0.991 
1.040 0.972 
1.060 0.938 
1.080 0.898 
1.100 0.857 
1.120 0.816 
1.140 0.787 
1.160 0.789 
1.180 0.822 
1.200 0.863 
1.220 0.872 
1.240 0.866 
1.260 0.873 
1.280 0.894 
1.300 0.910 
1.320 0.896 
1.340 0.877 
1.360 0.870 
1.380 0.862 
1.400 0.837 
1.420 0.801 
1.440 0.785 
1.460 0.782 
1.480 0.783 
1.500 0.781 
1.520 0.780 
1.540 0.786 
1.560 0.793 
1.580 0.806 
1.600 0.813 
1.620 0.819 
1.640 0.841 
1.660 0.866 
1.680 0.886 
1.700 0.906 
1.720 0.936 
1.740 0.968 
1.760 0.985 
1.780 0.987 
1.800 0.983 
1.820 0.977 
1.840 0.992 
1.860 1.018 
1.880 1.037 
1.900 1.047 
1.920 1.058 
1.940 1.074 
1.960 1.079 
1.980 1.091 
2.000 1.090 
2.020 1.083 
2.040 1.059 
2.060 1.033 
2.080 0.992 
2.100 0.924 
2.120 0.874 
2.140 0.826 
2.160 0.779 
2.180 0.722 
2.200 0.669 
2.220 0.636 
2.240 0.608 
2.260 0.588 
2.280 0.572 
2.300 0.553 
2.320 0.521 
2.340 0.483 
2.360 0.438 
2.380 0.396 
2.400 0.358 
2.420 0.329 
2.440 0.311 
2.460 0.305 
2.480 0.294 
2.500 0.285 
2.520 0.286 
2.540 0.317 
2.560 0.413 
2.580 0.571 
2.600 0.789 
2.620 0.993 
2.640 1.133 
2.660 1.203 
2.680 1.233 
2.700 1.236 
2.720 1.204 
2.740 1.131 
2.760 1.054 
2.780 0.990 
2.800 0.937 
2.820 0.896 
2.840 0.859 
2.860 0.843 
2.880 0.851 
2.900 0.873 
2.920 0.893 
2.940 0.918 
2.960 0.926 
2.980 0.923 
3.000 0.892 
3.020 0.852 
3.040 0.825 
3.060 0.816 
3.080 0.825 
3.100 0.825 
3.120 0.827 
3.140 0.855 
3.160 0.892 
3.180 0.918 
3.200 0.923 
3.220 0.927 
3.240 0.926 
3.260 0.903 
3.280 0.888 
3.300 0.873 
3.320 0.857 
3.340 0.845 
3.360 0.845 
3.380 0.847 
3.400 0.829 
3.420 0.812 
3.440 0.815 
3.460 0.808 
3.480 0.783 
3.500 0.770 
3.520 0.794 
3.540 0.816 
3.560 0.812 
3.580 0.816 
3.600 0.837 
3.620 0.855 
3.640 0.870 
3.660 0.878 
3.680 0.894 
3.700 0.905 
3.720 0.908 
3.740 0.926 
3.760 0.932 
3.780 0.951 
3.800 0.963 
3.820 0.984 
3.840 1.011 
3.860 1.040 
3.880 1.087 
3.900 1.135 
3.920 1.171 
3.940 1.167 
3.960 1.155 
3.980 1.152 
4.000 1.135 
4.020 1.101 
4.040 1.067 
4.060 1.034 
4.080 0.992 
4.100 0.944 
4.120 0.893 
4.140 0.835 
4.160 0.769 
4.180 0.712 
4.200 0.669 
4.220 0.635 
4.240 0.612 
4.260 0.589 
4.280 0.571 
4.300 0.552 
4.320 0.533 
4.340 0.503 
4.360 0.472 
4.380 0.458 
4.400 0.440 
4.420 0.427 
4.440 0.410 
4.460 0.392 
4.480 0.352 
4.500 0.306 
4.520 0.277 
4.540 0.289 
4.560 0.395 
4.580 0.607 
4.600 0.867 
4.620 1.059 
4.640 1.157 
4.660 1.185 
4.680 1.181 
4.700 1.148 
4.720 1.093 
4.740 1.022 
4.760 0.938 
4.780 0.868 
4.800 0.828 
4.820 0.809 
4.840 0.803 
4.860 0.790 
4.880 0.782 
4.900 0.796 
4.920 0.847 
4.940 0.910 
4.960 0.950 
4.980 0.965 
5.000 0.959 
5.020 0.937 
5.040 0.906 
5.060 0.883 
5.080 0.875 
5.100 0.876 
5.120 0.866 
5.140 0.847 
5.160 0.830 
5.180 0.836 
5.200 0.846 
5.220 0.838 
5.240 0.817 
5.260 0.802 
5.280 0.817 
5.300 0.840 
5.320 0.858 
5.340 0.849 
5.360 0.820 
5.380 0.803 
5.400 0.786 
5.420 0.774 
5.440 0.762 
5.460 0.759 
5.480 0.771 
5.500 0.777 
5.520 0.781 
5.540 0.774 
5.560 0.780 
5.580 0.810 
5.600 0.840 
5.620 0.845 
5.640 0.841 
5.660 0.856 
5.680 0.867 
5.700 0.874 
5.720 0.880 
5.740 0.881 
5.760 0.882 
5.780 0.898 
5.800 0.929 
5.820 0.960 
5.840 0.985 
5.860 1.022 
5.880 1.048 
5.900 1.067 
5.920 1.073 
5.940 1.071 
5.960 1.061 
5.980 1.052 
6.000 1.044 
6.020 1.014 
6.040 0.990 
6.060 0.968 
6.080 0.943 
6.100 0.905 
6.120 0.862 
6.140 0.826 
6.160 0.793 
6.180 0.770 
6.200 0.751 
6.220 0.722 
6.240 0.697 
6.260 0.679 
6.280 0.659 
6.300 0.608 
6.320 0.557 
6.340 0.497 
6.360 0.446 
6.380 0.414 
6.400 0.392 
6.420 0.378 
6.440 0.341 
6.460 0.302 
6.480 0.256 
6.500 0.217 
6.520 0.192 
6.540 0.182 
6.560 0.204 
6.580 0.308 
6.600 0.514 
6.620 0.686 
6.640 0.919 
6.660 1.104 
6.680 1.226 
6.700 1.331 
6.720 1.409 
6.740 1.455 
6.760 1.411 
6.780 1.261 
6.800 1.065 
6.820 0.880 
6.840 0.779 
6.860 0.745 
6.880 0.741 
6.900 0.765 
6.920 0.833 
6.940 0.926 
6.960 1.008 
6.980 1.060 
7.000 1.068 
7.020 1.039 
7.040 1.002 
7.060 0.971 
7.080 0.933 
7.100 0.878 
7.120 0.838 
7.140 0.833 
7.160 0.846 
7.180 0.876 
7.200 0.904 
7.220 0.909 
7.240 0.901 
7.260 0.905 
7.280 0.936 
7.300 0.955 
7.320 0.938 
7.340 0.906 
7.360 0.899 
7.380 0.910 
7.400 0.909 
7.420 0.895 
7.440 0.893 
7.460 0.900 
7.480 0.885 
7.500 0.849 
7.520 0.820 
7.540 0.813 
7.560 0.819 
7.580 0.835 
7.600 0.860 
7.620 0.881 
7.640 0.891 
7.660 0.899 
7.680 0.926 
7.700 0.950 
7.720 0.965 
7.740 0.980 
7.760 0.999 
7.780 1.029 
7.800 1.043 
7.820 1.062 
7.840 1.063 
7.860 1.066 
7.880 1.075 
7.900 1.092 
7.920 1.133 
7.940 1.157 
7.960 1.176 
7.980 1.175 
8.000 1.149 
8.020 1.110 
8.040 1.064 
8.060 1.032 
8.080 1.012 
8.100 0.981 
8.120 0.943 
8.140 0.901 
8.160 0.861 
8.180 0.819 
8.200 0.761 
8.220 0.698 
8.240 0.645 
8.260 0.609 
8.280 0.593 
8.300 0.583 
8.320 0.565 
8.340 0.530 
8.360 0.503 
8.380 0.494 
8.400 0.475 
8.420 0.436 
8.440 0.384 
8.460 0.353 
8.480 0.334 
8.500 0.315 
8.520 0.291 
8.540 0.272 
8.560 0.281 
8.580 0.346 
8.600 0.509 
8.620 0.743 
8.640 0.985 
8.660 1.159 
8.680 1.245 
8.700 1.298 
8.720 1.335 
8.740 1.332 
8.760 1.262 
8.780 1.141 
8.800 1.017 
8.820 0.916 
8.840 0.855 
8.860 0.824 
8.880 0.801 
8.900 0.778 
8.920 0.771 
8.940 0.805 
8.960 0.853 
8.980 0.900 
9.000 0.939 
9.020 0.964 
9.040 0.977 
9.060 0.948 
9.080 0.905 
9.100 0.871 
9.120 0.864 
9.140 0.863 
9.160 0.865 
9.180 0.883 
9.200 0.902 
9.220 0.922 
9.240 0.920 
9.260 0.911 
9.280 0.904 
9.300 0.891 
9.320 0.879 
9.340 0.858 
9.360 0.845 
9.380 0.853 
9.400 0.842 
9.420 0.825 
9.440 0.819 
9.460 0.832 
9.480 0.833 
9.500 0.816 
9.520 0.813 
9.540 0.828 
9.560 0.839 
9.580 0.830 
9.600 0.829 
9.620 0.847 
9.640 0.864 
9.660 0.883 
9.680 0.896 
9.700 0.917 
9.720 0.945 
9.740 0.966 
9.760 0.993 
9.780 0.991 
9.800 0.995 
9.820 1.001 
9.840 1.010 
9.860 1.021 
9.880 1.029 
9.900 1.047 
9.920 1.056 
9.940 1.079 
9.960 1.084 
9.980 1.080 
10.000 1.063 
10.020 1.043 
10.040 1.029 
10.060 1.008 
10.080 0.988 
10.100 0.969 
10.120 0.941 
10.140 0.896 
10.160 0.841 
10.180 0.796 
10.200 0.778 
10.220 0.756 
10.240 0.715 
10.260 0.671 
10.280 0.638 
10.300 0.619 
10.320 0.615 
10.340 0.619 
10.360 0.608 
10.380 0.570 
10.400 0.530 
10.420 0.512 
10.440 0.492 
10.460 0.470 
10.480 0.450 
10.500 0.432 
10.520 0.395 
10.540 0.352 
10.560 0.332 
10.580 0.330 
10.600 0.326 
10.620 0.305 
10.640 0.291 
10.660 0.304 
10.680 0.390 
10.700 0.575 
10.720 0.812 
10.740 1.024 
10.760 1.148 
10.780 1.209 
10.800 1.229 
10.820 1.219 
10.840 1.157 
10.860 1.047 
10.880 0.948 
10.900 0.868 
10.920 0.822 
10.940 0.785 
10.960 0.780 
10.980 0.780 
11.000 0.766 
11.020 0.760 
11.040 0.787 
11.060 0.835 
11.080 0.877 
11.100 0.907 
11.120 0.912 
11.140 0.908 
11.160 0.896 
11.180 0.904 
11.200 0.908 
11.220 0.909 
11.240 0.917 
11.260 0.924 
11.280 0.933 
11.300 0.920 
11.320 0.904 
11.340 0.876 
11.360 0.834 
11.380 0.803 
11.400 0.790 
11.420 0.793 
11.440 0.797 
11.460 0.789 
11.480 0.777 
11.500 0.773 
11.520 0.781 
11.540 0.798 
11.560 0.805 
11.580 0.808 
11.600 0.820 
11.620 0.832 
11.640 0.825 
11.660 0.798 
11.680 0.781 
11.700 0.788 
11.720 0.809 
11.740 0.833 
11.760 0.859 
11.780 0.886 
11.800 0.895 
11.820 0.905 
11.840 0.918 
11.860 0.936 
11.880 0.943 
11.900 0.944 
11.920 0.955 
11.940 0.955 
11.960 0.968 
11.980 0.982 
12.000 1.026 
12.020 1.060 
12.040 1.087 
12.060 1.103 
12.080 1.106 
12.100 1.109 
12.120 1.078 
12.140 1.037 
12.160 0.990 
12.180 0.948 
12.200 0.907 
12.220 0.859 
12.240 0.816 
12.260 0.786 
12.280 0.746 
12.300 0.694 
12.320 0.650 
12.340 0.631 
12.360 0.622 
12.380 0.598 
12.400 0.562 
12.420 0.533 
12.440 0.518 
12.460 0.506 
12.480 0.464 
12.500 0.436 
12.520 0.406 
12.540 0.405 
12.560 0.391 
12.580 0.370 
12.600 0.355 
12.620 0.316 
12.640 0.284 
12.660 0.251 
12.680 0.269 
12.700 0.334 
12.720 0.464 
12.740 0.663 
12.760 0.891 
12.780 1.094 
12.800 1.221 
12.820 1.270 
12.840 1.248 
12.860 1.153 
12.880 1.035 
12.900 0.959 
12.920 0.929 
12.940 0.917 
12.960 0.885 
12.980 0.862 
13.000 0.686 
13.020 0.717 
13.040 0.745 
13.060 0.777 
13.080 0.805 
13.100 0.850 
13.120 0.906 
13.140 0.928 
13.160 0.906 
13.180 0.862 
13.200 0.842 
13.220 0.850 
13.240 0.877 
13.260 0.901 
13.280 0.893 
13.300 0.859 
13.320 0.829 
13.340 0.828 
13.360 0.852 
13.380 0.863 
13.400 0.838 
13.420 0.794 
13.440 0.772 
13.460 0.777 
13.480 0.785 
13.500 0.784 
13.520 0.782 
13.540 0.787 
13.560 0.805 
13.580 0.833 
13.600 0.852 
13.620 0.836 
13.640 0.796 
13.660 0.764 
13.680 0.755 
13.700 0.757 
13.720 0.761 
13.740 0.774 
13.760 0.791 
13.780 0.814 
13.800 0.836 
13.820 0.846 
13.840 0.840 
13.860 0.820 
13.880 0.808 
13.900 0.824 
13.920 0.852 
13.940 0.867 
13.960 0.865 
13.980 0.878 
14.000 0.909 
14.020 0.932 
14.040 0.954 
14.060 0.980 
14.080 0.996 
14.100 1.002 
14.120 1.006 
14.140 1.022 
14.160 1.027 
14.180 1.029 
14.200 1.027 
14.220 1.021 
14.240 1.007 
14.260 0.999 
14.280 0.979 
14.300 0.936 
14.320 0.898 
14.340 0.864 
14.360 0.827 
14.380 0.767 
14.400 0.698 
14.420 0.632 
14.440 0.571 
14.460 0.522 
14.480 0.490 
14.500 0.461 
14.520 0.444 
14.540 0.419 
14.560 0.394 
14.580 0.357 
14.600 0.337 
14.620 0.341 
14.640 0.345 
14.660 0.332 
14.680 0.312 
14.700 0.301 
14.720 0.297 
14.740 0.300 
14.760 0.318 
14.780 0.375 
14.800 0.481 
14.820 0.665 
14.840 0.880 
14.860 1.051 
14.880 1.145 
14.900 1.189 
14.920 1.199 
14.940 1.185 
14.960 1.143 
14.980 1.071 
15.000 0.967 
15.020 0.837 
15.040 0.725 
15.060 0.665 
15.080 0.658 
15.100 0.682 
15.120 0.698 
15.140 0.716 
15.160 0.752 
15.180 0.809 
15.200 0.865 
15.220 0.892 
15.240 0.892 
15.260 0.877 
15.280 0.857 
15.300 0.832 
15.320 0.815 
15.340 0.805 
15.360 0.788 
15.380 0.767 
15.400 0.769 
15.420 0.809 
15.440 0.846 
15.460 0.854 
15.480 0.844 
15.500 0.832 
15.520 0.814 
15.540 0.782 
15.560 0.762 
15.580 0.759 
15.600 0.769 
15.620 0.775 
15.640 0.772 
15.660 0.760 
15.680 0.744 
15.700 0.741 
15.720 0.760 
15.740 0.781 
15.760 0.786 
15.780 0.772 
15.800 0.758 
15.820 0.766 
15.840 0.783 
15.860 0.790 
15.880 0.778 
15.900 0.776 
15.920 0.797 
15.940 0.822 
15.960 0.831 
15.980 0.836 
16.000 0.854 
16.020 0.871 
16.040 0.885 
16.060 0.898 
16.080 0.922 
16.100 0.940 
16.120 0.961 
16.140 0.987 
16.160 1.013 
16.180 1.026 
16.200 1.023 
16.220 1.020 
16.240 1.014 
16.260 1.008 
16.280 0.992 
16.300 0.975 
16.320 0.959 
16.340 0.932 
16.360 0.898 
16.380 0.863 
16.400 0.820 
16.420 0.765 
16.440 0.698 
16.460 0.643 
16.480 0.603 
16.500 0.578 
16.520 0.564 
16.540 0.549 
16.560 0.523 
16.580 0.490 
16.600 0.466 
16.620 0.449 
16.640 0.432 
16.660 0.411 
16.680 0.388 
16.700 0.372 
16.720 0.352 
16.740 0.334 
16.760 0.306 
16.780 0.271 
16.800 0.252 
16.820 0.271 
16.840 0.352 
16.860 0.505 
16.880 0.712 
16.900 0.912 
16.920 1.034 
16.940 1.099 
16.960 1.152 
16.980 1.184 
17.000 1.161 
17.020 1.079 
17.040 0.985 
17.060 0.907 
17.080 0.847 
17.100 0.804 
17.120 0.773 
17.140 0.759 
17.160 0.757 
17.180 0.748 
17.200 0.739 
17.220 0.744 
17.240 0.776 
17.260 0.832 
17.280 0.881 
17.300 0.918 
17.320 0.940 
17.340 0.945 
17.360 0.945 
17.380 0.934 
17.400 0.927 
17.420 0.920 
17.440 0.901 
17.460 0.883 
17.480 0.866 
17.500 0.853 
17.520 0.830 
17.540 0.787 
17.560 0.754 
17.580 0.734 
17.600 0.729 
17.620 0.731 
17.640 0.744 
17.660 0.776 
17.680 0.809 
17.700 0.835 
17.720 0.841 
17.740 0.833 
17.760 0.817 
17.780 0.811 
17.800 0.808 
17.820 0.800 
17.840 0.778 
17.860 0.767 
17.880 0.770 
17.900 0.776 
17.920 0.783 
17.940 0.788 
17.960 0.802 
17.980 0.828 
18.000 0.862 
18.020 0.885 
18.040 0.898 
18.060 0.909 
18.080 0.924 
18.100 0.936 
18.120 0.951 
18.140 0.967 
18.160 0.973 
18.180 0.984 
18.200 1.000 
18.220 1.026 
18.240 1.037 
18.260 1.034 
18.280 1.037 
18.300 1.034 
18.320 1.033 
18.340 1.024 
18.360 1.002 
18.380 0.969 
18.400 0.925 
18.420 0.886 
18.440 0.846 
18.460 0.792 
18.480 0.730 
18.500 0.671 
18.520 0.631 
18.540 0.608 
18.560 0.583 
18.580 0.556 
18.600 0.539 
18.620 0.535 
18.640 0.527 
18.660 0.507 
18.680 0.496 
18.700 0.489 
18.720 0.483 
18.740 0.467 
18.760 0.457 
18.780 0.433 
18.800 0.405 
18.820 0.371 
18.840 0.358 
18.860 0.358 
18.880 0.377 
18.900 0.444 
18.920 0.544 
18.940 0.698 
18.960 0.830 
18.980 0.931 
19.000 0.989 
19.020 1.033 
19.040 1.526 
19.060 1.834 
19.080 1.247 
19.100 -0.104 
19.120 -0.930 
19.140 -0.707 
19.160 -0.647 
19.180 -0.967 
19.200 -1.635 
19.220 -1.650 
19.240 -1.063 
19.260 -0.439 
19.280 -0.257 
19.300 -0.577 
19.320 -0.590 
19.340 -0.290 
19.360 -0.004 
19.380 -0.094 
19.400 -0.324 
19.420 -0.546 
19.440 -0.620 
19.460 -0.583 
19.480 -0.211 
19.500 -0.024 
19.520 -0.555 
19.540 -1.514 
19.560 -2.126 
19.580 -2.005 
19.600 -1.888 
