# Supplementary material for: Pacing the phasing of leg and arm movements in breaststroke swimming to minimize intra-cyclic velocity fluctuations
Source: PLoS One. 2017 Oct 12;12(10):e0186160. doi: 10.1371/journal.pone.0186160 (PMC5638342; doi:10.1371/journal.pone.0186160)
Supplement: S1 Archive — (ZIP) [file pone.0186160.s003.zip › P26_90_veldata.txt]

% t vx 
0.000 -0.176 
0.020 0.105 
0.040 0.465 
0.060 0.610 
0.080 0.716 
0.100 0.783 
0.120 0.803 
0.140 0.768 
0.160 0.696 
0.180 0.644 
0.200 0.628 
0.220 0.633 
0.240 0.621 
0.260 0.605 
0.280 0.616 
0.300 0.653 
0.320 0.707 
0.340 0.745 
0.360 0.768 
0.380 0.777 
0.400 0.772 
0.420 0.740 
0.440 0.697 
0.460 0.664 
0.480 0.642 
0.500 0.633 
0.520 0.639 
0.540 0.663 
0.560 0.688 
0.580 0.703 
0.600 0.717 
0.620 0.727 
0.640 0.722 
0.660 0.701 
0.680 0.677 
0.700 0.661 
0.720 0.664 
0.740 0.688 
0.760 0.723 
0.780 0.754 
0.800 0.801 
0.820 0.856 
0.840 0.896 
0.860 0.911 
0.880 0.940 
0.900 0.982 
0.920 0.991 
0.940 0.988 
0.960 0.985 
0.980 0.979 
1.000 0.966 
1.020 0.943 
1.040 0.927 
1.060 0.893 
1.080 0.853 
1.100 0.852 
1.120 0.860 
1.140 0.870 
1.160 0.862 
1.180 0.832 
1.200 0.801 
1.220 0.763 
1.240 0.730 
1.260 0.699 
1.280 0.685 
1.300 0.673 
1.320 0.641 
1.340 0.611 
1.360 0.589 
1.380 0.573 
1.400 0.550 
1.420 0.513 
1.440 0.500 
1.460 0.485 
1.480 0.466 
1.500 0.459 
1.520 0.434 
1.540 0.422 
1.560 0.391 
1.580 0.356 
1.600 0.332 
1.620 0.316 
1.640 0.319 
1.660 0.296 
1.680 0.293 
1.700 0.308 
1.720 0.327 
1.740 0.320 
1.760 0.293 
1.780 0.299 
1.800 0.320 
1.820 0.337 
1.840 0.317 
1.860 0.303 
1.880 0.303 
1.900 0.315 
1.920 0.318 
1.940 0.321 
1.960 0.329 
1.980 0.323 
2.000 0.313 
2.020 0.289 
2.040 0.285 
2.060 0.277 
2.080 0.275 
2.100 0.289 
2.120 0.328 
2.140 0.426 
2.160 0.584 
2.180 0.794 
2.200 0.982 
2.220 1.096 
2.240 1.130 
2.260 1.110 
2.280 1.049 
2.300 0.983 
2.320 0.908 
2.340 0.785 
2.360 0.645 
2.380 0.545 
2.400 0.508 
2.420 0.509 
2.440 0.526 
2.460 0.575 
2.480 0.637 
2.500 0.686 
2.520 0.734 
2.540 0.780 
2.560 0.801 
2.580 0.780 
2.600 0.741 
2.620 0.714 
2.640 0.689 
2.660 0.654 
2.680 0.617 
2.700 0.600 
2.720 0.606 
2.740 0.624 
2.760 0.646 
2.780 0.658 
2.800 0.663 
2.820 0.670 
2.840 0.682 
2.860 0.699 
2.880 0.715 
2.900 0.727 
2.920 0.736 
2.940 0.731 
2.960 0.721 
2.980 0.720 
3.000 0.723 
3.020 0.722 
3.040 0.736 
3.060 0.764 
3.080 0.795 
3.100 0.810 
3.120 0.829 
3.140 0.870 
3.160 0.892 
3.180 0.918 
3.200 0.938 
3.220 0.977 
3.240 0.996 
3.260 0.986 
3.280 0.970 
3.300 0.957 
3.320 0.959 
3.340 0.935 
3.360 0.901 
3.380 0.859 
3.400 0.818 
3.420 0.775 
3.440 0.729 
3.460 0.692 
3.480 0.665 
3.500 0.650 
3.520 0.651 
3.540 0.657 
3.560 0.656 
3.580 0.646 
3.600 0.627 
3.620 0.604 
3.640 0.578 
3.660 0.541 
3.680 0.511 
3.700 0.500 
3.720 0.505 
3.740 0.486 
3.760 0.453 
3.780 0.442 
3.800 0.434 
3.820 0.428 
3.840 0.406 
3.860 0.400 
3.880 0.412 
3.900 0.404 
3.920 0.397 
3.940 0.383 
3.960 0.383 
3.980 0.398 
4.000 0.391 
4.020 0.378 
4.040 0.345 
4.060 0.305 
4.080 0.269 
4.100 0.233 
4.120 0.226 
4.140 0.238 
4.160 0.272 
4.180 0.301 
4.200 0.323 
4.220 0.337 
4.240 0.351 
4.260 0.366 
4.280 0.369 
4.300 0.358 
4.320 0.337 
4.340 0.333 
4.360 0.339 
4.380 0.368 
4.400 0.418 
4.420 0.523 
4.440 0.687 
4.460 0.879 
4.480 1.037 
4.500 1.107 
4.520 1.104 
4.540 1.042 
4.560 0.957 
4.580 0.865 
4.600 0.775 
4.620 0.701 
4.640 0.658 
4.660 0.647 
4.680 0.648 
4.700 0.652 
4.720 0.671 
4.740 0.703 
4.760 0.721 
4.780 0.739 
4.800 0.769 
4.820 0.794 
4.840 0.799 
4.860 0.774 
4.880 0.757 
4.900 0.764 
4.920 0.770 
4.940 0.758 
4.960 0.734 
4.980 0.723 
5.000 0.727 
5.020 0.719 
5.040 0.704 
5.060 0.694 
5.080 0.694 
5.100 0.707 
5.120 0.729 
5.140 0.754 
5.160 0.775 
5.180 0.798 
5.200 0.828 
5.220 0.858 
5.240 0.897 
5.260 0.932 
5.280 0.964 
5.300 0.986 
5.320 0.977 
5.340 0.969 
5.360 0.973 
5.380 0.998 
5.400 1.027 
5.420 1.019 
5.440 1.011 
5.460 1.009 
5.480 1.020 
5.500 1.009 
5.520 0.980 
5.540 0.961 
5.560 0.929 
5.580 0.891 
5.600 0.846 
5.620 0.824 
5.640 0.801 
5.660 0.764 
5.680 0.732 
5.700 0.715 
5.720 0.707 
5.740 0.700 
5.760 0.688 
5.780 0.673 
5.800 0.653 
5.820 0.630 
5.840 0.611 
5.860 0.589 
5.880 0.569 
5.900 0.542 
5.920 0.523 
5.940 0.503 
5.960 0.469 
5.980 0.449 
6.000 0.422 
6.020 0.405 
6.040 0.394 
6.060 0.395 
6.080 0.401 
6.100 0.391 
6.120 0.393 
6.140 0.391 
6.160 0.397 
6.180 0.412 
6.200 0.419 
6.220 0.412 
6.240 0.379 
6.260 0.364 
6.280 0.347 
6.300 0.326 
6.320 0.302 
6.340 0.286 
6.360 0.285 
6.380 0.262 
6.400 0.248 
6.420 0.235 
6.440 0.232 
6.460 0.241 
6.480 0.247 
6.500 0.273 
6.520 0.292 
6.540 0.332 
6.560 0.402 
6.580 0.495 
6.600 0.617 
6.620 0.747 
6.640 0.859 
6.660 0.940 
6.680 1.003 
6.700 1.040 
6.720 1.057 
6.740 1.030 
6.760 0.978 
6.780 0.902 
6.800 0.815 
6.820 0.744 
6.840 0.695 
6.860 0.677 
6.880 0.662 
6.900 0.660 
6.920 0.682 
6.940 0.735 
6.960 0.787 
6.980 0.831 
7.000 0.874 
7.020 0.906 
7.040 0.913 
7.060 0.904 
7.080 0.892 
7.100 0.867 
7.120 0.843 
7.140 0.811 
7.160 0.784 
7.180 0.763 
7.200 0.747 
7.220 0.737 
7.240 0.722 
7.260 0.716 
7.280 0.718 
7.300 0.722 
7.320 0.723 
7.340 0.738 
7.360 0.757 
7.380 0.793 
7.400 0.835 
7.420 0.859 
7.440 0.869 
7.460 0.865 
7.480 0.868 
7.500 0.850 
7.520 0.827 
7.540 0.832 
7.560 0.840 
7.580 0.834 
7.600 0.831 
7.620 0.844 
7.640 0.875 
7.660 0.898 
7.680 0.933 
7.700 0.985 
7.720 1.020 
7.740 1.048 
7.760 1.063 
7.780 1.074 
7.800 1.084 
7.820 1.097 
7.840 1.097 
7.860 1.073 
7.880 1.028 
7.900 1.014 
7.920 0.989 
7.940 0.930 
7.960 0.865 
7.980 0.810 
8.000 0.765 
8.020 0.737 
8.040 0.703 
8.060 0.669 
8.080 0.651 
8.100 0.641 
8.120 0.642 
8.140 0.646 
8.160 0.630 
8.180 0.589 
8.200 0.547 
8.220 0.520 
8.240 0.507 
8.260 0.466 
8.280 0.440 
8.300 0.434 
8.320 0.435 
8.340 0.446 
8.360 0.437 
8.380 0.447 
8.400 0.452 
8.420 0.448 
8.440 0.438 
8.460 0.401 
8.480 0.392 
8.500 0.389 
8.520 0.401 
8.540 0.413 
8.560 0.406 
8.580 0.385 
8.600 0.349 
8.620 0.327 
8.640 0.323 
8.660 0.334 
8.680 0.343 
8.700 0.356 
8.720 0.360 
8.740 0.363 
8.760 0.363 
8.780 0.381 
8.800 0.460 
8.820 0.618 
8.840 0.837 
8.860 1.047 
8.880 1.194 
8.900 1.261 
8.920 1.281 
8.940 1.243 
8.960 1.158 
8.980 1.051 
9.000 0.925 
9.020 0.819 
9.040 0.729 
9.060 0.699 
9.080 0.710 
9.100 0.736 
9.120 0.775 
9.140 0.813 
9.160 0.851 
9.180 0.899 
9.200 0.936 
9.220 0.946 
9.240 0.920 
9.260 0.890 
9.280 0.869 
9.300 0.837 
9.320 0.792 
9.340 0.758 
9.360 0.753 
9.380 0.764 
9.400 0.781 
9.420 0.787 
9.440 0.787 
9.460 0.784 
9.480 0.791 
9.500 0.803 
9.520 0.808 
9.540 0.804 
9.560 0.798 
9.580 0.805 
9.600 0.829 
9.620 0.856 
9.640 0.873 
9.660 0.881 
9.680 0.894 
9.700 0.907 
9.720 0.904 
9.740 0.889 
9.760 0.886 
9.780 0.898 
9.800 0.904 
9.820 0.927 
9.840 0.969 
9.860 1.027 
9.880 1.058 
9.900 1.079 
9.920 1.109 
9.940 1.122 
9.960 1.131 
9.980 1.115 
10.000 1.100 
10.020 1.074 
10.040 1.042 
10.060 1.011 
10.080 0.987 
10.100 0.973 
10.120 0.945 
10.140 0.910 
10.160 0.876 
10.180 0.853 
10.200 0.821 
10.220 0.793 
10.240 0.780 
10.260 0.781 
10.280 0.770 
10.300 0.746 
10.320 0.720 
10.340 0.694 
10.360 0.653 
10.380 0.601 
10.400 0.563 
10.420 0.555 
10.440 0.565 
10.460 0.561 
10.480 0.542 
10.500 0.517 
10.520 0.509 
10.540 0.506 
10.560 0.492 
10.580 0.480 
10.600 0.469 
10.620 0.464 
10.640 0.455 
10.660 0.438 
10.680 0.432 
10.700 0.433 
10.720 0.433 
10.740 0.422 
10.760 0.412 
10.780 0.398 
10.800 0.383 
10.820 0.353 
10.840 0.337 
10.860 0.329 
10.880 0.328 
10.900 0.337 
10.920 0.345 
10.940 0.354 
10.960 0.358 
10.980 0.368 
11.000 0.383 
11.020 0.440 
11.040 0.545 
11.060 0.677 
11.080 0.814 
11.100 0.940 
11.120 1.050 
11.140 1.132 
11.160 1.184 
11.180 1.190 
11.200 1.121 
11.220 1.002 
11.240 0.880 
11.260 0.789 
11.280 0.720 
11.300 0.674 
11.320 0.663 
11.340 0.680 
11.360 0.721 
11.380 0.761 
11.400 0.792 
11.420 0.829 
11.440 0.876 
11.460 0.911 
11.480 0.919 
11.500 0.919 
11.520 0.910 
11.540 0.899 
11.560 0.882 
11.580 0.859 
11.600 0.824 
11.620 0.791 
11.640 0.782 
11.660 0.791 
11.680 0.793 
11.700 0.782 
11.720 0.764 
11.740 0.744 
11.760 0.735 
11.780 0.735 
11.800 0.757 
11.820 0.795 
11.840 0.816 
11.860 0.812 
11.880 0.792 
11.900 0.777 
11.920 0.780 
11.940 0.786 
11.960 0.785 
11.980 0.768 
12.000 0.763 
12.020 0.773 
12.040 0.797 
12.060 0.823 
12.080 0.843 
12.100 0.860 
12.120 0.887 
12.140 0.938 
12.160 0.989 
12.180 1.020 
12.200 1.037 
12.220 1.067 
12.240 1.084 
12.260 1.093 
12.280 1.087 
12.300 1.077 
12.320 1.053 
12.340 1.020 
12.360 0.994 
12.380 0.957 
12.400 0.921 
12.420 0.880 
12.440 0.847 
12.460 0.809 
12.480 0.769 
12.500 0.744 
12.520 0.725 
12.540 0.727 
12.560 0.750 
12.580 0.769 
12.600 0.767 
12.620 0.739 
12.640 0.709 
12.660 0.674 
12.680 0.627 
12.700 0.593 
12.720 0.576 
12.740 0.566 
12.760 0.547 
12.780 0.522 
12.800 0.513 
12.820 0.500 
12.840 0.490 
12.860 0.496 
12.880 0.485 
12.900 0.464 
12.920 0.435 
12.940 0.415 
12.960 0.417 
12.980 0.402 
13.000 0.377 
13.020 0.351 
13.040 0.342 
13.060 0.343 
13.080 0.316 
13.100 0.286 
13.120 0.286 
13.140 0.311 
13.160 0.319 
13.180 0.325 
13.200 0.339 
13.220 0.363 
13.240 0.388 
13.260 0.407 
13.280 0.444 
13.300 0.523 
13.320 0.651 
13.340 0.796 
13.360 0.909 
13.380 0.972 
13.400 1.027 
13.420 1.082 
13.440 1.134 
13.460 1.130 
13.480 1.061 
13.500 0.969 
13.520 0.874 
13.540 0.794 
13.560 0.737 
13.580 0.726 
13.600 0.738 
13.620 0.747 
13.640 0.751 
13.660 0.777 
13.680 0.814 
13.700 0.847 
13.720 0.880 
13.740 0.904 
13.760 0.904 
13.780 0.895 
13.800 0.892 
13.820 0.886 
13.840 0.861 
13.860 0.827 
13.880 0.805 
13.900 0.783 
13.920 0.743 
13.940 0.695 
13.960 0.684 
13.980 0.713 
14.000 0.757 
14.020 0.803 
14.040 0.852 
14.060 0.886 
14.080 0.905 
14.100 0.941 
14.120 0.980 
14.140 1.007 
14.160 1.012 
14.180 1.009 
14.200 1.004 
14.220 0.976 
14.240 0.974 
14.260 0.977 
14.280 0.987 
14.300 1.002 
14.320 1.021 
14.340 1.032 
14.360 1.049 
14.380 1.079 
14.400 1.121 
14.420 1.158 
14.440 1.161 
14.460 1.130 
14.480 1.066 
14.500 0.990 
14.520 0.922 
14.540 0.865 
14.560 0.816 
14.580 0.780 
14.600 0.748 
14.620 0.740 
14.640 0.729 
14.660 0.723 
14.680 0.721 
14.700 0.729 
14.720 0.731 
14.740 0.713 
14.760 0.685 
14.780 0.647 
14.800 0.616 
14.820 0.591 
14.840 0.568 
14.860 0.526 
14.880 0.494 
14.900 0.473 
14.920 0.474 
14.940 0.481 
14.960 0.388 
14.980 0.376 
15.000 0.378 
15.020 0.370 
15.040 0.364 
15.060 0.370 
15.080 0.372 
15.100 0.371 
15.120 0.371 
15.140 0.366 
15.160 0.362 
15.180 0.365 
15.200 0.373 
15.220 0.366 
15.240 0.334 
15.260 0.322 
15.280 0.328 
15.300 0.343 
15.320 0.342 
15.340 0.325 
15.360 0.314 
15.380 0.308 
15.400 0.337 
15.420 0.359 
15.440 0.400 
15.460 0.488 
15.480 0.644 
15.500 0.844 
15.520 1.029 
15.540 1.135 
15.560 1.154 
15.580 1.110 
15.600 1.042 
15.620 0.980 
15.640 0.898 
15.660 0.805 
15.680 0.707 
15.700 0.634 
15.720 0.616 
15.740 0.620 
15.760 0.643 
15.780 0.674 
15.800 0.717 
15.820 0.763 
15.840 0.799 
15.860 0.851 
15.880 0.892 
15.900 0.894 
15.920 0.849 
15.940 0.796 
15.960 0.790 
15.980 0.792 
16.000 0.785 
16.020 0.760 
16.040 0.734 
16.060 0.721 
16.080 0.709 
16.100 0.700 
16.120 0.701 
16.140 0.718 
16.160 0.749 
16.180 0.772 
16.200 0.775 
16.220 0.769 
16.240 0.778 
16.260 0.799 
16.280 0.835 
16.300 0.859 
16.320 0.862 
16.340 0.850 
16.360 0.835 
16.380 0.853 
16.400 0.873 
16.420 0.906 
16.440 0.950 
16.460 0.983 
16.480 1.014 
16.500 1.061 
16.520 1.092 
16.540 1.098 
16.560 1.077 
16.580 1.065 
16.600 1.055 
16.620 1.023 
16.640 0.989 
16.660 0.952 
16.680 0.917 
16.700 0.876 
16.720 0.829 
16.740 0.789 
16.760 0.790 
16.780 0.810 
16.800 0.813 
16.820 0.785 
16.840 0.760 
16.860 0.751 
16.880 0.746 
16.900 0.740 
16.920 0.728 
16.940 0.709 
16.960 0.682 
16.980 0.649 
17.000 0.625 
17.020 0.601 
17.040 0.587 
17.060 0.586 
17.080 0.587 
17.100 0.584 
17.120 0.554 
17.140 0.520 
17.160 0.508 
17.180 0.521 
17.200 0.511 
17.220 0.480 
17.240 0.453 
17.260 0.431 
17.280 0.418 
17.300 0.408 
17.320 0.407 
17.340 0.397 
17.360 0.363 
17.380 0.345 
17.400 0.325 
17.420 0.296 
17.440 0.271 
17.460 0.244 
17.480 0.258 
17.500 0.274 
17.520 0.289 
17.540 0.290 
17.560 0.287 
17.580 0.299 
17.600 0.293 
17.620 0.292 
17.640 0.288 
17.660 0.299 
17.680 0.306 
17.700 0.303 
17.720 0.300 
17.740 0.284 
17.760 0.280 
17.780 0.296 
17.800 0.351 
17.820 0.449 
17.840 0.607 
17.860 0.777 
17.880 0.916 
17.900 0.987 
17.920 1.025 
17.940 1.032 
17.960 1.008 
17.980 0.950 
18.000 0.857 
18.020 0.766 
18.040 0.687 
18.060 0.644 
18.080 0.615 
18.100 0.611 
18.120 0.626 
18.140 0.649 
18.160 0.670 
18.180 0.700 
18.200 0.740 
18.220 0.781 
18.240 0.797 
18.260 0.788 
18.280 0.772 
18.300 0.756 
18.320 0.750 
18.340 0.746 
18.360 0.743 
18.380 0.729 
18.400 0.709 
18.420 0.706 
18.440 0.728 
18.460 0.762 
18.480 0.799 
18.500 0.819 
18.520 0.827 
18.540 0.845 
18.560 0.864 
18.580 0.896 
18.600 0.924 
18.620 0.971 
18.640 1.018 
18.660 1.046 
18.680 1.075 
18.700 1.085 
18.720 1.087 
18.740 1.080 
18.760 1.057 
18.780 1.026 
18.800 0.997 
18.820 0.989 
18.840 0.985 
18.860 0.958 
18.880 0.925 
18.900 0.887 
18.920 0.841 
18.940 0.800 
18.960 0.778 
18.980 0.780 
19.000 0.784 
19.020 0.777 
19.040 0.764 
19.060 0.742 
19.080 0.726 
19.100 0.719 
19.120 0.713 
19.140 0.699 
19.160 0.674 
19.180 0.643 
19.200 0.617 
19.220 0.601 
19.240 0.598 
19.260 0.581 
19.280 0.544 
19.300 0.504 
19.320 0.480 
19.340 0.457 
19.360 0.433 
19.380 0.430 
19.400 0.435 
19.420 0.443 
19.440 0.447 
19.460 0.452 
19.480 0.453 
19.500 0.445 
19.520 0.438 
19.540 0.432 
19.560 0.418 
19.580 0.409 
19.600 0.387 
19.620 0.360 
19.640 0.330 
19.660 0.312 
19.680 0.300 
19.700 0.298 
19.720 0.307 
19.740 0.321 
19.760 0.337 
19.780 0.352 
19.800 0.362 
19.820 0.368 
19.840 0.378 
19.860 0.373 
19.880 0.361 
19.900 0.342 
19.920 0.342 
19.940 0.362 
19.960 0.418 
19.980 0.543 
20.000 0.718 
20.020 0.891 
20.040 1.019 
20.060 1.112 
20.080 1.174 
20.100 1.180 
20.120 1.125 
20.140 1.023 
20.160 0.912 
20.180 0.823 
20.200 0.773 
20.220 0.744 
20.240 0.717 
20.260 0.697 
20.280 0.706 
20.300 0.750 
20.320 0.808 
20.340 0.857 
20.360 0.879 
20.380 0.886 
20.400 0.897 
20.420 0.907 
20.440 0.906 
20.460 0.896 
20.480 0.880 
20.500 0.858 
20.520 0.835 
20.540 0.821 
20.560 0.809 
20.580 0.786 
20.600 0.755 
20.620 0.729 
20.640 0.725 
20.660 0.746 
20.680 0.779 
20.700 0.806 
20.720 0.824 
20.740 0.847 
20.760 0.872 
20.780 0.890 
20.800 0.889 
20.820 0.870 
20.840 0.855 
20.860 0.843 
20.880 0.834 
20.900 0.814 
20.920 0.795 
20.940 0.797 
20.960 0.807 
20.980 0.834 
21.000 0.887 
21.020 0.952 
21.040 1.014 
21.060 1.058 
21.080 1.092 
21.100 1.116 
21.120 1.129 
21.140 1.137 
21.160 1.119 
21.180 1.074 
21.200 1.018 
21.220 0.962 
21.240 0.903 
21.260 0.835 
21.280 0.784 
21.300 0.750 
21.320 0.733 
21.340 0.730 
21.360 0.735 
21.380 0.749 
21.400 0.758 
21.420 0.759 
21.440 0.739 
21.460 0.698 
21.480 0.653 
21.500 0.614 
21.520 0.587 
21.540 0.564 
21.560 0.538 
21.580 0.518 
21.600 0.503 
21.620 0.492 
21.640 0.474 
21.660 0.446 
21.680 0.424 
21.700 0.413 
21.720 0.423 
21.740 0.421 
21.760 0.421 
21.780 0.409 
21.800 0.395 
21.820 0.398 
21.840 0.408 
21.860 0.438 
21.880 0.450 
21.900 0.461 
21.920 0.458 
21.940 0.439 
21.960 0.431 
21.980 0.435 
22.000 0.439 
22.020 0.428 
22.040 0.414 
22.060 0.415 
22.080 0.429 
22.100 0.475 
22.120 0.560 
22.140 0.679 
22.160 0.802 
22.180 0.897 
22.200 0.954 
22.220 0.992 
22.240 1.016 
22.260 1.003 
22.280 0.935 
22.300 0.816 
22.320 0.701 
22.340 0.614 
22.360 0.577 
22.380 0.572 
22.400 0.568 
22.420 0.552 
22.440 0.515 
22.460 0.496 
