# Supplementary material for: Pacing the phasing of leg and arm movements in breaststroke swimming to minimize intra-cyclic velocity fluctuations
Source: PLoS One. 2017 Oct 12;12(10):e0186160. doi: 10.1371/journal.pone.0186160 (PMC5638342; doi:10.1371/journal.pone.0186160)
Supplement: S1 Archive — (ZIP) [file pone.0186160.s003.zip › P26_135_veldata.txt]

% t vx 
0.000 0.008 
0.020 0.392 
0.040 0.765 
0.060 0.714 
0.080 0.640 
0.100 0.611 
0.120 0.649 
0.140 0.714 
0.160 0.787 
0.180 0.890 
0.200 0.988 
0.220 1.046 
0.240 1.064 
0.260 1.044 
0.280 1.009 
0.300 0.957 
0.320 0.913 
0.340 0.878 
0.360 0.834 
0.380 0.795 
0.400 0.783 
0.420 0.804 
0.440 0.839 
0.460 0.869 
0.480 0.881 
0.500 0.886 
0.520 0.883 
0.540 0.883 
0.560 0.877 
0.580 0.865 
0.600 0.851 
0.620 0.831 
0.640 0.816 
0.660 0.813 
0.680 0.824 
0.700 0.836 
0.720 0.836 
0.740 0.821 
0.760 0.803 
0.780 0.798 
0.800 0.805 
0.820 0.806 
0.840 0.794 
0.860 0.774 
0.880 0.762 
0.900 0.758 
0.920 0.766 
0.940 0.783 
0.960 0.798 
0.980 0.810 
1.000 0.812 
1.020 0.810 
1.040 0.795 
1.060 0.777 
1.080 0.759 
1.100 0.747 
1.120 0.743 
1.140 0.744 
1.160 0.752 
1.180 0.755 
1.200 0.759 
1.220 0.762 
1.240 0.775 
1.260 0.797 
1.280 0.820 
1.300 0.837 
1.320 0.834 
1.340 0.816 
1.360 0.802 
1.380 0.814 
1.400 0.843 
1.420 0.870 
1.440 0.866 
1.460 0.850 
1.480 0.847 
1.500 0.865 
1.520 0.880 
1.540 0.870 
1.560 0.859 
1.580 0.858 
1.600 0.867 
1.620 0.851 
1.640 0.823 
1.660 0.789 
1.680 0.755 
1.700 0.727 
1.720 0.702 
1.740 0.684 
1.760 0.656 
1.780 0.624 
1.800 0.592 
1.820 0.556 
1.840 0.523 
1.860 0.482 
1.880 0.448 
1.900 0.432 
1.920 0.408 
1.940 0.382 
1.960 0.349 
1.980 0.313 
2.000 0.297 
2.020 0.273 
2.040 0.262 
2.060 0.248 
2.080 0.265 
2.100 0.366 
2.120 0.556 
2.140 0.809 
2.160 1.028 
2.180 1.191 
2.200 1.312 
2.220 1.395 
2.240 1.410 
2.260 1.322 
2.280 1.187 
2.300 1.027 
2.320 0.869 
2.340 0.753 
2.360 0.683 
2.380 0.669 
2.400 0.676 
2.420 0.709 
2.440 0.764 
2.460 0.838 
2.480 0.899 
2.500 0.943 
2.520 0.955 
2.540 0.956 
2.560 0.944 
2.580 0.906 
2.600 0.867 
2.620 0.832 
2.640 0.828 
2.660 0.830 
2.680 0.850 
2.700 0.884 
2.720 0.900 
2.740 0.898 
2.760 0.873 
2.780 0.845 
2.800 0.817 
2.820 0.798 
2.840 0.796 
2.860 0.795 
2.880 0.783 
2.900 0.775 
2.920 0.782 
2.940 0.796 
2.960 0.804 
2.980 0.787 
3.000 0.771 
3.020 0.772 
3.040 0.791 
3.060 0.801 
3.080 0.785 
3.100 0.766 
3.120 0.771 
3.140 0.796 
3.160 0.804 
3.180 0.787 
3.200 0.778 
3.220 0.801 
3.240 0.829 
3.260 0.828 
3.280 0.822 
3.300 0.830 
3.320 0.839 
3.340 0.826 
3.360 0.814 
3.380 0.829 
3.400 0.843 
3.420 0.850 
3.440 0.862 
3.460 0.871 
3.480 0.881 
3.500 0.882 
3.520 0.893 
3.540 0.907 
3.560 0.910 
3.580 0.924 
3.600 0.924 
3.620 0.929 
3.640 0.931 
3.660 0.926 
3.680 0.932 
3.700 0.919 
3.720 0.914 
3.740 0.896 
3.760 0.869 
3.780 0.840 
3.800 0.816 
3.820 0.805 
3.840 0.776 
3.860 0.730 
3.880 0.685 
3.900 0.646 
3.920 0.599 
3.940 0.550 
3.960 0.523 
3.980 0.512 
4.000 0.504 
4.020 0.478 
4.040 0.454 
4.060 0.432 
4.080 0.408 
4.100 0.369 
4.120 0.329 
4.140 0.295 
4.160 0.256 
4.180 0.234 
4.200 0.211 
4.220 0.207 
4.240 0.216 
4.260 0.287 
4.280 0.466 
4.300 0.715 
4.320 0.958 
4.340 1.112 
4.360 1.184 
4.380 1.226 
4.400 1.247 
4.420 1.230 
4.440 1.156 
4.460 1.046 
4.480 0.937 
4.500 0.851 
4.520 0.802 
4.540 0.783 
4.560 0.786 
4.580 0.788 
4.600 0.790 
4.620 0.809 
4.640 0.844 
4.660 0.872 
4.680 0.861 
4.700 0.849 
4.720 0.863 
4.740 0.890 
4.760 0.912 
4.780 0.915 
4.800 0.908 
4.820 0.891 
4.840 0.879 
4.860 0.891 
4.880 0.909 
4.900 0.909 
4.920 0.896 
4.940 0.879 
4.960 0.860 
4.980 0.826 
5.000 0.785 
5.020 0.762 
5.040 0.769 
5.060 0.799 
5.080 0.824 
5.100 0.823 
5.120 0.812 
5.140 0.807 
5.160 0.818 
5.180 0.824 
5.200 0.812 
5.220 0.791 
5.240 0.772 
5.260 0.771 
5.280 0.781 
5.300 0.794 
5.320 0.807 
5.340 0.810 
5.360 0.801 
5.380 0.784 
5.400 0.782 
5.420 0.791 
5.440 0.794 
5.460 0.789 
5.480 0.782 
5.500 0.782 
5.520 0.768 
5.540 0.755 
5.560 0.755 
5.580 0.769 
5.600 0.787 
5.620 0.788 
5.640 0.790 
5.660 0.798 
5.680 0.798 
5.700 0.797 
5.720 0.804 
5.740 0.835 
5.760 0.864 
5.780 0.861 
5.800 0.842 
5.820 0.830 
5.840 0.839 
5.860 0.845 
5.880 0.851 
5.900 0.853 
5.920 0.853 
5.940 0.855 
5.960 0.867 
5.980 0.890 
6.000 0.890 
6.020 0.878 
6.040 0.872 
6.060 0.872 
6.080 0.866 
6.100 0.847 
6.120 0.827 
6.140 0.800 
6.160 0.777 
6.180 0.771 
6.200 0.773 
6.220 0.760 
6.240 0.722 
6.260 0.686 
6.280 0.657 
6.300 0.635 
6.320 0.598 
6.340 0.551 
6.360 0.497 
6.380 0.459 
6.400 0.427 
6.420 0.417 
6.440 0.397 
6.460 0.396 
6.480 0.380 
6.500 0.350 
6.520 0.325 
6.540 0.290 
6.560 0.289 
6.580 0.264 
6.600 0.240 
6.620 0.239 
6.640 0.265 
6.660 0.340 
6.680 0.476 
6.700 0.667 
6.720 0.873 
6.740 1.019 
6.760 1.120 
6.780 1.202 
6.800 1.232 
6.820 1.304 
6.840 1.179 
6.860 1.017 
6.880 0.850 
6.900 0.712 
6.920 0.642 
6.940 0.656 
6.960 0.723 
6.980 0.807 
7.000 0.863 
7.020 0.898 
7.040 0.953 
7.060 1.005 
7.080 1.021 
7.100 0.968 
7.120 0.887 
7.140 0.826 
7.160 0.786 
7.180 0.769 
7.200 0.775 
7.220 0.813 
7.240 0.865 
7.260 0.901 
7.280 0.895 
7.300 0.859 
7.320 0.829 
7.340 0.815 
7.360 0.809 
7.380 0.804 
7.400 0.807 
7.420 0.813 
7.440 0.818 
7.460 0.819 
7.480 0.815 
7.500 0.810 
7.520 0.810 
7.540 0.814 
7.560 0.813 
7.580 0.807 
7.600 0.803 
7.620 0.806 
7.640 0.800 
7.660 0.787 
7.680 0.773 
7.700 0.766 
7.720 0.768 
7.740 0.770 
7.760 0.769 
7.780 0.772 
7.800 0.775 
7.820 0.775 
7.840 0.773 
7.860 0.771 
7.880 0.773 
7.900 0.772 
7.920 0.765 
7.940 0.766 
7.960 0.782 
7.980 0.800 
8.000 0.807 
8.020 0.804 
8.040 0.802 
8.060 0.811 
8.080 0.827 
8.100 0.856 
8.120 0.878 
8.140 0.878 
8.160 0.871 
8.180 0.884 
8.200 0.911 
8.220 0.934 
8.240 0.960 
8.260 0.979 
8.280 0.999 
8.300 0.992 
8.320 0.968 
8.340 0.941 
8.360 0.915 
8.380 0.895 
8.400 0.852 
8.420 0.796 
8.440 0.747 
8.460 0.711 
8.480 0.667 
8.500 0.633 
8.520 0.608 
8.540 0.580 
8.560 0.543 
8.580 0.510 
8.600 0.478 
8.620 0.451 
8.640 0.412 
8.660 0.383 
8.680 0.364 
8.700 0.348 
8.720 0.345 
8.740 0.337 
8.760 0.323 
8.780 0.314 
8.800 0.312 
8.820 0.336 
8.840 0.388 
8.860 0.475 
8.880 0.630 
8.900 0.809 
8.920 0.994 
8.940 1.123 
8.960 1.220 
8.980 1.285 
9.000 1.279 
9.020 1.225 
9.040 1.136 
9.060 1.038 
9.080 0.916 
9.100 0.784 
9.120 0.703 
9.140 0.679 
9.160 0.689 
9.180 0.715 
9.200 0.770 
9.220 0.844 
9.240 0.901 
9.260 0.932 
9.280 0.932 
9.300 0.916 
9.320 0.889 
9.340 0.860 
9.360 0.839 
9.380 0.800 
9.400 0.772 
9.420 0.774 
9.440 0.806 
9.460 0.840 
9.480 0.859 
9.500 0.876 
9.520 0.881 
9.540 0.865 
9.560 0.840 
9.580 0.821 
9.600 0.812 
9.620 0.797 
9.640 0.775 
9.660 0.768 
9.680 0.783 
9.700 0.809 
9.720 0.824 
9.740 0.816 
9.760 0.804 
9.780 0.806 
9.800 0.814 
9.820 0.809 
9.840 0.787 
9.860 0.765 
9.880 0.761 
9.900 0.781 
9.920 0.807 
9.940 0.816 
9.960 0.805 
9.980 0.796 
10.000 0.805 
10.020 0.816 
10.040 0.808 
10.060 0.779 
10.080 0.751 
10.100 0.739 
10.120 0.739 
10.140 0.746 
10.160 0.755 
10.180 0.761 
10.200 0.761 
10.220 0.753 
10.240 0.747 
10.260 0.755 
10.280 0.780 
10.300 0.808 
10.320 0.816 
10.340 0.805 
10.360 0.797 
10.380 0.812 
10.400 0.835 
10.420 0.841 
10.440 0.831 
10.460 0.833 
10.480 0.849 
10.500 0.867 
10.520 0.871 
10.540 0.880 
10.560 0.890 
10.580 0.903 
10.600 0.923 
10.620 0.932 
10.640 0.946 
10.660 0.941 
10.680 0.937 
10.700 0.939 
10.720 0.940 
10.740 0.928 
10.760 0.891 
10.780 0.853 
10.800 0.827 
10.820 0.805 
10.840 0.765 
10.860 0.716 
10.880 0.663 
10.900 0.617 
10.920 0.575 
10.940 0.536 
10.960 0.517 
10.980 0.511 
11.000 0.508 
11.020 0.496 
11.040 0.483 
11.060 0.477 
11.080 0.462 
11.100 0.437 
11.120 0.412 
11.140 0.394 
11.160 0.374 
11.180 0.341 
11.200 0.310 
11.220 0.290 
11.240 0.302 
11.260 0.331 
11.280 0.394 
11.300 0.551 
11.320 0.775 
11.340 1.015 
11.360 1.179 
11.380 1.275 
11.400 1.338 
11.420 1.344 
11.440 1.280 
11.460 1.148 
11.480 1.005 
11.500 0.876 
11.520 0.797 
11.540 0.755 
11.560 0.749 
11.580 0.751 
11.600 0.748 
11.620 0.775 
11.640 0.812 
11.660 0.848 
11.680 0.859 
11.700 0.853 
11.720 0.866 
11.740 0.887 
11.760 0.909 
11.780 0.919 
11.800 0.916 
11.820 0.921 
11.840 0.915 
11.860 0.911 
11.880 0.911 
11.900 0.907 
11.920 0.892 
11.940 0.852 
11.960 0.819 
11.980 0.807 
12.000 0.799 
12.020 0.793 
12.040 0.795 
12.060 0.820 
12.080 0.860 
12.100 0.898 
12.120 0.910 
12.140 0.889 
12.160 0.856 
12.180 0.839 
12.200 0.818 
12.220 0.787 
12.240 0.765 
12.260 0.768 
12.280 0.780 
12.300 0.789 
12.320 0.803 
12.340 0.805 
12.360 0.801 
12.380 0.790 
12.400 0.795 
12.420 0.812 
12.440 0.816 
12.460 0.812 
12.480 0.793 
12.500 0.775 
12.520 0.756 
12.540 0.739 
12.560 0.738 
12.580 0.744 
12.600 0.759 
12.620 0.783 
12.640 0.796 
12.660 0.805 
12.680 0.802 
12.700 0.806 
12.720 0.821 
12.740 0.845 
12.760 0.871 
12.780 0.879 
12.800 0.876 
12.820 0.863 
12.840 0.867 
12.860 0.877 
12.880 0.891 
12.900 0.896 
12.920 0.897 
12.940 0.911 
12.960 0.934 
12.980 0.938 
13.000 0.929 
13.020 0.924 
13.040 0.931 
13.060 0.949 
13.080 0.961 
13.100 0.946 
13.120 0.896 
13.140 0.837 
13.160 0.803 
13.180 0.792 
13.200 0.782 
13.220 0.757 
13.240 0.726 
13.260 0.678 
13.280 0.603 
13.300 0.546 
13.320 0.520 
13.340 0.492 
13.360 0.452 
13.380 0.428 
13.400 0.400 
13.420 0.392 
13.440 0.378 
13.460 0.351 
13.480 0.332 
13.500 0.309 
13.520 0.314 
13.540 0.296 
13.560 0.288 
13.580 0.278 
13.600 0.275 
13.620 0.305 
13.640 0.336 
13.660 0.395 
13.680 0.494 
13.700 0.628 
13.720 0.811 
13.740 0.963 
13.760 1.085 
13.780 1.189 
13.800 1.225 
13.820 1.216 
13.840 1.151 
13.860 1.073 
13.880 0.957 
13.900 0.815 
13.920 0.709 
13.940 0.652 
13.960 0.640 
13.980 0.649 
14.000 0.687 
14.020 0.734 
14.040 0.802 
14.060 0.870 
14.080 0.903 
14.100 0.882 
14.120 0.838 
14.140 0.811 
14.160 0.807 
14.180 0.808 
14.200 0.798 
14.220 0.778 
14.240 0.775 
14.260 0.788 
14.280 0.798 
14.300 0.796 
14.320 0.808 
14.340 0.819 
14.360 0.801 
14.380 0.772 
14.400 0.752 
14.420 0.753 
14.440 0.752 
14.460 0.756 
14.480 0.767 
14.500 0.794 
14.520 0.823 
14.540 0.827 
14.560 0.808 
14.580 0.783 
14.600 0.774 
14.620 0.760 
14.640 0.738 
14.660 0.723 
14.680 0.724 
14.700 0.738 
14.720 0.750 
14.740 0.750 
14.760 0.740 
14.780 0.732 
14.800 0.730 
14.820 0.737 
14.840 0.745 
14.860 0.756 
14.880 0.762 
14.900 0.775 
14.920 0.791 
14.940 0.794 
14.960 0.789 
14.980 0.786 
15.000 0.795 
15.020 0.812 
15.040 0.827 
15.060 0.835 
15.080 0.838 
15.100 0.849 
15.120 0.868 
15.140 0.873 
15.160 0.871 
15.180 0.880 
15.200 0.889 
15.220 0.901 
15.240 0.910 
15.260 0.918 
15.280 0.915 
15.300 0.894 
15.320 0.868 
15.340 0.850 
15.360 0.843 
15.380 0.831 
15.400 0.790 
15.420 0.740 
15.440 0.707 
15.460 0.682 
15.480 0.652 
15.500 0.614 
15.520 0.581 
15.540 0.542 
15.560 0.510 
15.580 0.498 
15.600 0.494 
15.620 0.470 
15.640 0.436 
15.660 0.394 
15.680 0.368 
15.700 0.339 
15.720 0.323 
15.740 0.319 
15.760 0.308 
15.780 0.298 
15.800 0.285 
15.820 0.295 
15.840 0.335 
15.860 0.423 
15.880 0.554 
15.900 0.724 
15.920 0.895 
15.940 1.049 
15.960 1.177 
15.980 1.262 
16.000 1.289 
16.020 1.254 
16.040 1.186 
16.060 1.090 
16.080 0.968 
16.100 0.838 
16.120 0.736 
16.140 0.683 
16.160 0.669 
16.180 0.682 
16.200 0.719 
16.220 0.780 
16.240 0.839 
16.260 0.889 
16.280 0.914 
16.300 0.919 
16.320 0.905 
16.340 0.883 
16.360 0.867 
16.380 0.853 
16.400 0.840 
16.420 0.818 
16.440 0.800 
16.460 0.812 
16.480 0.838 
16.500 0.864 
16.520 0.871 
16.540 0.864 
16.560 0.842 
16.580 0.814 
16.600 0.795 
16.620 0.786 
16.640 0.781 
16.660 0.773 
16.680 0.779 
16.700 0.793 
16.720 0.810 
16.740 0.809 
16.760 0.800 
16.780 0.800 
16.800 0.808 
16.820 0.807 
16.840 0.792 
16.860 0.781 
16.880 0.778 
16.900 0.780 
16.920 0.776 
16.940 0.765 
16.960 0.761 
16.980 0.774 
17.000 0.801 
17.020 0.817 
17.040 0.804 
17.060 0.785 
17.080 0.777 
17.100 0.774 
17.120 0.765 
17.140 0.756 
17.160 0.751 
17.180 0.748 
17.200 0.748 
17.220 0.758 
17.240 0.781 
17.260 0.805 
17.280 0.817 
17.300 0.814 
17.320 0.813 
17.340 0.827 
17.360 0.844 
17.380 0.848 
17.400 0.852 
17.420 0.860 
17.440 0.866 
17.460 0.861 
17.480 0.856 
17.500 0.862 
17.520 0.858 
17.540 0.859 
17.560 0.865 
17.580 0.865 
17.600 0.843 
17.620 0.796 
17.640 0.759 
17.660 0.735 
17.680 0.722 
17.700 0.711 
17.720 0.689 
17.740 0.665 
17.760 0.641 
17.780 0.624 
17.800 0.601 
17.820 0.566 
17.840 0.531 
17.860 0.512 
17.880 0.501 
17.900 0.477 
17.920 0.446 
17.940 0.413 
17.960 0.396 
17.980 0.368 
18.000 0.347 
18.020 0.328 
18.040 0.316 
18.060 0.312 
18.080 0.307 
18.100 0.321 
18.120 0.346 
18.140 0.406 
18.160 0.502 
18.180 0.652 
18.200 0.819 
18.220 0.966 
18.240 1.064 
18.260 1.142 
18.280 1.201 
18.300 1.212 
18.320 1.156 
18.340 1.046 
18.360 0.937 
18.380 0.855 
18.400 0.800 
18.420 0.759 
18.440 0.718 
18.460 0.694 
18.480 0.694 
18.500 0.716 
18.520 0.762 
18.540 0.801 
18.560 0.831 
18.580 0.855 
18.600 0.880 
18.620 0.899 
18.640 0.910 
18.660 0.919 
18.680 0.924 
18.700 0.914 
18.720 0.888 
18.740 0.857 
18.760 0.846 
18.780 0.855 
18.800 0.854 
18.820 0.827 
18.840 0.786 
18.860 0.758 
18.880 0.749 
18.900 0.760 
18.920 0.786 
18.940 0.816 
18.960 0.838 
18.980 0.845 
19.000 0.842 
19.020 0.842 
19.040 0.840 
19.060 0.837 
19.080 0.827 
19.100 0.811 
19.120 0.791 
19.140 0.772 
19.160 0.762 
19.180 0.757 
19.200 0.758 
19.220 0.762 
19.240 0.770 
19.260 0.782 
19.280 0.802 
19.300 0.826 
19.320 0.843 
19.340 0.837 
19.360 0.818 
19.380 0.800 
19.400 0.794 
19.420 0.792 
19.440 0.788 
19.460 0.783 
19.480 0.776 
19.500 0.776 
19.520 0.781 
19.540 0.799 
19.560 0.809 
19.580 0.808 
19.600 0.814 
19.620 0.832 
19.640 0.838 
19.660 0.835 
19.680 0.843 
19.700 0.866 
19.720 0.888 
19.740 0.891 
19.760 0.909 
19.780 0.920 
19.800 0.925 
19.820 0.935 
19.840 0.944 
19.860 0.963 
19.880 0.965 
19.900 0.948 
19.920 0.913 
19.940 0.879 
19.960 0.854 
19.980 0.800 
20.000 0.699 
20.020 0.635 
