# Supplementary material for: Pacing the phasing of leg and arm movements in breaststroke swimming to minimize intra-cyclic velocity fluctuations
Source: PLoS One. 2017 Oct 12;12(10):e0186160. doi: 10.1371/journal.pone.0186160 (PMC5638342; doi:10.1371/journal.pone.0186160)
Supplement: S1 Archive — (ZIP) [file pone.0186160.s003.zip › P26_180_veldata.txt]

% t vx 
0.000 -0.007 
0.020 0.175 
0.040 0.485 
0.060 0.692 
0.080 0.800 
0.100 0.841 
0.120 0.869 
0.140 0.906 
0.160 0.947 
0.180 0.964 
0.200 0.972 
0.220 0.988 
0.240 1.010 
0.260 1.005 
0.280 0.996 
0.300 1.001 
0.320 1.021 
0.340 1.023 
0.360 1.006 
0.380 0.997 
0.400 0.980 
0.420 0.972 
0.440 0.945 
0.460 0.899 
0.480 0.838 
0.500 0.785 
0.520 0.748 
0.540 0.717 
0.560 0.694 
0.580 0.668 
0.600 0.634 
0.620 0.589 
0.640 0.528 
0.660 0.484 
0.680 0.473 
0.700 0.468 
0.720 0.453 
0.740 0.401 
0.760 0.368 
0.780 0.354 
0.800 0.352 
0.820 0.357 
0.840 0.354 
0.860 0.357 
0.880 0.341 
0.900 0.330 
0.920 0.320 
0.940 0.334 
0.960 0.359 
0.980 0.400 
1.000 0.497 
1.020 0.645 
1.040 0.843 
1.060 1.043 
1.080 1.205 
1.100 1.307 
1.120 1.334 
1.140 1.311 
1.160 1.243 
1.180 1.131 
1.200 0.996 
1.220 0.857 
1.240 0.757 
1.260 0.712 
1.280 0.712 
1.300 0.748 
1.320 0.770 
1.340 0.790 
1.360 0.812 
1.380 0.851 
1.400 0.907 
1.420 0.934 
1.440 0.928 
1.460 0.899 
1.480 0.866 
1.500 0.839 
1.520 0.813 
1.540 0.791 
1.560 0.777 
1.580 0.774 
1.600 0.784 
1.620 0.796 
1.640 0.812 
1.660 0.823 
1.680 0.827 
1.700 0.820 
1.720 0.804 
1.740 0.805 
1.760 0.822 
1.780 0.833 
1.800 0.827 
1.820 0.816 
1.840 0.807 
1.860 0.794 
1.880 0.776 
1.900 0.764 
1.920 0.766 
1.940 0.764 
1.960 0.756 
1.980 0.753 
2.000 0.748 
2.020 0.748 
2.040 0.743 
2.060 0.743 
2.080 0.758 
2.100 0.773 
2.120 0.775 
2.140 0.763 
2.160 0.760 
2.180 0.774 
2.200 0.786 
2.220 0.793 
2.240 0.799 
2.260 0.802 
2.280 0.790 
2.300 0.772 
2.320 0.765 
2.340 0.777 
2.360 0.800 
2.380 0.813 
2.400 0.815 
2.420 0.808 
2.440 0.812 
2.460 0.827 
2.480 0.838 
2.500 0.842 
2.520 0.844 
2.540 0.856 
2.560 0.862 
2.580 0.879 
2.600 0.899 
2.620 0.921 
2.640 0.930 
2.660 0.936 
2.680 0.951 
2.700 0.940 
2.720 0.933 
2.740 0.915 
2.760 0.888 
2.780 0.848 
2.800 0.812 
2.820 0.787 
2.840 0.745 
2.860 0.681 
2.880 0.607 
2.900 0.557 
2.920 0.527 
2.940 0.515 
2.960 0.498 
2.980 0.476 
3.000 0.461 
3.020 0.447 
3.040 0.433 
3.060 0.413 
3.080 0.395 
3.100 0.378 
3.120 0.362 
3.140 0.349 
3.160 0.340 
3.180 0.343 
3.200 0.341 
3.220 0.348 
3.240 0.349 
3.260 0.363 
3.280 0.399 
3.300 0.470 
3.320 0.586 
3.340 0.720 
3.360 0.864 
3.380 0.995 
3.400 1.112 
3.420 1.194 
3.440 1.219 
3.460 1.187 
3.480 1.124 
3.500 1.036 
3.520 0.927 
3.540 0.814 
3.560 0.745 
3.580 0.720 
3.600 0.715 
3.620 0.715 
3.640 0.724 
3.660 0.756 
3.680 0.812 
3.700 0.875 
3.720 0.909 
3.740 0.916 
3.760 0.912 
3.780 0.917 
3.800 0.911 
3.820 0.882 
3.840 0.856 
3.860 0.844 
3.880 0.845 
3.900 0.853 
3.920 0.866 
3.940 0.870 
3.960 0.850 
3.980 0.819 
4.000 0.806 
4.020 0.794 
4.040 0.777 
4.060 0.774 
4.080 0.794 
4.100 0.817 
4.120 0.832 
4.140 0.846 
4.160 0.860 
4.180 0.865 
4.200 0.855 
4.220 0.843 
4.240 0.823 
4.260 0.797 
4.280 0.758 
4.300 0.725 
4.320 0.717 
4.340 0.736 
4.360 0.770 
4.380 0.788 
4.400 0.789 
4.420 0.787 
4.440 0.796 
4.460 0.808 
4.480 0.808 
4.500 0.786 
4.520 0.770 
4.540 0.771 
4.560 0.787 
4.580 0.801 
4.600 0.791 
4.620 0.783 
4.640 0.799 
4.660 0.837 
4.680 0.861 
4.700 0.872 
4.720 0.898 
4.740 0.934 
4.760 0.955 
4.780 0.968 
4.800 0.986 
4.820 1.006 
4.840 1.011 
4.860 0.978 
4.880 0.938 
4.900 0.908 
4.920 0.892 
4.940 0.882 
4.960 0.872 
4.980 0.864 
5.000 0.831 
5.020 0.781 
5.040 0.736 
5.060 0.698 
5.080 0.652 
5.100 0.610 
5.120 0.574 
5.140 0.539 
5.160 0.511 
5.180 0.488 
5.200 0.466 
5.220 0.447 
5.240 0.415 
5.260 0.400 
5.280 0.382 
5.300 0.379 
5.320 0.376 
5.340 0.362 
5.360 0.363 
5.380 0.346 
5.400 0.344 
5.420 0.339 
5.440 0.363 
5.460 0.406 
5.480 0.463 
5.500 0.570 
5.520 0.702 
5.540 0.829 
5.560 0.914 
5.580 0.976 
5.600 1.031 
5.620 1.056 
5.640 1.067 
5.660 1.054 
5.680 1.022 
5.700 0.963 
5.720 0.888 
5.740 0.843 
5.760 0.825 
5.780 0.807 
5.800 0.754 
5.820 0.710 
5.840 0.703 
5.860 0.736 
5.880 0.768 
5.900 0.794 
5.920 0.812 
5.940 0.822 
5.960 0.858 
5.980 0.910 
6.000 0.947 
6.020 0.934 
6.040 0.901 
6.060 0.900 
6.080 0.918 
6.100 0.914 
6.120 0.874 
6.140 0.837 
6.160 0.812 
6.180 0.785 
6.200 0.755 
6.220 0.726 
6.240 0.712 
6.260 0.722 
6.280 0.768 
6.300 0.811 
6.320 0.824 
6.340 0.811 
6.360 0.803 
6.380 0.811 
6.400 0.818 
6.420 0.817 
6.440 0.790 
6.460 0.759 
6.480 0.736 
6.500 0.716 
6.520 0.707 
6.540 0.708 
6.560 0.715 
6.580 0.723 
6.600 0.734 
6.620 0.766 
6.640 0.800 
6.660 0.820 
6.680 0.821 
6.700 0.810 
6.720 0.806 
6.740 0.797 
6.760 0.799 
6.780 0.800 
6.800 0.838 
6.820 0.829 
6.840 0.827 
6.860 0.837 
6.880 0.847 
6.900 0.860 
6.920 0.892 
6.940 0.930 
6.960 0.941 
6.980 0.925 
7.000 0.919 
7.020 0.939 
7.040 0.960 
7.060 0.954 
7.080 0.935 
7.100 0.940 
7.120 0.956 
7.140 0.941 
7.160 0.894 
7.180 0.847 
7.200 0.830 
7.220 0.817 
7.240 0.796 
7.260 0.765 
7.280 0.729 
7.300 0.704 
7.320 0.696 
7.340 0.684 
7.360 0.636 
7.380 0.573 
7.400 0.534 
7.420 0.519 
7.440 0.497 
7.460 0.476 
7.480 0.462 
7.500 0.457 
7.520 0.430 
7.540 0.382 
7.560 0.326 
7.580 0.288 
7.600 0.293 
7.620 0.304 
7.640 0.309 
7.660 0.301 
7.680 0.300 
7.700 0.296 
7.720 0.296 
7.740 0.339 
7.760 0.442 
7.780 0.597 
7.800 0.757 
7.820 0.904 
7.840 1.032 
7.860 1.124 
7.880 1.188 
7.900 1.230 
7.920 1.237 
7.940 1.187 
7.960 1.076 
7.980 0.937 
8.000 0.817 
8.020 0.737 
8.040 0.695 
8.060 0.671 
8.080 0.667 
8.100 0.697 
8.120 0.740 
8.140 0.788 
8.160 0.838 
8.180 0.891 
8.200 0.921 
8.220 0.910 
8.240 0.890 
8.260 0.877 
8.280 0.861 
8.300 0.819 
8.320 0.777 
8.340 0.770 
8.360 0.791 
8.380 0.808 
8.400 0.823 
8.420 0.841 
8.440 0.846 
8.460 0.825 
8.480 0.786 
8.500 0.764 
8.520 0.765 
8.540 0.774 
8.560 0.786 
8.580 0.797 
8.600 0.803 
8.620 0.798 
8.640 0.788 
8.660 0.781 
8.680 0.780 
8.700 0.781 
8.720 0.785 
8.740 0.780 
8.760 0.767 
8.780 0.755 
8.800 0.746 
8.820 0.746 
8.840 0.746 
8.860 0.746 
8.880 0.750 
8.900 0.761 
8.920 0.778 
8.940 0.782 
8.960 0.772 
8.980 0.759 
9.000 0.752 
9.020 0.750 
9.040 0.748 
9.060 0.754 
9.080 0.771 
9.100 0.788 
9.120 0.806 
9.140 0.813 
9.160 0.818 
9.180 0.840 
9.200 0.864 
9.220 0.877 
9.240 0.891 
9.260 0.913 
9.280 0.937 
9.300 0.940 
9.320 0.930 
9.340 0.945 
9.360 0.949 
9.380 0.941 
9.400 0.935 
9.420 0.925 
9.440 0.916 
9.460 0.894 
9.480 0.866 
9.500 0.829 
9.520 0.786 
9.540 0.748 
9.560 0.725 
9.580 0.702 
9.600 0.670 
9.620 0.625 
9.640 0.567 
9.660 0.521 
9.680 0.492 
9.700 0.467 
9.720 0.443 
9.740 0.417 
9.760 0.396 
9.780 0.374 
9.800 0.355 
9.820 0.347 
9.840 0.337 
9.860 0.335 
9.880 0.326 
9.900 0.319 
9.920 0.312 
9.940 0.319 
9.960 0.368 
9.980 0.481 
10.000 0.656 
10.020 0.839 
10.040 0.984 
10.060 1.077 
10.080 1.154 
10.100 1.212 
10.120 1.233 
10.140 1.192 
10.160 1.120 
10.180 1.038 
10.200 0.938 
10.220 0.836 
10.240 0.773 
10.260 0.762 
10.280 0.763 
10.300 0.763 
10.320 0.774 
10.340 0.819 
10.360 0.864 
10.380 0.888 
10.400 0.905 
10.420 0.911 
10.440 0.914 
10.460 0.910 
10.480 0.898 
10.500 0.885 
10.520 0.870 
10.540 0.868 
10.560 0.873 
10.580 0.867 
10.600 0.871 
10.620 0.887 
10.640 0.886 
10.660 0.872 
10.680 0.852 
10.700 0.830 
10.720 0.805 
10.740 0.782 
10.760 0.786 
10.780 0.809 
10.800 0.824 
10.820 0.827 
10.840 0.826 
10.860 0.848 
10.880 0.866 
10.900 0.858 
10.920 0.841 
10.940 0.835 
10.960 0.831 
10.980 0.810 
11.000 0.785 
11.020 0.772 
11.040 0.771 
11.060 0.778 
11.080 0.791 
11.100 0.801 
11.120 0.806 
11.140 0.799 
11.160 0.793 
11.180 0.798 
11.200 0.820 
11.220 0.837 
11.240 0.840 
11.260 0.831 
11.280 0.828 
11.300 0.843 
11.320 0.862 
11.340 0.874 
11.360 0.867 
11.380 0.861 
11.400 0.868 
11.420 0.884 
11.440 0.900 
11.460 0.918 
11.480 0.927 
11.500 0.932 
11.520 0.941 
11.540 0.946 
11.560 0.957 
11.580 0.961 
11.600 0.956 
11.620 0.939 
11.640 0.922 
11.660 0.916 
11.680 0.900 
11.700 0.871 
11.720 0.841 
11.740 0.821 
11.760 0.793 
11.780 0.754 
11.800 0.695 
11.820 0.630 
11.840 0.588 
11.860 0.568 
11.880 0.551 
11.900 0.509 
11.920 0.480 
11.940 0.468 
11.960 0.465 
11.980 0.435 
12.000 0.406 
12.020 0.380 
12.040 0.359 
12.060 0.338 
12.080 0.305 
12.100 0.297 
12.120 0.286 
12.140 0.297 
12.160 0.306 
12.180 0.331 
12.200 0.360 
12.220 0.401 
12.240 0.542 
12.260 0.761 
12.280 0.979 
12.300 1.111 
12.320 1.150 
12.340 1.150 
12.360 1.122 
12.380 1.078 
12.400 1.023 
12.420 0.955 
12.440 0.883 
12.460 0.832 
12.480 0.802 
12.500 0.761 
12.520 0.720 
12.540 0.684 
12.560 0.691 
12.580 0.727 
12.600 0.770 
12.620 0.816 
12.640 0.847 
12.660 0.873 
12.680 0.896 
12.700 0.910 
12.720 0.907 
12.740 0.890 
12.760 0.869 
12.780 0.864 
12.800 0.869 
12.820 0.873 
12.840 0.866 
12.860 0.853 
12.880 0.829 
12.900 0.799 
12.920 0.772 
12.940 0.747 
12.960 0.728 
12.980 0.721 
13.000 0.734 
13.020 0.766 
13.040 0.806 
13.060 0.841 
13.080 0.868 
13.100 0.883 
13.120 0.895 
13.140 0.894 
13.160 0.867 
13.180 0.823 
13.200 0.765 
13.220 0.711 
13.240 0.673 
13.260 0.674 
13.280 0.696 
13.300 0.784 
13.320 0.776 
13.340 0.768 
13.360 0.769 
13.380 0.785 
13.400 0.794 
13.420 0.788 
13.440 0.775 
13.460 0.780 
13.480 0.816 
13.500 0.837 
13.520 0.841 
13.540 0.859 
13.560 0.890 
13.580 0.902 
13.600 0.888 
13.620 0.887 
13.640 0.909 
13.660 0.924 
13.680 0.909 
13.700 0.904 
13.720 0.915 
13.740 0.929 
13.760 0.936 
13.780 0.928 
13.800 0.923 
13.820 0.900 
13.840 0.855 
13.860 0.801 
13.880 0.755 
13.900 0.728 
13.920 0.706 
13.940 0.678 
13.960 0.630 
13.980 0.569 
14.000 0.526 
14.020 0.504 
14.040 0.479 
14.060 0.450 
14.080 0.414 
14.100 0.415 
14.120 0.428 
14.140 0.426 
14.160 0.406 
14.180 0.369 
14.200 0.342 
14.220 0.317 
14.240 0.280 
14.260 0.250 
14.280 0.252 
14.300 0.272 
14.320 0.303 
14.340 0.316 
14.360 0.338 
14.380 0.391 
14.400 0.491 
14.420 0.631 
14.440 0.760 
14.460 0.858 
14.480 0.941 
14.500 1.018 
14.520 1.072 
14.540 1.103 
14.560 1.103 
14.580 1.061 
14.600 0.973 
14.620 0.863 
14.640 0.792 
14.660 0.749 
14.680 0.728 
14.700 0.715 
14.720 0.715 
14.740 0.747 
14.760 0.797 
14.780 0.839 
14.800 0.856 
14.820 0.875 
14.840 0.895 
14.860 0.900 
14.880 0.897 
14.900 0.883 
14.920 0.859 
14.940 0.817 
14.960 0.788 
14.980 0.805 
15.000 0.829 
15.020 0.838 
15.040 0.822 
15.060 0.791 
15.080 0.774 
15.100 0.775 
15.120 0.785 
15.140 0.789 
15.160 0.786 
15.180 0.787 
15.200 0.803 
15.220 0.814 
15.240 0.809 
15.260 0.792 
15.280 0.774 
15.300 0.768 
15.320 0.766 
15.340 0.760 
15.360 0.754 
15.380 0.752 
15.400 0.755 
15.420 0.761 
15.440 0.776 
15.460 0.794 
15.480 0.795 
15.500 0.775 
15.520 0.741 
15.540 0.719 
15.560 0.719 
15.580 0.741 
15.600 0.770 
15.620 0.787 
15.640 0.783 
15.660 0.763 
15.680 0.751 
15.700 0.767 
15.720 0.792 
15.740 0.803 
15.760 0.792 
15.780 0.789 
15.800 0.808 
15.820 0.830 
15.840 0.842 
15.860 0.853 
15.880 0.869 
15.900 0.883 
15.920 0.903 
15.940 0.909 
15.960 0.923 
15.980 0.934 
16.000 0.954 
16.020 0.967 
16.040 0.960 
16.060 0.954 
16.080 0.939 
16.100 0.936 
16.120 0.912 
16.140 0.886 
16.160 0.861 
16.180 0.837 
16.200 0.799 
16.220 0.737 
16.240 0.688 
16.260 0.657 
16.280 0.624 
16.300 0.575 
16.320 0.520 
16.340 0.483 
16.360 0.473 
16.380 0.461 
16.400 0.436 
16.420 0.405 
16.440 0.394 
16.460 0.393 
16.480 0.384 
16.500 0.377 
16.520 0.368 
16.540 0.363 
16.560 0.356 
16.580 0.355 
16.600 0.365 
16.620 0.376 
16.640 0.404 
16.660 0.465 
16.680 0.568 
16.700 0.699 
16.720 0.833 
16.740 0.957 
16.760 1.050 
16.780 1.112 
16.800 1.147 
16.820 1.150 
16.840 1.099 
16.860 0.996 
16.880 0.890 
16.900 0.813 
16.920 0.762 
16.940 0.715 
16.960 0.677 
16.980 0.661 
17.000 0.668 
17.020 0.694 
17.040 0.733 
17.060 0.792 
17.080 0.848 
17.100 0.882 
17.120 0.892 
17.140 0.881 
17.160 0.863 
17.180 0.848 
17.200 0.846 
17.220 0.845 
17.240 0.833 
17.260 0.827 
17.280 0.839 
17.300 0.851 
17.320 0.839 
17.340 0.817 
17.360 0.794 
17.380 0.769 
17.400 0.751 
17.420 0.744 
17.440 0.749 
17.460 0.761 
17.480 0.784 
17.500 0.812 
17.520 0.826 
17.540 0.818 
17.560 0.796 
17.580 0.763 
17.600 0.730 
17.620 0.713 
17.640 0.720 
17.660 0.736 
17.680 0.747 
17.700 0.758 
17.720 0.775 
17.740 0.794 
17.760 0.807 
17.780 0.819 
17.800 0.836 
17.820 0.845 
17.840 0.842 
17.860 0.829 
17.880 0.825 
17.900 0.834 
17.920 0.839 
17.940 0.844 
17.960 0.860 
17.980 0.890 
18.000 0.908 
18.020 0.919 
18.040 0.947 
18.060 0.973 
18.080 0.992 
18.100 0.995 
18.120 0.998 
18.140 0.986 
18.160 0.951 
18.180 0.920 
18.200 0.891 
18.220 0.865 
18.240 0.827 
18.260 0.792 
18.280 0.770 
18.300 0.754 
18.320 0.732 
18.340 0.695 
18.360 0.653 
18.380 0.613 
18.400 0.575 
18.420 0.552 
18.440 0.535 
18.460 0.519 
18.480 0.507 
18.500 0.494 
18.520 0.477 
18.540 0.455 
18.560 0.418 
18.580 0.390 
18.600 0.368 
18.620 0.348 
18.640 0.331 
18.660 0.308 
18.680 0.297 
18.700 0.290 
18.720 0.286 
18.740 0.276 
18.760 0.264 
18.780 0.286 
18.800 0.361 
18.820 0.510 
18.840 0.717 
18.860 0.934 
18.880 1.097 
18.900 1.161 
18.920 1.144 
18.940 1.089 
18.960 1.031 
18.980 0.981 
19.000 0.940 
19.020 0.878 
19.040 0.826 
19.060 0.794 
19.080 0.764 
19.100 0.721 
19.120 0.673 
19.140 0.666 
19.160 0.694 
19.180 0.734 
19.200 0.769 
19.220 0.792 
19.240 0.809 
19.260 0.825 
19.280 0.838 
19.300 0.841 
19.320 0.846 
19.340 0.860 
19.360 0.870 
19.380 0.862 
19.400 0.850 
19.420 0.841 
19.440 0.830 
19.460 0.815 
19.480 0.787 
19.500 0.771 
19.520 0.784 
19.540 0.820 
19.560 0.843 
19.580 0.847 
19.600 0.851 
19.620 0.866 
19.640 0.880 
19.660 0.880 
19.680 0.862 
19.700 0.829 
19.720 0.800 
19.740 0.783 
19.760 0.774 
19.780 0.758 
19.800 0.745 
19.820 0.737 
19.840 0.741 
19.860 0.753 
19.880 0.763 
19.900 0.776 
19.920 0.784 
19.940 0.798 
19.960 0.824 
19.980 0.838 
20.000 0.850 
20.020 0.846 
20.040 0.848 
20.060 0.839 
20.080 0.772 
20.100 0.633 
20.120 0.538 
