# Supplementary material for: Pacing the phasing of leg and arm movements in breaststroke swimming to minimize intra-cyclic velocity fluctuations
Source: PLoS One. 2017 Oct 12;12(10):e0186160. doi: 10.1371/journal.pone.0186160 (PMC5638342; doi:10.1371/journal.pone.0186160)
Supplement: S1 Archive — (ZIP) [file pone.0186160.s003.zip › P26_225_veldata.txt]

% t vx 
0.000 0.166 
0.020 0.298 
0.040 0.537 
0.060 0.709 
0.080 0.797 
0.100 0.815 
0.120 0.804 
0.140 0.790 
0.160 0.783 
0.180 0.783 
0.200 0.783 
0.220 0.797 
0.240 0.823 
0.260 0.865 
0.280 0.899 
0.300 0.899 
0.320 0.886 
0.340 0.892 
0.360 0.924 
0.380 0.949 
0.400 0.954 
0.420 0.930 
0.440 0.916 
0.460 0.932 
0.480 0.960 
0.500 0.979 
0.520 0.988 
0.540 1.011 
0.560 1.022 
0.580 1.022 
0.600 1.021 
0.620 0.998 
0.640 0.952 
0.660 0.908 
0.680 0.887 
0.700 0.854 
0.720 0.786 
0.740 0.708 
0.760 0.635 
0.780 0.576 
0.800 0.542 
0.820 0.522 
0.840 0.501 
0.860 0.473 
0.880 0.449 
0.900 0.424 
0.920 0.394 
0.940 0.355 
0.960 0.335 
0.980 0.320 
1.000 0.330 
1.020 0.342 
1.040 0.356 
1.060 0.361 
1.080 0.365 
1.100 0.398 
1.120 0.444 
1.140 0.554 
1.160 0.698 
1.180 0.869 
1.200 1.035 
1.220 1.176 
1.240 1.281 
1.260 1.320 
1.280 1.293 
1.300 1.204 
1.320 1.080 
1.340 0.957 
1.360 0.841 
1.380 0.734 
1.400 0.646 
1.420 0.601 
1.440 0.618 
1.460 0.678 
1.480 0.771 
1.500 0.858 
1.520 0.912 
1.540 0.936 
1.560 0.934 
1.580 0.921 
1.600 0.895 
1.620 0.867 
1.640 0.852 
1.660 0.833 
1.680 0.805 
1.700 0.773 
1.720 0.769 
1.740 0.793 
1.760 0.815 
1.780 0.836 
1.800 0.843 
1.820 0.836 
1.840 0.811 
1.860 0.788 
1.880 0.787 
1.900 0.807 
1.920 0.824 
1.940 0.822 
1.960 0.804 
1.980 0.802 
2.000 0.819 
2.020 0.823 
2.040 0.801 
2.060 0.771 
2.080 0.755 
2.100 0.752 
2.120 0.766 
2.140 0.791 
2.160 0.807 
2.180 0.802 
2.200 0.784 
2.220 0.773 
2.240 0.766 
2.260 0.769 
2.280 0.771 
2.300 0.769 
2.320 0.765 
2.340 0.762 
2.360 0.777 
2.380 0.797 
2.400 0.815 
2.420 0.816 
2.440 0.802 
2.460 0.788 
2.480 0.788 
2.500 0.810 
2.520 0.832 
2.540 0.831 
2.560 0.826 
2.580 0.832 
2.600 0.847 
2.620 0.856 
2.640 0.864 
2.660 0.882 
2.680 0.882 
2.700 0.894 
2.720 0.903 
2.740 0.920 
2.760 0.929 
2.780 0.938 
2.800 0.957 
2.820 0.947 
2.840 0.949 
2.860 0.940 
2.880 0.948 
2.900 0.948 
2.920 0.924 
2.940 0.898 
2.960 0.864 
2.980 0.835 
3.000 0.789 
3.020 0.738 
3.040 0.688 
3.060 0.648 
3.080 0.616 
3.100 0.586 
3.120 0.564 
3.140 0.540 
3.160 0.515 
3.180 0.489 
3.200 0.469 
3.220 0.454 
3.240 0.423 
3.260 0.393 
3.280 0.362 
3.300 0.345 
3.320 0.332 
3.340 0.324 
3.360 0.324 
3.380 0.321 
3.400 0.322 
3.420 0.327 
3.440 0.352 
3.460 0.401 
3.480 0.477 
3.500 0.593 
3.520 0.741 
3.540 0.901 
3.560 1.055 
3.580 1.185 
3.600 1.272 
3.620 1.286 
3.640 1.220 
3.660 1.081 
3.680 0.913 
3.700 0.786 
3.720 0.728 
3.740 0.722 
3.760 0.724 
3.780 0.733 
3.800 0.740 
3.820 0.744 
3.840 0.756 
3.860 0.800 
3.880 0.857 
3.900 0.892 
3.920 0.908 
3.940 0.901 
3.960 0.888 
3.980 0.871 
4.000 0.858 
4.020 0.850 
4.040 0.839 
4.060 0.834 
4.080 0.826 
4.100 0.807 
4.120 0.791 
4.140 0.789 
4.160 0.792 
4.180 0.787 
4.200 0.772 
4.220 0.785 
4.240 0.816 
4.260 0.833 
4.280 0.830 
4.300 0.824 
4.320 0.833 
4.340 0.821 
4.360 0.789 
4.380 0.758 
4.400 0.739 
4.420 0.733 
4.440 0.734 
4.460 0.733 
4.480 0.733 
4.500 0.738 
4.520 0.741 
4.540 0.736 
4.560 0.735 
4.580 0.749 
4.600 0.767 
4.620 0.769 
4.640 0.763 
4.660 0.754 
4.680 0.741 
4.700 0.725 
4.720 0.724 
4.740 0.729 
4.760 0.727 
4.780 0.716 
4.800 0.713 
4.820 0.720 
4.840 0.728 
4.860 0.736 
4.880 0.742 
4.900 0.752 
4.920 0.763 
4.940 0.786 
4.960 0.811 
4.980 0.822 
5.000 0.819 
5.020 0.814 
5.040 0.824 
5.060 0.848 
5.080 0.869 
5.100 0.884 
5.120 0.891 
5.140 0.891 
5.160 0.900 
5.180 0.903 
5.200 0.896 
5.220 0.884 
5.240 0.878 
5.260 0.876 
5.280 0.864 
5.300 0.853 
5.320 0.849 
5.340 0.838 
5.360 0.801 
5.380 0.753 
5.400 0.712 
5.420 0.683 
5.440 0.656 
5.460 0.609 
5.480 0.555 
5.500 0.515 
5.520 0.496 
5.540 0.487 
5.560 0.463 
5.580 0.435 
5.600 0.406 
5.620 0.380 
5.640 0.350 
5.660 0.328 
5.680 0.321 
5.700 0.306 
5.720 0.288 
5.740 0.279 
5.760 0.321 
5.780 0.442 
5.800 0.614 
5.820 0.807 
5.840 0.963 
5.860 1.073 
5.880 1.133 
5.900 1.151 
5.920 1.139 
5.940 1.089 
5.960 1.009 
5.980 0.928 
6.000 0.883 
6.020 0.840 
6.040 0.801 
6.060 0.781 
6.080 0.785 
6.100 0.795 
6.120 0.803 
6.140 0.831 
6.160 0.870 
6.180 0.892 
6.200 0.892 
6.220 0.877 
6.240 0.857 
6.260 0.850 
6.280 0.855 
6.300 0.854 
6.320 0.831 
6.340 0.799 
6.360 0.786 
6.380 0.797 
6.400 0.812 
6.420 0.804 
6.440 0.785 
6.460 0.768 
6.480 0.772 
6.500 0.800 
6.520 0.827 
6.540 0.837 
6.560 0.825 
6.580 0.808 
6.600 0.792 
6.620 0.790 
6.640 0.797 
6.660 0.799 
6.680 0.781 
6.700 0.760 
6.720 0.759 
6.740 0.765 
6.760 0.757 
6.780 0.743 
6.800 0.740 
6.820 0.747 
6.840 0.757 
6.860 0.757 
6.880 0.850 
6.900 0.829 
6.920 0.814 
6.940 0.809 
6.960 0.801 
6.980 0.795 
7.000 0.792 
7.020 0.795 
7.040 0.795 
7.060 0.796 
7.080 0.801 
7.100 0.810 
7.120 0.814 
7.140 0.822 
7.160 0.848 
7.180 0.878 
7.200 0.899 
7.220 0.895 
7.240 0.882 
7.260 0.877 
7.280 0.903 
7.300 0.946 
7.320 0.970 
7.340 0.973 
7.360 0.991 
7.380 1.013 
7.400 1.003 
7.420 0.982 
7.440 0.977 
7.460 0.991 
7.480 0.993 
7.500 0.989 
7.520 0.979 
7.540 0.937 
7.560 0.881 
7.580 0.852 
7.600 0.845 
7.620 0.826 
7.640 0.766 
7.660 0.684 
7.680 0.631 
7.700 0.618 
7.720 0.605 
7.740 0.561 
7.760 0.507 
7.780 0.466 
7.800 0.441 
7.820 0.406 
7.840 0.375 
7.860 0.349 
7.880 0.329 
7.900 0.315 
7.920 0.301 
7.940 0.303 
7.960 0.305 
7.980 0.318 
8.000 0.317 
8.020 0.323 
8.040 0.343 
8.060 0.419 
8.080 0.625 
8.100 0.898 
8.120 1.118 
8.140 1.235 
8.160 1.298 
8.180 1.342 
8.200 1.339 
8.220 1.247 
8.240 1.095 
8.260 0.919 
8.280 0.773 
8.300 0.705 
8.320 0.696 
8.340 0.724 
8.360 0.767 
8.380 0.819 
8.400 0.881 
8.420 0.940 
8.440 0.975 
8.460 0.965 
8.480 0.942 
8.500 0.911 
8.520 0.883 
8.540 0.849 
8.560 0.818 
8.580 0.802 
8.600 0.810 
8.620 0.837 
8.640 0.864 
8.660 0.880 
8.680 0.890 
8.700 0.904 
8.720 0.901 
8.740 0.892 
8.760 0.889 
8.780 0.885 
8.800 0.868 
8.820 0.848 
8.840 0.852 
8.860 0.864 
8.880 0.865 
8.900 0.864 
8.920 0.873 
8.940 0.880 
8.960 0.861 
8.980 0.828 
9.000 0.817 
9.020 0.825 
9.040 0.830 
9.060 0.811 
9.080 0.791 
9.100 0.796 
9.120 0.818 
9.140 0.833 
9.160 0.826 
9.180 0.807 
9.200 0.803 
9.220 0.816 
9.240 0.823 
9.260 0.814 
9.280 0.796 
9.300 0.795 
9.320 0.799 
9.340 0.811 
9.360 0.814 
9.380 0.799 
9.400 0.789 
9.420 0.799 
9.440 0.827 
9.460 0.838 
9.480 0.842 
9.500 0.860 
9.520 0.885 
9.540 0.908 
9.560 0.933 
9.580 0.958 
9.600 0.986 
9.620 1.001 
9.640 1.012 
9.660 1.020 
9.680 1.023 
9.700 1.042 
9.720 1.044 
9.740 1.042 
9.760 1.031 
9.780 1.032 
9.800 1.027 
9.820 1.009 
9.840 0.976 
9.860 0.921 
9.880 0.890 
9.900 0.862 
9.920 0.825 
9.940 0.756 
9.960 0.684 
9.980 0.637 
10.000 0.591 
10.020 0.551 
10.040 0.521 
10.060 0.504 
10.080 0.494 
10.100 0.474 
10.120 0.450 
10.140 0.428 
10.160 0.410 
10.180 0.402 
10.200 0.402 
10.220 0.405 
10.240 0.405 
10.260 0.394 
10.280 0.386 
10.300 0.400 
10.320 0.442 
10.340 0.539 
10.360 0.674 
10.380 0.834 
10.400 0.991 
10.420 1.118 
10.440 1.210 
10.460 1.259 
10.480 1.267 
10.500 1.220 
10.520 1.107 
10.540 0.968 
10.560 0.872 
10.580 0.833 
10.600 0.813 
10.620 0.774 
10.640 0.744 
10.660 0.732 
10.680 0.736 
10.700 0.750 
10.720 0.783 
10.740 0.832 
10.760 0.863 
10.780 0.899 
10.800 0.929 
10.820 0.951 
10.840 0.949 
10.860 0.926 
10.880 0.894 
10.900 0.868 
10.920 0.855 
10.940 0.850 
10.960 0.841 
10.980 0.835 
11.000 0.839 
11.020 0.832 
11.040 0.808 
11.060 0.772 
11.080 0.749 
11.100 0.751 
11.120 0.788 
11.140 0.831 
11.160 0.855 
11.180 0.862 
11.200 0.865 
11.220 0.872 
11.240 0.864 
11.260 0.834 
11.280 0.801 
11.300 0.784 
11.320 0.777 
11.340 0.770 
11.360 0.758 
11.380 0.763 
11.400 0.769 
11.420 0.770 
11.440 0.762 
11.460 0.758 
11.480 0.765 
11.500 0.765 
11.520 0.768 
11.540 0.769 
11.560 0.775 
11.580 0.775 
11.600 0.777 
11.620 0.791 
11.640 0.800 
11.660 0.792 
11.680 0.773 
11.700 0.785 
11.720 0.823 
11.740 0.861 
11.760 0.874 
11.780 0.876 
11.800 0.883 
11.820 0.911 
11.840 0.939 
11.860 0.956 
11.880 0.967 
11.900 0.967 
11.920 0.965 
11.940 0.967 
11.960 0.974 
11.980 0.980 
12.000 0.973 
12.020 0.943 
12.040 0.916 
12.060 0.898 
12.080 0.891 
12.100 0.876 
12.120 0.833 
12.140 0.785 
12.160 0.742 
12.180 0.697 
12.200 0.665 
12.220 0.637 
12.240 0.615 
12.260 0.593 
12.280 0.563 
12.300 0.556 
12.320 0.556 
12.340 0.543 
12.360 0.520 
12.380 0.481 
12.400 0.452 
12.420 0.408 
12.440 0.382 
12.460 0.375 
12.480 0.384 
12.500 0.384 
12.520 0.375 
12.540 0.369 
12.560 0.379 
12.580 0.444 
12.600 0.549 
12.620 0.701 
12.640 0.824 
12.660 0.921 
12.680 1.008 
12.700 1.105 
12.720 1.177 
12.740 1.176 
12.760 1.123 
12.780 1.053 
12.800 0.990 
12.820 0.951 
12.840 0.940 
12.860 0.913 
12.880 0.842 
12.900 0.764 
12.920 0.715 
12.940 0.699 
12.960 0.704 
12.980 0.742 
13.000 0.808 
13.020 0.860 
13.040 0.884 
13.060 0.892 
13.080 0.906 
13.100 0.909 
13.120 0.899 
13.140 0.876 
13.160 0.851 
13.180 0.845 
13.200 0.845 
13.220 0.852 
13.240 0.842 
13.260 0.804 
13.280 0.759 
13.300 0.712 
13.320 0.686 
13.340 0.676 
13.360 0.690 
13.380 0.807 
13.400 0.787 
13.420 0.787 
13.440 0.803 
13.460 0.826 
13.480 0.836 
13.500 0.829 
13.520 0.813 
13.540 0.798 
13.560 0.789 
13.580 0.784 
13.600 0.784 
13.620 0.791 
13.640 0.792 
13.660 0.783 
13.680 0.764 
13.700 0.748 
13.720 0.739 
13.740 0.740 
13.760 0.758 
13.780 0.778 
13.800 0.789 
13.820 0.785 
13.840 0.784 
13.860 0.796 
13.880 0.812 
13.900 0.816 
13.920 0.809 
13.940 0.810 
13.960 0.817 
13.980 0.828 
14.000 0.853 
14.020 0.875 
14.040 0.894 
14.060 0.886 
14.080 0.889 
14.100 0.902 
14.120 0.904 
14.140 0.899 
14.160 0.903 
14.180 0.924 
14.200 0.925 
14.220 0.928 
14.240 0.934 
14.260 0.943 
14.280 0.943 
14.300 0.942 
14.320 0.938 
14.340 0.916 
14.360 0.885 
14.380 0.859 
14.400 0.834 
14.420 0.798 
14.440 0.756 
14.460 0.711 
14.480 0.664 
14.500 0.611 
14.520 0.554 
14.540 0.519 
14.560 0.500 
14.580 0.479 
14.600 0.462 
14.620 0.441 
14.640 0.426 
14.660 0.396 
14.680 0.368 
14.700 0.353 
14.720 0.341 
14.740 0.335 
14.760 0.326 
14.780 0.310 
14.800 0.289 
14.820 0.289 
14.840 0.300 
14.860 0.330 
14.880 0.415 
14.900 0.573 
14.920 0.779 
14.940 0.973 
14.960 1.137 
14.980 1.269 
15.000 1.346 
15.020 1.345 
15.040 1.255 
15.060 1.117 
15.080 0.976 
15.100 0.848 
15.120 0.748 
15.140 0.686 
15.160 0.668 
15.180 0.675 
15.200 0.697 
15.220 0.744 
15.240 0.826 
15.260 0.908 
15.280 0.974 
15.300 0.985 
15.320 0.944 
15.340 0.897 
15.360 0.863 
15.380 0.846 
15.400 0.808 
15.420 0.769 
15.440 0.764 
15.460 0.794 
15.480 0.824 
15.500 0.843 
15.520 0.856 
15.540 0.860 
15.560 0.839 
15.580 0.811 
15.600 0.799 
15.620 0.797 
15.640 0.793 
15.660 0.781 
15.680 0.783 
15.700 0.801 
15.720 0.818 
15.740 0.809 
15.760 0.783 
15.780 0.786 
15.800 0.811 
15.820 0.821 
15.840 0.797 
15.860 0.769 
15.880 0.764 
15.900 0.772 
15.920 0.783 
15.940 0.786 
15.960 0.778 
15.980 0.773 
16.000 0.778 
16.020 0.794 
16.040 0.792 
16.060 0.773 
16.080 0.763 
16.100 0.775 
16.120 0.788 
16.140 0.775 
16.160 0.745 
16.180 0.717 
16.200 0.708 
16.220 0.714 
16.240 0.738 
16.260 0.776 
16.280 0.801 
16.300 0.802 
16.320 0.802 
16.340 0.814 
16.360 0.828 
16.380 0.822 
16.400 0.820 
16.420 0.832 
16.440 0.839 
16.460 0.835 
16.480 0.841 
16.500 0.851 
16.520 0.853 
16.540 0.854 
16.560 0.860 
16.580 0.869 
16.600 0.875 
16.620 0.881 
16.640 0.882 
16.660 0.877 
16.680 0.868 
16.700 0.851 
16.720 0.840 
16.740 0.837 
16.760 0.826 
16.780 0.793 
16.800 0.754 
16.820 0.729 
16.840 0.706 
16.860 0.680 
16.880 0.651 
16.900 0.614 
16.920 0.577 
16.940 0.544 
16.960 0.519 
16.980 0.507 
17.000 0.496 
17.020 0.485 
17.040 0.471 
17.060 0.453 
17.080 0.434 
17.100 0.419 
17.120 0.402 
17.140 0.387 
17.160 0.361 
17.180 0.345 
17.200 0.327 
17.220 0.301 
17.240 0.275 
17.260 0.254 
17.280 0.262 
17.300 0.285 
17.320 0.349 
17.340 0.469 
17.360 0.638 
17.380 0.815 
17.400 0.968 
17.420 1.097 
17.440 1.195 
17.460 1.237 
17.480 1.204 
17.500 1.111 
17.520 0.982 
17.540 0.848 
17.560 0.719 
17.580 0.628 
17.600 0.582 
17.620 0.565 
17.640 0.575 
17.660 0.620 
17.680 0.697 
17.700 0.778 
17.720 0.836 
17.740 0.878 
17.760 0.894 
17.780 0.889 
17.800 0.884 
17.820 0.873 
17.840 0.856 
17.860 0.821 
17.880 0.801 
17.900 0.807 
17.920 0.831 
17.940 0.845 
17.960 0.823 
17.980 0.775 
18.000 0.730 
18.020 0.713 
18.040 0.716 
18.060 0.722 
18.080 0.734 
18.100 0.748 
18.120 0.773 
18.140 0.798 
18.160 0.818 
18.180 0.829 
18.200 0.824 
18.220 0.804 
18.240 0.766 
18.260 0.734 
18.280 0.715 
18.300 0.704 
18.320 0.694 
18.340 0.688 
18.360 0.690 
18.380 0.700 
18.400 0.708 
18.420 0.725 
18.440 0.741 
18.460 0.751 
18.480 0.747 
18.500 0.740 
18.520 0.744 
18.540 0.749 
18.560 0.746 
18.580 0.732 
18.600 0.718 
18.620 0.701 
18.640 0.685 
18.660 0.666 
18.680 0.659 
18.700 0.665 
18.720 0.679 
18.740 0.695 
18.760 0.707 
18.780 0.721 
18.800 0.736 
18.820 0.750 
18.840 0.766 
18.860 0.778 
18.880 0.788 
18.900 0.808 
18.920 0.816 
18.940 0.815 
18.960 0.802 
18.980 0.791 
19.000 0.787 
19.020 0.799 
19.040 0.826 
19.060 0.847 
19.080 0.855 
19.100 0.863 
19.120 0.877 
19.140 0.877 
19.160 0.870 
19.180 0.870 
19.200 0.873 
19.220 0.861 
19.240 0.836 
19.260 0.817 
19.280 0.802 
19.300 0.793 
19.320 0.776 
19.340 0.742 
19.360 0.683 
19.380 0.619 
19.400 0.583 
19.420 0.562 
19.440 0.532 
19.460 0.508 
19.480 0.498 
19.500 0.495 
19.520 0.493 
19.540 0.473 
19.560 0.446 
19.580 0.402 
19.600 0.355 
19.620 0.327 
19.640 0.304 
19.660 0.281 
19.680 0.257 
19.700 0.239 
19.720 0.252 
19.740 0.277 
19.760 0.319 
19.780 0.387 
19.800 0.502 
19.820 0.668 
19.840 0.848 
19.860 1.010 
19.880 1.117 
19.900 1.195 
19.920 1.221 
19.940 1.195 
19.960 1.139 
19.980 1.048 
20.000 0.949 
20.020 0.843 
20.040 0.783 
20.060 0.788 
20.080 0.804 
20.100 0.814 
20.120 0.801 
20.140 0.784 
20.160 0.779 
20.180 0.777 
20.200 0.802 
20.220 0.852 
20.240 0.904 
20.260 0.941 
20.280 0.937 
20.300 0.883 
20.320 0.846 
