# Supplementary material for: Pacing the phasing of leg and arm movements in breaststroke swimming to minimize intra-cyclic velocity fluctuations
Source: PLoS One. 2017 Oct 12;12(10):e0186160. doi: 10.1371/journal.pone.0186160 (PMC5638342; doi:10.1371/journal.pone.0186160)
Supplement: S1 Archive — (ZIP) [file pone.0186160.s003.zip › P26_270_veldata.txt]

% t vx 
0.000 -0.095 
0.020 0.128 
0.040 0.490 
0.060 0.716 
0.080 0.850 
0.100 0.901 
0.120 0.931 
0.140 0.970 
0.160 0.991 
0.180 1.027 
0.200 1.046 
0.220 1.061 
0.240 1.069 
0.260 1.062 
0.280 1.054 
0.300 1.023 
0.320 1.006 
0.340 0.982 
0.360 0.943 
0.380 0.898 
0.400 0.864 
0.420 0.833 
0.440 0.777 
0.460 0.695 
0.480 0.616 
0.500 0.569 
0.520 0.542 
0.540 0.516 
0.560 0.468 
0.580 0.427 
0.600 0.402 
0.620 0.383 
0.640 0.352 
0.660 0.325 
0.680 0.308 
0.700 0.309 
0.720 0.314 
0.740 0.308 
0.760 0.326 
0.780 0.345 
0.800 0.405 
0.820 0.509 
0.840 0.648 
0.860 0.839 
0.880 1.043 
0.900 1.235 
0.920 1.346 
0.940 1.389 
0.960 1.392 
0.980 1.344 
1.000 1.210 
1.020 0.990 
1.040 0.773 
1.060 0.625 
1.080 0.585 
1.100 0.616 
1.120 0.667 
1.140 0.704 
1.160 0.750 
1.180 0.835 
1.200 0.929 
1.220 0.979 
1.240 0.984 
1.260 0.961 
1.280 0.921 
1.300 0.864 
1.320 0.808 
1.340 0.772 
1.360 0.752 
1.380 0.757 
1.400 0.797 
1.420 0.835 
1.440 0.853 
1.460 0.849 
1.480 0.832 
1.500 0.811 
1.520 0.782 
1.540 0.759 
1.560 0.748 
1.580 0.758 
1.600 0.776 
1.620 0.790 
1.640 0.790 
1.660 0.791 
1.680 0.804 
1.700 0.825 
1.720 0.837 
1.740 0.826 
1.760 0.797 
1.780 0.777 
1.800 0.772 
1.820 0.768 
1.840 0.761 
1.860 0.762 
1.880 0.770 
1.900 0.781 
1.920 0.787 
1.940 0.786 
1.960 0.786 
1.980 0.786 
2.000 0.796 
2.020 0.799 
2.040 0.789 
2.060 0.766 
2.080 0.748 
2.100 0.739 
2.120 0.730 
2.140 0.726 
2.160 0.731 
2.180 0.744 
2.200 0.755 
2.220 0.765 
2.240 0.779 
2.260 0.791 
2.280 0.788 
2.300 0.782 
2.320 0.790 
2.340 0.810 
2.360 0.824 
2.380 0.820 
2.400 0.823 
2.420 0.837 
2.440 0.852 
2.460 0.864 
2.480 0.885 
2.500 0.906 
2.520 0.927 
2.540 0.946 
2.560 0.967 
2.580 0.987 
2.600 1.002 
2.620 1.014 
2.640 1.024 
2.660 1.020 
2.680 1.009 
2.700 0.991 
2.720 0.963 
2.740 0.937 
2.760 0.893 
2.780 0.842 
2.800 0.788 
2.820 0.740 
2.840 0.684 
2.860 0.616 
2.880 0.553 
2.900 0.519 
2.920 0.494 
2.940 0.467 
2.960 0.449 
2.980 0.426 
3.000 0.406 
3.020 0.373 
3.040 0.349 
3.060 0.335 
3.080 0.331 
3.100 0.334 
3.120 0.314 
3.140 0.287 
3.160 0.274 
3.180 0.302 
3.200 0.360 
3.220 0.473 
3.240 0.664 
3.260 0.902 
3.280 1.106 
3.300 1.240 
3.320 1.323 
3.340 1.356 
3.360 1.320 
3.380 1.200 
3.400 1.036 
3.420 0.864 
3.440 0.714 
3.460 0.624 
3.480 0.591 
3.500 0.596 
3.520 0.625 
3.540 0.667 
3.560 0.747 
3.580 0.844 
3.600 0.930 
3.620 0.972 
3.640 0.978 
3.660 0.966 
3.680 0.930 
3.700 0.879 
3.720 0.822 
3.740 0.778 
3.760 0.750 
3.780 0.749 
3.800 0.781 
3.820 0.823 
3.840 0.834 
3.860 0.818 
3.880 0.793 
3.900 0.789 
3.920 0.795 
3.940 0.788 
3.960 0.770 
3.980 0.750 
4.000 0.754 
4.020 0.768 
4.040 0.771 
4.060 0.761 
4.080 0.756 
4.100 0.765 
4.120 0.775 
4.140 0.777 
4.160 0.766 
4.180 0.749 
4.200 0.738 
4.220 0.746 
4.240 0.753 
4.260 0.764 
4.280 0.767 
4.300 0.768 
4.320 0.755 
4.340 0.731 
4.360 0.717 
4.380 0.707 
4.400 0.716 
4.420 0.729 
4.440 0.743 
4.460 0.742 
4.480 0.729 
4.500 0.721 
4.520 0.716 
4.540 0.717 
4.560 0.708 
4.580 0.700 
4.600 0.711 
4.620 0.730 
4.640 0.754 
4.660 0.756 
4.680 0.738 
4.700 0.717 
4.720 0.705 
4.740 0.702 
4.760 0.692 
4.780 0.680 
4.800 0.678 
4.820 0.684 
4.840 0.691 
4.860 0.703 
4.880 0.732 
4.900 0.755 
4.920 0.775 
4.940 0.796 
4.960 0.805 
4.980 0.815 
5.000 0.813 
5.020 0.825 
5.040 0.833 
5.060 0.838 
5.080 0.862 
5.100 0.890 
5.120 0.916 
5.140 0.938 
5.160 0.959 
5.180 0.985 
5.200 0.987 
5.220 0.977 
5.240 0.961 
5.260 0.940 
5.280 0.924 
5.300 0.903 
5.320 0.866 
5.340 0.803 
5.360 0.730 
5.380 0.661 
5.400 0.595 
5.420 0.534 
5.440 0.493 
5.460 0.464 
5.480 0.442 
5.500 0.413 
5.520 0.407 
5.540 0.415 
5.560 0.413 
5.580 0.408 
5.600 0.378 
5.620 0.361 
5.640 0.336 
5.660 0.303 
5.680 0.270 
5.700 0.242 
5.720 0.270 
5.740 0.347 
5.760 0.483 
5.780 0.668 
5.800 0.867 
5.820 1.013 
5.840 1.091 
5.860 1.109 
5.880 1.072 
5.900 1.017 
5.920 0.958 
5.940 0.879 
5.960 0.799 
5.980 0.730 
6.000 0.727 
6.020 0.759 
6.040 0.779 
6.060 0.784 
6.080 0.771 
6.100 0.791 
6.120 0.840 
6.140 0.898 
6.160 0.934 
6.180 0.950 
6.200 0.947 
6.220 0.941 
6.240 0.918 
6.260 0.879 
6.280 0.839 
6.300 0.811 
6.320 0.804 
6.340 0.801 
6.360 0.801 
6.380 0.789 
6.400 0.760 
6.420 0.726 
6.440 0.697 
6.460 0.701 
6.480 0.733 
6.500 0.764 
6.520 0.768 
6.540 0.768 
6.560 0.795 
6.580 0.830 
6.600 0.833 
6.620 0.799 
6.640 0.772 
6.660 0.762 
6.680 0.753 
6.700 0.745 
6.720 0.742 
6.740 0.748 
6.760 0.751 
6.780 0.748 
6.800 0.752 
6.820 0.761 
6.840 0.768 
6.860 0.768 
6.880 0.796 
6.900 0.783 
6.920 0.776 
6.940 0.774 
6.960 0.768 
6.980 0.762 
7.000 0.761 
7.020 0.767 
7.040 0.774 
7.060 0.770 
7.080 0.765 
7.100 0.761 
7.120 0.759 
7.140 0.762 
7.160 0.765 
7.180 0.771 
7.200 0.763 
7.220 0.747 
7.240 0.730 
7.260 0.727 
7.280 0.724 
7.300 0.718 
7.320 0.721 
7.340 0.730 
7.360 0.744 
7.380 0.746 
7.400 0.748 
7.420 0.746 
7.440 0.751 
7.460 0.761 
7.480 0.773 
7.500 0.782 
7.520 0.791 
7.540 0.819 
7.560 0.845 
7.580 0.854 
7.600 0.835 
7.620 0.830 
7.640 0.845 
7.660 0.866 
7.680 0.897 
7.700 0.933 
7.720 0.969 
7.740 0.992 
7.760 1.000 
7.780 0.995 
7.800 0.975 
7.820 0.935 
7.840 0.878 
7.860 0.811 
7.880 0.764 
7.900 0.745 
7.920 0.712 
7.940 0.642 
7.960 0.569 
7.980 0.520 
8.000 0.477 
8.020 0.430 
8.040 0.377 
8.060 0.361 
8.080 0.363 
8.100 0.361 
8.120 0.345 
8.140 0.320 
8.160 0.308 
8.180 0.308 
8.200 0.324 
8.220 0.308 
8.240 0.292 
8.260 0.285 
8.280 0.323 
8.300 0.402 
8.320 0.535 
8.340 0.726 
8.360 0.926 
8.380 1.079 
8.400 1.185 
8.420 1.265 
8.440 1.300 
8.460 1.282 
8.480 1.187 
8.500 1.046 
8.520 0.883 
8.540 0.745 
8.560 0.664 
8.580 0.649 
8.600 0.661 
8.620 0.679 
8.640 0.710 
8.660 0.766 
8.680 0.853 
8.700 0.930 
8.720 0.961 
8.740 0.947 
8.760 0.913 
8.780 0.884 
8.800 0.844 
8.820 0.796 
8.840 0.762 
8.860 0.760 
8.880 0.785 
8.900 0.820 
8.920 0.840 
8.940 0.844 
8.960 0.845 
8.980 0.840 
9.000 0.814 
9.020 0.777 
9.040 0.755 
9.060 0.751 
9.080 0.764 
9.100 0.778 
9.120 0.798 
9.140 0.816 
9.160 0.818 
9.180 0.815 
9.200 0.811 
9.220 0.807 
9.240 0.794 
9.260 0.767 
9.280 0.746 
9.300 0.738 
9.320 0.740 
9.340 0.742 
9.360 0.737 
9.380 0.736 
9.400 0.749 
9.420 0.773 
9.440 0.780 
9.460 0.770 
9.480 0.761 
9.500 0.760 
9.520 0.763 
9.540 0.760 
9.560 0.745 
9.580 0.732 
9.600 0.723 
9.620 0.727 
9.640 0.735 
9.660 0.741 
9.680 0.755 
9.700 0.771 
9.720 0.798 
9.740 0.828 
9.760 0.845 
9.780 0.858 
9.800 0.879 
9.820 0.903 
9.840 0.925 
9.860 0.935 
9.880 0.944 
9.900 0.959 
9.920 0.969 
9.940 0.980 
9.960 0.973 
9.980 0.972 
10.000 0.978 
10.020 0.985 
10.040 0.981 
10.060 0.961 
10.080 0.942 
10.100 0.907 
10.120 0.857 
10.140 0.791 
10.160 0.725 
10.180 0.663 
10.200 0.603 
10.220 0.535 
10.240 0.474 
10.260 0.433 
10.280 0.405 
10.300 0.385 
10.320 0.362 
10.340 0.333 
10.360 0.315 
10.380 0.292 
10.400 0.274 
10.420 0.259 
10.440 0.253 
10.460 0.287 
10.480 0.367 
10.500 0.533 
10.520 0.761 
10.540 0.982 
10.560 1.149 
10.580 1.252 
10.600 1.298 
10.620 1.297 
10.640 1.246 
10.660 1.155 
10.680 1.024 
10.700 0.881 
10.720 0.771 
10.740 0.724 
10.760 0.732 
10.780 0.773 
10.800 0.815 
10.820 0.847 
10.840 0.868 
10.860 0.887 
10.880 0.914 
10.900 0.936 
10.920 0.942 
10.940 0.918 
10.960 0.879 
10.980 0.845 
11.000 0.827 
11.020 0.810 
11.040 0.797 
11.060 0.795 
11.080 0.815 
11.100 0.844 
11.120 0.865 
11.140 0.868 
11.160 0.850 
11.180 0.828 
11.200 0.805 
11.220 0.786 
11.240 0.772 
11.260 0.769 
11.280 0.773 
11.300 0.790 
11.320 0.819 
11.340 0.834 
11.360 0.822 
11.380 0.802 
11.400 0.797 
11.420 0.811 
11.440 0.825 
11.460 0.826 
11.480 0.808 
11.500 0.780 
11.520 0.758 
11.540 0.753 
11.560 0.768 
11.580 0.794 
11.600 0.810 
11.620 0.807 
11.640 0.792 
11.660 0.779 
11.680 0.769 
11.700 0.763 
11.720 0.777 
11.740 0.789 
11.760 0.797 
11.780 0.793 
11.800 0.799 
11.820 0.826 
11.840 0.865 
11.860 0.911 
11.880 0.938 
11.900 0.955 
11.920 0.958 
11.940 0.964 
11.960 0.971 
11.980 0.989 
12.000 0.994 
12.020 0.980 
12.040 0.962 
12.060 0.939 
12.080 0.929 
12.100 0.925 
12.120 0.938 
12.140 0.943 
12.160 0.961 
12.180 0.986 
12.200 0.982 
12.220 0.953 
12.240 0.914 
12.260 0.856 
12.280 0.758 
12.300 0.656 
12.320 0.586 
12.340 0.519 
12.360 0.445 
12.380 0.375 
12.400 0.341 
12.420 0.333 
12.440 0.334 
12.460 0.327 
12.480 0.311 
12.500 0.316 
12.520 0.318 
12.540 0.311 
12.560 0.308 
12.580 0.313 
12.600 0.363 
12.620 0.445 
12.640 0.583 
12.660 0.748 
12.680 0.878 
12.700 0.950 
12.720 0.972 
12.740 0.965 
12.760 0.937 
12.780 0.904 
12.800 0.896 
12.820 0.898 
12.840 0.853 
12.860 0.809 
12.880 0.777 
12.900 0.774 
12.920 0.788 
12.940 0.812 
12.960 0.842 
12.980 0.841 
13.000 0.844 
13.020 0.874 
13.040 0.900 
13.060 0.909 
13.080 0.889 
13.100 0.858 
13.120 0.831 
13.140 0.823 
13.160 0.822 
13.180 0.823 
13.200 0.825 
13.220 0.831 
13.240 0.851 
13.260 0.851 
13.280 0.835 
13.300 0.804 
13.320 0.784 
13.340 0.793 
13.360 0.800 
13.380 0.798 
13.400 0.786 
13.420 0.774 
13.440 0.765 
13.460 0.754 
13.480 0.771 
13.500 0.760 
13.520 0.751 
13.540 0.741 
13.560 0.731 
13.580 0.732 
13.600 0.740 
13.620 0.747 
13.640 0.751 
13.660 0.754 
13.680 0.761 
13.700 0.768 
13.720 0.768 
13.740 0.760 
13.760 0.745 
13.780 0.733 
13.800 0.730 
13.820 0.730 
13.840 0.732 
13.860 0.732 
13.880 0.733 
13.900 0.733 
13.920 0.744 
13.940 0.764 
13.960 0.782 
13.980 0.798 
14.000 0.813 
14.020 0.832 
14.040 0.843 
14.060 0.840 
14.080 0.854 
14.100 0.889 
14.120 0.927 
14.140 0.953 
14.160 0.976 
14.180 1.009 
14.200 1.034 
14.220 1.043 
14.240 1.044 
14.260 1.029 
14.280 0.990 
14.300 0.968 
14.320 0.950 
14.340 0.911 
14.360 0.858 
14.380 0.823 
14.400 0.808 
14.420 0.765 
14.440 0.691 
14.460 0.615 
14.480 0.564 
14.500 0.534 
14.520 0.492 
14.540 0.452 
14.560 0.418 
14.580 0.408 
14.600 0.399 
14.620 0.381 
14.640 0.362 
14.660 0.335 
14.680 0.308 
14.700 0.293 
14.720 0.288 
14.740 0.293 
14.760 0.303 
14.780 0.300 
14.800 0.321 
14.820 0.377 
14.840 0.489 
14.860 0.654 
14.880 0.877 
14.900 1.104 
14.920 1.263 
14.940 1.329 
14.960 1.324 
14.980 1.259 
15.000 1.123 
15.020 0.967 
15.040 0.816 
15.060 0.708 
15.080 0.642 
15.100 0.620 
15.120 0.640 
15.140 0.678 
15.160 0.723 
15.180 0.769 
15.200 0.816 
15.220 0.872 
15.240 0.900 
15.260 0.878 
15.280 0.837 
15.300 0.805 
15.320 0.799 
15.340 0.784 
15.360 0.759 
15.380 0.743 
15.400 0.757 
15.420 0.790 
15.440 0.814 
15.460 0.821 
15.480 0.831 
15.500 0.843 
15.520 0.839 
15.540 0.809 
15.560 0.781 
15.580 0.781 
15.600 0.791 
15.620 0.798 
15.640 0.797 
15.660 0.788 
15.680 0.783 
15.700 0.780 
15.720 0.781 
15.740 0.779 
15.760 0.762 
15.780 0.745 
15.800 0.737 
15.820 0.753 
15.840 0.770 
15.860 0.773 
15.880 0.762 
15.900 0.753 
15.920 0.757 
15.940 0.765 
15.960 0.772 
15.980 0.771 
16.000 0.758 
16.020 0.734 
16.040 0.713 
16.060 0.703 
16.080 0.703 
16.100 0.710 
16.120 0.726 
16.140 0.746 
16.160 0.758 
16.180 0.756 
16.200 0.758 
16.220 0.778 
16.240 0.817 
16.260 0.843 
16.280 0.866 
16.300 0.890 
16.320 0.924 
16.340 0.955 
16.360 0.981 
16.380 1.009 
16.400 1.026 
16.420 1.024 
16.440 1.009 
16.460 0.986 
16.480 0.966 
16.500 0.952 
16.520 0.939 
16.540 0.926 
16.560 0.891 
16.580 0.849 
16.600 0.808 
16.620 0.775 
16.640 0.730 
16.660 0.666 
16.680 0.604 
16.700 0.564 
16.720 0.524 
16.740 0.475 
16.760 0.433 
16.780 0.398 
16.800 0.372 
16.820 0.345 
16.840 0.331 
16.860 0.326 
16.880 0.325 
16.900 0.320 
16.920 0.314 
16.940 0.304 
16.960 0.293 
16.980 0.299 
17.000 0.333 
17.020 0.420 
17.040 0.559 
17.060 0.736 
17.080 0.907 
17.100 1.040 
17.120 1.119 
17.140 1.155 
17.160 1.165 
17.180 1.143 
17.200 1.076 
17.220 0.980 
17.240 0.883 
17.260 0.795 
17.280 0.729 
17.300 0.695 
17.320 0.690 
17.340 0.704 
17.360 0.720 
17.380 0.751 
17.400 0.787 
17.420 0.814 
17.440 0.851 
17.460 0.882 
17.480 0.894 
17.500 0.880 
17.520 0.854 
17.540 0.835 
17.560 0.803 
17.580 0.769 
17.600 0.752 
17.620 0.775 
17.640 0.823 
17.660 0.851 
17.680 0.851 
17.700 0.824 
17.720 0.800 
17.740 0.785 
17.760 0.769 
17.780 0.762 
17.800 0.751 
17.820 0.745 
17.840 0.742 
17.860 0.751 
17.880 0.770 
17.900 0.778 
17.920 0.771 
17.940 0.749 
17.960 0.734 
17.980 0.722 
18.000 0.710 
18.020 0.699 
18.040 0.696 
18.060 0.708 
18.080 0.726 
18.100 0.740 
18.120 0.751 
18.140 0.759 
18.160 0.767 
18.180 0.764 
18.200 0.749 
18.220 0.732 
18.240 0.731 
18.260 0.729 
18.280 0.716 
18.300 0.706 
18.320 0.709 
18.340 0.731 
18.360 0.753 
18.380 0.772 
18.400 0.792 
18.420 0.802 
18.440 0.807 
18.460 0.815 
18.480 0.839 
18.500 0.871 
18.520 0.891 
18.540 0.890 
18.560 0.883 
18.580 0.888 
18.600 0.903 
18.620 0.913 
18.640 0.908 
18.660 0.898 
18.680 0.895 
18.700 0.897 
18.720 0.904 
18.740 0.913 
18.760 0.913 
18.780 0.904 
18.800 0.878 
18.820 0.837 
18.840 0.781 
18.860 0.718 
18.880 0.641 
18.900 0.554 
18.920 0.486 
18.940 0.429 
18.960 0.406 
18.980 0.387 
19.000 0.392 
19.020 0.392 
19.040 0.386 
19.060 0.384 
19.080 0.366 
19.100 0.359 
19.120 0.331 
19.140 0.314 
19.160 0.294 
19.180 0.279 
19.200 0.271 
19.220 0.295 
19.240 0.411 
19.260 0.606 
19.280 0.800 
19.300 0.947 
19.320 1.046 
19.340 1.139 
19.360 1.713 
19.380 2.689 
19.400 3.565 
19.420 3.414 
19.440 2.245 
19.460 0.543 
19.480 -0.866 
19.500 -1.572 
19.520 -1.810 
19.540 -1.301 
19.560 -0.527 
19.580 0.324 
19.600 1.210 
19.620 1.832 
19.640 2.157 
19.660 1.882 
19.680 1.352 
19.700 1.232 
19.720 1.361 
19.740 1.725 
19.760 1.873 
19.780 1.722 
19.800 1.227 
19.820 0.737 
19.840 0.452 
19.860 0.373 
19.880 0.662 
19.900 0.978 
19.920 1.248 
19.940 1.263 
19.960 0.947 
19.980 0.644 
20.000 0.368 
20.020 0.235 
20.040 0.134 
20.060 -0.022 
20.080 -0.014 
20.100 0.012 
20.120 0.156 
20.140 0.310 
20.160 0.422 
20.180 0.433 
20.200 0.287 
20.220 0.188 
20.240 0.152 
