# Supplementary material for: Pacing the phasing of leg and arm movements in breaststroke swimming to minimize intra-cyclic velocity fluctuations
Source: PLoS One. 2017 Oct 12;12(10):e0186160. doi: 10.1371/journal.pone.0186160 (PMC5638342; doi:10.1371/journal.pone.0186160)
Supplement: S1 Archive — (ZIP) [file pone.0186160.s003.zip › info.txt]

the collection includes a file for each participant at each trial

P..._..._veldata.txt [particpant number, phasing (90,135,180.225,270)+ final/baseline trial (1,2)]

these data are given in s, m/s
