# Supplementary material for: Pacing the phasing of leg and arm movements in breaststroke swimming to minimize intra-cyclic velocity fluctuations
Source: PLoS One. 2017 Oct 12;12(10):e0186160. doi: 10.1371/journal.pone.0186160 (PMC5638342; doi:10.1371/journal.pone.0186160)
Supplement: S1 Archive — (ZIP) [file pone.0186160.s003.zip › P1_1_veldata.txt]

% t vx 
0.000 0.579 
0.020 0.567 
0.040 0.818 
0.060 1.246 
0.080 1.458 
0.100 1.487 
0.120 1.429 
0.140 1.364 
0.160 1.330 
0.180 1.309 
0.200 1.297 
0.220 1.291 
0.240 1.270 
0.260 1.239 
0.280 1.197 
0.300 1.181 
0.320 1.188 
0.340 1.191 
0.360 1.197 
0.380 1.182 
0.400 1.177 
0.420 1.171 
0.440 1.169 
0.460 1.147 
0.480 1.121 
0.500 1.103 
0.520 1.093 
0.540 1.083 
0.560 1.050 
0.580 1.050 
0.600 1.067 
0.620 1.077 
0.640 1.048 
0.660 1.000 
0.680 0.996 
0.700 1.017 
0.720 1.034 
0.740 1.028 
0.760 0.995 
0.780 0.977 
0.800 0.971 
0.820 0.969 
0.840 0.973 
0.860 0.974 
0.880 0.972 
0.900 0.966 
0.920 0.958 
0.940 0.962 
0.960 0.965 
0.980 0.961 
1.000 0.968 
1.020 0.984 
1.040 1.006 
1.060 1.031 
1.080 1.061 
1.100 1.099 
1.120 1.150 
1.140 1.218 
1.160 1.286 
1.180 1.344 
1.200 1.387 
1.220 1.422 
1.240 1.449 
1.260 1.468 
1.280 1.480 
1.300 1.463 
1.320 1.423 
1.340 1.369 
1.360 1.304 
1.380 1.215 
1.400 1.105 
1.420 0.985 
1.440 0.864 
1.460 0.758 
1.480 0.678 
1.500 0.611 
1.520 0.539 
1.540 0.474 
1.560 0.425 
1.580 0.393 
1.600 0.381 
1.620 0.372 
1.640 0.361 
1.660 0.336 
1.680 0.318 
1.700 0.325 
1.720 0.350 
1.740 0.373 
1.760 0.378 
1.780 0.367 
1.800 0.369 
1.820 0.421 
1.840 0.513 
1.860 0.637 
1.880 0.774 
1.900 0.934 
1.920 1.126 
1.940 1.330 
1.960 1.464 
1.980 1.441 
2.000 1.308 
2.020 1.207 
2.040 1.223 
2.060 1.307 
2.080 1.378 
2.100 1.402 
2.120 1.395 
2.140 1.399 
2.160 1.416 
2.180 1.418 
2.200 1.383 
2.220 1.334 
2.240 1.310 
2.260 1.303 
2.280 1.304 
2.300 1.298 
2.320 1.288 
2.340 1.276 
2.360 1.259 
2.380 1.238 
2.400 1.217 
2.420 1.197 
2.440 1.184 
2.460 1.183 
2.480 1.194 
2.500 1.204 
2.520 1.194 
2.540 1.180 
2.560 1.172 
2.580 1.165 
2.600 1.144 
2.620 1.117 
2.640 1.109 
2.660 1.115 
2.680 1.111 
2.700 1.082 
2.720 1.034 
2.740 1.014 
2.760 1.034 
2.780 1.061 
2.800 1.077 
2.820 1.066 
2.840 1.050 
2.860 1.032 
2.880 1.008 
2.900 0.997 
2.920 0.985 
2.940 0.979 
2.960 0.977 
2.980 0.970 
3.000 0.960 
3.020 0.956 
3.040 0.958 
3.060 0.961 
3.080 0.957 
3.100 0.949 
3.120 0.953 
3.140 0.967 
3.160 0.988 
3.180 1.015 
3.200 1.041 
3.220 1.075 
3.240 1.117 
3.260 1.168 
3.280 1.230 
3.300 1.290 
3.320 1.356 
3.340 1.413 
3.360 1.459 
3.380 1.500 
3.400 1.527 
3.420 1.531 
3.440 1.505 
3.460 1.461 
3.480 1.400 
3.500 1.309 
3.520 1.207 
3.540 1.113 
3.560 1.032 
3.580 0.945 
3.600 0.855 
3.620 0.784 
3.640 0.719 
3.660 0.659 
3.680 0.603 
3.700 0.573 
3.720 0.554 
3.740 0.524 
3.760 0.494 
3.780 0.463 
3.800 0.446 
3.820 0.427 
3.840 0.398 
3.860 0.365 
3.880 0.337 
3.900 0.334 
3.920 0.334 
3.940 0.340 
3.960 0.347 
3.980 0.392 
4.000 0.497 
4.020 0.638 
4.040 0.802 
4.060 0.963 
4.080 1.161 
4.100 1.347 
4.120 1.433 
4.140 1.362 
4.160 1.205 
4.180 1.111 
4.200 1.141 
4.220 1.250 
4.240 1.348 
4.260 1.403 
4.280 1.423 
4.300 1.413 
4.320 1.383 
4.340 1.353 
4.360 1.340 
4.380 1.332 
4.400 1.305 
4.420 1.273 
4.440 1.246 
4.460 1.236 
4.480 1.230 
4.500 1.232 
4.520 1.240 
4.540 1.239 
4.560 1.223 
4.580 1.195 
4.600 1.171 
4.620 1.163 
4.640 1.163 
4.660 1.163 
4.680 1.160 
4.700 1.146 
4.720 1.143 
4.740 1.143 
4.760 1.142 
4.780 1.117 
4.800 1.082 
4.820 1.052 
4.840 1.033 
4.860 1.041 
4.880 1.050 
4.900 1.059 
4.920 1.051 
4.940 1.043 
4.960 1.053 
4.980 1.060 
5.000 1.045 
5.020 1.023 
5.040 1.006 
5.060 0.990 
5.080 1.033 
5.100 1.050 
5.120 1.050 
5.140 1.038 
5.160 1.035 
5.180 1.032 
5.200 1.027 
5.220 1.024 
5.240 1.028 
5.260 1.028 
5.280 1.032 
5.300 1.057 
5.320 1.094 
5.340 1.114 
5.360 1.137 
5.380 1.175 
5.400 1.222 
5.420 1.266 
5.440 1.302 
5.460 1.350 
5.480 1.415 
5.500 1.492 
5.520 1.555 
5.540 1.595 
5.560 1.608 
5.580 1.587 
5.600 1.529 
5.620 1.456 
5.640 1.380 
5.660 1.309 
5.680 1.229 
5.700 1.143 
5.720 1.057 
5.740 0.965 
5.760 0.871 
5.780 0.769 
5.800 0.690 
5.820 0.631 
5.840 0.562 
5.860 0.495 
5.880 0.435 
5.900 0.407 
5.920 0.389 
5.940 0.378 
5.960 0.378 
5.980 0.383 
6.000 0.387 
6.020 0.377 
6.040 0.363 
6.060 0.357 
6.080 0.377 
6.100 0.408 
6.120 0.448 
6.140 0.502 
6.160 0.597 
6.180 0.719 
6.200 0.848 
6.220 0.987 
6.240 1.167 
6.260 1.383 
6.280 1.524 
6.300 1.516 
6.320 1.400 
6.340 1.284 
6.360 1.256 
6.380 1.293 
6.400 1.349 
6.420 1.391 
6.440 1.404 
6.460 1.415 
6.480 1.419 
6.500 1.420 
6.520 1.407 
6.540 1.384 
6.560 1.371 
6.580 1.357 
6.600 1.333 
6.620 1.301 
6.640 1.276 
6.660 1.265 
6.680 1.265 
6.700 1.265 
6.720 1.250 
6.740 1.223 
6.760 1.206 
6.780 1.212 
6.800 1.219 
6.820 1.197 
6.840 1.171 
6.860 1.160 
6.880 1.158 
6.900 1.155 
6.920 1.148 
6.940 1.136 
6.960 1.119 
6.980 1.104 
7.000 1.100 
7.020 1.106 
7.040 1.105 
7.060 1.100 
7.080 1.089 
7.100 1.065 
7.120 1.048 
7.140 1.040 
7.160 1.038 
7.180 1.034 
7.200 1.030 
7.220 1.026 
7.240 1.028 
7.260 1.035 
7.280 1.044 
7.300 1.046 
7.320 1.030 
7.340 1.017 
7.360 1.006 
7.380 0.996 
7.400 0.992 
7.420 0.991 
7.440 0.997 
7.460 1.001 
7.480 1.003 
7.500 1.007 
7.520 1.016 
7.540 1.031 
7.560 1.044 
7.580 1.065 
7.600 1.099 
7.620 1.138 
7.640 1.181 
7.660 1.233 
7.680 1.303 
7.700 1.381 
7.720 1.455 
7.740 1.517 
7.760 1.563 
7.780 1.589 
7.800 1.582 
7.820 1.539 
7.840 1.470 
7.860 1.395 
7.880 1.319 
7.900 1.253 
7.920 1.189 
7.940 1.122 
7.960 1.042 
7.980 0.961 
8.000 0.880 
8.020 0.790 
8.040 0.708 
8.060 0.640 
8.080 0.578 
8.100 0.522 
8.120 0.484 
8.140 0.461 
8.160 0.442 
8.180 0.423 
8.200 0.401 
8.220 0.379 
8.240 0.350 
8.260 0.332 
8.280 0.325 
8.300 0.314 
8.320 0.312 
8.340 0.318 
8.360 0.343 
8.380 0.380 
8.400 0.439 
8.420 0.533 
8.440 0.673 
8.460 0.834 
8.480 1.018 
8.500 1.237 
8.520 1.450 
8.540 1.546 
8.560 1.452 
8.580 1.269 
8.600 1.165 
8.620 1.224 
8.640 1.365 
8.660 1.465 
8.680 1.467 
8.700 1.418 
8.720 1.381 
8.740 1.371 
8.760 1.382 
8.780 1.395 
8.800 1.389 
8.820 1.354 
8.840 1.316 
8.860 1.291 
8.880 1.289 
8.900 1.286 
8.920 1.284 
8.940 1.280 
8.960 1.281 
8.980 1.291 
9.000 1.292 
9.020 1.276 
9.040 1.242 
9.060 1.217 
9.080 1.205 
9.100 1.199 
9.120 1.182 
9.140 1.164 
9.160 1.162 
9.180 1.168 
9.200 1.170 
9.220 1.171 
9.240 1.160 
9.260 1.130 
9.280 1.073 
9.300 1.030 
9.320 1.019 
9.340 1.039 
9.360 1.065 
9.380 1.079 
9.400 1.066 
9.420 1.051 
9.440 1.047 
9.460 1.032 
9.480 1.023 
9.500 1.011 
9.520 1.004 
9.540 0.994 
9.560 0.983 
9.580 0.995 
9.600 0.995 
9.620 0.991 
9.640 0.997 
9.660 0.987 
9.680 0.987 
9.700 0.990 
9.720 0.998 
9.740 1.022 
9.760 1.044 
9.780 1.063 
9.800 1.087 
9.820 1.113 
9.840 1.154 
9.860 1.192 
9.880 1.244 
9.900 1.310 
9.920 1.371 
9.940 1.436 
9.960 1.504 
9.980 1.568 
10.000 1.545 
10.020 1.580 
10.040 1.586 
10.060 1.556 
10.080 1.501 
10.100 1.435 
10.120 1.362 
10.140 1.278 
10.160 1.186 
10.180 1.105 
10.200 0.998 
10.220 0.866 
10.240 0.730 
10.260 0.621 
10.280 0.550 
10.300 0.487 
10.320 0.443 
10.340 0.405 
10.360 0.377 
10.380 0.355 
10.400 0.348 
10.420 0.331 
10.440 0.323 
10.460 0.325 
10.480 0.357 
10.500 0.411 
10.520 0.439 
10.540 0.446 
10.560 0.424 
10.580 0.425 
10.600 0.457 
10.620 0.526 
10.640 0.652 
10.660 0.808 
10.680 0.993 
10.700 1.177 
10.720 1.343 
10.740 1.449 
10.760 1.435 
10.780 1.327 
10.800 1.215 
10.820 1.196 
10.840 1.264 
10.860 1.352 
10.880 1.394 
10.900 1.401 
10.920 1.416 
10.940 1.431 
10.960 1.425 
10.980 1.383 
11.000 1.339 
11.020 1.325 
11.040 1.329 
11.060 1.336 
11.080 1.318 
11.100 1.273 
11.120 1.223 
11.140 1.199 
11.160 1.197 
11.180 1.203 
11.200 1.193 
11.220 1.180 
11.240 1.172 
11.260 1.154 
11.280 1.137 
11.300 1.125 
11.320 1.133 
11.340 1.152 
11.360 1.151 
11.380 1.112 
11.400 1.062 
11.420 1.045 
11.440 1.063 
11.460 1.064 
11.480 1.044 
11.500 1.029 
11.520 1.023 
11.540 1.030 
11.560 1.034 
11.580 1.034 
11.600 1.023 
11.620 1.006 
11.640 0.996 
11.660 0.988 
11.680 0.983 
11.700 0.982 
11.720 0.983 
11.740 0.982 
11.760 0.980 
11.780 0.978 
11.800 0.978 
11.820 0.983 
11.840 0.995 
11.860 0.998 
11.880 0.989 
11.900 0.976 
11.920 0.986 
11.940 1.014 
11.960 1.035 
11.980 1.057 
12.000 1.094 
12.020 1.136 
12.040 1.171 
12.060 1.204 
12.080 1.248 
12.100 1.310 
12.120 1.382 
12.140 1.447 
12.160 1.492 
12.180 1.516 
12.200 1.518 
12.220 1.493 
12.240 1.434 
12.260 1.368 
12.280 1.305 
12.300 1.244 
12.320 1.168 
12.340 1.073 
12.360 0.975 
12.380 0.883 
12.400 0.792 
12.420 0.696 
12.440 0.607 
12.460 0.539 
12.480 0.494 
12.500 0.458 
12.520 0.432 
12.540 0.415 
12.560 0.408 
12.580 0.410 
12.600 0.409 
12.620 0.402 
12.640 0.390 
12.660 0.380 
12.680 0.377 
12.700 0.365 
12.720 0.344 
12.740 0.333 
12.760 0.345 
12.780 0.389 
12.800 0.462 
12.820 0.563 
12.840 0.687 
12.860 0.831 
12.880 1.020 
12.900 1.249 
12.920 1.440 
12.940 1.478 
12.960 1.331 
12.980 1.142 
13.000 1.082 
13.020 1.188 
13.040 1.330 
13.060 1.402 
13.080 1.409 
13.100 1.384 
13.120 1.356 
13.140 1.333 
13.160 1.331 
13.180 1.342 
13.200 1.333 
13.220 1.305 
13.240 1.275 
13.260 1.250 
13.280 1.235 
13.300 1.217 
13.320 1.196 
13.340 1.177 
13.360 1.168 
13.380 1.172 
13.400 1.175 
13.420 1.176 
13.440 1.169 
13.460 1.152 
13.480 1.124 
13.500 1.099 
13.520 1.093 
13.540 1.103 
13.560 1.106 
13.580 1.095 
13.600 1.080 
13.620 1.074 
13.640 1.078 
13.660 1.071 
13.680 1.045 
13.700 1.021 
13.720 1.010 
13.740 1.017 
13.760 1.033 
13.780 1.038 
13.800 1.023 
13.820 0.992 
13.840 0.964 
13.860 0.966 
13.880 0.984 
13.900 0.983 
13.920 0.965 
13.940 0.943 
13.960 0.932 
13.980 0.926 
14.000 0.925 
14.020 0.925 
14.040 0.922 
14.060 0.911 
14.080 0.916 
14.100 0.932 
14.120 0.938 
14.140 0.939 
14.160 0.947 
14.180 0.967 
14.200 0.985 
14.220 1.008 
14.240 1.034 
14.260 1.070 
14.280 1.110 
14.300 1.146 
14.320 1.192 
14.340 1.239 
14.360 1.296 
14.380 1.366 
14.400 1.439 
14.420 1.504 
14.440 1.539 
14.460 1.544 
14.480 1.521 
14.500 1.464 
14.520 1.394 
14.540 1.314 
14.560 1.235 
14.580 1.151 
14.600 1.073 
14.620 0.994 
14.640 0.900 
14.660 0.805 
14.680 0.711 
14.700 0.643 
14.720 0.597 
14.740 0.578 
14.760 0.548 
14.780 0.511 
14.800 0.492 
14.820 0.474 
14.840 0.466 
14.860 0.451 
14.880 0.445 
14.900 0.411 
14.920 0.357 
14.940 0.306 
14.960 0.262 
14.980 0.248 
15.000 0.240 
15.020 0.236 
15.040 0.247 
15.060 0.285 
15.080 0.368 
15.100 0.486 
15.120 0.625 
15.140 0.776 
15.160 0.943 
15.180 1.164 
15.200 1.400 
15.220 1.549 
15.240 1.526 
15.260 1.370 
15.280 1.154 
15.300 0.926 
15.320 0.820 
