# Supplementary material for: Pacing the phasing of leg and arm movements in breaststroke swimming to minimize intra-cyclic velocity fluctuations
Source: PLoS One. 2017 Oct 12;12(10):e0186160. doi: 10.1371/journal.pone.0186160 (PMC5638342; doi:10.1371/journal.pone.0186160)
Supplement: S1 Archive — (ZIP) [file pone.0186160.s003.zip › P1_2_veldata.txt]

% t vx 
0.000 -0.155 
0.020 -0.015 
0.040 0.154 
0.060 0.222 
0.080 0.298 
0.100 0.375 
0.120 0.456 
0.140 0.536 
0.160 0.624 
0.180 0.718 
0.200 0.851 
0.220 1.044 
0.240 1.271 
0.260 1.461 
0.280 1.551 
0.300 1.521 
0.320 1.395 
0.340 1.272 
0.360 1.243 
0.380 1.294 
0.400 1.353 
0.420 1.381 
0.440 1.410 
0.460 1.449 
0.480 1.460 
0.500 1.429 
0.520 1.365 
0.540 1.323 
0.560 1.324 
0.580 1.340 
0.600 1.320 
0.620 1.287 
0.640 1.265 
0.660 1.247 
0.680 1.229 
0.700 1.211 
0.720 1.210 
0.740 1.213 
0.760 1.196 
0.780 1.165 
0.800 1.139 
0.820 1.134 
0.840 1.167 
0.860 1.190 
0.880 1.178 
0.900 1.144 
0.920 1.111 
0.940 1.111 
0.960 1.114 
0.980 1.109 
1.000 1.097 
1.020 1.071 
1.040 1.046 
1.060 1.023 
1.080 1.020 
1.100 1.011 
1.120 1.003 
1.140 0.993 
1.160 0.982 
1.180 0.974 
1.200 0.961 
1.220 0.964 
1.240 0.963 
1.260 0.950 
1.280 0.945 
1.300 0.950 
1.320 0.942 
1.340 0.934 
1.360 0.921 
1.380 0.919 
1.400 0.924 
1.420 0.927 
1.440 0.931 
1.460 0.930 
1.480 0.921 
1.500 0.915 
1.520 0.925 
1.540 0.944 
1.560 0.984 
1.580 1.003 
1.600 1.025 
1.620 1.064 
1.640 1.100 
1.660 1.141 
1.680 1.189 
1.700 1.262 
1.720 1.341 
1.740 1.408 
1.760 1.457 
1.780 1.480 
1.800 1.476 
1.820 1.457 
1.840 1.428 
1.860 1.389 
1.880 1.343 
1.900 1.293 
1.920 1.242 
1.940 1.173 
1.960 1.088 
1.980 0.990 
2.000 0.881 
2.020 0.778 
2.040 0.696 
2.060 0.653 
2.080 0.622 
2.100 0.583 
2.120 0.517 
2.140 0.461 
2.160 0.440 
2.180 0.419 
2.200 0.393 
2.220 0.354 
2.240 0.343 
2.260 0.334 
2.280 0.321 
2.300 0.318 
2.320 0.327 
2.340 0.346 
2.360 0.363 
2.380 0.383 
2.400 0.410 
2.420 0.476 
2.440 0.588 
2.460 0.742 
2.480 0.927 
2.500 1.140 
2.520 1.350 
2.540 1.472 
2.560 1.423 
2.580 1.256 
2.600 1.129 
2.620 1.151 
2.640 1.266 
2.660 1.345 
2.680 1.348 
2.700 1.329 
2.720 1.330 
2.740 1.358 
2.760 1.375 
2.780 1.370 
2.800 1.346 
2.820 1.319 
2.840 1.283 
2.860 1.242 
2.880 1.207 
2.900 1.189 
2.920 1.191 
2.940 1.199 
2.960 1.216 
2.980 1.227 
3.000 1.229 
3.020 1.211 
3.040 1.180 
3.060 1.157 
3.080 1.143 
3.100 1.129 
3.120 1.117 
3.140 1.110 
3.160 1.112 
3.180 1.108 
3.200 1.078 
3.220 1.046 
3.240 1.023 
3.260 1.023 
3.280 1.042 
3.300 1.045 
3.320 1.044 
3.340 1.037 
3.360 1.029 
3.380 1.021 
3.400 1.001 
3.420 0.985 
3.440 0.983 
3.460 0.973 
3.480 0.965 
3.500 0.950 
3.520 0.951 
3.540 0.952 
3.560 0.950 
3.580 0.953 
3.600 0.945 
3.620 0.945 
3.640 0.929 
3.660 0.932 
3.680 0.934 
3.700 0.929 
3.720 0.940 
3.740 0.944 
3.760 0.953 
3.780 0.951 
3.800 0.955 
3.820 0.978 
3.840 1.001 
3.860 1.036 
3.880 1.073 
3.900 1.105 
3.920 1.145 
3.940 1.191 
3.960 1.235 
3.980 1.278 
4.000 1.321 
4.020 1.378 
4.040 1.429 
4.060 1.446 
4.080 1.445 
4.100 1.426 
4.120 1.400 
4.140 1.358 
4.160 1.303 
4.180 1.232 
4.200 1.153 
4.220 1.067 
4.240 0.988 
4.260 0.916 
4.280 0.832 
4.300 0.749 
4.320 0.664 
4.340 0.611 
4.360 0.576 
4.380 0.531 
4.400 0.479 
4.420 0.449 
4.440 0.432 
4.460 0.417 
4.480 0.380 
4.500 0.351 
4.520 0.324 
4.540 0.273 
4.560 0.252 
4.580 0.241 
4.600 0.228 
4.620 0.223 
4.640 0.247 
4.660 0.341 
4.680 0.452 
4.700 0.560 
4.720 0.682 
4.740 0.817 
4.760 1.004 
4.780 1.217 
4.800 1.360 
4.820 1.327 
4.840 1.139 
4.860 0.987 
4.880 1.020 
4.900 1.176 
4.920 1.267 
4.940 1.249 
4.960 1.219 
4.980 1.220 
5.000 1.252 
5.020 1.273 
5.040 1.289 
5.060 1.281 
5.080 1.258 
5.100 1.232 
5.120 1.206 
5.140 1.178 
5.160 1.161 
5.180 1.163 
5.200 1.175 
5.220 1.204 
5.240 1.207 
5.260 1.194 
5.280 1.205 
5.300 1.225 
5.320 1.192 
5.340 1.182 
5.360 1.187 
5.380 1.175 
5.400 1.155 
5.420 1.132 
5.440 1.134 
5.460 1.132 
5.480 1.125 
5.500 1.102 
5.520 1.073 
5.540 1.074 
5.560 1.070 
5.580 1.069 
5.600 1.062 
5.620 1.046 
5.640 1.035 
5.660 1.023 
5.680 1.013 
5.700 0.998 
5.720 0.983 
5.740 0.976 
5.760 0.968 
5.780 0.946 
5.800 0.936 
5.820 0.934 
5.840 0.926 
5.860 0.909 
5.880 0.896 
5.900 0.908 
5.920 0.912 
5.940 0.916 
5.960 0.917 
5.980 0.938 
6.000 0.956 
6.020 0.945 
6.040 0.931 
6.060 0.933 
6.080 0.951 
6.100 0.957 
6.120 0.969 
6.140 0.996 
6.160 1.039 
6.180 1.082 
6.200 1.132 
6.220 1.183 
6.240 1.215 
6.260 1.244 
6.280 1.286 
6.300 1.354 
6.320 1.425 
6.340 1.474 
6.360 1.499 
6.380 1.502 
6.400 1.487 
6.420 1.452 
6.440 1.410 
6.460 1.356 
6.480 1.283 
6.500 1.185 
6.520 1.088 
6.540 1.002 
6.560 0.916 
6.580 0.833 
6.600 0.753 
6.620 0.673 
6.640 0.569 
6.660 0.476 
6.680 0.420 
6.700 0.398 
6.720 0.393 
6.740 0.383 
6.760 0.385 
6.780 0.373 
6.800 0.350 
6.820 0.324 
6.840 0.299 
6.860 0.300 
6.880 0.305 
6.900 0.324 
6.920 0.344 
6.940 0.370 
6.960 0.406 
6.980 0.464 
7.000 0.580 
7.020 0.731 
7.040 0.906 
7.060 1.080 
7.080 1.260 
7.100 1.404 
7.120 1.438 
7.140 1.339 
7.160 1.182 
7.180 1.127 
7.200 1.198 
7.220 1.316 
7.240 1.377 
7.260 1.381 
7.280 1.377 
7.300 1.373 
7.320 1.381 
7.340 1.370 
7.360 1.352 
7.380 1.325 
7.400 1.298 
7.420 1.293 
7.440 1.292 
7.460 1.292 
7.480 1.275 
7.500 1.246 
7.520 1.233 
7.540 1.229 
7.560 1.234 
7.580 1.237 
7.600 1.221 
7.620 1.198 
7.640 1.178 
7.660 1.172 
7.680 1.171 
7.700 1.165 
7.720 1.154 
7.740 1.137 
7.760 1.115 
7.780 1.107 
7.800 1.115 
7.820 1.116 
7.840 1.105 
7.860 1.064 
7.880 1.032 
7.900 1.020 
7.920 1.032 
7.940 1.062 
7.960 1.068 
7.980 1.052 
8.000 1.026 
8.020 1.019 
8.040 1.018 
8.060 1.020 
8.080 1.001 
8.100 0.983 
8.120 0.970 
8.140 0.972 
8.160 0.983 
8.180 0.979 
8.200 0.973 
8.220 0.957 
8.240 0.958 
8.260 0.968 
8.280 0.986 
8.300 0.989 
8.320 0.973 
8.340 0.968 
8.360 0.969 
8.380 0.985 
8.400 0.993 
8.420 1.004 
8.440 1.024 
8.460 1.051 
8.480 1.095 
8.500 1.135 
8.520 1.173 
8.540 1.220 
8.560 1.281 
8.580 1.352 
8.600 1.413 
8.620 1.443 
8.640 1.459 
8.660 1.477 
8.680 1.494 
8.700 1.490 
8.720 1.443 
8.740 1.379 
8.760 1.319 
8.780 1.263 
8.800 1.203 
8.820 1.127 
8.840 1.023 
8.860 0.903 
8.880 0.780 
8.900 0.670 
8.920 0.589 
8.940 0.531 
8.960 0.475 
8.980 0.414 
9.000 0.367 
9.020 0.354 
9.040 0.347 
9.060 0.338 
9.080 0.332 
9.100 0.320 
9.120 0.308 
9.140 0.283 
9.160 0.287 
9.180 0.292 
9.200 0.299 
9.220 0.322 
9.240 0.379 
9.260 0.492 
9.280 0.619 
9.300 0.745 
9.320 0.902 
9.340 1.123 
9.360 1.354 
9.380 1.462 
9.400 1.376 
9.420 1.195 
9.440 1.078 
9.460 1.137 
9.480 1.274 
9.500 1.354 
9.520 1.354 
9.540 1.346 
9.560 1.363 
9.580 1.346 
9.600 1.306 
9.620 1.289 
9.640 1.296 
9.660 1.281 
9.680 1.252 
9.700 1.236 
9.720 1.236 
9.740 1.231 
9.760 1.221 
9.780 1.203 
9.800 1.189 
9.820 1.177 
9.840 1.173 
9.860 1.155 
9.880 1.123 
9.900 1.100 
9.920 1.103 
9.940 1.117 
9.960 1.127 
9.980 1.107 
10.000 1.077 
10.020 1.069 
10.040 1.059 
10.060 1.056 
10.080 1.048 
10.100 1.035 
10.120 1.019 
10.140 1.005 
10.160 0.999 
10.180 0.986 
10.200 0.973 
10.220 0.987 
10.240 0.993 
10.260 0.977 
10.280 0.970 
10.300 0.977 
10.320 0.974 
10.340 0.951 
10.360 0.932 
10.380 0.937 
10.400 0.946 
10.420 0.951 
10.440 0.951 
10.460 0.949 
10.480 0.919 
10.500 0.941 
10.520 0.981 
10.540 0.978 
10.560 0.945 
10.580 0.932 
10.600 0.968 
10.620 0.998 
10.640 1.021 
10.660 1.054 
10.680 1.106 
10.700 1.161 
10.720 1.209 
10.740 1.272 
10.760 1.338 
10.780 1.411 
10.800 1.456 
10.820 1.471 
10.840 1.487 
10.860 1.502 
10.880 1.493 
10.900 1.442 
10.920 1.389 
10.940 1.327 
10.960 1.258 
10.980 1.204 
11.000 1.148 
11.020 1.071 
11.040 0.955 
11.060 0.843 
11.080 0.743 
11.100 0.653 
11.120 0.574 
11.140 0.499 
11.160 0.436 
11.180 0.389 
11.200 0.377 
11.220 0.378 
11.240 0.386 
11.260 0.379 
11.280 0.366 
11.300 0.362 
11.320 0.376 
11.340 0.399 
11.360 0.407 
11.380 0.405 
11.400 0.398 
11.420 0.418 
11.440 0.465 
11.460 0.555 
11.480 0.675 
11.500 0.811 
11.520 0.980 
11.540 1.175 
11.560 1.361 
11.580 1.447 
11.600 1.390 
11.620 1.257 
11.640 1.156 
11.660 1.171 
11.680 1.233 
11.700 1.267 
11.720 1.270 
11.740 1.288 
11.760 1.336 
11.780 1.369 
11.800 1.371 
11.820 1.351 
11.840 1.322 
11.860 1.284 
11.880 1.244 
11.900 1.214 
11.920 1.208 
11.940 1.220 
11.960 1.214 
11.980 1.188 
12.000 1.160 
12.020 1.145 
12.040 1.138 
12.060 1.124 
12.080 1.117 
12.100 1.112 
12.120 1.109 
12.140 1.106 
12.160 1.104 
12.180 1.099 
12.200 1.083 
12.220 1.058 
12.240 1.040 
12.260 1.030 
12.280 1.034 
12.300 1.045 
12.320 1.035 
12.340 1.012 
12.360 0.986 
12.380 0.991 
12.400 1.002 
12.420 1.002 
12.440 0.981 
12.460 0.955 
12.480 0.945 
12.500 0.928 
12.520 0.912 
12.540 0.895 
12.560 0.885 
12.580 0.892 
12.600 0.894 
12.620 0.894 
12.640 0.900 
12.660 0.900 
12.680 0.908 
12.700 0.910 
12.720 0.911 
12.740 0.925 
12.760 0.929 
12.780 0.942 
12.800 0.955 
12.820 0.973 
12.840 0.997 
12.860 1.015 
12.880 1.039 
12.900 1.065 
12.920 1.099 
12.940 1.150 
12.960 1.213 
12.980 1.271 
13.000 1.305 
13.020 1.326 
13.040 1.347 
13.060 1.351 
13.080 1.330 
13.100 1.288 
13.120 1.250 
13.140 1.212 
13.160 1.154 
13.180 1.086 
13.200 1.008 
13.220 0.939 
13.240 0.874 
13.260 0.797 
13.280 0.715 
13.300 0.629 
13.320 0.567 
13.340 0.540 
13.360 0.522 
13.380 0.492 
13.400 0.459 
13.420 0.441 
13.440 0.424 
13.460 0.408 
13.480 0.386 
13.500 0.374 
13.520 0.350 
13.540 0.314 
13.560 0.282 
13.580 0.269 
13.600 0.285 
13.620 0.324 
13.640 0.361 
13.660 0.396 
13.680 0.467 
13.700 0.593 
13.720 0.763 
13.740 0.944 
13.760 1.138 
13.780 1.312 
13.800 1.397 
13.820 1.330 
13.840 1.160 
13.860 1.005 
13.880 1.001 
13.900 1.139 
13.920 1.283 
13.940 1.337 
13.960 1.321 
13.980 1.312 
14.000 1.310 
14.020 1.298 
14.040 1.279 
14.060 1.261 
14.080 1.240 
14.100 1.206 
14.120 1.162 
14.140 1.130 
14.160 1.117 
14.180 1.113 
14.200 1.103 
14.220 1.083 
14.240 1.065 
14.260 1.053 
14.280 1.052 
14.300 1.065 
14.320 1.070 
14.340 1.072 
14.360 1.072 
14.380 1.078 
14.400 1.063 
14.420 1.040 
14.440 1.025 
14.460 1.006 
14.480 0.997 
14.500 0.972 
14.520 0.950 
14.540 0.931 
14.560 0.915 
14.580 0.919 
14.600 0.935 
14.620 0.951 
14.640 0.948 
14.660 0.920 
14.680 0.910 
14.700 0.918 
14.720 0.912 
14.740 0.890 
14.760 0.891 
14.780 0.912 
14.800 0.919 
14.820 0.904 
14.840 0.893 
14.860 0.908 
14.880 0.916 
14.900 0.892 
14.920 0.866 
14.940 0.870 
14.960 0.902 
14.980 0.920 
15.000 0.915 
15.020 0.908 
15.040 0.922 
15.060 0.947 
15.080 0.975 
15.100 1.017 
15.120 1.044 
15.140 1.080 
15.160 1.115 
15.180 1.165 
15.200 1.223 
15.220 1.273 
15.240 1.337 
15.260 1.396 
15.280 1.449 
15.300 1.473 
15.320 1.476 
15.340 1.464 
15.360 1.437 
15.380 1.397 
15.400 1.348 
15.420 1.303 
15.440 1.242 
15.460 1.161 
15.480 1.088 
15.500 1.034 
15.520 0.974 
15.540 0.886 
15.560 0.792 
15.580 0.725 
15.600 0.659 
15.620 0.594 
15.640 0.541 
15.660 0.509 
15.680 0.498 
15.700 0.483 
15.720 0.466 
15.740 0.442 
15.760 0.420 
15.780 0.400 
15.800 0.369 
15.820 0.322 
15.840 0.300 
15.860 0.290 
15.880 0.273 
15.900 0.251 
15.920 0.234 
15.940 0.253 
15.960 0.277 
15.980 0.329 
16.000 0.427 
16.020 0.482 
