# Supplementary material for: Pacing the phasing of leg and arm movements in breaststroke swimming to minimize intra-cyclic velocity fluctuations
Source: PLoS One. 2017 Oct 12;12(10):e0186160. doi: 10.1371/journal.pone.0186160 (PMC5638342; doi:10.1371/journal.pone.0186160)
Supplement: S1 Archive — (ZIP) [file pone.0186160.s003.zip › P1_90_veldata.txt]

% t vx 
0.000 0.046 
0.020 0.163 
0.040 0.506 
0.060 0.878 
0.080 1.116 
0.100 1.180 
0.120 1.161 
0.140 1.146 
0.160 1.149 
0.180 1.160 
0.200 1.162 
0.220 1.154 
0.240 1.162 
0.260 1.197 
0.280 1.229 
0.300 1.267 
0.320 1.301 
0.340 1.340 
0.360 1.365 
0.380 1.397 
0.400 1.448 
0.420 1.514 
0.440 1.583 
0.460 1.639 
0.480 1.667 
0.500 1.674 
0.520 1.672 
0.540 1.661 
0.560 1.632 
0.580 1.589 
0.600 1.539 
0.620 1.487 
0.640 1.431 
0.660 1.367 
0.680 1.285 
0.700 1.205 
0.720 1.132 
0.740 1.065 
0.760 1.003 
0.780 0.944 
0.800 0.905 
0.820 0.862 
0.840 0.817 
0.860 0.775 
0.880 0.745 
0.900 0.727 
0.920 0.707 
0.940 0.690 
0.960 0.667 
0.980 0.629 
1.000 0.580 
1.020 0.545 
1.040 0.534 
1.060 0.512 
1.080 0.478 
1.100 0.448 
1.120 0.427 
1.140 0.413 
1.160 0.388 
1.180 0.383 
1.200 0.390 
1.220 0.399 
1.240 0.396 
1.260 0.378 
1.280 0.367 
1.300 0.359 
1.320 0.360 
1.340 0.365 
1.360 0.373 
1.380 0.375 
1.400 0.374 
1.420 0.372 
1.440 0.380 
1.460 0.399 
1.480 0.438 
1.500 0.510 
1.520 0.620 
1.540 0.768 
1.560 0.923 
1.580 1.077 
1.600 1.215 
1.620 1.303 
1.640 1.332 
1.660 1.294 
1.680 1.204 
1.700 1.123 
1.720 1.115 
1.740 1.197 
1.760 1.293 
1.780 1.328 
1.800 1.306 
1.820 1.260 
1.840 1.223 
1.860 1.228 
1.880 1.257 
1.900 1.282 
1.920 1.266 
1.940 1.219 
1.960 1.180 
1.980 1.173 
2.000 1.192 
2.020 1.196 
2.040 1.182 
2.060 1.173 
2.080 1.182 
2.100 1.177 
2.120 1.153 
2.140 1.145 
2.160 1.161 
2.180 1.177 
2.200 1.166 
2.220 1.138 
2.240 1.119 
2.260 1.106 
2.280 1.097 
2.300 1.103 
2.320 1.111 
2.340 1.115 
2.360 1.111 
2.380 1.112 
2.400 1.116 
2.420 1.112 
2.440 1.130 
2.460 1.171 
2.480 1.225 
2.500 1.257 
2.520 1.265 
2.540 1.284 
2.560 1.316 
2.580 1.358 
2.600 1.395 
2.620 1.431 
2.640 1.479 
2.660 1.513 
2.680 1.536 
2.700 1.552 
2.720 1.561 
2.740 1.553 
2.760 1.518 
2.780 1.464 
2.800 1.406 
2.820 1.347 
2.840 1.297 
2.860 1.263 
2.880 1.209 
2.900 1.135 
2.920 1.053 
2.940 0.994 
2.960 0.954 
2.980 0.904 
3.000 0.856 
3.020 0.814 
3.040 0.785 
3.060 0.755 
3.080 0.726 
3.100 0.703 
3.120 0.676 
3.140 0.654 
3.160 0.635 
3.180 0.617 
3.200 0.598 
3.220 0.570 
3.240 0.544 
3.260 0.513 
3.280 0.492 
3.300 0.482 
3.320 0.464 
3.340 0.447 
3.360 0.442 
3.380 0.451 
3.400 0.451 
3.420 0.441 
3.440 0.420 
3.460 0.396 
3.480 0.362 
3.500 0.334 
3.520 0.316 
3.540 0.318 
3.560 0.340 
3.580 0.365 
3.600 0.376 
3.620 0.368 
3.640 0.378 
3.660 0.399 
3.680 0.450 
3.700 0.542 
3.720 0.682 
3.740 0.836 
3.760 0.976 
3.780 1.099 
3.800 1.211 
3.820 1.284 
3.840 1.264 
3.860 1.166 
3.880 1.050 
3.900 1.002 
3.920 1.048 
3.940 1.136 
3.960 1.220 
3.980 1.268 
4.000 1.281 
4.020 1.266 
4.040 1.226 
4.060 1.197 
4.080 1.188 
4.100 1.193 
4.120 1.194 
4.140 1.185 
4.160 1.161 
4.180 1.132 
4.200 1.126 
4.220 1.123 
4.240 1.120 
4.260 1.109 
4.280 1.101 
4.300 1.100 
4.320 1.089 
4.340 1.088 
4.360 1.080 
4.380 1.074 
4.400 1.078 
4.420 1.079 
4.440 1.072 
4.460 1.054 
4.480 1.038 
4.500 1.037 
4.520 1.043 
4.540 1.054 
4.560 1.062 
4.580 1.066 
4.600 1.064 
4.620 1.064 
4.640 1.073 
4.660 1.092 
4.680 1.111 
4.700 1.116 
4.720 1.138 
4.740 1.173 
4.760 1.223 
4.780 1.259 
4.800 1.286 
4.820 1.322 
4.840 1.360 
4.860 1.397 
4.880 1.433 
4.900 1.485 
4.920 1.537 
4.940 1.570 
4.960 1.576 
4.980 1.563 
5.000 1.535 
5.020 1.495 
5.040 1.451 
5.060 1.407 
5.080 1.347 
5.100 1.280 
5.120 1.207 
5.140 1.158 
5.160 1.117 
5.180 1.063 
5.200 1.015 
5.220 0.965 
5.240 0.928 
5.260 0.854 
5.280 0.731 
5.300 0.455 
5.320 0.406 
5.340 0.618 
5.360 0.703 
5.380 0.702 
5.400 0.664 
5.420 0.625 
5.440 0.594 
5.460 0.592 
5.480 0.577 
5.500 0.546 
5.520 0.510 
5.540 0.486 
5.560 0.460 
5.580 0.425 
5.600 0.389 
5.620 0.364 
5.640 0.360 
5.660 0.356 
5.680 0.339 
5.700 0.315 
5.720 0.311 
5.740 0.302 
5.760 0.303 
5.780 0.303 
5.800 0.308 
5.820 0.321 
5.840 0.321 
5.860 0.336 
5.880 0.348 
5.900 0.390 
5.920 0.468 
5.940 0.546 
5.960 0.632 
5.980 0.739 
6.000 0.882 
6.020 1.034 
6.040 1.162 
6.060 1.276 
6.080 1.366 
6.100 1.387 
6.120 1.326 
6.140 1.232 
6.160 1.208 
6.180 1.278 
6.200 1.366 
6.220 1.382 
6.240 1.339 
6.260 1.295 
6.280 1.287 
6.300 1.296 
6.320 1.301 
6.340 1.295 
6.360 1.280 
6.380 1.267 
6.400 1.258 
6.420 1.250 
6.440 1.238 
6.460 1.227 
6.480 1.225 
6.500 1.228 
6.520 1.231 
6.540 1.217 
6.560 1.194 
6.580 1.179 
6.600 1.174 
6.620 1.181 
6.640 1.171 
6.660 1.159 
6.680 1.139 
6.700 1.121 
6.720 1.129 
6.740 1.137 
6.760 1.130 
6.780 1.106 
6.800 1.095 
6.820 1.114 
6.840 1.133 
6.860 1.144 
6.880 1.137 
6.900 1.129 
6.920 1.150 
6.940 1.181 
6.960 1.208 
6.980 1.219 
7.000 1.250 
7.020 1.304 
7.040 1.352 
7.060 1.387 
7.080 1.417 
7.100 1.450 
7.120 1.484 
7.140 1.519 
7.160 1.551 
7.180 1.562 
7.200 1.559 
7.220 1.561 
7.240 1.554 
7.260 1.525 
7.280 1.484 
7.300 1.462 
7.320 1.425 
7.340 1.364 
7.360 1.292 
7.380 1.242 
7.400 1.202 
7.420 1.138 
7.440 1.073 
7.460 1.013 
7.480 0.977 
7.500 0.936 
7.520 0.884 
7.540 0.846 
7.560 0.810 
7.580 0.777 
7.600 0.747 
7.620 0.747 
7.640 0.753 
7.660 0.738 
7.680 0.699 
7.700 0.655 
7.720 0.612 
7.740 0.579 
7.760 0.572 
7.780 0.580 
7.800 0.581 
7.820 0.568 
7.840 0.547 
7.860 0.537 
7.880 0.546 
7.900 0.562 
7.920 0.565 
7.940 0.535 
7.960 0.499 
7.980 0.471 
8.000 0.457 
8.020 0.444 
8.040 0.435 
8.060 0.423 
8.080 0.409 
8.100 0.394 
8.120 0.378 
8.140 0.365 
8.160 0.358 
8.180 0.360 
8.200 0.355 
8.220 0.342 
8.240 0.331 
8.260 0.348 
8.280 0.374 
8.300 0.424 
8.320 0.518 
8.340 0.660 
8.360 0.813 
8.380 0.941 
8.400 1.065 
8.420 1.199 
8.440 1.306 
8.460 1.333 
8.480 1.268 
8.500 1.153 
8.520 1.098 
8.540 1.157 
8.560 1.280 
8.580 1.381 
8.600 1.411 
8.620 1.404 
8.640 1.372 
8.660 1.335 
8.680 1.310 
8.700 1.306 
8.720 1.314 
8.740 1.311 
8.760 1.298 
8.780 1.279 
8.800 1.251 
8.820 1.212 
8.840 1.188 
8.860 1.190 
8.880 1.197 
8.900 1.187 
8.920 1.180 
8.940 1.180 
8.960 1.177 
8.980 1.166 
9.000 1.150 
9.020 1.151 
9.040 1.143 
9.060 1.125 
9.080 1.122 
9.100 1.106 
9.120 1.106 
9.140 1.110 
9.160 1.127 
9.180 1.154 
9.200 1.146 
9.220 1.146 
9.240 1.159 
9.260 1.177 
9.280 1.202 
9.300 1.226 
9.320 1.258 
9.340 1.298 
9.360 1.337 
9.380 1.383 
9.400 1.421 
9.420 1.450 
9.440 1.482 
9.460 1.523 
9.480 1.561 
9.500 1.588 
9.520 1.602 
9.540 1.589 
9.560 1.563 
9.580 1.532 
9.600 1.503 
9.620 1.461 
9.640 1.395 
9.660 1.323 
9.680 1.257 
9.700 1.199 
9.720 1.142 
9.740 1.067 
9.760 0.996 
9.780 0.945 
9.800 0.913 
9.820 0.882 
9.840 0.839 
9.860 0.791 
9.880 0.745 
9.900 0.711 
9.920 0.666 
9.940 0.604 
9.960 0.556 
9.980 0.555 
10.000 0.566 
10.020 0.544 
10.040 0.517 
10.060 0.502 
10.080 0.492 
10.100 0.486 
10.120 0.461 
10.140 0.447 
10.160 0.445 
10.180 0.448 
10.200 0.456 
10.220 0.432 
10.240 0.420 
10.260 0.408 
10.280 0.405 
10.300 0.410 
10.320 0.410 
10.340 0.387 
10.360 0.360 
10.380 0.350 
10.400 0.367 
10.420 0.386 
10.440 0.395 
10.460 0.405 
10.480 0.422 
10.500 0.496 
10.520 0.602 
10.540 0.722 
10.560 0.836 
10.580 0.973 
10.600 1.134 
10.620 1.249 
10.640 1.270 
10.660 1.199 
10.680 1.099 
10.700 1.046 
10.720 1.059 
10.740 1.140 
10.760 1.236 
10.780 1.303 
10.800 1.319 
10.820 1.296 
10.840 1.276 
10.860 1.270 
10.880 1.272 
10.900 1.256 
10.920 1.229 
10.940 1.224 
10.960 1.260 
10.980 1.297 
11.000 1.245 
11.020 1.242 
11.040 1.223 
11.060 1.175 
11.080 1.143 
11.100 1.128 
11.120 1.126 
11.140 1.119 
11.160 1.117 
11.180 1.117 
11.200 1.108 
11.220 1.101 
11.240 1.076 
11.260 1.064 
11.280 1.043 
11.300 1.038 
11.320 1.038 
11.340 1.026 
11.360 1.026 
11.380 1.025 
11.400 1.031 
11.420 1.041 
11.440 1.041 
11.460 1.053 
11.480 1.059 
11.500 1.079 
11.520 1.109 
11.540 1.141 
11.560 1.186 
11.580 1.228 
11.600 1.275 
11.620 1.314 
11.640 1.369 
11.660 1.434 
11.680 1.499 
11.700 1.544 
11.720 1.558 
11.740 1.559 
11.760 1.550 
11.780 1.541 
11.800 1.532 
11.820 1.515 
11.840 1.485 
11.860 1.442 
11.880 1.387 
11.900 1.317 
11.920 1.240 
11.940 1.175 
11.960 1.111 
11.980 1.039 
12.000 0.969 
12.020 0.916 
12.040 0.875 
12.060 0.833 
12.080 0.800 
12.100 0.765 
12.120 0.722 
12.140 0.669 
12.160 0.627 
12.180 0.605 
12.200 0.592 
12.220 0.581 
12.240 0.555 
12.260 0.513 
12.280 0.475 
12.300 0.445 
12.320 0.433 
12.340 0.427 
12.360 0.412 
12.380 0.400 
12.400 0.368 
12.420 0.350 
12.440 0.344 
12.460 0.356 
12.480 0.382 
12.500 0.388 
12.520 0.393 
12.540 0.377 
12.560 0.368 
12.580 0.357 
12.600 0.365 
12.620 0.387 
12.640 0.398 
12.660 0.400 
12.680 0.379 
12.700 0.383 
12.720 0.415 
12.740 0.475 
12.760 0.564 
12.780 0.676 
12.800 0.815 
12.820 0.947 
12.840 1.058 
12.860 1.154 
12.880 1.231 
12.900 1.258 
12.920 1.214 
12.940 1.126 
12.960 1.058 
12.980 1.079 
13.000 1.169 
13.020 1.266 
13.040 1.309 
13.060 1.282 
13.080 1.228 
13.100 1.180 
13.120 1.151 
13.140 1.147 
13.160 1.153 
13.180 1.169 
13.200 1.191 
13.220 1.206 
13.240 1.201 
13.260 1.178 
13.280 1.152 
13.300 1.139 
13.320 1.133 
13.340 1.136 
13.360 1.138 
13.380 1.135 
13.400 1.123 
13.420 1.112 
13.440 1.116 
13.460 1.115 
13.480 1.111 
13.500 1.096 
13.520 1.077 
13.540 1.059 
13.560 1.052 
13.580 1.065 
13.600 1.064 
13.620 1.045 
13.640 1.031 
13.660 1.037 
13.680 1.058 
13.700 1.070 
13.720 1.088 
13.740 1.118 
13.760 1.149 
13.780 1.165 
13.800 1.173 
13.820 1.187 
13.840 1.213 
13.860 1.240 
13.880 1.263 
13.900 1.293 
13.920 1.338 
13.940 1.386 
13.960 1.423 
13.980 1.446 
14.000 1.447 
14.020 1.438 
14.040 1.421 
14.060 1.397 
14.080 1.369 
14.100 1.333 
14.120 1.286 
14.140 1.227 
14.160 1.157 
14.180 1.091 
14.200 1.026 
14.220 0.955 
14.240 0.898 
14.260 0.850 
14.280 0.805 
14.300 0.753 
14.320 0.705 
14.340 0.678 
14.360 0.651 
14.380 0.619 
14.400 0.573 
14.420 0.524 
14.440 0.495 
14.460 0.478 
14.480 0.462 
14.500 0.434 
14.520 0.402 
14.540 0.385 
14.560 0.373 
14.580 0.377 
14.600 0.383 
14.620 0.383 
14.640 0.385 
14.660 0.377 
14.680 0.373 
14.700 0.358 
14.720 0.351 
14.740 0.343 
14.760 0.332 
14.780 0.320 
14.800 0.316 
14.820 0.327 
14.840 0.328 
14.860 0.327 
14.880 0.329 
14.900 0.344 
14.920 0.378 
14.940 0.454 
14.960 0.567 
14.980 0.685 
15.000 0.793 
15.020 0.909 
15.040 1.048 
15.060 1.183 
15.080 1.251 
15.100 1.228 
15.120 1.124 
15.140 1.028 
15.160 1.019 
15.180 1.114 
15.200 1.251 
15.220 1.313 
15.240 1.296 
15.260 1.241 
15.280 1.211 
15.300 1.209 
15.320 1.201 
15.340 1.199 
15.360 1.203 
15.380 1.225 
15.400 1.246 
15.420 1.249 
15.440 1.239 
15.460 1.195 
15.480 1.144 
15.500 1.104 
15.520 1.096 
15.540 1.104 
15.560 1.116 
15.580 1.127 
15.600 1.137 
15.620 1.146 
15.640 1.146 
15.660 1.147 
15.680 1.134 
15.700 1.121 
15.720 1.102 
15.740 1.086 
15.760 1.084 
15.780 1.082 
15.800 1.082 
15.820 1.073 
15.840 1.064 
15.860 1.066 
15.880 1.070 
15.900 1.084 
15.920 1.084 
15.940 1.076 
15.960 1.073 
15.980 1.072 
16.000 1.087 
16.020 1.092 
16.040 1.107 
16.060 1.134 
16.080 1.166 
16.100 1.195 
16.120 1.217 
16.140 1.255 
16.160 1.301 
16.180 1.355 
16.200 1.399 
16.220 1.449 
16.240 1.498 
16.260 1.535 
16.280 1.568 
16.300 1.585 
16.320 1.551 
16.340 1.433 
16.360 1.348 
