# Supplementary material for: Pacing the phasing of leg and arm movements in breaststroke swimming to minimize intra-cyclic velocity fluctuations
Source: PLoS One. 2017 Oct 12;12(10):e0186160. doi: 10.1371/journal.pone.0186160 (PMC5638342; doi:10.1371/journal.pone.0186160)
Supplement: S1 Archive — (ZIP) [file pone.0186160.s003.zip › P1_135_veldata.txt]

% t vx 
0.000 0.353 
0.020 0.219 
0.040 0.120 
0.060 0.220 
0.080 0.387 
0.100 0.595 
0.120 0.786 
0.140 0.955 
0.160 1.117 
0.180 1.266 
0.200 1.360 
0.220 1.391 
0.240 1.399 
0.260 1.362 
0.280 1.277 
0.300 1.209 
0.320 1.214 
0.340 1.292 
0.360 1.352 
0.380 1.362 
0.400 1.329 
0.420 1.293 
0.440 1.281 
0.460 1.263 
0.480 1.260 
0.500 1.267 
0.520 1.275 
0.540 1.258 
0.560 1.213 
0.580 1.189 
0.600 1.190 
0.620 1.191 
0.640 1.198 
0.660 1.195 
0.680 1.179 
0.700 1.174 
0.720 1.145 
0.740 1.137 
0.760 1.132 
0.780 1.128 
0.800 1.129 
0.820 1.111 
0.840 1.119 
0.860 1.121 
0.880 1.102 
0.900 1.077 
0.920 1.058 
0.940 1.064 
0.960 1.057 
0.980 1.045 
1.000 1.046 
1.020 1.046 
1.040 1.043 
1.060 1.040 
1.080 1.047 
1.100 1.050 
1.120 1.044 
1.140 1.034 
1.160 1.034 
1.180 1.049 
1.200 1.074 
1.220 1.100 
1.240 1.127 
1.260 1.163 
1.280 1.208 
1.300 1.259 
1.320 1.314 
1.340 1.370 
1.360 1.420 
1.380 1.472 
1.400 1.530 
1.420 1.574 
1.440 1.604 
1.460 1.616 
1.480 1.603 
1.500 1.557 
1.520 1.489 
1.540 1.416 
1.560 1.330 
1.580 1.244 
1.600 1.197 
1.620 1.146 
1.640 1.088 
1.660 1.029 
1.680 0.985 
1.700 0.946 
1.720 0.876 
1.740 0.809 
1.760 0.746 
1.780 0.697 
1.800 0.659 
1.820 0.623 
1.840 0.590 
1.860 0.553 
1.880 0.513 
1.900 0.483 
1.920 0.463 
1.940 0.444 
1.960 0.430 
1.980 0.419 
2.000 0.409 
2.020 0.391 
2.040 0.367 
2.060 0.347 
2.080 0.324 
2.100 0.307 
2.120 0.312 
2.140 0.323 
2.160 0.336 
2.180 0.350 
2.200 0.378 
2.220 0.434 
2.240 0.518 
2.260 0.646 
2.280 0.810 
2.300 0.985 
2.320 1.140 
2.340 1.263 
2.360 1.345 
2.380 1.363 
2.400 1.305 
2.420 1.216 
2.440 1.166 
2.460 1.187 
2.480 1.259 
2.500 1.322 
2.520 1.358 
2.540 1.363 
2.560 1.353 
2.580 1.343 
2.600 1.326 
2.620 1.307 
2.640 1.288 
2.660 1.275 
2.680 1.261 
2.700 1.241 
2.720 1.226 
2.740 1.231 
2.760 1.258 
2.780 1.278 
2.800 1.271 
2.820 1.236 
2.840 1.193 
2.860 1.171 
2.880 1.165 
2.900 1.167 
2.920 1.158 
2.940 1.142 
2.960 1.133 
2.980 1.121 
3.000 1.113 
3.020 1.110 
3.040 1.107 
3.060 1.097 
3.080 1.085 
3.100 1.079 
3.120 1.076 
3.140 1.067 
3.160 1.051 
3.180 1.044 
3.200 1.045 
3.220 1.048 
3.240 1.038 
3.260 1.020 
3.280 1.012 
3.300 1.012 
3.320 1.020 
3.340 1.028 
3.360 1.046 
3.380 1.056 
3.400 1.059 
3.420 1.063 
3.440 1.066 
3.460 1.086 
3.480 1.115 
3.500 1.150 
3.520 1.185 
3.540 1.214 
3.560 1.250 
3.580 1.287 
3.600 1.331 
3.620 1.393 
3.640 1.461 
3.660 1.509 
3.680 1.527 
3.700 1.523 
3.720 1.526 
3.740 1.522 
3.760 1.480 
3.780 1.401 
3.800 1.306 
3.820 1.220 
3.840 1.147 
3.860 1.079 
3.880 1.017 
3.900 0.961 
3.920 0.909 
3.940 0.855 
3.960 0.791 
3.980 0.741 
4.000 0.716 
4.020 0.694 
4.040 0.664 
4.060 0.631 
4.080 0.593 
4.100 0.551 
4.120 0.517 
4.140 0.507 
4.160 0.495 
4.180 0.475 
4.200 0.461 
4.220 0.450 
4.240 0.444 
4.260 0.410 
4.280 0.381 
4.300 0.353 
4.320 0.343 
4.340 0.346 
4.360 0.353 
4.380 0.356 
4.400 0.360 
4.420 0.377 
4.440 0.402 
4.460 0.457 
4.480 0.531 
4.500 0.646 
4.520 0.783 
4.540 0.952 
4.560 1.144 
4.580 1.323 
4.600 1.416 
4.620 1.376 
4.640 1.226 
4.660 1.076 
4.680 1.041 
4.700 1.130 
4.720 1.264 
4.740 1.357 
4.760 1.380 
4.780 1.347 
4.800 1.298 
4.820 1.272 
4.840 1.289 
4.860 1.309 
4.880 1.299 
4.900 1.271 
4.920 1.229 
4.940 1.213 
4.960 1.221 
4.980 1.237 
5.000 1.250 
5.020 1.256 
5.040 1.253 
5.060 1.241 
5.080 1.222 
5.100 1.206 
5.120 1.173 
5.140 1.129 
5.160 1.095 
5.180 1.059 
5.200 1.015 
5.220 0.985 
5.240 0.524 
5.260 0.801 
5.280 1.050 
5.300 1.165 
5.320 1.177 
5.340 1.153 
5.360 1.145 
5.380 1.124 
5.400 1.100 
5.420 1.090 
5.440 1.076 
5.460 1.073 
5.480 1.069 
5.500 1.068 
5.520 1.067 
5.540 1.059 
5.560 1.062 
5.580 1.067 
5.600 1.057 
5.620 1.049 
5.640 1.041 
5.660 1.043 
5.680 1.064 
5.700 1.077 
5.720 1.100 
5.740 1.121 
5.760 1.154 
5.780 1.194 
5.800 1.236 
5.820 1.298 
5.840 1.359 
5.860 1.413 
5.880 1.449 
5.900 1.486 
5.920 1.530 
5.940 1.565 
5.960 1.586 
5.980 1.598 
6.000 1.596 
6.020 1.569 
6.040 1.505 
6.060 1.426 
6.080 1.339 
6.100 1.258 
6.120 1.205 
6.140 1.169 
6.160 1.115 
6.180 1.038 
6.200 0.965 
6.220 0.904 
6.240 0.846 
6.260 0.787 
6.280 0.744 
6.300 0.706 
6.320 0.665 
6.340 0.637 
6.360 0.619 
6.380 0.593 
6.400 0.554 
6.420 0.516 
6.440 0.481 
6.460 0.444 
6.480 0.402 
6.500 0.378 
6.520 0.366 
6.540 0.358 
6.560 0.349 
6.580 0.336 
6.600 0.324 
6.620 0.323 
6.640 0.334 
6.660 0.351 
6.680 0.367 
6.700 0.375 
6.720 0.373 
6.740 0.381 
6.760 0.427 
6.780 0.493 
6.800 0.586 
6.820 0.703 
6.840 0.854 
6.860 1.017 
6.880 1.163 
6.900 1.291 
6.920 1.382 
6.940 1.411 
6.960 1.343 
6.980 1.189 
7.000 1.091 
7.020 1.145 
7.040 1.293 
7.060 1.400 
7.080 1.398 
7.100 1.346 
7.120 1.305 
7.140 1.297 
7.160 1.305 
7.180 1.309 
7.200 1.303 
7.220 1.298 
7.240 1.275 
7.260 1.242 
7.280 1.232 
7.300 1.240 
7.320 1.251 
7.340 1.251 
7.360 1.245 
7.380 1.239 
7.400 1.242 
7.420 1.239 
7.440 1.220 
7.460 1.198 
7.480 1.182 
7.500 1.181 
7.520 1.166 
7.540 1.147 
7.560 1.143 
7.580 1.139 
7.600 1.130 
7.620 1.115 
7.640 1.106 
7.660 1.105 
7.680 1.097 
7.700 1.079 
7.720 1.066 
7.740 1.057 
7.760 1.054 
7.780 1.058 
7.800 1.061 
7.820 1.069 
7.840 1.071 
7.860 1.070 
7.880 1.075 
7.900 1.071 
7.920 1.069 
7.940 1.075 
7.960 1.087 
7.980 1.116 
8.000 1.146 
8.020 1.176 
8.040 1.206 
8.060 1.242 
8.080 1.284 
8.100 1.319 
8.120 1.355 
8.140 1.406 
8.160 1.476 
8.180 1.544 
8.200 1.597 
8.220 1.616 
8.240 1.602 
8.260 1.574 
8.280 1.531 
8.300 1.478 
8.320 1.421 
8.340 1.365 
8.360 1.313 
8.380 1.254 
8.400 1.184 
8.420 1.107 
8.440 1.018 
8.460 0.936 
8.480 0.871 
8.500 0.822 
8.520 0.765 
8.540 0.698 
8.560 0.639 
8.580 0.586 
8.600 0.552 
8.620 0.536 
8.640 0.543 
8.660 0.542 
8.680 0.520 
8.700 0.494 
8.720 0.479 
8.740 0.467 
8.760 0.449 
8.780 0.422 
8.800 0.400 
8.820 0.386 
8.840 0.374 
8.860 0.371 
8.880 0.365 
8.900 0.377 
8.920 0.390 
8.940 0.414 
8.960 0.462 
8.980 0.529 
9.000 0.627 
9.020 0.742 
9.040 0.892 
9.060 1.082 
9.080 1.275 
9.100 1.411 
9.120 1.429 
9.140 1.342 
9.160 1.225 
9.180 1.167 
9.200 1.218 
9.220 1.317 
9.240 1.398 
9.260 1.440 
9.280 1.455 
9.300 1.445 
9.320 1.405 
9.340 1.369 
9.360 1.351 
9.380 1.350 
9.400 1.340 
9.420 1.323 
9.440 1.284 
9.460 1.251 
9.480 1.251 
9.500 1.276 
9.520 1.283 
9.540 1.253 
9.560 1.226 
9.580 1.204 
9.600 1.196 
9.620 1.179 
9.640 1.168 
9.660 1.157 
9.680 1.152 
9.700 1.151 
9.720 1.145 
9.740 1.141 
9.760 1.136 
9.780 1.129 
9.800 1.117 
9.820 1.098 
9.840 1.085 
9.860 1.085 
9.880 1.076 
9.900 1.071 
9.920 1.058 
9.940 1.059 
9.960 1.067 
9.980 1.067 
10.000 1.063 
10.020 1.040 
10.040 1.019 
10.060 1.023 
10.080 1.035 
10.100 1.042 
10.120 1.035 
10.140 1.036 
10.160 1.041 
10.180 1.039 
10.200 1.040 
10.220 1.051 
10.240 1.082 
10.260 1.104 
10.280 1.127 
10.300 1.145 
10.320 1.179 
10.340 1.212 
10.360 1.246 
10.380 1.305 
10.400 1.385 
10.420 1.512 
10.440 1.540 
10.460 1.565 
10.480 1.575 
10.500 1.565 
10.520 1.544 
10.540 1.509 
10.560 1.457 
10.580 1.419 
10.600 1.388 
10.620 1.340 
10.640 1.263 
10.660 1.176 
10.680 1.116 
10.700 1.063 
10.720 0.987 
10.740 0.892 
10.760 0.806 
10.780 0.744 
10.800 0.697 
10.820 0.660 
10.840 0.617 
10.860 0.564 
10.880 0.517 
10.900 0.499 
10.920 0.485 
10.940 0.462 
10.960 0.425 
10.980 0.402 
11.000 0.386 
11.020 0.376 
11.040 0.356 
11.060 0.325 
11.080 0.318 
11.100 0.331 
11.120 0.361 
11.140 0.363 
11.160 0.352 
11.180 0.357 
11.200 0.407 
11.220 0.497 
11.240 0.597 
11.260 0.699 
11.280 0.826 
11.300 0.974 
11.320 1.112 
11.340 1.228 
11.360 1.320 
11.380 1.382 
11.400 1.376 
11.420 1.284 
11.440 1.167 
11.460 1.106 
11.480 1.156 
11.500 1.267 
11.520 1.363 
11.540 1.398 
11.560 1.376 
11.580 1.330 
11.600 1.313 
11.620 1.336 
11.640 1.358 
11.660 1.340 
11.680 1.285 
11.700 1.226 
11.720 1.180 
11.740 1.177 
11.760 1.192 
11.780 1.200 
11.800 1.184 
11.820 1.177 
11.840 1.179 
11.860 1.163 
11.880 1.142 
11.900 1.127 
11.920 1.114 
11.940 1.099 
11.960 1.088 
11.980 1.088 
12.000 1.093 
12.020 1.096 
12.040 1.096 
12.060 1.079 
12.080 1.059 
12.100 1.045 
12.120 1.046 
12.140 1.062 
12.160 1.072 
12.180 1.069 
12.200 1.053 
12.220 1.036 
12.240 1.028 
12.260 1.022 
12.280 1.027 
12.300 1.025 
12.320 1.012 
12.340 1.004 
12.360 1.006 
12.380 1.011 
12.400 1.012 
12.420 1.013 
12.440 1.014 
12.460 1.032 
12.480 1.059 
12.500 1.092 
12.520 1.121 
12.540 1.158 
12.560 1.194 
12.580 1.207 
12.600 1.217 
12.620 1.242 
12.640 1.291 
12.660 1.347 
12.680 1.409 
12.700 1.470 
12.720 1.518 
12.740 1.550 
12.760 1.551 
12.780 1.521 
12.800 1.469 
12.820 1.409 
12.840 1.343 
12.860 1.279 
12.880 1.215 
12.900 1.143 
12.920 1.065 
12.940 0.987 
12.960 0.919 
12.980 0.848 
13.000 0.770 
13.020 0.698 
13.040 0.635 
13.060 0.590 
13.080 0.546 
13.100 0.513 
13.120 0.497 
13.140 0.491 
13.160 0.475 
13.180 0.447 
13.200 0.424 
13.220 0.409 
13.240 0.399 
13.260 0.373 
13.280 0.351 
13.300 0.328 
13.320 0.320 
13.340 0.317 
13.360 0.315 
13.380 0.320 
13.400 0.345 
13.420 0.404 
13.440 0.473 
13.460 0.555 
13.480 0.656 
13.500 0.784 
13.520 0.922 
13.540 1.070 
13.560 1.225 
13.580 1.346 
13.600 1.373 
13.620 1.291 
13.640 1.156 
13.660 1.072 
13.680 1.114 
13.700 1.241 
13.720 1.369 
13.740 1.428 
13.760 1.407 
13.780 1.335 
13.800 1.265 
13.820 1.246 
13.840 1.289 
13.860 1.337 
13.880 1.340 
13.900 1.293 
13.920 1.224 
13.940 1.183 
13.960 1.179 
13.980 1.192 
14.000 1.203 
14.020 1.193 
14.040 1.177 
14.060 1.157 
14.080 1.132 
14.100 1.113 
14.120 1.106 
14.140 1.103 
14.160 1.100 
14.180 1.088 
14.200 1.081 
14.220 1.068 
14.240 1.060 
14.260 1.061 
14.280 1.070 
14.300 1.071 
14.320 1.050 
14.340 1.033 
14.360 1.026 
14.380 1.036 
14.400 1.035 
14.420 1.016 
14.440 0.986 
14.460 0.958 
14.480 0.953 
14.500 0.961 
14.520 0.974 
14.540 0.990 
14.560 0.981 
14.580 0.969 
14.600 0.972 
14.620 0.981 
14.640 0.990 
14.660 0.985 
14.680 0.988 
14.700 1.001 
14.720 1.006 
14.740 1.016 
14.760 1.038 
14.780 1.063 
14.800 1.097 
14.820 1.127 
14.840 1.164 
14.860 1.221 
14.880 1.272 
14.900 1.310 
14.920 1.338 
14.940 1.386 
14.960 1.457 
14.980 1.530 
15.000 1.569 
15.020 1.563 
15.040 1.523 
15.060 1.482 
15.080 1.443 
15.100 1.383 
15.120 1.314 
15.140 1.253 
15.160 1.190 
15.180 1.108 
15.200 1.035 
15.220 0.976 
15.240 0.908 
15.260 0.823 
15.280 0.764 
15.300 0.744 
15.320 0.717 
15.340 0.670 
15.360 0.628 
15.380 0.619 
15.400 0.626 
15.420 0.606 
15.440 0.566 
15.460 0.537 
15.480 0.519 
15.500 0.507 
15.520 0.486 
15.540 0.479 
15.560 0.464 
15.580 0.442 
15.600 0.425 
15.620 0.397 
15.640 0.382 
15.660 0.358 
15.680 0.358 
15.700 0.358 
15.720 0.368 
15.740 0.384 
15.760 0.406 
15.780 0.454 
15.800 0.502 
15.820 0.589 
15.840 0.685 
15.860 0.766 
