# Supplementary material for: Pacing the phasing of leg and arm movements in breaststroke swimming to minimize intra-cyclic velocity fluctuations
Source: PLoS One. 2017 Oct 12;12(10):e0186160. doi: 10.1371/journal.pone.0186160 (PMC5638342; doi:10.1371/journal.pone.0186160)
Supplement: S1 Archive — (ZIP) [file pone.0186160.s003.zip › P1_180_veldata.txt]

% t vx 
0.000 0.661 
0.020 0.956 
0.040 1.339 
0.060 1.441 
0.080 1.417 
0.100 1.332 
0.120 1.241 
0.140 1.136 
0.160 1.010 
0.180 0.895 
0.200 0.809 
0.220 0.740 
0.240 0.676 
0.260 0.607 
0.280 0.539 
0.300 0.496 
0.320 0.467 
0.340 0.451 
0.360 0.431 
0.380 0.424 
0.400 0.420 
0.420 0.410 
0.440 0.408 
0.460 0.405 
0.480 0.421 
0.500 0.432 
0.520 0.443 
0.540 0.433 
0.560 0.427 
0.580 0.443 
0.600 0.477 
0.620 0.550 
0.640 0.680 
0.660 0.856 
0.680 1.018 
0.700 1.176 
0.720 1.357 
0.740 1.529 
0.760 1.599 
0.780 1.535 
0.800 1.385 
0.820 1.266 
0.840 1.272 
0.860 1.365 
0.880 1.442 
0.900 1.441 
0.920 1.421 
0.940 1.425 
0.960 1.438 
0.980 1.426 
1.000 1.376 
1.020 1.326 
1.040 1.305 
1.060 1.308 
1.080 1.294 
1.100 1.277 
1.120 1.272 
1.140 1.287 
1.160 1.301 
1.180 1.291 
1.200 1.266 
1.220 1.236 
1.240 1.214 
1.260 1.191 
1.280 1.188 
1.300 1.210 
1.320 1.231 
1.340 1.227 
1.360 1.197 
1.380 1.169 
1.400 1.144 
1.420 1.135 
1.440 1.137 
1.460 1.133 
1.480 1.129 
1.500 1.115 
1.520 1.105 
1.540 1.084 
1.560 1.068 
1.580 1.067 
1.600 1.060 
1.620 1.056 
1.640 1.039 
1.660 1.029 
1.680 1.028 
1.700 1.026 
1.720 1.021 
1.740 1.027 
1.760 1.042 
1.780 1.047 
1.800 1.035 
1.820 1.025 
1.840 1.035 
1.860 1.039 
1.880 1.049 
1.900 1.043 
1.920 1.047 
1.940 1.060 
1.960 1.089 
1.980 1.139 
2.000 1.196 
2.020 1.272 
2.040 1.337 
2.060 1.391 
2.080 1.451 
2.100 1.510 
2.120 1.570 
2.140 1.616 
2.160 1.655 
2.180 1.671 
2.200 1.654 
2.220 1.615 
2.240 1.546 
2.260 1.468 
2.280 1.385 
2.300 1.304 
2.320 1.217 
2.340 1.121 
2.360 1.031 
2.380 0.937 
2.400 0.837 
2.420 0.757 
2.440 0.711 
2.460 0.689 
2.480 0.654 
2.500 0.606 
2.520 0.571 
2.540 0.554 
2.560 0.536 
2.580 0.510 
2.600 0.487 
2.620 0.472 
2.640 0.444 
2.660 0.400 
2.680 0.355 
2.700 0.338 
2.720 0.335 
2.740 0.350 
2.760 0.398 
2.780 0.451 
2.800 0.494 
2.820 0.517 
2.840 0.573 
2.860 0.691 
2.880 0.838 
2.900 1.011 
2.920 1.222 
2.940 1.435 
2.960 1.539 
2.980 1.440 
3.000 1.227 
3.020 1.100 
3.040 1.144 
3.060 1.266 
3.080 1.353 
3.100 1.379 
3.120 1.389 
3.140 1.389 
3.160 1.381 
3.180 1.369 
3.200 1.352 
3.220 1.311 
3.240 1.258 
3.260 1.236 
3.280 1.257 
3.300 1.291 
3.320 1.303 
3.340 1.298 
3.360 1.288 
3.380 1.268 
3.400 1.228 
3.420 1.194 
3.440 1.178 
3.460 1.175 
3.480 1.167 
3.500 1.152 
3.520 1.152 
3.540 1.161 
3.560 1.165 
3.580 1.155 
3.600 1.146 
3.620 1.128 
3.640 1.109 
3.660 1.092 
3.680 1.076 
3.700 1.077 
3.720 1.070 
3.740 1.065 
3.760 1.061 
3.780 1.055 
3.800 1.058 
3.820 1.047 
3.840 1.043 
3.860 1.035 
3.880 1.032 
3.900 1.033 
3.920 1.025 
3.940 1.012 
3.960 0.988 
3.980 0.990 
4.000 0.990 
4.020 0.998 
4.040 1.001 
4.060 0.999 
4.080 0.995 
4.100 0.983 
4.120 0.995 
4.140 1.008 
4.160 1.023 
4.180 1.033 
4.200 1.053 
4.220 1.073 
4.240 1.105 
4.260 1.161 
4.280 1.233 
4.300 1.302 
4.320 1.351 
4.340 1.409 
4.360 1.476 
4.380 1.542 
4.400 1.579 
4.420 1.596 
4.440 1.609 
4.460 1.611 
4.480 1.588 
4.500 1.536 
4.520 1.459 
4.540 1.375 
4.560 1.283 
4.580 1.199 
4.600 1.112 
4.620 1.024 
4.640 0.952 
4.660 0.874 
4.680 0.801 
4.700 0.729 
4.720 0.681 
4.740 0.645 
4.760 0.590 
4.780 0.538 
4.800 0.506 
4.820 0.482 
4.840 0.457 
4.860 0.414 
4.880 0.391 
4.900 0.376 
4.920 0.361 
4.940 0.334 
4.960 0.301 
4.980 0.300 
5.000 0.310 
5.020 0.349 
5.040 0.399 
5.060 0.459 
5.080 0.538 
5.100 0.661 
5.120 0.848 
5.140 1.060 
5.160 1.267 
5.180 1.416 
5.200 1.408 
5.220 1.200 
5.240 1.046 
5.260 0.504 
5.280 0.621 
5.300 1.046 
5.320 1.369 
5.340 1.515 
5.360 1.511 
5.380 1.497 
5.400 1.497 
5.420 1.508 
5.440 1.485 
5.460 1.448 
5.480 1.427 
5.500 1.411 
5.520 1.390 
5.540 1.365 
5.560 1.333 
5.580 1.288 
5.600 1.267 
5.620 1.259 
5.640 1.257 
5.660 1.250 
5.680 1.230 
5.700 1.211 
5.720 1.189 
5.740 1.191 
5.760 1.216 
5.780 1.227 
5.800 1.221 
5.820 1.200 
5.840 1.188 
5.860 1.191 
5.880 1.194 
5.900 1.177 
5.920 1.150 
5.940 1.144 
5.960 1.148 
5.980 1.138 
6.000 1.115 
6.020 1.109 
6.040 1.121 
6.060 1.119 
6.080 1.103 
6.100 1.090 
6.120 1.077 
6.140 1.069 
6.160 1.067 
6.180 1.081 
6.200 1.088 
6.220 1.082 
6.240 1.063 
6.260 1.052 
6.280 1.056 
6.300 1.067 
6.320 1.079 
6.340 1.086 
6.360 1.109 
6.380 1.144 
6.400 1.190 
6.420 1.235 
6.440 1.286 
6.460 1.330 
6.480 1.374 
6.500 1.420 
6.520 1.464 
6.540 1.527 
6.560 1.595 
6.580 1.651 
6.600 1.671 
6.620 1.654 
6.640 1.620 
6.660 1.564 
6.680 1.491 
6.700 1.404 
6.720 1.307 
6.740 1.221 
6.760 1.145 
6.780 1.078 
6.800 1.006 
6.820 0.932 
6.840 0.860 
6.860 0.789 
6.880 0.731 
6.900 0.688 
6.920 0.647 
6.940 0.598 
6.960 0.551 
6.980 0.510 
7.000 0.478 
7.020 0.458 
7.040 0.450 
7.060 0.440 
7.080 0.426 
7.100 0.415 
7.120 0.414 
7.140 0.411 
7.160 0.396 
7.180 0.392 
7.200 0.393 
7.220 0.410 
7.240 0.436 
7.260 0.467 
7.280 0.527 
7.300 0.620 
7.320 0.750 
7.340 0.910 
7.360 1.100 
7.380 1.303 
7.400 1.474 
7.420 1.554 
7.440 1.519 
7.460 1.378 
7.480 1.224 
7.500 1.185 
7.520 1.283 
7.540 1.439 
7.560 1.533 
7.580 1.546 
7.600 1.513 
7.620 1.465 
7.640 1.437 
7.660 1.424 
7.680 1.425 
7.700 1.420 
7.720 1.400 
7.740 1.377 
7.760 1.358 
7.780 1.337 
7.800 1.314 
7.820 1.296 
7.840 1.297 
7.860 1.309 
7.880 1.307 
7.900 1.287 
7.920 1.259 
7.940 1.236 
7.960 1.230 
7.980 1.228 
8.000 1.223 
8.020 1.208 
8.040 1.196 
8.060 1.195 
8.080 1.194 
8.100 1.185 
8.120 1.168 
8.140 1.144 
8.160 1.123 
8.180 1.113 
8.200 1.105 
8.220 1.093 
8.240 1.087 
8.260 1.100 
8.280 1.113 
8.300 1.108 
8.320 1.086 
8.340 1.073 
8.360 1.061 
8.380 1.051 
8.400 1.039 
8.420 1.025 
8.440 1.016 
8.460 1.015 
8.480 1.029 
8.500 1.042 
8.520 1.047 
8.540 1.056 
8.560 1.057 
8.580 1.057 
8.600 1.060 
8.620 1.069 
8.640 1.092 
8.660 1.115 
8.680 1.158 
8.700 1.207 
8.720 1.253 
8.740 1.300 
8.760 1.346 
8.780 1.394 
8.800 1.440 
8.820 1.493 
8.840 1.540 
8.860 1.558 
8.880 1.548 
8.900 1.524 
8.920 1.497 
8.940 1.459 
8.960 1.404 
8.980 1.352 
9.000 1.291 
9.020 1.226 
9.040 1.158 
9.060 1.096 
9.080 1.041 
9.100 0.974 
9.120 0.899 
9.140 0.830 
9.160 0.777 
9.180 0.743 
9.200 0.726 
9.220 0.701 
9.240 0.670 
9.260 0.643 
9.280 0.611 
9.300 0.576 
9.320 0.537 
9.340 0.492 
9.360 0.469 
9.380 0.436 
9.400 0.395 
9.420 0.339 
9.440 0.291 
9.460 0.280 
9.480 0.291 
9.500 0.320 
9.520 0.337 
9.540 0.360 
9.560 0.403 
9.580 0.464 
9.600 0.536 
9.620 0.634 
9.640 0.794 
9.660 0.979 
9.680 1.173 
9.700 1.358 
9.720 1.458 
9.740 1.416 
9.760 1.260 
9.780 1.127 
9.800 1.144 
9.820 1.286 
9.840 1.444 
9.860 1.530 
9.880 1.541 
9.900 1.516 
9.920 1.458 
9.940 1.403 
9.960 1.377 
9.980 1.393 
10.000 1.407 
10.020 1.398 
10.040 1.373 
10.060 1.352 
10.080 1.348 
10.100 1.352 
10.120 1.347 
10.140 1.338 
10.160 1.322 
10.180 1.286 
10.200 1.369 
10.220 1.323 
10.240 1.255 
10.260 1.231 
10.280 1.228 
10.300 1.227 
10.320 1.218 
10.340 1.200 
10.360 1.193 
10.380 1.175 
10.400 1.135 
10.420 1.100 
10.440 1.086 
10.460 1.080 
10.480 1.068 
10.500 1.074 
10.520 1.082 
10.540 1.078 
10.560 1.074 
10.580 1.074 
10.600 1.090 
10.620 1.081 
10.640 1.071 
10.660 1.054 
10.680 1.027 
10.700 1.025 
10.720 1.025 
10.740 1.030 
10.760 1.026 
10.780 1.019 
10.800 1.025 
10.820 1.022 
10.840 1.036 
10.860 1.061 
10.880 1.108 
10.900 1.165 
10.920 1.204 
10.940 1.250 
10.960 1.306 
10.980 1.374 
11.000 1.438 
11.020 1.512 
11.040 1.602 
11.060 1.667 
11.080 1.678 
11.100 1.645 
11.120 1.591 
11.140 1.527 
11.160 1.461 
11.180 1.404 
11.200 1.349 
11.220 1.295 
11.240 1.245 
11.260 1.184 
11.280 1.110 
11.300 1.022 
11.320 0.931 
11.340 0.838 
11.360 0.746 
11.380 0.674 
11.400 0.604 
11.420 0.531 
11.440 0.469 
11.460 0.418 
11.480 0.381 
11.500 0.356 
11.520 0.357 
11.540 0.377 
11.560 0.379 
11.580 0.376 
11.600 0.365 
11.620 0.358 
11.640 0.352 
11.660 0.350 
11.680 0.353 
11.700 0.379 
11.720 0.439 
11.740 0.529 
11.760 0.641 
11.780 0.758 
11.800 0.901 
11.820 1.080 
11.840 1.274 
11.860 1.428 
11.880 1.502 
11.900 1.476 
11.920 1.337 
11.940 1.159 
11.960 1.098 
11.980 1.192 
12.000 1.338 
12.020 1.439 
12.040 1.484 
12.060 1.477 
12.080 1.426 
12.100 1.372 
12.120 1.354 
12.140 1.356 
12.160 1.355 
12.180 1.365 
12.200 1.384 
12.220 1.370 
12.240 1.302 
12.260 1.231 
12.280 1.210 
12.300 1.236 
12.320 1.261 
12.340 1.262 
12.360 1.251 
12.380 1.238 
12.400 1.221 
12.420 1.195 
12.440 1.164 
12.460 1.129 
12.480 1.105 
12.500 1.106 
12.520 1.127 
12.540 1.149 
12.560 1.137 
12.580 1.117 
12.600 1.107 
12.620 1.098 
12.640 1.087 
12.660 1.059 
12.680 1.018 
12.700 0.973 
12.720 0.970 
12.740 1.022 
12.760 1.080 
12.780 1.087 
12.800 1.057 
12.820 1.038 
12.840 1.045 
12.860 1.044 
12.880 1.022 
12.900 1.006 
12.920 1.010 
12.940 1.016 
12.960 1.007 
12.980 1.001 
13.000 1.017 
13.020 1.050 
13.040 1.077 
13.060 1.109 
13.080 1.157 
13.100 1.219 
13.120 1.279 
13.140 1.336 
13.160 1.397 
13.180 1.465 
13.200 1.528 
13.220 1.572 
13.240 1.600 
13.260 1.603 
13.280 1.580 
13.300 1.534 
13.320 1.485 
13.340 1.436 
13.360 1.367 
13.380 1.277 
13.400 1.203 
13.420 1.161 
13.440 1.123 
13.460 1.057 
13.480 0.979 
13.500 0.918 
13.520 0.863 
13.540 0.800 
13.560 0.739 
13.580 0.700 
13.600 0.671 
13.620 0.633 
13.640 0.598 
13.660 0.569 
13.680 0.542 
13.700 0.515 
13.720 0.499 
13.740 0.486 
13.760 0.462 
13.780 0.426 
13.800 0.385 
13.820 0.355 
13.840 0.337 
13.860 0.337 
13.880 0.342 
13.900 0.353 
13.920 0.362 
13.940 0.385 
13.960 0.414 
13.980 0.462 
14.000 0.539 
14.020 0.651 
14.040 0.822 
14.060 1.040 
14.080 1.277 
14.100 1.433 
14.120 1.436 
14.140 1.300 
14.160 1.153 
14.180 1.080 
14.200 1.118 
14.220 1.226 
14.240 1.340 
14.260 1.416 
14.280 1.422 
14.300 1.402 
14.320 1.368 
14.340 1.340 
14.360 1.326 
14.380 1.327 
14.400 1.322 
14.420 1.303 
14.440 1.281 
14.460 1.270 
14.480 1.274 
14.500 1.270 
14.520 1.261 
14.540 1.245 
14.560 1.224 
14.580 1.210 
14.600 1.197 
14.620 1.189 
14.640 1.176 
14.660 1.161 
14.680 1.160 
14.700 1.169 
14.720 1.181 
14.740 1.178 
14.760 1.167 
14.780 1.145 
14.800 1.124 
14.820 1.106 
14.840 1.078 
14.860 1.072 
14.880 1.077 
14.900 1.075 
14.920 1.058 
14.940 1.042 
14.960 1.050 
14.980 1.059 
15.000 1.048 
15.020 1.028 
15.040 1.019 
15.060 1.019 
15.080 1.019 
15.100 1.028 
15.120 1.035 
15.140 1.044 
15.160 1.056 
15.180 1.040 
15.200 0.959 
15.220 0.814 
