# Supplementary material for: Pacing the phasing of leg and arm movements in breaststroke swimming to minimize intra-cyclic velocity fluctuations
Source: PLoS One. 2017 Oct 12;12(10):e0186160. doi: 10.1371/journal.pone.0186160 (PMC5638342; doi:10.1371/journal.pone.0186160)
Supplement: S1 Archive — (ZIP) [file pone.0186160.s003.zip › P1_225_veldata.txt]

% t vx 
0.000 0.636 
0.020 0.391 
0.040 0.182 
0.060 0.303 
0.080 0.534 
0.100 0.837 
0.120 1.139 
0.140 1.348 
0.160 1.459 
0.180 1.484 
0.200 1.418 
0.220 1.312 
0.240 1.254 
0.260 1.305 
0.280 1.396 
0.300 1.431 
0.320 1.383 
0.340 1.352 
0.360 1.368 
0.380 1.380 
0.400 1.356 
0.420 1.303 
0.440 1.279 
0.460 1.280 
0.480 1.275 
0.500 1.246 
0.520 1.210 
0.540 1.211 
0.560 1.219 
0.580 1.226 
0.600 1.224 
0.620 1.204 
0.640 1.193 
0.660 1.164 
0.680 1.144 
0.700 1.137 
0.720 1.129 
0.740 1.121 
0.760 1.105 
0.780 1.103 
0.800 1.102 
0.820 1.091 
0.840 1.071 
0.860 1.039 
0.880 1.021 
0.900 1.006 
0.920 1.005 
0.940 1.019 
0.960 1.030 
0.980 1.032 
1.000 1.022 
1.020 1.011 
1.040 0.999 
1.060 0.986 
1.080 0.979 
1.100 0.974 
1.120 0.958 
1.140 0.936 
1.160 0.929 
1.180 0.931 
1.200 0.937 
1.220 0.947 
1.240 0.954 
1.260 0.961 
1.280 0.948 
1.300 0.944 
1.320 0.950 
1.340 0.968 
1.360 0.992 
1.380 1.022 
1.400 1.060 
1.420 1.099 
1.440 1.139 
1.460 1.187 
1.480 1.245 
1.500 1.308 
1.520 1.376 
1.540 1.439 
1.560 1.483 
1.580 1.513 
1.600 1.540 
1.620 1.550 
1.640 1.532 
1.660 1.494 
1.680 1.444 
1.700 1.368 
1.720 1.271 
1.740 1.190 
1.760 1.120 
1.780 1.061 
1.800 0.989 
1.820 0.901 
1.840 0.802 
1.860 0.706 
1.880 0.650 
1.900 0.610 
1.920 0.574 
1.940 0.518 
1.960 0.463 
1.980 0.434 
2.000 0.425 
2.020 0.419 
2.040 0.394 
2.060 0.376 
2.080 0.369 
2.100 0.367 
2.120 0.375 
2.140 0.370 
2.160 0.369 
2.180 0.379 
2.200 0.429 
2.220 0.541 
2.240 0.704 
2.260 0.908 
2.280 1.107 
2.300 1.273 
2.320 1.360 
2.340 1.352 
2.360 1.273 
2.380 1.171 
2.400 1.123 
2.420 1.165 
2.440 1.282 
2.460 1.395 
2.480 1.432 
2.500 1.403 
2.520 1.369 
2.540 1.360 
2.560 1.372 
2.580 1.364 
2.600 1.325 
2.620 1.280 
2.640 1.251 
2.660 1.256 
2.680 1.259 
2.700 1.256 
2.720 1.250 
2.740 1.243 
2.760 1.225 
2.780 1.195 
2.800 1.163 
2.820 1.147 
2.840 1.146 
2.860 1.149 
2.880 1.154 
2.900 1.156 
2.920 1.153 
2.940 1.141 
2.960 1.118 
2.980 1.113 
3.000 1.124 
3.020 1.118 
3.040 1.094 
3.060 1.050 
3.080 1.023 
3.100 1.026 
3.120 1.033 
3.140 1.052 
3.160 1.051 
3.180 1.042 
3.200 1.028 
3.220 1.003 
3.240 0.981 
3.260 0.969 
3.280 0.962 
3.300 0.962 
3.320 0.962 
3.340 0.953 
3.360 0.944 
3.380 0.931 
3.400 0.941 
3.420 0.944 
3.440 0.939 
3.460 0.935 
3.480 0.940 
3.500 0.947 
3.520 0.933 
3.540 0.937 
3.560 0.952 
3.580 0.962 
3.600 0.971 
3.620 0.981 
3.640 1.016 
3.660 1.062 
3.680 1.111 
3.700 1.163 
3.720 1.215 
3.740 1.278 
3.760 1.346 
3.780 1.404 
3.800 1.465 
3.820 1.519 
3.840 1.551 
3.860 1.547 
3.880 1.515 
3.900 1.470 
3.920 1.409 
3.940 1.338 
3.960 1.272 
3.980 1.211 
4.000 1.126 
4.020 1.027 
4.040 0.935 
4.060 0.873 
4.080 0.812 
4.100 0.733 
4.120 0.644 
4.140 0.580 
4.160 0.557 
4.180 0.548 
4.200 0.527 
4.220 0.497 
4.240 0.482 
4.260 0.449 
4.280 0.419 
4.300 0.384 
4.320 0.369 
4.340 0.359 
4.360 0.352 
4.380 0.356 
4.400 0.334 
4.420 0.322 
4.440 0.346 
4.460 0.412 
4.480 0.503 
4.500 0.627 
4.520 0.785 
4.540 0.974 
4.560 1.176 
4.580 1.350 
4.600 1.422 
4.620 1.326 
4.640 1.137 
4.660 1.052 
4.680 1.143 
4.700 1.309 
4.720 1.401 
4.740 1.384 
4.760 1.348 
4.780 1.336 
4.800 1.358 
4.820 1.368 
4.840 1.355 
4.860 1.316 
4.880 1.286 
4.900 1.282 
4.920 1.298 
4.940 1.310 
4.960 1.299 
4.980 1.293 
5.000 1.272 
5.020 1.253 
5.040 1.240 
5.060 1.236 
5.080 1.233 
5.100 1.173 
5.120 1.029 
5.140 0.603 
5.160 0.986 
5.180 1.171 
5.200 1.201 
5.220 1.181 
5.240 1.157 
5.260 1.139 
5.280 1.117 
5.300 1.087 
5.320 1.070 
5.340 1.076 
5.360 1.098 
5.380 1.099 
5.400 1.086 
5.420 1.080 
5.440 1.072 
5.460 1.064 
5.480 1.063 
5.500 1.050 
5.520 1.041 
5.540 1.033 
5.560 1.033 
5.580 1.033 
5.600 1.019 
5.620 1.002 
5.640 0.976 
5.660 0.972 
5.680 0.990 
5.700 0.995 
5.720 0.994 
5.740 0.988 
5.760 0.997 
5.780 1.006 
5.800 1.006 
5.820 1.002 
5.840 0.999 
5.860 1.021 
5.880 1.068 
5.900 1.129 
5.920 1.196 
5.940 1.253 
5.960 1.314 
5.980 1.387 
6.000 1.467 
6.020 1.530 
6.040 1.557 
6.060 1.580 
6.080 1.595 
6.100 1.595 
6.120 1.569 
6.140 1.522 
6.160 1.470 
6.180 1.405 
6.200 1.332 
6.220 1.253 
6.240 1.169 
6.260 1.080 
6.280 0.986 
6.300 0.889 
6.320 0.806 
6.340 0.730 
6.360 0.664 
6.380 0.607 
6.400 0.555 
6.420 0.512 
6.440 0.484 
6.460 0.470 
6.480 0.458 
6.500 0.443 
6.520 0.421 
6.540 0.404 
6.560 0.375 
6.580 0.364 
6.600 0.368 
6.620 0.389 
6.640 0.420 
6.660 0.444 
6.680 0.486 
6.700 0.550 
6.720 0.665 
6.740 0.816 
6.760 0.994 
6.780 1.191 
6.800 1.380 
6.820 1.529 
6.840 1.574 
6.860 1.480 
6.880 1.311 
6.900 1.216 
6.920 1.262 
6.940 1.375 
6.960 1.446 
6.980 1.454 
7.000 1.448 
7.020 1.449 
7.040 1.452 
7.060 1.449 
7.080 1.424 
7.100 1.394 
7.120 1.364 
7.140 1.341 
7.160 1.327 
7.180 1.322 
7.200 1.331 
7.220 1.336 
7.240 1.329 
7.260 1.308 
7.280 1.281 
7.300 1.255 
7.320 1.236 
7.340 1.231 
7.360 1.234 
7.380 1.235 
7.400 1.226 
7.420 1.200 
7.440 1.174 
7.460 1.158 
7.480 1.152 
7.500 1.150 
7.520 1.143 
7.540 1.136 
7.560 1.124 
7.580 1.108 
7.600 1.097 
7.620 1.095 
7.640 1.108 
7.660 1.105 
7.680 1.091 
7.700 1.076 
7.720 1.064 
7.740 1.067 
7.760 1.069 
7.780 1.067 
7.800 1.053 
7.820 1.033 
7.840 1.032 
7.860 1.033 
7.880 1.026 
7.900 1.014 
7.920 1.006 
7.940 1.005 
7.960 1.008 
7.980 1.017 
8.000 1.028 
8.020 1.030 
8.040 1.030 
8.060 1.030 
8.080 1.039 
8.100 1.051 
8.120 1.078 
8.140 1.122 
8.160 1.179 
8.180 1.244 
8.200 1.301 
8.220 1.360 
8.240 1.412 
8.260 1.465 
8.280 1.513 
8.300 1.560 
8.320 1.600 
8.340 1.607 
8.360 1.583 
8.380 1.533 
8.400 1.480 
8.420 1.428 
8.440 1.361 
8.460 1.296 
8.480 1.235 
8.500 1.161 
8.520 1.074 
8.540 0.961 
8.560 0.858 
8.580 0.766 
8.600 0.686 
8.620 0.624 
8.640 0.573 
8.660 0.551 
8.680 0.539 
8.700 0.522 
8.720 0.509 
8.740 0.502 
8.760 0.477 
8.780 0.435 
8.800 0.369 
8.820 0.337 
8.840 0.332 
8.860 0.343 
8.880 0.351 
8.900 0.360 
8.920 0.398 
8.940 0.464 
8.960 0.576 
8.980 0.722 
9.000 0.890 
9.020 1.067 
9.040 1.275 
9.060 1.451 
9.080 1.475 
9.100 1.333 
9.120 1.157 
9.140 1.123 
9.160 1.226 
9.180 1.335 
9.200 1.371 
9.220 1.357 
9.240 1.355 
9.260 1.361 
9.280 1.363 
9.300 1.365 
9.320 1.369 
9.340 1.349 
9.360 1.317 
9.380 1.290 
9.400 1.293 
9.420 1.298 
9.440 1.281 
9.460 1.269 
9.480 1.255 
9.500 1.240 
9.520 1.225 
9.540 1.218 
9.560 1.229 
9.580 1.212 
9.600 1.184 
9.620 1.168 
9.640 1.160 
9.660 1.146 
9.680 1.135 
9.700 1.144 
9.720 1.167 
9.740 1.153 
9.760 1.134 
9.780 1.126 
9.800 1.122 
9.820 1.103 
9.840 1.069 
9.860 1.073 
9.880 1.086 
9.900 1.092 
9.920 1.075 
9.940 1.039 
9.960 1.013 
9.980 1.027 
10.000 1.046 
10.020 1.042 
10.040 1.015 
10.060 1.000 
10.080 1.001 
10.100 0.984 
10.120 0.970 
10.140 0.976 
10.160 0.974 
10.180 0.985 
10.200 0.985 
10.220 0.966 
10.240 0.968 
10.260 0.983 
10.280 0.983 
10.300 0.990 
10.320 1.001 
10.340 1.019 
10.360 1.047 
10.380 1.092 
10.400 1.151 
10.420 1.208 
10.440 1.267 
10.460 1.335 
10.480 1.397 
10.500 1.459 
10.520 1.523 
10.540 1.560 
10.560 1.577 
10.580 1.572 
10.600 1.547 
10.620 1.494 
10.640 1.420 
10.660 1.345 
10.680 1.254 
10.700 1.175 
10.720 1.099 
10.740 1.037 
10.760 0.985 
10.780 0.922 
10.800 0.859 
10.820 0.789 
10.840 0.732 
10.860 0.667 
10.880 0.587 
10.900 0.510 
10.920 0.456 
10.940 0.422 
10.960 0.402 
10.980 0.388 
11.000 0.367 
11.020 0.337 
11.040 0.312 
11.060 0.310 
11.080 0.324 
11.100 0.349 
11.120 0.373 
11.140 0.405 
11.160 0.453 
11.180 0.519 
11.200 0.626 
11.220 0.757 
11.240 0.911 
11.260 1.083 
11.280 1.271 
11.300 1.438 
11.320 1.505 
11.340 1.433 
11.360 1.266 
11.380 1.130 
11.400 1.148 
11.420 1.269 
11.440 1.376 
11.460 1.406 
11.480 1.388 
11.500 1.374 
11.520 1.353 
11.540 1.334 
11.560 1.304 
11.580 1.270 
11.600 1.253 
11.620 1.254 
11.640 1.259 
11.660 1.255 
11.680 1.252 
11.700 1.249 
11.720 1.250 
11.740 1.247 
11.760 1.244 
11.780 1.237 
11.800 1.218 
11.820 1.191 
11.840 1.172 
11.860 1.178 
11.880 1.191 
11.900 1.184 
11.920 1.156 
11.940 1.132 
11.960 1.129 
11.980 1.131 
12.000 1.121 
12.020 1.111 
12.040 1.099 
12.060 1.087 
12.080 1.069 
12.100 1.058 
12.120 1.058 
12.140 1.057 
12.160 1.053 
12.180 1.049 
12.200 1.039 
12.220 1.027 
12.240 1.010 
12.260 0.997 
12.280 0.995 
12.300 0.999 
12.320 1.000 
12.340 0.991 
12.360 0.972 
12.380 0.969 
12.400 0.981 
12.420 0.988 
12.440 0.979 
12.460 0.964 
12.480 0.969 
12.500 0.983 
12.520 0.992 
12.540 0.990 
12.560 0.987 
12.580 0.999 
12.600 1.020 
12.620 1.048 
12.640 1.089 
12.660 1.140 
12.680 1.200 
12.700 1.254 
12.720 1.311 
12.740 1.372 
12.760 1.424 
12.780 1.476 
12.800 1.517 
12.820 1.536 
12.840 1.527 
12.860 1.497 
12.880 1.462 
12.900 1.410 
12.920 1.342 
12.940 1.256 
12.960 1.162 
12.980 1.079 
13.000 1.016 
13.020 0.963 
13.040 0.915 
13.060 0.857 
13.080 0.785 
13.100 0.712 
13.120 0.645 
13.140 0.586 
13.160 0.524 
13.180 0.483 
13.200 0.453 
13.220 0.427 
13.240 0.396 
13.260 0.368 
13.280 0.334 
13.300 0.310 
13.320 0.307 
13.340 0.316 
13.360 0.318 
13.380 0.306 
13.400 0.303 
13.420 0.327 
13.440 0.385 
13.460 0.465 
13.480 0.571 
13.500 0.702 
13.520 0.852 
13.540 1.008 
13.560 1.186 
13.580 1.365 
13.600 1.465 
13.620 1.405 
13.640 1.217 
13.660 1.068 
13.680 1.086 
13.700 1.215 
13.720 1.310 
13.740 1.322 
13.760 1.312 
13.780 1.321 
13.800 1.344 
13.820 1.356 
13.840 1.354 
13.860 1.331 
13.880 1.297 
13.900 1.272 
13.920 1.260 
13.940 1.253 
13.960 1.240 
13.980 1.223 
14.000 1.219 
14.020 1.229 
14.040 1.221 
14.060 1.202 
14.080 1.182 
14.100 1.166 
14.120 1.145 
14.140 1.130 
14.160 1.129 
14.180 1.135 
14.200 1.126 
14.220 1.119 
14.240 1.114 
14.260 1.110 
14.280 1.107 
14.300 1.098 
14.320 1.090 
14.340 1.080 
14.360 1.072 
14.380 1.044 
14.400 1.031 
14.420 1.026 
14.440 1.027 
14.460 1.030 
14.480 1.023 
14.500 1.018 
14.520 1.006 
14.540 0.991 
14.560 0.981 
14.580 0.985 
14.600 0.991 
14.620 0.981 
14.640 0.952 
14.660 0.948 
14.680 0.965 
14.700 0.973 
14.720 0.979 
14.740 0.992 
14.760 1.005 
14.780 1.001 
14.800 1.002 
14.820 1.013 
14.840 1.025 
14.860 1.047 
14.880 1.085 
14.900 1.132 
14.920 1.180 
14.940 1.228 
14.960 1.276 
14.980 1.321 
15.000 1.378 
15.020 1.449 
15.040 1.514 
15.060 1.555 
15.080 1.570 
15.100 1.565 
15.120 1.530 
15.140 1.450 
15.160 1.398 
