# Supplementary material for: Pacing the phasing of leg and arm movements in breaststroke swimming to minimize intra-cyclic velocity fluctuations
Source: PLoS One. 2017 Oct 12;12(10):e0186160. doi: 10.1371/journal.pone.0186160 (PMC5638342; doi:10.1371/journal.pone.0186160)
Supplement: S1 Archive — (ZIP) [file pone.0186160.s003.zip › P1_270_veldata.txt]

% t vx 
0.000 0.529 
0.020 0.295 
0.040 0.074 
0.060 0.097 
0.080 0.121 
0.100 0.165 
0.120 0.226 
0.140 0.313 
0.160 0.387 
0.180 0.439 
0.200 0.516 
0.220 0.628 
0.240 0.781 
0.260 0.941 
0.280 1.095 
0.300 1.271 
0.320 1.452 
0.340 1.556 
0.360 1.482 
0.380 1.281 
0.400 1.134 
0.420 1.157 
0.440 1.290 
0.460 1.384 
0.480 1.402 
0.500 1.366 
0.520 1.345 
0.540 1.347 
0.560 1.352 
0.580 1.340 
0.600 1.322 
0.620 1.327 
0.640 1.325 
0.660 1.293 
0.680 1.245 
0.700 1.216 
0.720 1.221 
0.740 1.224 
0.760 1.202 
0.780 1.163 
0.800 1.125 
0.820 1.125 
0.840 1.129 
0.860 1.135 
0.880 1.116 
0.900 1.103 
0.920 1.095 
0.940 1.095 
0.960 1.080 
0.980 1.050 
1.000 1.045 
1.020 1.053 
1.040 1.077 
1.060 1.067 
1.080 1.049 
1.100 1.034 
1.120 1.024 
1.140 1.014 
1.160 1.011 
1.180 1.007 
1.200 0.980 
1.220 0.953 
1.240 0.953 
1.260 0.977 
1.280 0.980 
1.300 0.951 
1.320 0.922 
1.340 0.916 
1.360 0.926 
1.380 0.940 
1.400 0.940 
1.420 0.926 
1.440 0.926 
1.460 0.927 
1.480 0.927 
1.500 0.939 
1.520 0.952 
1.540 0.969 
1.560 0.979 
1.580 1.004 
1.600 1.052 
1.620 1.095 
1.640 1.140 
1.660 1.192 
1.680 1.245 
1.700 1.289 
1.720 1.332 
1.740 1.383 
1.760 1.439 
1.780 1.472 
1.800 1.474 
1.820 1.457 
1.840 1.432 
1.860 1.391 
1.880 1.316 
1.900 1.224 
1.920 1.132 
1.940 1.043 
1.960 0.947 
1.980 0.841 
2.000 0.727 
2.020 0.604 
2.040 0.491 
2.060 0.422 
2.080 0.385 
2.100 0.374 
2.120 0.360 
2.140 0.344 
2.160 0.332 
2.180 0.328 
2.200 0.345 
2.220 0.358 
2.240 0.363 
2.260 0.363 
2.280 0.383 
2.300 0.412 
2.320 0.456 
2.340 0.530 
2.360 0.660 
2.380 0.837 
2.400 1.062 
2.420 1.324 
2.440 1.526 
2.460 1.537 
2.480 1.350 
2.500 1.130 
2.520 1.065 
2.540 1.188 
2.560 1.346 
2.580 1.413 
2.600 1.407 
2.620 1.412 
2.640 1.457 
2.660 1.475 
2.680 1.438 
2.700 1.379 
2.720 1.330 
2.740 1.317 
2.760 1.309 
2.780 1.280 
2.800 1.242 
2.820 1.197 
2.840 1.185 
2.860 1.185 
2.880 1.212 
2.900 1.251 
2.920 1.256 
2.940 1.233 
2.960 1.192 
2.980 1.176 
3.000 1.164 
3.020 1.142 
3.040 1.129 
3.060 1.116 
3.080 1.098 
3.100 1.090 
3.120 1.089 
3.140 1.081 
3.160 1.057 
3.180 1.032 
3.200 1.021 
3.220 0.996 
3.240 0.983 
3.260 0.996 
3.280 1.022 
3.300 1.022 
3.320 0.995 
3.340 0.974 
3.360 0.961 
3.380 0.940 
3.400 0.917 
3.420 0.914 
3.440 0.918 
3.460 0.922 
3.480 0.912 
3.500 0.908 
3.520 0.912 
3.540 0.916 
3.560 0.903 
3.580 0.895 
3.600 0.891 
3.620 0.886 
3.640 0.878 
3.660 0.868 
3.680 0.871 
3.700 0.881 
3.720 0.898 
3.740 0.914 
3.760 0.934 
3.780 0.963 
3.800 1.003 
3.820 1.036 
3.840 1.084 
3.860 1.153 
3.880 1.222 
3.900 1.283 
3.920 1.334 
3.940 1.390 
3.960 1.437 
3.980 1.479 
4.000 1.512 
4.020 1.514 
4.040 1.477 
4.060 1.416 
4.080 1.363 
4.100 1.299 
4.120 1.213 
4.140 1.117 
4.160 1.020 
4.180 0.918 
4.200 0.803 
4.220 0.677 
4.240 0.577 
4.260 0.518 
4.280 0.485 
4.300 0.465 
4.320 0.454 
4.340 0.442 
4.360 0.428 
4.380 0.416 
4.400 0.405 
4.420 0.393 
4.440 0.354 
4.460 0.313 
4.480 0.295 
4.500 0.295 
4.520 0.330 
4.540 0.394 
4.560 0.493 
4.580 0.625 
4.600 0.777 
4.620 0.984 
4.640 1.228 
4.660 1.423 
4.680 1.454 
4.700 1.302 
4.720 1.103 
4.740 1.017 
4.760 1.103 
4.780 1.256 
4.800 1.350 
4.820 1.366 
4.840 1.368 
4.860 1.381 
4.880 1.375 
4.900 1.344 
4.920 1.316 
4.940 1.312 
4.960 1.313 
4.980 1.289 
5.000 1.266 
5.020 1.258 
5.040 1.250 
5.060 1.245 
5.080 1.252 
5.100 1.256 
5.120 1.227 
5.140 1.178 
5.160 1.161 
5.180 1.154 
5.200 1.147 
5.220 1.150 
5.240 1.164 
5.260 1.185 
5.280 0.572 
5.300 0.915 
5.320 1.079 
5.340 1.116 
5.360 1.105 
5.380 1.085 
5.400 1.063 
5.420 1.054 
5.440 1.056 
5.460 1.060 
5.480 1.061 
5.500 1.055 
5.520 1.045 
5.540 1.043 
5.560 1.042 
5.580 1.031 
5.600 1.010 
5.620 0.989 
5.640 0.981 
5.660 0.975 
5.680 0.954 
5.700 0.946 
5.720 0.956 
5.740 0.949 
5.760 0.922 
5.780 0.902 
5.800 0.903 
5.820 0.907 
5.840 0.904 
5.860 0.914 
5.880 0.945 
5.900 0.971 
5.920 0.977 
5.940 0.974 
5.960 0.986 
5.980 1.017 
6.000 1.061 
6.020 1.112 
6.040 1.168 
6.060 1.226 
6.080 1.283 
6.100 1.343 
6.120 1.394 
6.140 1.441 
6.160 1.484 
6.180 1.510 
6.200 1.512 
6.220 1.496 
6.240 1.470 
6.260 1.426 
6.280 1.366 
6.300 1.296 
6.320 1.219 
6.340 1.133 
6.360 1.023 
6.380 0.909 
6.400 0.809 
6.420 0.732 
6.440 0.666 
6.460 0.594 
6.480 0.509 
6.500 0.421 
6.520 0.359 
6.540 0.326 
6.560 0.315 
6.580 0.302 
6.600 0.300 
6.620 0.295 
6.640 0.290 
6.660 0.303 
6.680 0.329 
6.700 0.362 
6.720 0.389 
6.740 0.433 
6.760 0.521 
6.780 0.663 
6.800 0.824 
6.820 1.007 
6.840 1.216 
6.860 1.433 
6.880 1.560 
6.900 1.509 
6.920 1.347 
6.940 1.232 
6.960 1.248 
6.980 1.340 
7.000 1.400 
7.020 1.402 
7.040 1.397 
7.060 1.403 
7.080 1.426 
7.100 1.442 
7.120 1.430 
7.140 1.388 
7.160 1.339 
7.180 1.305 
7.200 1.301 
7.220 1.304 
7.240 1.300 
7.260 1.290 
7.280 1.280 
7.300 1.264 
7.320 1.248 
7.340 1.242 
7.360 1.243 
7.380 1.232 
7.400 1.215 
7.420 1.211 
7.440 1.208 
7.460 1.194 
7.480 1.179 
7.500 1.166 
7.520 1.144 
7.540 1.124 
7.560 1.115 
7.580 1.114 
7.600 1.105 
7.620 1.095 
7.640 1.085 
7.660 1.075 
7.680 1.058 
7.700 1.042 
7.720 1.027 
7.740 1.023 
7.760 1.021 
7.780 1.017 
7.800 1.012 
7.820 1.013 
7.840 1.026 
7.860 1.025 
7.880 1.003 
7.900 0.978 
7.920 0.951 
7.940 0.941 
7.960 0.943 
7.980 0.943 
8.000 0.951 
8.020 0.934 
8.040 0.922 
8.060 0.919 
8.080 0.919 
8.100 0.929 
8.120 0.919 
8.140 0.906 
8.160 0.904 
8.180 0.910 
8.200 0.923 
8.220 0.927 
8.240 0.928 
8.260 0.945 
8.280 0.971 
8.300 1.003 
8.320 1.034 
8.340 1.074 
8.360 1.132 
8.380 1.195 
8.400 1.255 
8.420 1.305 
8.440 1.354 
8.460 1.406 
8.480 1.450 
8.500 1.487 
8.520 1.510 
8.540 1.527 
8.560 1.517 
8.580 1.474 
8.600 1.409 
8.620 1.334 
8.640 1.265 
8.660 1.185 
8.680 1.069 
8.700 0.917 
8.720 0.768 
8.740 0.645 
8.760 0.556 
8.780 0.482 
8.800 0.417 
8.820 0.379 
8.840 0.354 
8.860 0.341 
8.880 0.315 
8.900 0.295 
8.920 0.300 
8.940 0.304 
8.960 0.311 
8.980 0.302 
9.000 0.317 
9.020 0.363 
9.040 0.428 
9.060 0.523 
9.080 0.650 
9.100 0.804 
9.120 0.987 
9.140 1.184 
9.160 1.369 
9.180 1.445 
9.200 1.365 
9.220 1.224 
9.240 1.156 
9.260 1.202 
9.280 1.272 
9.300 1.322 
9.320 1.335 
9.340 1.341 
9.360 1.338 
9.380 1.325 
9.400 1.328 
9.420 1.320 
9.440 1.322 
9.460 1.322 
9.480 1.319 
9.500 1.304 
9.520 1.263 
9.540 1.230 
9.560 1.216 
9.580 1.235 
9.600 1.270 
9.620 1.288 
9.640 1.268 
9.660 1.231 
9.680 1.220 
9.700 1.227 
9.720 1.227 
9.740 1.215 
9.760 1.210 
9.780 1.215 
9.800 1.184 
9.820 1.112 
9.840 1.042 
9.860 0.986 
9.880 0.988 
9.900 1.035 
9.920 1.078 
9.940 1.106 
9.960 1.073 
9.980 1.021 
10.000 0.973 
10.020 0.942 
10.040 0.945 
10.060 0.942 
10.080 0.925 
10.100 0.915 
10.120 0.921 
10.140 0.919 
10.160 0.897 
10.180 0.870 
10.200 0.856 
10.220 0.854 
10.240 0.855 
10.260 0.874 
10.280 0.904 
10.300 0.908 
10.320 0.887 
10.340 0.859 
10.360 0.853 
10.380 0.864 
10.400 0.881 
10.420 0.911 
10.440 0.937 
10.460 0.951 
10.480 0.948 
10.500 0.958 
10.520 0.970 
10.540 0.991 
10.560 1.031 
10.580 1.084 
10.600 1.143 
10.620 1.208 
10.640 1.280 
10.660 1.339 
10.680 1.396 
10.700 1.438 
10.720 1.480 
10.740 1.514 
10.760 1.535 
10.780 1.526 
10.800 1.486 
10.820 1.427 
10.840 1.361 
10.860 1.291 
10.880 1.199 
10.900 1.092 
10.920 1.001 
10.940 0.921 
10.960 0.831 
10.980 0.718 
11.000 0.624 
11.020 0.570 
11.040 0.525 
11.060 0.483 
11.080 0.440 
11.100 0.404 
11.120 0.381 
11.140 0.364 
11.160 0.349 
11.180 0.329 
11.200 0.301 
11.220 0.300 
11.240 0.316 
11.260 0.346 
11.280 0.385 
11.300 0.420 
11.320 0.478 
11.340 0.566 
11.360 0.696 
11.380 0.844 
11.400 0.986 
11.420 1.145 
11.440 1.303 
11.460 1.388 
11.480 1.339 
11.500 1.188 
11.520 1.094 
11.540 1.125 
11.560 1.210 
11.580 1.257 
11.600 1.256 
11.620 1.263 
11.640 1.299 
11.660 1.350 
11.680 1.380 
11.700 1.356 
11.720 1.297 
11.740 1.266 
11.760 1.271 
11.780 1.281 
11.800 1.260 
11.820 1.223 
11.840 1.187 
11.860 1.165 
11.880 1.160 
11.900 1.156 
11.920 1.145 
11.940 1.133 
11.960 1.116 
11.980 1.099 
12.000 1.092 
12.020 1.092 
12.040 1.101 
12.060 1.102 
12.080 1.088 
12.100 1.066 
12.120 1.038 
12.140 1.022 
12.160 1.018 
12.180 1.014 
12.200 1.004 
12.220 0.991 
12.240 0.984 
12.260 0.984 
12.280 0.981 
12.300 0.977 
12.320 0.970 
12.340 0.965 
12.360 0.956 
12.380 0.947 
12.400 0.940 
12.420 0.929 
12.440 0.925 
12.460 0.915 
12.480 0.910 
12.500 0.908 
12.520 0.907 
12.540 0.905 
12.560 0.902 
12.580 0.903 
12.600 0.908 
12.620 0.909 
12.640 0.906 
12.660 0.912 
12.680 0.918 
12.700 0.926 
12.720 0.925 
12.740 0.931 
12.760 0.947 
12.780 0.969 
12.800 1.000 
12.820 1.040 
12.840 1.099 
12.860 1.167 
12.880 1.245 
12.900 1.326 
12.920 1.398 
12.940 1.453 
12.960 1.495 
12.980 1.521 
13.000 1.529 
13.020 1.516 
13.040 1.483 
13.060 1.436 
13.080 1.378 
13.100 1.308 
13.120 1.224 
13.140 1.135 
13.160 1.037 
13.180 0.949 
13.200 0.864 
13.220 0.779 
13.240 0.705 
13.260 0.644 
13.280 0.607 
13.300 0.569 
13.320 0.521 
13.340 0.477 
13.360 0.436 
13.380 0.402 
13.400 0.374 
13.420 0.347 
13.440 0.321 
13.460 0.301 
13.480 0.290 
13.500 0.301 
13.520 0.329 
13.540 0.360 
13.560 0.391 
13.580 0.416 
13.600 0.472 
13.620 0.572 
13.640 0.725 
13.660 0.915 
13.680 1.131 
13.700 1.343 
13.720 1.457 
13.740 1.416 
13.760 1.266 
13.780 1.148 
13.800 1.163 
13.820 1.260 
13.840 1.340 
13.860 1.357 
13.880 1.343 
13.900 1.341 
13.920 1.341 
13.940 1.330 
13.960 1.316 
13.980 1.299 
14.000 1.292 
14.020 1.294 
14.040 1.295 
14.060 1.294 
14.080 1.279 
14.100 1.257 
14.120 1.217 
14.140 1.183 
14.160 1.164 
14.180 1.151 
14.200 1.150 
14.220 1.157 
14.240 1.153 
14.260 1.137 
14.280 1.131 
14.300 1.134 
14.320 1.139 
14.340 1.130 
14.360 1.138 
14.380 1.138 
14.400 1.113 
14.420 1.078 
14.440 1.054 
14.460 1.051 
14.480 1.044 
14.500 1.036 
14.520 1.033 
14.540 1.035 
14.560 1.037 
14.580 1.027 
14.600 0.997 
14.620 0.984 
14.640 0.987 
14.660 0.995 
14.680 0.991 
14.700 0.978 
14.720 0.962 
14.740 0.954 
14.760 0.951 
14.780 0.951 
14.800 0.942 
14.820 0.943 
14.840 0.959 
14.860 0.962 
14.880 0.967 
14.900 0.967 
14.920 0.970 
14.940 0.973 
14.960 0.977 
14.980 0.986 
15.000 0.984 
15.020 0.995 
15.040 1.021 
15.060 1.067 
15.080 1.119 
15.100 1.181 
15.120 1.248 
15.140 1.312 
15.160 1.360 
15.180 1.392 
15.200 1.434 
15.220 1.491 
15.240 1.556 
15.260 1.590 
15.280 1.583 
15.300 1.532 
15.320 1.464 
15.340 1.399 
15.360 1.321 
15.380 1.237 
15.400 1.136 
15.420 1.030 
15.440 0.924 
15.460 0.817 
15.480 0.746 
15.500 0.702 
15.520 0.672 
15.540 0.626 
15.560 0.568 
15.580 0.523 
15.600 0.477 
15.620 0.434 
15.640 0.400 
15.660 0.351 
15.680 0.287 
15.700 0.223 
15.720 0.198 
15.740 0.229 
15.760 0.275 
15.780 0.317 
15.800 0.344 
15.820 0.417 
15.840 0.592 
15.860 0.705 
