# Supplementary material for: Pacing the phasing of leg and arm movements in breaststroke swimming to minimize intra-cyclic velocity fluctuations
Source: PLoS One. 2017 Oct 12;12(10):e0186160. doi: 10.1371/journal.pone.0186160 (PMC5638342; doi:10.1371/journal.pone.0186160)
Supplement: S1 Archive — (ZIP) [file pone.0186160.s003.zip › P2_1_veldata.txt]

% t vx 
0.000 0.435 
0.020 0.927 
0.040 1.495 
0.060 1.584 
0.080 1.545 
0.100 1.456 
0.120 1.391 
0.140 1.333 
0.160 1.236 
0.180 1.107 
0.200 0.991 
0.220 0.905 
0.240 0.815 
0.260 0.728 
0.280 0.697 
0.300 0.690 
0.320 0.653 
0.340 0.580 
0.360 0.495 
0.380 0.440 
0.400 0.388 
0.420 0.377 
0.440 0.358 
0.460 0.338 
0.480 0.319 
0.500 0.295 
0.520 0.258 
0.540 0.210 
0.560 0.216 
0.580 0.259 
0.600 0.309 
0.620 0.378 
0.640 0.514 
0.660 0.715 
0.680 0.957 
0.700 1.179 
0.720 1.361 
0.740 1.475 
0.760 1.541 
0.780 1.562 
0.800 1.548 
0.820 1.494 
0.840 1.416 
0.860 1.356 
0.880 1.325 
0.900 1.294 
0.920 1.247 
0.940 1.209 
0.960 1.197 
0.980 1.210 
1.000 1.221 
1.020 1.235 
1.040 1.211 
1.060 1.186 
1.080 1.187 
1.100 1.176 
1.120 1.156 
1.140 1.114 
1.160 1.127 
1.180 1.151 
1.200 1.148 
1.220 1.150 
1.240 1.118 
1.260 1.118 
1.280 1.115 
1.300 1.094 
1.320 1.075 
1.340 1.059 
1.360 1.067 
1.380 1.065 
1.400 1.057 
1.420 1.049 
1.440 1.044 
1.460 1.032 
1.480 1.019 
1.500 1.008 
1.520 0.988 
1.540 0.985 
1.560 0.974 
1.580 0.944 
1.600 0.932 
1.620 0.925 
1.640 0.945 
1.660 0.933 
1.680 0.929 
1.700 0.948 
1.720 0.958 
1.740 0.953 
1.760 0.930 
1.780 0.916 
1.800 0.923 
1.820 0.959 
1.840 1.006 
1.860 1.020 
1.880 1.031 
1.900 1.083 
1.920 1.158 
1.940 1.212 
1.960 1.234 
1.980 1.292 
2.000 1.357 
2.020 1.412 
2.040 1.442 
2.060 1.485 
2.080 1.546 
2.100 1.613 
2.120 1.677 
2.140 1.723 
2.160 1.754 
2.180 1.751 
2.200 1.720 
2.220 1.661 
2.240 1.584 
2.260 1.507 
2.280 1.422 
2.300 1.326 
2.320 1.207 
2.340 1.057 
2.360 0.900 
2.380 0.767 
2.400 0.684 
2.420 0.646 
2.440 0.625 
2.460 0.607 
2.480 0.579 
2.500 0.529 
2.520 0.481 
2.540 0.452 
2.560 0.439 
2.580 0.434 
2.600 0.407 
2.620 0.375 
2.640 0.316 
2.660 0.234 
2.680 0.158 
2.700 0.108 
2.720 0.108 
2.740 0.178 
2.760 0.305 
2.780 0.481 
2.800 0.692 
2.820 0.918 
2.840 1.139 
2.860 1.297 
2.880 1.421 
2.900 1.527 
2.920 1.608 
2.940 1.637 
2.960 1.571 
2.980 1.439 
3.000 1.298 
3.020 1.206 
3.040 1.191 
3.060 1.212 
3.080 1.243 
3.100 1.256 
3.120 1.248 
3.140 1.246 
3.160 1.246 
3.180 1.241 
3.200 1.212 
3.220 1.178 
3.240 1.142 
3.260 1.105 
3.280 1.089 
3.300 1.093 
3.320 1.106 
3.340 1.110 
3.360 1.114 
3.380 1.116 
3.400 1.101 
3.420 1.076 
3.440 1.062 
3.460 1.062 
3.480 1.054 
3.500 1.043 
3.520 1.022 
3.540 1.012 
3.560 1.014 
3.580 1.017 
3.600 1.016 
3.620 1.007 
3.640 0.995 
3.660 0.986 
3.680 0.972 
3.700 0.962 
3.720 0.954 
3.740 0.940 
3.760 0.940 
3.780 0.936 
3.800 0.946 
3.820 0.956 
3.840 0.952 
3.860 0.935 
3.880 0.904 
3.900 0.898 
3.920 0.916 
3.940 0.923 
3.960 0.905 
3.980 0.901 
4.000 0.934 
4.020 0.985 
4.040 1.018 
4.060 1.039 
4.080 1.091 
4.100 1.152 
4.120 1.205 
4.140 1.258 
4.160 1.315 
4.180 1.360 
4.200 1.394 
4.220 1.452 
4.240 1.559 
4.260 1.683 
4.280 1.730 
4.300 1.720 
4.320 1.694 
4.340 1.676 
4.360 1.648 
4.380 1.561 
4.400 1.456 
4.420 1.330 
4.440 1.221 
4.460 1.085 
4.480 0.930 
4.500 0.793 
4.520 0.705 
4.540 0.678 
4.560 0.656 
4.580 0.642 
4.600 0.615 
4.620 0.597 
4.640 0.597 
4.660 0.600 
4.680 0.572 
4.700 0.519 
4.720 0.465 
4.740 0.405 
4.760 0.337 
4.780 0.264 
4.800 0.190 
4.820 0.116 
4.840 0.068 
4.860 0.085 
4.880 0.182 
4.900 0.342 
4.920 0.543 
4.940 0.751 
4.960 0.953 
4.980 1.118 
5.000 1.259 
5.020 1.390 
5.040 1.512 
5.060 1.584 
5.080 1.541 
5.100 1.417 
5.120 1.274 
5.140 1.179 
5.160 1.137 
5.180 1.135 
5.200 1.163 
5.220 1.186 
5.240 1.211 
5.260 1.259 
5.280 1.280 
5.300 1.297 
5.320 1.289 
5.340 1.261 
5.360 1.232 
5.380 1.205 
5.400 1.171 
5.420 1.149 
5.440 1.156 
5.460 1.197 
5.480 1.214 
5.500 1.202 
5.520 1.188 
5.540 1.166 
5.560 1.160 
5.580 1.145 
5.600 1.124 
5.620 1.084 
5.640 1.049 
5.660 1.059 
5.680 1.067 
5.700 1.068 
5.720 1.065 
5.740 1.052 
5.760 1.052 
5.780 1.037 
5.800 1.014 
5.820 1.005 
5.840 0.990 
5.860 0.989 
5.880 0.982 
5.900 0.975 
5.920 0.974 
5.940 0.950 
5.960 0.931 
5.980 0.924 
6.000 0.906 
6.020 0.914 
6.040 0.937 
6.060 0.954 
6.080 0.957 
6.100 0.957 
6.120 0.965 
6.140 0.960 
6.160 0.962 
6.180 0.975 
6.200 1.027 
6.220 1.088 
6.240 1.147 
6.260 1.210 
6.280 1.285 
6.300 1.371 
6.320 1.408 
6.340 1.421 
6.360 1.439 
6.380 1.478 
6.400 1.536 
6.420 1.596 
6.440 1.657 
6.460 1.699 
6.480 1.727 
6.500 1.732 
6.520 1.710 
6.540 1.661 
6.560 1.586 
6.580 1.490 
6.600 1.361 
6.620 1.233 
6.640 1.098 
6.660 0.971 
6.680 0.863 
6.700 0.794 
6.720 0.745 
6.740 0.681 
6.760 0.618 
6.780 0.564 
6.800 0.531 
6.820 0.502 
6.840 0.481 
6.860 0.450 
6.880 0.416 
6.900 0.386 
6.920 0.352 
6.940 0.300 
6.960 0.232 
6.980 0.171 
7.000 0.147 
7.020 0.166 
7.040 0.239 
7.060 0.353 
7.080 0.505 
7.100 0.695 
7.120 0.897 
7.140 1.103 
7.160 1.274 
7.180 1.410 
7.200 1.522 
7.220 1.603 
7.240 1.635 
7.260 1.601 
7.280 1.514 
7.300 1.412 
7.320 1.327 
7.340 1.270 
7.360 1.242 
7.380 1.233 
7.400 1.244 
7.420 1.263 
7.440 1.284 
7.460 1.295 
7.480 1.284 
7.500 1.267 
7.520 1.227 
7.540 1.187 
7.560 1.161 
7.580 1.160 
7.600 1.156 
7.620 1.147 
7.640 1.149 
7.660 1.152 
7.680 1.147 
7.700 1.140 
7.720 1.139 
7.740 1.125 
7.760 1.113 
7.780 1.103 
7.800 1.096 
7.820 1.088 
7.840 1.077 
7.860 1.074 
7.880 1.059 
7.900 1.052 
7.920 1.043 
7.940 1.028 
7.960 1.019 
7.980 1.006 
8.000 0.998 
8.020 0.990 
8.040 0.976 
8.060 0.967 
8.080 0.961 
8.100 0.944 
8.120 0.940 
8.140 0.938 
8.160 0.964 
8.180 0.959 
8.200 0.937 
8.220 0.934 
8.240 0.932 
8.260 0.950 
8.280 0.960 
8.300 0.994 
8.320 1.025 
8.340 1.056 
8.360 1.086 
8.380 1.117 
8.400 1.176 
8.420 1.254 
8.440 1.345 
8.460 1.420 
8.480 1.484 
8.500 1.551 
8.520 1.620 
8.540 1.688 
8.560 1.738 
8.580 1.765 
8.600 1.765 
8.620 1.744 
8.640 1.699 
8.660 1.636 
8.680 1.550 
8.700 1.439 
8.720 1.320 
8.740 1.186 
8.760 1.062 
8.780 0.947 
8.800 0.849 
8.820 0.766 
8.840 0.696 
8.860 0.656 
8.880 0.646 
8.900 0.645 
8.920 0.631 
8.940 0.591 
8.960 0.534 
8.980 0.502 
9.000 0.494 
9.020 0.487 
9.040 0.452 
9.060 0.385 
9.080 0.305 
9.100 0.236 
9.120 0.194 
9.140 0.179 
9.160 0.199 
9.180 0.267 
9.200 0.404 
9.220 0.578 
9.240 0.785 
9.260 1.018 
9.280 1.231 
9.300 1.378 
9.320 1.466 
9.340 1.540 
9.360 1.581 
9.380 1.563 
9.400 1.478 
9.420 1.382 
9.440 1.310 
9.460 1.277 
9.480 1.287 
9.500 1.306 
9.520 1.309 
9.540 1.304 
9.560 1.308 
9.580 1.313 
9.600 1.302 
9.620 1.268 
9.640 1.222 
9.660 1.183 
9.680 1.152 
9.700 1.139 
9.720 1.121 
9.740 1.121 
9.760 1.134 
9.780 1.149 
9.800 1.145 
9.820 1.132 
9.840 1.128 
9.860 1.119 
9.880 1.106 
9.900 1.063 
9.920 1.048 
9.940 1.056 
9.960 1.071 
9.980 1.073 
10.000 1.064 
10.020 1.067 
10.040 1.067 
10.060 1.055 
10.080 1.037 
10.100 1.007 
10.120 0.990 
10.140 0.976 
10.160 0.958 
10.180 0.950 
10.200 0.917 
10.220 0.949 
10.240 0.954 
10.260 0.928 
10.280 0.921 
10.300 0.925 
10.320 0.942 
10.340 0.928 
10.360 0.919 
10.380 0.926 
10.400 0.922 
10.420 0.942 
10.440 0.953 
10.460 0.975 
10.480 1.012 
10.500 1.077 
10.520 1.162 
10.540 1.216 
10.560 1.262 
10.580 1.303 
10.600 1.374 
10.620 1.435 
10.640 1.482 
10.660 1.528 
10.680 1.574 
10.700 1.654 
10.720 1.712 
10.740 1.726 
10.760 1.694 
10.780 1.647 
10.800 1.611 
10.820 1.544 
10.840 1.445 
10.860 1.339 
10.880 1.243 
10.900 1.156 
10.920 1.061 
10.940 0.951 
10.960 0.829 
10.980 0.740 
11.000 0.702 
11.020 0.683 
11.040 0.645 
11.060 0.597 
11.080 0.561 
11.100 0.539 
11.120 0.506 
11.140 0.470 
11.160 0.423 
11.180 0.378 
11.200 0.318 
11.220 0.258 
11.240 0.227 
11.260 0.208 
11.280 0.201 
11.300 0.211 
11.320 0.259 
11.340 0.349 
11.360 0.466 
11.380 0.631 
11.400 0.847 
11.420 1.061 
11.440 1.230 
11.460 1.345 
11.480 1.440 
11.500 1.509 
11.520 1.531 
11.540 1.497 
11.560 1.425 
11.580 1.354 
11.600 1.299 
11.620 1.263 
11.640 1.218 
11.660 1.183 
11.680 1.180 
11.700 1.194 
11.720 1.200 
11.740 1.186 
11.760 1.184 
11.780 1.197 
11.800 1.205 
11.820 1.181 
11.840 1.137 
11.860 1.109 
11.880 1.108 
11.900 1.114 
11.920 1.126 
11.940 1.144 
11.960 1.152 
11.980 1.135 
12.000 1.121 
12.020 1.107 
12.040 1.084 
12.060 1.060 
12.080 1.034 
12.100 1.035 
12.120 1.029 
12.140 1.028 
12.160 1.023 
12.180 1.007 
12.200 1.004 
12.220 0.989 
12.240 0.984 
12.260 0.974 
12.280 0.961 
12.300 0.956 
12.320 0.939 
12.340 0.926 
12.360 0.919 
12.380 0.922 
12.400 0.941 
12.420 0.934 
12.440 0.928 
12.460 0.911 
12.480 0.904 
12.500 0.909 
12.520 0.898 
12.540 0.897 
12.560 0.887 
12.580 0.899 
12.600 0.919 
12.620 0.943 
12.640 0.984 
12.660 1.019 
12.680 1.061 
12.700 1.107 
12.720 1.165 
12.740 1.235 
12.760 1.317 
12.780 1.396 
12.800 1.452 
12.820 1.506 
12.840 1.561 
12.860 1.613 
12.880 1.637 
12.900 1.626 
12.920 1.600 
12.940 1.563 
12.960 1.518 
12.980 1.466 
13.000 1.408 
13.020 1.342 
13.040 1.261 
13.060 1.151 
13.080 1.026 
13.100 0.912 
13.120 0.813 
13.140 0.731 
13.160 0.656 
13.180 0.605 
13.200 0.575 
13.220 0.563 
13.240 0.545 
13.260 0.509 
13.280 0.471 
13.300 0.440 
13.320 0.431 
13.340 0.424 
13.360 0.402 
13.380 0.347 
13.400 0.274 
13.420 0.198 
13.440 0.138 
13.460 0.121 
13.480 0.172 
13.500 0.280 
13.520 0.411 
13.540 0.573 
13.560 0.769 
13.580 0.971 
13.600 1.139 
13.620 1.268 
13.640 1.371 
13.660 1.447 
13.680 1.477 
13.700 1.460 
13.720 1.403 
13.740 1.328 
13.760 1.253 
13.780 1.192 
13.800 1.165 
13.820 1.165 
13.840 1.175 
13.860 1.192 
13.880 1.208 
13.900 1.219 
13.920 1.218 
13.940 1.211 
13.960 1.197 
13.980 1.166 
14.000 1.140 
14.020 1.126 
14.040 1.123 
14.060 1.109 
14.080 1.103 
14.100 1.092 
14.120 1.084 
14.140 1.077 
14.160 1.075 
14.180 1.075 
14.200 1.064 
14.220 1.045 
14.240 1.014 
14.260 1.000 
14.280 0.988 
14.300 0.983 
14.320 0.983 
14.340 0.980 
14.360 0.985 
14.380 0.989 
14.400 0.985 
14.420 0.982 
14.440 0.978 
14.460 0.974 
14.480 0.962 
14.500 0.950 
14.520 0.949 
14.540 0.935 
14.560 0.907 
14.580 0.897 
14.600 0.919 
14.620 0.928 
14.640 0.914 
14.660 0.900 
14.680 0.923 
14.700 0.962 
14.720 0.980 
14.740 1.002 
14.760 1.042 
14.780 1.095 
14.800 1.134 
14.820 1.183 
14.840 1.255 
14.860 1.309 
14.880 1.363 
14.900 1.387 
14.920 1.437 
14.940 1.517 
14.960 1.613 
14.980 1.736 
15.000 1.782 
15.020 1.777 
15.040 1.724 
15.060 1.660 
15.080 1.611 
15.100 1.543 
15.120 1.480 
15.140 1.398 
15.160 1.234 
15.180 0.955 
15.200 0.785 
