# Supplementary material for: Pacing the phasing of leg and arm movements in breaststroke swimming to minimize intra-cyclic velocity fluctuations
Source: PLoS One. 2017 Oct 12;12(10):e0186160. doi: 10.1371/journal.pone.0186160 (PMC5638342; doi:10.1371/journal.pone.0186160)
Supplement: S1 Archive — (ZIP) [file pone.0186160.s003.zip › P2_2_veldata.txt]

% t vx 
0.000 0.595 
0.020 0.347 
0.040 0.133 
0.060 0.180 
0.080 0.216 
0.100 0.243 
0.120 0.247 
0.140 0.234 
0.160 0.250 
0.180 0.316 
0.200 0.427 
0.220 0.556 
0.240 0.723 
0.260 0.971 
0.280 1.214 
0.300 1.415 
0.320 1.533 
0.340 1.602 
0.360 1.636 
0.380 1.611 
0.400 1.533 
0.420 1.416 
0.440 1.305 
0.460 1.212 
0.480 1.171 
0.500 1.155 
0.520 1.160 
0.540 1.153 
0.560 1.158 
0.580 1.207 
0.600 1.270 
0.620 1.295 
0.640 1.258 
0.660 1.205 
0.680 1.172 
0.700 1.148 
0.720 1.122 
0.740 1.094 
0.760 1.085 
0.780 1.090 
0.800 1.103 
0.820 1.106 
0.840 1.084 
0.860 1.060 
0.880 1.060 
0.900 1.060 
0.920 1.041 
0.940 1.032 
0.960 1.030 
0.980 1.042 
1.000 1.030 
1.020 1.004 
1.040 0.991 
1.060 0.975 
1.080 0.968 
1.100 0.970 
1.120 0.964 
1.140 0.960 
1.160 0.951 
1.180 0.938 
1.200 0.940 
1.220 0.933 
1.240 0.921 
1.260 0.907 
1.280 0.909 
1.300 0.906 
1.320 0.888 
1.340 0.880 
1.360 0.914 
1.380 0.960 
1.400 0.970 
1.420 0.981 
1.440 1.017 
1.460 1.087 
1.480 1.146 
1.500 1.195 
1.520 1.240 
1.540 1.283 
1.560 1.343 
1.580 1.416 
1.600 1.492 
1.620 1.563 
1.640 1.611 
1.660 1.644 
1.680 1.661 
1.700 1.652 
1.720 1.639 
1.740 1.605 
1.760 1.548 
1.780 1.469 
1.800 1.375 
1.820 1.271 
1.840 1.145 
1.860 1.017 
1.880 0.891 
1.900 0.783 
1.920 0.685 
1.940 0.604 
1.960 0.557 
1.980 0.531 
2.000 0.523 
2.020 0.512 
2.040 0.488 
2.060 0.456 
2.080 0.430 
2.100 0.425 
2.120 0.415 
2.140 0.397 
2.160 0.355 
2.180 0.302 
2.200 0.247 
2.220 0.220 
2.240 0.267 
2.260 0.347 
2.280 0.444 
2.300 0.566 
2.320 0.734 
2.340 0.928 
2.360 1.097 
2.380 1.230 
2.400 1.356 
2.420 1.480 
2.440 1.581 
2.460 1.610 
2.480 1.539 
2.500 1.411 
2.520 1.299 
2.540 1.230 
2.560 1.202 
2.580 1.193 
2.600 1.206 
2.620 1.223 
2.640 1.224 
2.660 1.221 
2.680 1.202 
2.700 1.174 
2.720 1.151 
2.740 1.138 
2.760 1.116 
2.780 1.096 
2.800 1.102 
2.820 1.121 
2.840 1.124 
2.860 1.116 
2.880 1.125 
2.900 1.113 
2.920 1.091 
2.940 1.078 
2.960 1.060 
2.980 1.047 
3.000 1.022 
3.020 1.021 
3.040 1.015 
3.060 0.999 
3.080 1.010 
3.100 1.007 
3.120 1.013 
3.140 0.998 
3.160 0.979 
3.180 0.960 
3.200 0.927 
3.220 0.925 
3.240 0.920 
3.260 0.931 
3.280 0.926 
3.300 0.903 
3.320 0.902 
3.340 0.907 
3.360 0.904 
3.380 0.900 
3.400 0.889 
3.420 0.892 
3.440 0.901 
3.460 0.897 
3.480 0.913 
3.500 0.931 
3.520 0.966 
3.540 0.991 
3.560 1.006 
3.580 1.044 
3.600 1.100 
3.620 1.161 
3.640 1.226 
3.660 1.297 
3.680 1.378 
3.700 1.458 
3.720 1.547 
3.740 1.611 
3.760 1.658 
3.780 1.679 
3.800 1.683 
3.820 1.668 
3.840 1.613 
3.860 1.559 
3.880 1.491 
3.900 1.421 
3.920 1.336 
3.940 1.233 
3.960 1.154 
3.980 1.055 
4.000 0.927 
4.020 0.807 
4.040 0.726 
4.060 0.699 
4.080 0.673 
4.100 0.634 
4.120 0.587 
4.140 0.537 
4.160 0.502 
4.180 0.488 
4.200 0.472 
4.220 0.455 
4.240 0.417 
4.260 0.371 
4.280 0.319 
4.300 0.236 
4.320 0.150 
4.340 0.095 
4.360 0.124 
4.380 0.205 
4.400 0.309 
4.420 0.453 
4.440 0.641 
4.460 0.851 
4.480 1.058 
4.500 1.276 
4.520 1.494 
4.540 1.649 
4.560 1.688 
4.580 1.602 
4.600 1.433 
4.620 1.253 
4.640 1.138 
4.660 1.126 
4.680 1.161 
4.700 1.199 
4.720 1.211 
4.740 1.207 
4.760 1.213 
4.780 1.237 
4.800 1.244 
4.820 1.220 
4.840 1.169 
4.860 1.136 
4.880 1.103 
4.900 1.083 
4.920 1.102 
4.940 1.147 
4.960 1.203 
4.980 1.193 
5.000 1.158 
5.020 1.127 
5.040 1.133 
5.060 1.126 
5.080 1.077 
5.100 1.039 
5.120 1.023 
5.140 1.027 
5.160 1.037 
5.180 1.052 
5.200 1.065 
5.220 1.055 
5.240 1.023 
5.260 1.042 
5.280 1.028 
5.300 1.026 
5.320 1.024 
5.340 1.008 
5.360 0.998 
5.380 0.996 
5.400 0.991 
5.420 0.977 
5.440 0.978 
5.460 0.988 
5.480 0.991 
5.500 0.987 
5.520 0.984 
5.540 0.995 
5.560 0.998 
5.580 1.016 
5.600 1.066 
5.620 1.116 
5.640 1.152 
5.660 1.168 
5.680 1.174 
5.700 1.202 
5.720 1.250 
5.740 1.318 
5.760 1.368 
5.780 1.397 
5.800 1.448 
5.820 1.528 
5.840 1.627 
5.860 1.712 
5.880 1.767 
5.900 1.770 
5.920 1.742 
5.940 1.706 
5.960 1.671 
5.980 1.621 
6.000 1.541 
6.020 1.435 
6.040 1.315 
6.060 1.200 
6.080 1.097 
6.100 0.989 
6.120 0.871 
6.140 0.768 
6.160 0.701 
6.180 0.644 
6.200 0.590 
6.220 0.545 
6.240 0.487 
6.260 0.429 
6.280 0.373 
6.300 0.348 
6.320 0.324 
6.340 0.292 
6.360 0.272 
6.380 0.252 
6.400 0.226 
6.420 0.207 
6.440 0.208 
6.460 0.242 
6.480 0.313 
6.500 0.416 
6.520 0.567 
6.540 0.748 
6.560 0.936 
6.580 1.101 
6.600 1.270 
6.620 1.442 
6.640 1.558 
6.660 1.618 
6.680 1.626 
6.700 1.572 
6.720 1.469 
6.740 1.356 
6.760 1.290 
6.780 1.240 
6.800 1.219 
6.820 1.231 
6.840 1.235 
6.860 1.216 
6.880 1.205 
6.900 1.224 
6.920 1.241 
6.940 1.222 
6.960 1.189 
6.980 1.175 
7.000 1.167 
7.020 1.149 
7.040 1.140 
7.060 1.143 
7.080 1.142 
7.100 1.137 
7.120 1.131 
7.140 1.134 
7.160 1.123 
7.180 1.087 
7.200 1.065 
7.220 1.053 
7.240 1.054 
7.260 1.059 
7.280 1.055 
7.300 1.058 
7.320 1.046 
7.340 1.036 
7.360 1.022 
7.380 1.009 
7.400 0.995 
7.420 0.981 
7.440 0.971 
7.460 0.953 
7.480 0.942 
7.500 0.925 
7.520 0.927 
7.540 0.935 
7.560 0.931 
7.580 0.932 
7.600 0.923 
7.620 0.938 
7.640 0.943 
7.660 0.931 
7.680 0.931 
7.700 0.926 
7.720 0.945 
7.740 0.965 
7.760 0.986 
7.780 0.999 
7.800 1.036 
7.820 1.108 
7.840 1.148 
7.860 1.185 
7.880 1.243 
7.900 1.334 
7.920 1.405 
7.940 1.454 
7.960 1.540 
7.980 1.625 
8.000 1.676 
8.020 1.690 
8.040 1.684 
8.060 1.675 
8.080 1.644 
8.100 1.579 
8.120 1.500 
8.140 1.406 
8.160 1.312 
8.180 1.214 
8.200 1.110 
8.220 1.010 
8.240 0.895 
8.260 0.799 
8.280 0.728 
8.300 0.683 
8.320 0.653 
8.340 0.611 
8.360 0.568 
8.380 0.511 
8.400 0.472 
8.420 0.457 
8.440 0.447 
8.460 0.443 
8.480 0.420 
8.500 0.395 
8.520 0.349 
8.540 0.277 
8.560 0.221 
8.580 0.182 
8.600 0.169 
8.620 0.189 
8.640 0.271 
8.660 0.414 
8.680 0.611 
8.700 0.830 
8.720 1.046 
8.740 1.225 
8.760 1.373 
8.780 1.495 
8.800 1.562 
8.820 1.554 
8.840 1.458 
8.860 1.341 
8.880 1.224 
8.900 1.155 
8.920 1.136 
8.940 1.150 
8.960 1.185 
8.980 1.212 
9.000 1.223 
9.020 1.219 
9.040 1.214 
9.060 1.200 
9.080 1.178 
9.100 1.150 
9.120 1.126 
9.140 1.103 
9.160 1.076 
9.180 1.072 
9.200 1.087 
9.220 1.092 
9.240 1.087 
9.260 1.076 
9.280 1.058 
9.300 1.046 
9.320 1.037 
9.340 1.028 
9.360 1.043 
9.380 1.032 
9.400 1.017 
9.420 1.001 
9.440 0.983 
9.460 0.976 
9.480 0.968 
9.500 0.986 
9.520 0.990 
9.540 0.974 
9.560 0.959 
9.580 0.955 
9.600 0.941 
9.620 0.935 
9.640 0.941 
9.660 0.942 
9.680 0.923 
9.700 0.936 
9.720 0.945 
9.740 0.934 
9.760 0.894 
9.780 0.875 
9.800 0.922 
9.820 0.951 
9.840 0.954 
9.860 0.939 
9.880 0.953 
9.900 0.993 
9.920 1.039 
9.940 1.077 
9.960 1.140 
9.980 1.209 
10.000 1.276 
10.020 1.358 
10.040 1.441 
10.060 1.541 
10.080 1.645 
10.100 1.739 
10.120 1.783 
10.140 1.765 
10.160 1.724 
10.180 1.685 
10.200 1.660 
10.220 1.638 
10.240 1.590 
10.260 1.483 
10.280 1.256 
10.300 1.151 
10.320 1.032 
10.340 0.935 
10.360 0.829 
10.380 0.708 
10.400 0.622 
10.420 0.561 
10.440 0.528 
10.460 0.501 
10.480 0.470 
10.500 0.442 
10.520 0.399 
10.540 0.376 
10.560 0.336 
10.580 0.318 
10.600 0.304 
10.620 0.276 
10.640 0.263 
10.660 0.229 
10.680 0.211 
10.700 0.226 
10.720 0.291 
10.740 0.399 
10.760 0.504 
10.780 0.632 
10.800 0.801 
10.820 0.951 
10.840 1.084 
10.860 1.188 
10.880 1.294 
10.900 1.393 
10.920 1.443 
10.940 1.452 
10.960 1.401 
10.980 1.326 
11.000 1.257 
11.020 1.189 
11.040 1.149 
11.060 1.124 
11.080 1.106 
11.100 1.116 
11.120 1.125 
11.140 1.152 
11.160 1.186 
11.180 1.205 
11.200 1.190 
11.220 1.160 
11.240 1.121 
11.260 1.092 
11.280 1.063 
11.300 1.046 
11.320 1.045 
11.340 1.043 
11.360 1.064 
11.380 1.075 
11.400 1.090 
11.420 1.069 
11.440 1.061 
11.460 1.053 
11.480 1.045 
11.500 1.041 
11.520 1.006 
11.540 0.981 
11.560 0.954 
11.580 0.952 
11.600 0.955 
11.620 0.956 
11.640 0.955 
11.660 0.946 
11.680 0.945 
11.700 0.936 
11.720 0.939 
11.740 0.930 
11.760 0.911 
11.780 0.909 
11.800 0.903 
11.820 0.903 
11.840 0.893 
11.860 0.879 
11.880 0.871 
11.900 0.871 
11.920 0.885 
11.940 0.890 
11.960 0.896 
11.980 0.926 
12.000 0.983 
12.020 1.035 
12.040 1.073 
12.060 1.120 
12.080 1.176 
12.100 1.241 
12.120 1.301 
12.140 1.377 
12.160 1.471 
12.180 1.556 
12.200 1.613 
12.220 1.651 
12.240 1.680 
12.260 1.695 
12.280 1.676 
12.300 1.643 
12.320 1.603 
12.340 1.539 
12.360 1.466 
12.380 1.377 
12.400 1.290 
12.420 1.174 
12.440 1.036 
12.460 0.921 
12.480 0.829 
12.500 0.757 
12.520 0.698 
12.540 0.661 
12.560 0.634 
12.580 0.597 
12.600 0.557 
12.620 0.527 
12.640 0.503 
12.660 0.471 
12.680 0.430 
12.700 0.397 
12.720 0.375 
12.740 0.348 
12.760 0.304 
12.780 0.243 
12.800 0.184 
12.820 0.165 
12.840 0.181 
12.860 0.250 
12.880 0.349 
12.900 0.479 
12.920 0.637 
12.940 0.800 
12.960 0.969 
12.980 1.115 
13.000 1.248 
13.020 1.377 
13.040 1.503 
13.060 1.576 
13.080 1.558 
13.100 1.459 
13.120 1.339 
13.140 1.257 
13.160 1.222 
13.180 1.205 
13.200 1.187 
13.220 1.176 
13.240 1.185 
13.260 1.202 
13.280 1.201 
13.300 1.178 
13.320 1.169 
13.340 1.170 
13.360 1.173 
13.380 1.160 
13.400 1.146 
13.420 1.148 
13.440 1.151 
13.460 1.143 
13.480 1.138 
13.500 1.141 
13.520 1.134 
13.540 1.124 
13.560 1.119 
13.580 1.108 
13.600 1.078 
13.620 1.052 
13.640 1.054 
13.660 1.055 
13.680 1.045 
13.700 1.030 
13.720 1.023 
13.740 1.011 
13.760 0.998 
13.780 0.985 
13.800 0.968 
13.820 0.959 
13.840 0.946 
13.860 0.944 
13.880 0.914 
13.900 0.889 
13.920 0.886 
13.940 0.901 
13.960 0.918 
13.980 0.916 
14.000 0.918 
14.020 0.926 
14.040 0.927 
14.060 0.922 
14.080 0.925 
14.100 0.934 
14.120 0.948 
14.140 0.969 
14.160 1.004 
14.180 1.048 
14.200 1.097 
14.220 1.145 
14.240 1.196 
14.260 1.238 
14.280 1.286 
14.300 1.325 
14.320 1.361 
14.340 1.408 
14.360 1.458 
14.380 1.541 
14.400 1.595 
14.420 1.631 
14.440 1.646 
14.460 1.640 
14.480 1.626 
14.500 1.555 
14.520 1.457 
14.540 1.353 
14.560 1.258 
14.580 1.173 
14.600 1.077 
14.620 0.968 
14.640 0.868 
14.660 0.805 
14.680 0.750 
14.700 0.703 
14.720 0.664 
14.740 0.629 
14.760 0.585 
14.780 0.529 
14.800 0.476 
14.820 0.447 
14.840 0.436 
14.860 0.436 
14.880 0.445 
14.900 0.427 
14.920 0.378 
14.940 0.305 
14.960 0.211 
14.980 0.114 
15.000 0.050 
15.020 0.046 
15.040 0.114 
15.060 0.239 
15.080 0.410 
15.100 0.602 
15.120 0.804 
15.140 0.986 
15.160 1.148 
15.180 1.297 
15.200 1.456 
15.220 1.606 
15.240 1.664 
15.260 1.600 
15.280 1.413 
15.300 1.209 
15.320 1.088 
15.340 1.095 
15.360 1.181 
15.380 1.260 
15.400 1.292 
15.420 1.281 
15.440 1.266 
15.460 1.273 
15.480 1.266 
15.500 1.183 
15.520 1.127 
