# Supplementary material for: Pacing the phasing of leg and arm movements in breaststroke swimming to minimize intra-cyclic velocity fluctuations
Source: PLoS One. 2017 Oct 12;12(10):e0186160. doi: 10.1371/journal.pone.0186160 (PMC5638342; doi:10.1371/journal.pone.0186160)
Supplement: S1 Archive — (ZIP) [file pone.0186160.s003.zip › P2_90_veldata.txt]

% t vx 
0.000 0.634 
0.020 0.399 
0.040 0.450 
0.060 0.890 
0.080 1.064 
0.100 1.073 
0.120 1.059 
0.140 1.047 
0.160 1.036 
0.180 1.021 
0.200 1.022 
0.220 1.042 
0.240 1.062 
0.260 1.092 
0.280 1.127 
0.300 1.145 
0.320 1.147 
0.340 1.153 
0.360 1.197 
0.380 1.250 
0.400 1.277 
0.420 1.317 
0.440 1.356 
0.460 1.418 
0.480 1.490 
0.500 1.541 
0.520 1.571 
0.540 1.572 
0.560 1.588 
0.580 1.608 
0.600 1.623 
0.620 1.627 
0.640 1.594 
0.660 1.547 
0.680 1.472 
0.700 1.376 
0.720 1.290 
0.740 1.210 
0.760 1.151 
0.780 1.072 
0.800 1.010 
0.820 0.964 
0.840 0.911 
0.860 0.864 
0.880 0.830 
0.900 0.819 
0.920 0.815 
0.940 0.800 
0.960 0.767 
0.980 0.731 
1.000 0.686 
1.020 0.640 
1.040 0.584 
1.060 0.559 
1.080 0.544 
1.100 0.510 
1.120 0.479 
1.140 0.441 
1.160 0.420 
1.180 0.401 
1.200 0.402 
1.220 0.424 
1.240 0.439 
1.260 0.453 
1.280 0.463 
1.300 0.462 
1.320 0.455 
1.340 0.448 
1.360 0.435 
1.380 0.441 
1.400 0.450 
1.420 0.453 
1.440 0.458 
1.460 0.454 
1.480 0.447 
1.500 0.419 
1.520 0.386 
1.540 0.394 
1.560 0.431 
1.580 0.483 
1.600 0.527 
1.620 0.559 
1.640 0.599 
1.660 0.673 
1.680 0.768 
1.700 0.863 
1.720 0.989 
1.740 1.160 
1.760 1.321 
1.780 1.406 
1.800 1.403 
1.820 1.354 
1.840 1.276 
1.860 1.176 
1.880 1.115 
1.900 1.076 
1.920 1.053 
1.940 1.023 
1.960 1.001 
1.980 1.011 
2.000 1.034 
2.020 1.079 
2.040 1.103 
2.060 1.112 
2.080 1.103 
2.100 1.074 
2.120 1.057 
2.140 1.032 
2.160 1.036 
2.180 1.041 
2.200 1.037 
2.220 1.042 
2.240 1.042 
2.260 1.063 
2.280 1.075 
2.300 1.096 
2.320 1.125 
2.340 1.168 
2.360 1.222 
2.380 1.267 
2.400 1.303 
2.420 1.333 
2.440 1.372 
2.460 1.426 
2.480 1.484 
2.500 1.550 
2.520 1.589 
2.540 1.606 
2.560 1.625 
2.580 1.656 
2.600 1.691 
2.620 1.702 
2.640 1.693 
2.660 1.662 
2.680 1.613 
2.700 1.554 
2.720 1.478 
2.740 1.391 
2.760 1.288 
2.780 1.217 
2.800 1.178 
2.820 1.128 
2.840 1.071 
2.860 1.008 
2.880 0.976 
2.900 0.956 
2.920 0.945 
2.940 0.933 
2.960 0.905 
2.980 0.876 
3.000 0.846 
3.020 0.798 
3.040 0.739 
3.060 0.695 
3.080 0.679 
3.100 0.664 
3.120 0.637 
3.140 0.613 
3.160 0.597 
3.180 0.588 
3.200 0.569 
3.220 0.544 
3.240 0.527 
3.260 0.520 
3.280 0.512 
3.300 0.492 
3.320 0.478 
3.340 0.473 
3.360 0.452 
3.380 0.426 
3.400 0.398 
3.420 0.378 
3.440 0.343 
3.460 0.302 
3.480 0.286 
3.500 0.315 
3.520 0.393 
3.540 0.496 
3.560 0.601 
3.580 0.688 
3.600 0.788 
3.620 0.895 
3.640 1.028 
3.660 1.192 
3.680 1.351 
3.700 1.456 
3.720 1.474 
3.740 1.409 
3.760 1.280 
3.780 1.138 
3.800 1.042 
3.820 1.023 
3.840 1.028 
3.860 1.027 
3.880 1.042 
3.900 1.078 
3.920 1.116 
3.940 1.128 
3.960 1.121 
3.980 1.105 
4.000 1.090 
4.020 1.063 
4.040 1.050 
4.060 1.040 
4.080 1.048 
4.100 1.081 
4.120 1.091 
4.140 1.097 
4.160 1.077 
4.180 1.066 
4.200 1.058 
4.220 1.053 
4.240 1.056 
4.260 1.052 
4.280 1.043 
4.300 1.024 
4.320 1.004 
4.340 0.992 
4.360 0.997 
4.380 1.010 
4.400 1.036 
4.420 1.063 
4.440 1.086 
4.460 1.104 
4.480 1.139 
4.500 1.190 
4.520 1.230 
4.540 1.243 
4.560 1.291 
4.580 1.351 
4.600 1.408 
4.620 1.449 
4.640 1.478 
4.660 1.532 
4.680 1.574 
4.700 1.634 
4.720 1.673 
4.740 1.666 
4.760 1.646 
4.780 1.612 
4.800 1.590 
4.820 1.547 
4.840 1.481 
4.860 1.408 
4.880 1.322 
4.900 1.233 
4.920 1.145 
4.940 1.083 
4.960 1.042 
4.980 0.995 
5.000 0.974 
5.020 0.956 
5.040 0.934 
5.060 0.906 
5.080 0.863 
5.100 0.840 
5.120 0.794 
5.140 0.750 
5.160 0.704 
5.180 0.658 
5.200 0.629 
5.220 0.584 
5.240 0.539 
5.260 0.487 
5.280 0.453 
5.300 0.429 
5.320 0.412 
5.340 0.396 
5.360 0.378 
5.380 0.392 
5.400 0.406 
5.420 0.405 
5.440 0.386 
5.460 0.370 
5.480 0.339 
5.500 0.279 
5.520 0.204 
5.540 0.150 
5.560 0.147 
5.580 0.210 
5.600 0.311 
5.620 0.352 
5.640 0.285 
5.660 0.219 
5.680 0.043 
5.700 0.372 
5.720 0.835 
5.740 1.160 
5.760 1.377 
5.780 1.503 
5.800 1.547 
5.820 1.535 
5.840 1.457 
5.860 1.372 
5.880 1.297 
5.900 1.228 
5.920 1.180 
5.940 1.134 
5.960 1.134 
5.980 1.173 
6.000 1.207 
6.020 1.227 
6.040 1.226 
6.060 1.207 
6.080 1.187 
6.100 1.153 
6.120 1.121 
6.140 1.107 
6.160 1.091 
6.180 1.098 
6.200 1.110 
6.220 1.122 
6.240 1.124 
6.260 1.113 
6.280 1.112 
6.300 1.101 
6.320 1.092 
6.340 1.074 
6.360 1.053 
6.380 1.048 
6.400 1.057 
6.420 1.088 
6.440 1.107 
6.460 1.142 
6.480 1.185 
6.500 1.226 
6.520 1.253 
6.540 1.270 
6.560 1.302 
6.580 1.346 
6.600 1.387 
6.620 1.421 
6.640 1.475 
6.660 1.535 
6.680 1.576 
6.700 1.580 
6.720 1.582 
6.740 1.603 
6.760 1.623 
6.780 1.621 
6.800 1.602 
6.820 1.584 
6.840 1.564 
6.860 1.526 
6.880 1.474 
6.900 1.428 
6.920 1.376 
6.940 1.310 
6.960 1.260 
6.980 1.216 
7.000 1.153 
7.020 1.090 
7.040 1.027 
7.060 0.986 
7.080 0.934 
7.100 0.890 
7.120 0.853 
7.140 0.814 
7.160 0.788 
7.180 0.752 
7.200 0.711 
7.220 0.660 
7.240 0.612 
7.260 0.577 
7.280 0.542 
7.300 0.503 
7.320 0.470 
7.340 0.432 
7.360 0.406 
7.380 0.393 
7.400 0.395 
7.420 0.419 
7.440 0.419 
7.460 0.414 
7.480 0.408 
7.500 0.405 
7.520 0.412 
7.540 0.398 
7.560 0.379 
7.580 0.337 
7.600 0.295 
7.620 0.269 
7.640 0.253 
7.660 0.266 
7.680 0.292 
7.700 0.339 
7.720 0.399 
7.740 0.461 
7.760 0.544 
7.780 0.648 
7.800 0.761 
7.820 0.880 
7.840 1.010 
7.860 1.177 
7.880 1.349 
7.900 1.477 
7.920 1.530 
7.940 1.487 
7.960 1.365 
7.980 1.243 
8.000 1.195 
8.020 1.199 
8.040 1.195 
8.060 1.180 
8.080 1.186 
8.100 1.207 
8.120 1.206 
8.140 1.184 
8.160 1.174 
8.180 1.178 
8.200 1.180 
8.220 1.160 
8.240 1.149 
8.260 1.163 
8.280 1.181 
8.300 1.178 
8.320 1.162 
8.340 1.157 
8.360 1.135 
8.380 1.108 
8.400 1.087 
8.420 1.076 
8.440 1.061 
8.460 1.037 
8.480 1.035 
8.500 1.033 
8.520 1.039 
8.540 1.050 
8.560 1.074 
8.580 1.120 
8.600 1.172 
8.620 1.217 
8.640 1.244 
8.660 1.273 
8.680 1.308 
8.700 1.348 
8.720 1.376 
8.740 1.398 
8.760 1.427 
8.780 1.450 
8.800 1.479 
8.820 1.510 
8.840 1.551 
8.860 1.609 
8.880 1.654 
8.900 1.676 
8.920 1.670 
8.940 1.647 
8.960 1.601 
8.980 1.546 
9.000 1.480 
9.020 1.419 
9.040 1.348 
9.060 1.264 
9.080 1.179 
9.100 1.096 
9.120 1.035 
9.140 0.984 
9.160 0.938 
9.180 0.904 
9.200 0.874 
9.220 0.832 
9.240 0.783 
9.260 0.741 
9.280 0.718 
9.300 0.690 
9.320 0.656 
9.340 0.610 
9.360 0.564 
9.380 0.531 
9.400 0.495 
9.420 0.466 
9.440 0.440 
9.460 0.418 
9.480 0.405 
9.500 0.390 
9.520 0.381 
9.540 0.363 
9.560 0.356 
9.580 0.364 
9.600 0.368 
9.620 0.354 
9.640 0.315 
9.660 0.265 
9.680 0.200 
9.700 0.151 
9.720 0.129 
9.740 0.172 
9.760 0.284 
9.780 0.423 
9.800 0.570 
9.820 0.719 
9.840 0.865 
9.860 0.981 
9.880 1.048 
9.900 1.113 
9.920 1.209 
9.940 1.308 
9.960 1.370 
9.980 1.335 
10.000 1.255 
10.020 1.187 
10.040 1.160 
10.060 1.167 
10.080 1.162 
10.100 1.163 
10.120 1.155 
10.140 1.158 
10.160 1.159 
10.180 1.154 
10.200 1.140 
10.220 1.133 
10.240 1.129 
10.260 1.118 
10.280 1.102 
10.300 1.102 
10.320 1.115 
10.340 1.123 
10.360 1.126 
10.380 1.117 
10.400 1.109 
10.420 1.081 
10.440 1.068 
10.460 1.055 
10.480 1.055 
10.500 1.053 
10.520 1.031 
10.540 1.033 
10.560 1.045 
10.580 1.066 
10.600 1.090 
10.620 1.115 
10.640 1.155 
10.660 1.164 
10.680 1.169 
10.700 1.196 
10.720 1.224 
10.740 1.257 
10.760 1.289 
10.780 1.314 
10.800 1.330 
10.820 1.334 
10.840 1.360 
10.860 1.426 
10.880 1.508 
10.900 1.602 
10.920 1.653 
10.940 1.705 
10.960 1.686 
10.980 1.648 
11.000 1.609 
11.020 1.562 
11.040 1.494 
11.060 1.415 
11.080 1.362 
11.100 1.287 
11.120 1.219 
11.140 1.157 
11.160 1.108 
11.180 1.057 
11.200 0.996 
11.220 0.951 
11.240 0.913 
11.260 0.909 
11.280 0.915 
11.300 0.897 
11.320 0.846 
11.340 0.793 
11.360 0.758 
11.380 0.733 
11.400 0.705 
11.420 0.669 
11.440 0.632 
11.460 0.590 
11.480 0.540 
11.500 0.505 
11.520 0.480 
11.540 0.455 
11.560 0.417 
11.580 0.388 
11.600 0.379 
11.620 0.376 
11.640 0.371 
11.660 0.363 
11.680 0.361 
11.700 0.357 
11.720 0.338 
11.740 0.321 
11.760 0.294 
11.780 0.252 
11.800 0.228 
11.820 0.222 
11.840 0.243 
11.860 0.274 
11.880 0.326 
11.900 0.407 
11.920 0.501 
11.940 0.610 
11.960 0.711 
11.980 0.803 
12.000 0.898 
12.020 1.027 
12.040 1.177 
12.060 1.341 
12.080 1.461 
12.100 1.465 
12.120 1.375 
12.140 1.268 
12.160 1.198 
12.180 1.145 
12.200 1.091 
12.220 1.066 
12.240 1.079 
12.260 1.082 
12.280 1.094 
12.300 1.107 
12.320 1.116 
12.340 1.110 
12.360 1.081 
12.380 1.072 
12.400 1.053 
12.420 1.042 
12.440 1.037 
12.460 1.040 
12.480 1.052 
12.500 1.054 
12.520 1.066 
12.540 1.057 
12.560 1.061 
12.580 1.079 
12.600 1.093 
12.620 1.114 
12.640 1.140 
12.660 1.186 
12.680 1.221 
12.700 1.234 
12.720 1.262 
12.740 1.289 
12.760 1.320 
12.780 1.345 
12.800 1.373 
12.820 1.410 
12.840 1.431 
12.860 1.442 
12.880 1.466 
12.900 1.512 
12.920 1.562 
12.940 1.587 
12.960 1.588 
12.980 1.581 
13.000 1.562 
13.020 1.527 
13.040 1.479 
13.060 1.421 
13.080 1.354 
13.100 1.290 
13.120 1.237 
13.140 1.181 
13.160 1.119 
13.180 1.059 
13.200 1.012 
13.220 0.973 
13.240 0.937 
13.260 0.900 
13.280 0.863 
13.300 0.831 
13.320 0.797 
13.340 0.748 
13.360 0.688 
13.380 0.639 
13.400 0.596 
13.420 0.551 
13.440 0.521 
13.460 0.501 
13.480 0.472 
13.500 0.442 
13.520 0.419 
13.540 0.406 
13.560 0.403 
13.580 0.387 
13.600 0.379 
13.620 0.360 
13.640 0.345 
13.660 0.325 
13.680 0.304 
13.700 0.283 
13.720 0.253 
13.740 0.235 
13.760 0.216 
13.780 0.195 
13.800 0.191 
13.820 0.241 
13.840 0.353 
13.860 0.488 
13.880 0.631 
13.900 0.763 
13.920 0.851 
13.940 0.912 
13.960 0.956 
13.980 1.026 
14.000 1.119 
14.020 1.215 
14.040 1.286 
14.060 1.291 
14.080 1.247 
14.100 1.173 
14.120 1.116 
14.140 1.102 
14.160 1.112 
14.180 1.117 
14.200 1.114 
14.220 1.117 
14.240 1.116 
14.260 1.102 
14.280 1.077 
14.300 1.059 
14.320 1.051 
14.340 1.045 
14.360 1.048 
14.380 1.048 
14.400 1.044 
14.420 1.048 
14.440 1.049 
14.460 1.057 
14.480 1.061 
14.500 1.070 
14.520 1.077 
14.540 1.067 
14.560 1.047 
14.580 1.019 
14.600 1.003 
14.620 1.001 
14.640 1.021 
14.660 1.052 
14.680 1.091 
14.700 1.135 
14.720 1.172 
14.740 1.206 
14.760 1.235 
14.780 1.278 
14.800 1.325 
14.820 1.361 
14.840 1.394 
14.860 1.423 
14.880 1.472 
14.900 1.526 
14.920 1.573 
14.940 1.600 
14.960 1.605 
14.980 1.593 
15.000 1.584 
15.020 1.559 
15.040 1.504 
15.060 1.416 
15.080 1.326 
15.100 1.276 
15.120 1.238 
15.140 1.200 
15.160 1.147 
15.180 1.097 
15.200 1.038 
15.220 0.987 
15.240 0.960 
15.260 0.947 
15.280 0.927 
15.300 0.879 
15.320 0.830 
15.340 0.790 
15.360 0.762 
15.380 0.740 
15.400 0.703 
15.420 0.673 
15.440 0.651 
15.460 0.638 
15.480 0.604 
15.500 0.555 
15.520 0.530 
15.540 0.513 
15.560 0.485 
15.580 0.455 
15.600 0.429 
15.620 0.426 
15.640 0.428 
15.660 0.439 
15.680 0.457 
15.700 0.467 
15.720 0.466 
15.740 0.441 
15.760 0.422 
15.780 0.411 
15.800 0.411 
15.820 0.387 
15.840 0.341 
15.860 0.289 
15.880 0.233 
15.900 0.223 
15.920 0.252 
15.940 0.342 
15.960 0.458 
15.980 0.574 
16.000 0.681 
16.020 0.785 
16.040 0.905 
16.060 1.009 
16.080 1.101 
16.100 1.166 
16.120 1.207 
16.140 1.195 
16.160 1.147 
16.180 1.085 
16.200 1.034 
16.220 1.034 
16.240 1.070 
16.260 1.119 
16.280 1.121 
16.300 1.094 
16.320 1.061 
16.340 1.047 
16.360 1.054 
16.380 1.049 
16.400 1.026 
16.420 0.989 
16.440 0.977 
16.460 0.982 
16.480 0.982 
16.500 0.978 
16.520 0.986 
16.540 1.006 
16.560 1.022 
16.580 0.989 
16.600 0.876 
16.620 0.801 
