# Supplementary material for: Pacing the phasing of leg and arm movements in breaststroke swimming to minimize intra-cyclic velocity fluctuations
Source: PLoS One. 2017 Oct 12;12(10):e0186160. doi: 10.1371/journal.pone.0186160 (PMC5638342; doi:10.1371/journal.pone.0186160)
Supplement: S1 Archive — (ZIP) [file pone.0186160.s003.zip › P2_135_veldata.txt]

% t vx 
0.000 0.322 
0.020 0.477 
0.040 0.749 
0.060 0.923 
0.080 0.974 
0.100 0.949 
0.120 0.911 
0.140 0.876 
0.160 0.851 
0.180 0.809 
0.200 0.762 
0.220 0.722 
0.240 0.697 
0.260 0.643 
0.280 0.569 
0.300 0.505 
0.320 0.445 
0.340 0.399 
0.360 0.352 
0.380 0.322 
0.400 0.300 
0.420 0.288 
0.440 0.279 
0.460 0.288 
0.480 0.284 
0.500 0.297 
0.520 0.298 
0.540 0.295 
0.560 0.313 
0.580 0.326 
0.600 0.360 
0.620 0.385 
0.640 0.438 
0.660 0.539 
0.680 0.654 
0.700 0.771 
0.720 0.878 
0.740 0.998 
0.760 1.125 
0.780 1.244 
0.800 1.347 
0.820 1.415 
0.840 1.427 
0.860 1.356 
0.880 1.226 
0.900 1.105 
0.920 1.033 
0.940 1.016 
0.960 1.023 
0.980 1.037 
1.000 1.060 
1.020 1.106 
1.040 1.147 
1.060 1.158 
1.080 1.136 
1.100 1.109 
1.120 1.072 
1.140 1.022 
1.160 1.005 
1.180 1.001 
1.200 1.023 
1.220 1.028 
1.240 1.019 
1.260 1.008 
1.280 0.981 
1.300 0.987 
1.320 0.994 
1.340 0.993 
1.360 0.985 
1.380 0.968 
1.400 0.963 
1.420 0.965 
1.440 0.957 
1.460 0.949 
1.480 0.948 
1.500 0.941 
1.520 0.957 
1.540 0.976 
1.560 0.980 
1.580 0.979 
1.600 0.961 
1.620 0.965 
1.640 0.970 
1.660 0.987 
1.680 1.022 
1.700 1.072 
1.720 1.146 
1.740 1.208 
1.760 1.266 
1.780 1.315 
1.800 1.378 
1.820 1.435 
1.840 1.471 
1.860 1.508 
1.880 1.552 
1.900 1.603 
1.920 1.646 
1.940 1.653 
1.960 1.642 
1.980 1.612 
2.000 1.572 
2.020 1.506 
2.040 1.409 
2.060 1.329 
2.080 1.257 
2.100 1.182 
2.120 1.098 
2.140 1.008 
2.160 0.940 
2.180 0.896 
2.200 0.880 
2.220 0.868 
2.240 0.847 
2.260 0.822 
2.280 0.781 
2.300 0.724 
2.320 0.665 
2.340 0.624 
2.360 0.584 
2.380 0.538 
2.400 0.497 
2.420 0.461 
2.440 0.419 
2.460 0.387 
2.480 0.374 
2.500 0.380 
2.520 0.388 
2.540 0.394 
2.560 0.396 
2.580 0.402 
2.600 0.413 
2.620 0.402 
2.640 0.381 
2.660 0.360 
2.680 0.351 
2.700 0.334 
2.720 0.314 
2.740 0.312 
2.760 0.322 
2.780 0.344 
2.800 0.398 
2.820 0.487 
2.840 0.577 
2.860 0.661 
2.880 0.752 
2.900 0.874 
2.920 1.020 
2.940 1.188 
2.960 1.330 
2.980 1.397 
3.000 1.384 
3.020 1.309 
3.040 1.192 
3.060 1.082 
3.080 1.022 
3.100 1.005 
3.120 1.017 
3.140 1.017 
3.160 1.037 
3.180 1.074 
3.200 1.098 
3.220 1.109 
3.240 1.105 
3.260 1.092 
3.280 1.080 
3.300 1.043 
3.320 1.022 
3.340 1.014 
3.360 1.002 
3.380 1.020 
3.400 1.036 
3.420 1.052 
3.440 1.051 
3.460 1.039 
3.480 1.029 
3.500 1.007 
3.520 0.990 
3.540 0.980 
3.560 0.981 
3.580 0.975 
3.600 0.969 
3.620 0.957 
3.640 0.965 
3.660 0.981 
3.680 1.000 
3.700 1.023 
3.720 1.036 
3.740 1.077 
3.760 1.118 
3.780 1.154 
3.800 1.174 
3.820 1.215 
3.840 1.276 
3.860 1.347 
3.880 1.411 
3.900 1.453 
3.920 1.496 
3.940 1.544 
3.960 1.612 
3.980 1.661 
4.000 1.684 
4.020 1.681 
4.040 1.643 
4.060 1.600 
4.080 1.557 
4.100 1.514 
4.120 1.466 
4.140 1.408 
4.160 1.357 
4.180 1.284 
4.200 1.191 
4.220 1.098 
4.240 1.011 
4.260 0.946 
4.280 0.874 
4.300 0.802 
4.320 0.748 
4.340 0.732 
4.360 0.731 
4.380 0.720 
4.400 0.696 
4.420 0.664 
4.440 0.626 
4.460 0.570 
4.480 0.502 
4.500 0.451 
4.520 0.408 
4.540 0.394 
4.560 0.377 
4.580 0.366 
4.600 0.361 
4.620 0.352 
4.640 0.346 
4.660 0.329 
4.680 0.303 
4.700 0.240 
4.720 0.161 
4.740 0.103 
4.760 0.099 
4.780 0.149 
4.800 0.252 
4.820 0.386 
4.840 0.524 
4.860 0.660 
4.880 0.794 
4.900 0.932 
4.920 1.074 
4.940 1.211 
4.960 1.328 
4.980 1.384 
5.000 1.361 
5.020 1.268 
5.040 1.147 
5.060 1.072 
5.080 1.044 
5.100 1.047 
5.120 1.040 
5.140 1.046 
5.160 1.063 
5.180 1.090 
5.200 1.106 
5.220 1.108 
5.240 1.100 
5.260 1.086 
5.280 1.067 
5.300 1.030 
5.320 1.004 
5.340 0.987 
5.360 0.998 
5.380 1.016 
5.400 1.021 
5.420 1.014 
5.440 1.015 
5.460 0.999 
5.480 0.988 
5.500 0.987 
5.520 0.984 
5.540 0.956 
5.560 0.920 
5.580 0.926 
5.600 0.948 
5.620 0.938 
5.640 0.915 
5.660 0.907 
5.680 0.914 
5.700 0.912 
5.720 0.888 
5.740 0.868 
5.760 0.875 
5.780 0.883 
5.800 0.907 
5.820 0.913 
5.840 0.913 
5.860 1.107 
5.880 1.157 
5.900 1.181 
5.920 1.249 
5.940 1.367 
5.960 1.457 
5.980 1.502 
6.000 1.505 
6.020 1.529 
6.040 1.655 
6.060 1.787 
6.080 1.847 
6.100 1.812 
6.120 1.745 
6.140 1.728 
6.160 1.684 
6.180 1.616 
6.200 1.541 
6.220 1.455 
6.240 1.367 
6.260 1.274 
6.280 1.188 
6.300 1.115 
6.320 1.042 
6.340 0.984 
6.360 0.960 
6.380 0.944 
6.400 0.913 
6.420 0.856 
6.440 0.802 
6.460 0.770 
6.480 0.728 
6.500 0.672 
6.520 0.610 
6.540 0.561 
6.560 0.535 
6.580 0.507 
6.600 0.476 
6.620 0.448 
6.640 0.401 
6.660 0.368 
6.680 0.343 
6.700 0.311 
6.720 0.296 
6.740 0.274 
6.760 0.293 
6.780 0.291 
6.800 0.272 
6.820 0.280 
6.840 0.306 
6.860 0.372 
6.880 0.438 
6.900 0.546 
6.920 0.679 
6.940 0.821 
6.960 0.955 
6.980 1.100 
7.000 1.263 
7.020 1.391 
7.040 1.442 
7.060 1.408 
7.080 1.356 
7.100 1.287 
7.120 1.209 
7.140 1.122 
7.160 1.062 
7.180 1.038 
7.200 1.046 
7.220 1.085 
7.240 1.106 
7.260 1.120 
7.280 1.124 
7.300 1.125 
7.320 1.123 
7.340 1.094 
7.360 1.071 
7.380 1.044 
7.400 1.028 
7.420 1.027 
7.440 1.030 
7.460 1.047 
7.480 1.059 
7.500 1.060 
7.520 1.048 
7.540 1.033 
7.560 1.026 
7.580 1.010 
7.600 0.985 
7.620 0.974 
7.640 0.962 
7.660 0.976 
7.680 0.984 
7.700 0.985 
7.720 0.973 
7.740 0.944 
7.760 0.954 
7.780 0.964 
7.800 0.976 
7.820 0.968 
7.840 0.969 
7.860 1.005 
7.880 1.049 
7.900 1.078 
7.920 1.115 
7.940 1.178 
7.960 1.239 
7.980 1.298 
8.000 1.367 
8.020 1.466 
8.040 1.538 
8.060 1.569 
8.080 1.601 
8.100 1.635 
8.120 1.665 
8.140 1.686 
8.160 1.682 
8.180 1.647 
8.200 1.588 
8.220 1.516 
8.240 1.435 
8.260 1.347 
8.280 1.270 
8.300 1.213 
8.320 1.143 
8.340 1.078 
8.360 1.021 
8.380 0.976 
8.400 0.933 
8.420 0.891 
8.440 0.879 
8.460 0.877 
8.480 0.873 
8.500 0.848 
8.520 0.802 
8.540 0.762 
8.560 0.718 
8.580 0.667 
8.600 0.625 
8.620 0.584 
8.640 0.551 
8.660 0.502 
8.680 0.470 
8.700 0.469 
8.720 0.461 
8.740 0.456 
8.760 0.447 
8.780 0.443 
8.800 0.443 
8.820 0.447 
8.840 0.462 
8.860 0.473 
8.880 0.476 
8.900 0.472 
8.920 0.456 
8.940 0.431 
8.960 0.397 
8.980 0.351 
9.000 0.315 
9.020 0.290 
9.040 0.286 
9.060 0.314 
9.080 0.387 
9.100 0.498 
9.120 0.611 
9.140 0.726 
9.160 0.828 
9.180 0.931 
9.200 1.063 
9.220 1.208 
9.240 1.331 
9.260 1.399 
9.280 1.405 
9.300 1.349 
9.320 1.234 
9.340 1.125 
9.360 1.060 
9.380 1.049 
9.400 1.058 
9.420 1.058 
9.440 1.077 
9.460 1.090 
9.480 1.110 
9.500 1.103 
9.520 1.097 
9.540 1.084 
9.560 1.067 
9.580 1.048 
9.600 1.040 
9.620 1.047 
9.640 1.057 
9.660 1.073 
9.680 1.076 
9.700 1.078 
9.720 1.063 
9.740 1.050 
9.760 1.042 
9.780 1.020 
9.800 1.004 
9.820 0.983 
9.840 0.978 
9.860 0.975 
9.880 0.955 
9.900 0.951 
9.920 0.951 
9.940 0.965 
9.960 0.994 
9.980 1.030 
10.000 1.081 
10.020 1.131 
10.040 1.174 
10.060 1.218 
10.080 1.263 
10.100 1.324 
10.120 1.392 
10.140 1.451 
10.160 1.504 
10.180 1.559 
10.200 1.614 
10.220 1.652 
10.240 1.685 
10.260 1.707 
10.280 1.713 
10.300 1.686 
10.320 1.627 
10.340 1.565 
10.360 1.507 
10.380 1.462 
10.400 1.389 
10.420 1.319 
10.440 1.240 
10.460 1.173 
10.480 1.105 
10.500 1.014 
10.520 0.930 
10.540 0.871 
10.560 0.850 
10.580 0.830 
10.600 0.783 
10.620 0.736 
10.640 0.724 
10.660 0.718 
10.680 0.701 
10.700 0.658 
10.720 0.597 
10.740 0.554 
10.760 0.515 
10.780 0.468 
10.800 0.421 
10.820 0.387 
10.840 0.376 
10.860 0.378 
10.880 0.388 
10.900 0.399 
10.920 0.409 
10.940 0.411 
10.960 0.417 
10.980 0.403 
11.000 0.380 
11.020 0.364 
11.040 0.335 
11.060 0.286 
11.080 0.226 
11.100 0.201 
11.120 0.269 
11.140 0.415 
11.160 0.577 
11.180 0.712 
11.200 0.806 
11.220 0.883 
11.240 0.976 
11.260 1.115 
11.280 1.278 
11.300 1.363 
11.320 1.330 
11.340 1.225 
11.360 1.109 
11.380 1.100 
11.400 1.055 
11.420 1.036 
11.440 1.057 
11.460 1.071 
11.480 1.063 
11.500 1.056 
11.520 1.058 
11.540 1.050 
11.560 1.013 
11.580 0.995 
11.600 0.996 
11.620 1.007 
11.640 1.012 
11.660 1.005 
11.680 1.004 
11.700 0.991 
11.720 0.984 
11.740 0.986 
11.760 0.988 
11.780 0.990 
11.800 0.984 
11.820 0.988 
11.840 1.007 
11.860 1.013 
11.880 1.001 
11.900 0.977 
11.920 0.961 
11.940 0.956 
11.960 0.966 
11.980 0.991 
12.000 1.019 
12.020 1.053 
12.040 1.094 
12.060 1.132 
12.080 1.165 
12.100 1.214 
12.120 1.274 
12.140 1.311 
12.160 1.328 
12.180 1.367 
12.200 1.417 
12.220 1.457 
12.240 1.483 
12.260 1.511 
12.280 1.550 
12.300 1.567 
12.320 1.561 
12.340 1.508 
12.360 1.466 
12.380 1.447 
12.400 1.414 
12.420 1.366 
12.440 1.295 
12.460 1.252 
12.480 1.196 
12.500 1.139 
12.520 1.085 
12.540 1.034 
12.560 0.979 
12.580 0.907 
12.600 0.871 
12.620 0.850 
12.640 0.833 
12.660 0.799 
12.680 0.754 
12.700 0.723 
12.720 0.686 
12.740 0.652 
12.760 0.622 
12.780 0.593 
12.800 0.546 
12.820 0.496 
12.840 0.452 
12.860 0.400 
12.880 0.352 
12.900 0.308 
12.920 0.293 
12.940 0.291 
12.960 0.282 
12.980 0.286 
13.000 0.273 
13.020 0.249 
13.040 0.231 
13.060 0.209 
13.080 0.177 
13.100 0.138 
13.120 0.162 
13.140 0.257 
13.160 0.377 
13.180 0.492 
13.200 0.620 
13.220 0.751 
13.240 0.874 
13.260 0.989 
13.280 1.110 
13.300 1.228 
13.320 1.305 
13.340 1.323 
13.360 1.276 
13.380 1.194 
13.400 1.104 
13.420 1.060 
13.440 1.067 
13.460 1.075 
13.480 1.081 
13.500 1.081 
13.520 1.082 
13.540 1.077 
13.560 1.062 
13.580 1.061 
13.600 1.055 
13.620 1.035 
13.640 1.015 
13.660 1.009 
13.680 1.005 
13.700 0.995 
13.720 0.982 
13.740 0.978 
13.760 0.984 
13.780 0.976 
13.800 0.974 
13.820 0.970 
13.840 0.966 
13.860 0.959 
13.880 0.954 
13.900 0.947 
13.920 0.929 
13.940 0.923 
13.960 0.913 
13.980 0.922 
14.000 0.924 
14.020 0.930 
14.040 0.932 
14.060 0.911 
14.080 0.907 
14.100 0.902 
14.120 0.915 
14.140 0.939 
14.160 0.981 
14.180 1.036 
14.200 1.079 
14.220 1.135 
14.240 1.197 
14.260 1.267 
14.280 1.333 
14.300 1.400 
14.320 1.465 
14.340 1.524 
14.360 1.577 
14.380 1.610 
14.400 1.621 
14.420 1.608 
14.440 1.581 
14.460 1.545 
14.480 1.506 
14.500 1.470 
14.520 1.414 
14.540 1.356 
14.560 1.274 
14.580 1.169 
14.600 1.057 
14.620 0.974 
14.640 0.941 
14.660 0.913 
14.680 0.884 
14.700 0.851 
14.720 0.830 
14.740 0.806 
14.760 0.766 
14.780 0.719 
14.800 0.671 
14.820 0.604 
14.840 0.536 
14.860 0.485 
14.880 0.456 
14.900 0.437 
14.920 0.412 
14.940 0.393 
14.960 0.383 
14.980 0.363 
15.000 0.345 
15.020 0.324 
15.040 0.297 
15.060 0.265 
15.080 0.214 
15.100 0.160 
15.120 0.104 
15.140 0.077 
15.160 0.118 
15.180 0.221 
15.200 0.353 
15.220 0.487 
15.240 0.620 
15.260 0.753 
15.280 0.875 
15.300 0.982 
15.320 1.092 
15.340 1.208 
15.360 1.295 
15.380 1.314 
15.400 1.278 
15.420 1.199 
15.440 1.099 
15.460 1.021 
15.480 1.012 
15.500 1.049 
15.520 1.075 
15.540 1.084 
15.560 1.085 
15.580 1.081 
15.600 1.068 
15.620 1.055 
15.640 1.044 
15.660 1.029 
15.680 1.019 
15.700 1.021 
15.720 1.020 
15.740 1.024 
15.760 1.015 
15.780 1.015 
15.800 1.020 
15.820 1.006 
15.840 0.991 
15.860 0.981 
15.880 0.964 
15.900 0.944 
15.920 0.931 
15.940 0.937 
15.960 0.924 
15.980 0.894 
16.000 0.891 
16.020 0.910 
16.040 0.921 
16.060 0.912 
16.080 0.907 
16.100 0.919 
16.120 0.934 
16.140 0.953 
16.160 0.983 
16.180 1.010 
16.200 1.048 
16.220 1.078 
16.240 1.115 
16.260 1.148 
16.280 1.199 
16.300 1.269 
16.320 1.310 
16.340 1.374 
16.360 1.448 
16.380 1.527 
16.400 1.576 
16.420 1.603 
16.440 1.645 
16.460 1.641 
16.480 1.612 
16.500 1.571 
16.520 1.540 
16.540 1.516 
16.560 1.464 
16.580 1.383 
16.600 1.292 
16.620 1.215 
16.640 1.144 
16.660 1.085 
16.680 1.035 
16.700 0.984 
16.720 0.872 
16.740 0.677 
