# Supplementary material for: Pacing the phasing of leg and arm movements in breaststroke swimming to minimize intra-cyclic velocity fluctuations
Source: PLoS One. 2017 Oct 12;12(10):e0186160. doi: 10.1371/journal.pone.0186160 (PMC5638342; doi:10.1371/journal.pone.0186160)
Supplement: S1 Archive — (ZIP) [file pone.0186160.s003.zip › P2_180_veldata.txt]

% t vx 
0.000 0.613 
0.020 0.836 
0.040 1.187 
0.060 1.402 
0.080 1.522 
0.100 1.568 
0.120 1.587 
0.140 1.622 
0.160 1.617 
0.180 1.569 
0.200 1.517 
0.220 1.465 
0.240 1.428 
0.260 1.378 
0.280 1.323 
0.300 1.256 
0.320 1.180 
0.340 1.118 
0.360 1.059 
0.380 0.999 
0.400 0.939 
0.420 0.884 
0.440 0.853 
0.460 0.836 
0.480 0.844 
0.500 0.843 
0.520 0.814 
0.540 0.752 
0.560 0.679 
0.580 0.653 
0.600 0.628 
0.620 0.602 
0.640 0.573 
0.660 0.527 
0.680 0.491 
0.700 0.463 
0.720 0.448 
0.740 0.450 
0.760 0.444 
0.780 0.446 
0.800 0.433 
0.820 0.403 
0.840 0.383 
0.860 0.368 
0.880 0.369 
0.900 0.364 
0.920 0.348 
0.940 0.332 
0.960 0.355 
0.980 0.414 
1.000 0.486 
1.020 0.563 
1.040 0.677 
1.060 0.830 
1.080 0.983 
1.100 1.126 
1.120 1.280 
1.140 1.419 
1.160 1.499 
1.180 1.478 
1.200 1.342 
1.220 1.199 
1.240 1.077 
1.260 1.015 
1.280 1.005 
1.300 1.013 
1.320 1.051 
1.340 1.061 
1.360 1.082 
1.380 1.109 
1.400 1.107 
1.420 1.086 
1.440 1.062 
1.460 1.067 
1.480 1.055 
1.500 1.051 
1.520 1.063 
1.540 1.062 
1.560 1.046 
1.580 1.018 
1.600 0.996 
1.620 0.996 
1.640 0.989 
1.660 0.994 
1.680 0.997 
1.700 0.985 
1.720 0.996 
1.740 0.990 
1.760 0.997 
1.780 0.982 
1.800 0.983 
1.820 0.978 
1.840 0.979 
1.860 0.982 
1.880 0.969 
1.900 0.965 
1.920 0.938 
1.940 0.940 
1.960 0.928 
1.980 0.913 
2.000 0.917 
2.020 0.927 
2.040 0.966 
2.060 1.007 
2.080 1.054 
2.100 1.114 
2.120 1.166 
2.140 1.220 
2.160 1.273 
2.180 1.324 
2.200 1.376 
2.220 1.429 
2.240 1.492 
2.260 1.549 
2.280 1.589 
2.300 1.612 
2.320 1.639 
2.340 1.651 
2.360 1.640 
2.380 1.620 
2.400 1.597 
2.420 1.568 
2.440 1.521 
2.460 1.454 
2.480 1.378 
2.500 1.290 
2.520 1.193 
2.540 1.104 
2.560 1.015 
2.580 0.943 
2.600 0.886 
2.620 0.850 
2.640 0.816 
2.660 0.776 
2.680 0.745 
2.700 0.701 
2.720 0.641 
2.740 0.583 
2.760 0.551 
2.780 0.533 
2.800 0.499 
2.820 0.468 
2.840 0.453 
2.860 0.448 
2.880 0.427 
2.900 0.394 
2.920 0.364 
2.940 0.331 
2.960 0.304 
2.980 0.270 
3.000 0.233 
3.020 0.199 
3.040 0.205 
3.060 0.283 
3.080 0.408 
3.100 0.551 
3.120 0.703 
3.140 0.850 
3.160 0.994 
3.180 1.141 
3.200 1.297 
3.220 1.433 
3.240 1.485 
3.260 1.456 
3.280 1.364 
3.300 1.256 
3.320 1.151 
3.340 1.090 
3.360 1.092 
3.380 1.103 
3.400 1.089 
3.420 1.071 
3.440 1.070 
3.460 1.074 
3.480 1.084 
3.500 1.093 
3.520 1.114 
3.540 1.124 
3.560 1.123 
3.580 1.118 
3.600 1.106 
3.620 1.098 
3.640 1.101 
3.660 1.097 
3.680 1.086 
3.700 1.066 
3.720 1.048 
3.740 1.039 
3.760 1.035 
3.780 1.019 
3.800 1.011 
3.820 1.007 
3.840 1.005 
3.860 1.000 
3.880 0.992 
3.900 0.988 
3.920 0.965 
3.940 0.964 
3.960 0.960 
3.980 0.968 
4.000 0.956 
4.020 0.925 
4.040 0.916 
4.060 0.909 
4.080 0.900 
4.100 0.889 
4.120 0.895 
4.140 0.916 
4.160 0.953 
4.180 0.999 
4.200 1.066 
4.220 1.127 
4.240 1.178 
4.260 1.239 
4.280 1.289 
4.300 1.340 
4.320 1.394 
4.340 1.459 
4.360 1.543 
4.380 1.623 
4.400 1.694 
4.420 1.735 
4.440 1.725 
4.460 1.699 
4.480 1.662 
4.500 1.613 
4.520 1.536 
4.540 1.454 
4.560 1.368 
4.580 1.266 
4.600 1.152 
4.620 1.062 
4.640 0.995 
4.660 0.925 
4.680 0.866 
4.700 0.820 
4.720 0.798 
4.740 0.773 
4.760 0.751 
4.780 0.743 
4.800 0.730 
4.820 0.700 
4.840 0.650 
4.860 0.613 
4.880 0.593 
4.900 0.581 
4.920 0.580 
4.940 0.586 
4.960 0.581 
4.980 0.531 
5.000 0.465 
5.020 0.399 
5.040 0.354 
5.060 0.321 
5.080 0.281 
5.100 0.255 
5.120 0.245 
5.140 0.260 
5.160 0.328 
5.180 0.445 
5.200 0.588 
5.220 0.725 
5.240 0.846 
5.260 0.976 
5.280 1.102 
5.300 1.240 
5.320 1.375 
5.340 1.457 
5.360 1.449 
5.380 1.375 
5.400 1.264 
5.420 1.158 
5.440 1.100 
5.460 1.116 
5.480 1.150 
5.500 1.105 
5.520 0.165 
5.540 0.535 
5.560 0.923 
5.580 1.165 
5.600 1.217 
5.620 1.198 
5.640 1.175 
5.660 1.151 
5.680 1.119 
5.700 1.104 
5.720 1.093 
5.740 1.077 
5.760 1.070 
5.780 1.066 
5.800 1.057 
5.820 1.032 
5.840 1.015 
5.860 1.010 
5.880 1.017 
5.900 1.020 
5.920 1.035 
5.940 1.042 
5.960 1.035 
5.980 1.030 
6.000 1.030 
6.020 1.031 
6.040 1.005 
6.060 0.984 
6.080 0.995 
6.100 1.021 
6.120 1.062 
6.140 1.106 
6.160 1.146 
6.180 1.169 
6.200 1.191 
6.220 1.250 
6.240 1.326 
6.260 1.384 
6.280 1.431 
6.300 1.485 
6.320 1.548 
6.340 1.613 
6.360 1.673 
6.380 1.744 
6.400 1.788 
6.420 1.804 
6.440 1.823 
6.460 1.818 
6.480 1.770 
6.500 1.681 
6.520 1.605 
6.540 1.534 
6.560 1.434 
6.580 1.319 
6.600 1.215 
6.620 1.118 
6.640 1.023 
6.660 0.955 
6.680 0.928 
6.700 0.903 
6.720 0.859 
6.740 0.809 
6.760 0.776 
6.780 0.748 
6.800 0.707 
6.820 0.655 
6.840 0.608 
6.860 0.559 
6.880 0.504 
6.900 0.464 
6.920 0.429 
6.940 0.419 
6.960 0.402 
6.980 0.387 
7.000 0.374 
7.020 0.363 
7.040 0.364 
7.060 0.351 
7.080 0.325 
7.100 0.319 
7.120 0.361 
7.140 0.434 
7.160 0.540 
7.180 0.683 
7.200 0.854 
7.220 1.002 
7.240 1.130 
7.260 1.262 
7.280 1.388 
7.300 1.476 
7.320 1.512 
7.340 1.497 
7.360 1.438 
7.380 1.352 
7.400 1.276 
7.420 1.220 
7.440 1.187 
7.460 1.178 
7.480 1.169 
7.500 1.163 
7.520 1.173 
7.540 1.199 
7.560 1.229 
7.580 1.204 
7.600 1.177 
7.620 1.169 
7.640 1.177 
7.660 1.171 
7.680 1.135 
7.700 1.109 
7.720 1.093 
7.740 1.102 
7.760 1.099 
7.780 1.100 
7.800 1.089 
7.820 1.080 
7.840 1.074 
7.860 1.062 
7.880 1.065 
7.900 1.071 
7.920 1.069 
7.940 1.063 
7.960 1.052 
7.980 1.043 
8.000 1.025 
8.020 1.014 
8.040 1.003 
8.060 0.999 
8.080 0.987 
8.100 0.970 
8.120 0.963 
8.140 0.957 
8.160 0.970 
8.180 0.988 
8.200 1.023 
8.220 1.072 
8.240 1.119 
8.260 1.157 
8.280 1.202 
8.300 1.262 
8.320 1.341 
8.340 1.417 
8.360 1.467 
8.380 1.522 
8.400 1.597 
8.420 1.686 
8.440 1.736 
8.460 1.744 
8.480 1.744 
8.500 1.726 
8.520 1.683 
8.540 1.620 
8.560 1.570 
8.580 1.513 
8.600 1.430 
8.620 1.329 
8.640 1.243 
8.660 1.172 
8.680 1.104 
8.700 1.030 
8.720 0.977 
8.740 0.948 
8.760 0.911 
8.780 0.867 
8.800 0.809 
8.820 0.745 
8.840 0.689 
8.860 0.640 
8.880 0.608 
8.900 0.564 
8.920 0.518 
8.940 0.498 
8.960 0.483 
8.980 0.474 
9.000 0.468 
9.020 0.463 
9.040 0.453 
9.060 0.415 
9.080 0.364 
9.100 0.298 
9.120 0.210 
9.140 0.156 
9.160 0.174 
9.180 0.252 
9.200 0.357 
9.220 0.476 
9.240 0.649 
9.260 0.847 
9.280 1.016 
9.300 1.145 
9.320 1.243 
9.340 1.345 
9.360 1.432 
9.380 1.473 
9.400 1.466 
9.420 1.383 
9.440 1.259 
9.460 1.150 
9.480 1.099 
9.500 1.117 
9.520 1.120 
9.540 1.115 
9.560 1.095 
9.580 1.095 
9.600 1.115 
9.620 1.135 
9.640 1.161 
9.660 1.165 
9.680 1.155 
9.700 1.125 
9.720 1.107 
9.740 1.099 
9.760 1.103 
9.780 1.100 
9.800 1.082 
9.820 1.074 
9.840 1.053 
9.860 1.046 
9.880 1.043 
9.900 1.035 
9.920 1.039 
9.940 1.029 
9.960 1.038 
9.980 1.051 
10.000 1.052 
10.020 1.054 
10.040 1.046 
10.060 1.023 
10.080 1.002 
10.100 0.987 
10.120 0.979 
10.140 0.969 
10.160 0.957 
10.180 0.957 
10.200 0.957 
10.220 0.963 
10.240 0.994 
10.260 1.018 
10.280 1.036 
10.300 1.055 
10.320 1.100 
10.340 1.155 
10.360 1.206 
10.380 1.289 
10.400 1.377 
10.420 1.461 
10.440 1.544 
10.460 1.644 
10.480 1.732 
10.500 1.791 
10.520 1.813 
10.540 1.798 
10.560 1.767 
10.580 1.716 
10.600 1.574 
10.620 1.508 
10.640 1.428 
10.660 1.348 
10.680 1.281 
10.700 1.224 
10.720 1.133 
10.740 1.042 
10.760 0.959 
10.780 0.892 
10.800 0.843 
10.820 0.791 
10.840 0.776 
10.860 0.757 
10.880 0.709 
10.900 0.654 
10.920 0.604 
10.940 0.546 
10.960 0.493 
10.980 0.449 
11.000 0.432 
11.020 0.411 
11.040 0.391 
11.060 0.388 
11.080 0.386 
11.100 0.389 
11.120 0.375 
11.140 0.347 
11.160 0.329 
11.180 0.306 
11.200 0.323 
11.220 0.365 
11.240 0.427 
11.260 0.531 
11.280 0.661 
11.300 0.818 
11.320 0.956 
11.340 1.081 
11.360 1.203 
11.380 1.342 
11.400 1.468 
11.420 1.508 
11.440 1.440 
11.460 1.320 
11.480 1.221 
11.500 1.169 
11.520 1.139 
11.540 1.115 
11.560 1.081 
11.580 1.042 
11.600 1.037 
11.620 1.052 
11.640 1.090 
11.660 1.118 
11.680 1.115 
11.700 1.083 
11.720 1.051 
11.740 1.039 
11.760 1.021 
11.780 0.990 
11.800 0.984 
11.820 1.005 
11.840 1.035 
11.860 1.048 
11.880 1.041 
11.900 1.036 
11.920 1.019 
11.940 1.005 
11.960 0.985 
11.980 0.967 
12.000 0.953 
12.020 0.951 
12.040 0.953 
12.060 0.946 
12.080 0.934 
12.100 0.919 
12.120 0.930 
12.140 0.940 
12.160 0.938 
12.180 0.932 
12.200 0.918 
12.220 0.935 
12.240 0.946 
12.260 0.960 
12.280 0.981 
12.300 1.018 
12.320 1.067 
12.340 1.104 
12.360 1.142 
12.380 1.192 
12.400 1.252 
12.420 1.309 
12.440 1.351 
12.460 1.378 
12.480 1.419 
12.500 1.496 
12.520 1.592 
12.540 1.659 
12.560 1.683 
12.580 1.672 
12.600 1.653 
12.620 1.619 
12.640 1.558 
12.660 1.476 
12.680 1.388 
12.700 1.322 
12.720 1.268 
12.740 1.208 
12.760 1.140 
12.780 1.066 
12.800 0.996 
12.820 0.933 
12.840 0.864 
12.860 0.802 
12.880 0.754 
12.900 0.714 
12.920 0.688 
12.940 0.659 
12.960 0.624 
12.980 0.572 
13.000 0.533 
13.020 0.524 
13.040 0.525 
13.060 0.497 
13.080 0.454 
13.100 0.429 
13.120 0.417 
13.140 0.405 
13.160 0.369 
13.180 0.339 
13.200 0.300 
13.220 0.256 
13.240 0.230 
13.260 0.237 
13.280 0.303 
13.300 0.397 
13.320 0.505 
13.340 0.619 
13.360 0.740 
13.380 0.867 
13.400 0.992 
13.420 1.116 
13.440 1.236 
13.460 1.345 
13.480 1.409 
13.500 1.414 
13.520 1.364 
13.540 1.279 
13.560 1.208 
13.580 1.169 
13.600 1.152 
13.620 1.128 
13.640 1.105 
13.660 1.102 
13.680 1.104 
13.700 1.115 
13.720 1.133 
13.740 1.154 
13.760 1.149 
13.780 1.126 
13.800 1.110 
13.820 1.090 
13.840 1.080 
13.860 1.069 
13.880 1.066 
13.900 1.062 
13.920 1.059 
13.940 1.062 
13.960 1.046 
13.980 1.035 
14.000 1.016 
14.020 1.002 
14.040 0.984 
14.060 0.969 
14.080 0.967 
14.100 0.968 
14.120 0.979 
14.140 0.977 
14.160 0.976 
14.180 0.966 
14.200 0.956 
14.220 0.954 
14.240 0.945 
14.260 0.933 
14.280 0.919 
14.300 0.909 
14.320 0.903 
14.340 0.905 
14.360 0.918 
14.380 0.942 
14.400 0.965 
14.420 0.996 
14.440 1.043 
14.460 1.091 
14.480 1.146 
14.500 1.210 
14.520 1.283 
14.540 1.360 
14.560 1.420 
14.580 1.478 
14.600 1.550 
14.620 1.628 
14.640 1.684 
14.660 1.702 
14.680 1.693 
14.700 1.670 
14.720 1.629 
14.740 1.572 
14.760 1.510 
14.780 1.443 
14.800 1.360 
14.820 1.273 
14.840 1.183 
14.860 1.118 
14.880 1.045 
14.900 0.949 
14.920 0.855 
14.940 0.786 
14.960 0.762 
14.980 0.742 
15.000 0.720 
15.020 0.689 
15.040 0.646 
15.060 0.583 
15.080 0.533 
15.100 0.484 
15.120 0.444 
15.140 0.404 
15.160 0.362 
15.180 0.310 
15.200 0.235 
15.220 0.184 
15.240 0.154 
15.260 0.146 
15.280 0.149 
15.300 0.189 
15.320 0.278 
15.340 0.419 
15.360 0.601 
15.380 0.787 
15.400 0.933 
15.420 1.036 
15.440 1.129 
15.460 1.215 
15.480 1.309 
15.500 1.360 
15.520 1.352 
15.540 1.275 
15.560 1.157 
15.580 1.046 
15.600 0.971 
15.620 0.962 
15.640 1.000 
15.660 1.047 
15.680 1.068 
15.700 1.060 
15.720 1.052 
15.740 1.053 
15.760 1.034 
15.780 0.995 
15.800 0.952 
15.820 0.949 
15.840 0.944 
15.860 0.925 
15.880 0.918 
15.900 0.929 
15.920 0.961 
15.940 0.966 
15.960 0.939 
15.980 0.899 
16.000 0.887 
16.020 0.898 
16.040 0.892 
16.060 0.855 
