# Supplementary material for: Pacing the phasing of leg and arm movements in breaststroke swimming to minimize intra-cyclic velocity fluctuations
Source: PLoS One. 2017 Oct 12;12(10):e0186160. doi: 10.1371/journal.pone.0186160 (PMC5638342; doi:10.1371/journal.pone.0186160)
Supplement: S1 Archive — (ZIP) [file pone.0186160.s003.zip › P2_225_veldata.txt]

% t vx 
0.000 0.606 
0.020 0.895 
0.040 1.188 
0.060 1.150 
0.080 1.066 
0.100 0.984 
0.120 0.901 
0.140 0.820 
0.160 0.729 
0.180 0.665 
0.200 0.644 
0.220 0.616 
0.240 0.572 
0.260 0.529 
0.280 0.485 
0.300 0.461 
0.320 0.431 
0.340 0.402 
0.360 0.398 
0.380 0.377 
0.400 0.336 
0.420 0.285 
0.440 0.258 
0.460 0.244 
0.480 0.249 
0.500 0.300 
0.520 0.412 
0.540 0.546 
0.560 0.679 
0.580 0.822 
0.600 0.979 
0.620 1.116 
0.640 1.222 
0.660 1.297 
0.680 1.327 
0.700 1.330 
0.720 1.306 
0.740 1.263 
0.760 1.215 
0.780 1.183 
0.800 1.176 
0.820 1.146 
0.840 1.091 
0.860 1.070 
0.880 1.098 
0.900 1.126 
0.920 1.121 
0.940 1.104 
0.960 1.097 
0.980 1.097 
1.000 1.091 
1.020 1.078 
1.040 1.063 
1.060 1.062 
1.080 1.068 
1.100 1.066 
1.120 1.038 
1.140 1.023 
1.160 1.010 
1.180 0.996 
1.200 0.981 
1.220 0.967 
1.240 0.981 
1.260 0.986 
1.280 0.976 
1.300 0.955 
1.320 0.950 
1.340 0.951 
1.360 0.938 
1.380 0.919 
1.400 0.908 
1.420 0.905 
1.440 0.904 
1.460 0.889 
1.480 0.868 
1.500 0.848 
1.520 0.853 
1.540 0.858 
1.560 0.836 
1.580 0.825 
1.600 0.827 
1.620 0.851 
1.640 0.863 
1.660 0.852 
1.680 0.845 
1.700 0.862 
1.720 0.891 
1.740 0.934 
1.760 0.985 
1.780 1.046 
1.800 1.120 
1.820 1.173 
1.840 1.239 
1.860 1.317 
1.880 1.390 
1.900 1.433 
1.920 1.463 
1.940 1.518 
1.960 1.593 
1.980 1.637 
2.000 1.632 
2.020 1.609 
2.040 1.565 
2.060 1.504 
2.080 1.430 
2.100 1.361 
2.120 1.303 
2.140 1.224 
2.160 1.143 
2.180 1.083 
2.200 1.042 
2.220 0.980 
2.240 0.899 
2.260 0.831 
2.280 0.781 
2.300 0.725 
2.320 0.656 
2.340 0.590 
2.360 0.533 
2.380 0.487 
2.400 0.441 
2.420 0.398 
2.440 0.370 
2.460 0.355 
2.480 0.324 
2.500 0.274 
2.520 0.237 
2.540 0.221 
2.560 0.202 
2.580 0.199 
2.600 0.243 
2.620 0.351 
2.640 0.490 
2.660 0.650 
2.680 0.826 
2.700 0.989 
2.720 1.127 
2.740 1.230 
2.760 1.317 
2.780 1.371 
2.800 1.375 
2.820 1.321 
2.840 1.234 
2.860 1.162 
2.880 1.115 
2.900 1.114 
2.920 1.140 
2.940 1.169 
2.960 1.163 
2.980 1.131 
3.000 1.125 
3.020 1.136 
3.040 1.135 
3.060 1.111 
3.080 1.097 
3.100 1.084 
3.120 1.064 
3.140 1.029 
3.160 1.012 
3.180 1.018 
3.200 1.015 
3.220 1.029 
3.240 1.022 
3.260 1.025 
3.280 1.011 
3.300 0.993 
3.320 0.980 
3.340 0.961 
3.360 0.948 
3.380 0.935 
3.400 0.935 
3.420 0.933 
3.440 0.941 
3.460 0.933 
3.480 0.934 
3.500 0.927 
3.520 0.926 
3.540 0.924 
3.560 0.897 
3.580 0.883 
3.600 0.871 
3.620 0.864 
3.640 0.858 
3.660 0.860 
3.680 0.859 
3.700 0.833 
3.720 0.827 
3.740 0.854 
3.760 0.895 
3.780 0.927 
3.800 0.949 
3.820 0.998 
3.840 1.058 
3.860 1.141 
3.880 1.224 
3.900 1.280 
3.920 1.329 
3.940 1.383 
3.960 1.474 
3.980 1.548 
4.000 1.580 
4.020 1.598 
4.040 1.609 
4.060 1.622 
4.080 1.613 
4.100 1.592 
4.120 1.574 
4.140 1.526 
4.160 1.460 
4.180 1.371 
4.200 1.281 
4.220 1.191 
4.240 1.102 
4.260 1.020 
4.280 0.946 
4.300 0.876 
4.320 0.807 
4.340 0.753 
4.360 0.695 
4.380 0.630 
4.400 0.566 
4.420 0.506 
4.440 0.459 
4.460 0.419 
4.480 0.391 
4.500 0.391 
4.520 0.389 
4.540 0.381 
4.560 0.335 
4.580 0.258 
4.600 0.181 
4.620 0.141 
4.640 0.175 
4.660 0.254 
4.680 0.349 
4.700 0.463 
4.720 0.616 
4.740 0.796 
4.760 0.971 
4.780 1.101 
4.800 1.184 
4.820 1.252 
4.840 1.313 
4.860 1.345 
4.880 1.332 
4.900 1.263 
4.920 1.177 
4.940 1.097 
4.960 1.068 
4.980 1.078 
5.000 1.088 
5.020 1.092 
5.040 1.106 
5.060 1.124 
5.080 1.125 
5.100 1.106 
5.120 1.085 
5.140 1.060 
5.160 1.023 
5.180 1.005 
5.200 0.986 
5.220 0.991 
5.240 0.991 
5.260 0.979 
5.280 0.971 
5.300 0.972 
5.320 0.980 
5.340 0.970 
5.360 0.951 
5.380 0.960 
5.400 0.961 
5.420 0.945 
5.440 0.942 
5.460 0.942 
5.480 0.940 
5.500 0.929 
5.520 0.913 
5.540 0.914 
5.560 0.915 
5.580 0.916 
5.600 0.906 
5.620 0.883 
5.640 0.937 
5.660 0.941 
5.680 0.946 
5.700 0.934 
5.720 0.927 
5.740 0.937 
5.760 0.962 
5.780 0.980 
5.800 0.989 
5.820 1.019 
5.840 1.056 
5.860 1.102 
5.880 1.133 
5.900 1.162 
5.920 1.208 
5.940 1.281 
5.960 1.353 
5.980 1.431 
6.000 1.508 
6.020 1.583 
6.040 1.629 
6.060 1.667 
6.080 1.719 
6.100 1.768 
6.120 1.779 
6.140 1.734 
6.160 1.667 
6.180 1.591 
6.200 1.542 
6.220 1.458 
6.240 1.330 
6.260 1.196 
6.280 1.088 
6.300 0.984 
6.320 0.868 
6.340 0.750 
6.360 0.662 
6.380 0.608 
6.400 0.600 
6.420 0.613 
6.440 0.614 
6.460 0.592 
6.480 0.545 
6.500 0.496 
6.520 0.445 
6.540 0.411 
6.560 0.387 
6.580 0.365 
6.600 0.334 
6.620 0.299 
6.640 0.293 
6.660 0.316 
6.680 0.371 
6.700 0.450 
6.720 0.564 
6.740 0.745 
6.760 0.947 
6.780 1.130 
6.800 1.263 
6.820 1.384 
6.840 1.488 
6.860 1.510 
6.880 1.469 
6.900 1.380 
6.920 1.288 
6.940 1.215 
6.960 1.150 
6.980 1.129 
7.000 1.142 
7.020 1.167 
7.040 1.180 
7.060 1.140 
7.080 1.106 
7.100 1.109 
7.120 1.112 
7.140 1.122 
7.160 1.133 
7.180 1.134 
7.200 1.132 
7.220 1.090 
7.240 1.067 
7.260 1.054 
7.280 1.047 
7.300 1.048 
7.320 1.040 
7.340 1.034 
7.360 1.020 
7.380 1.013 
7.400 1.010 
7.420 1.006 
7.440 0.996 
7.460 0.973 
7.480 0.947 
7.500 0.931 
7.520 0.922 
7.540 0.926 
7.560 0.921 
7.580 0.911 
7.600 0.901 
7.620 0.893 
7.640 0.888 
7.660 0.890 
7.680 0.894 
7.700 0.890 
7.720 0.900 
7.740 0.920 
7.760 0.955 
7.780 0.979 
7.800 1.004 
7.820 1.042 
7.840 1.078 
7.860 1.130 
7.880 1.197 
7.900 1.269 
7.920 1.336 
7.940 1.393 
7.960 1.463 
7.980 1.542 
8.000 1.627 
8.020 1.673 
8.040 1.685 
8.060 1.702 
8.080 1.701 
8.100 1.669 
8.120 1.599 
8.140 1.551 
8.160 1.509 
8.180 1.446 
8.200 1.368 
8.220 1.283 
8.240 1.196 
8.260 1.086 
8.280 0.959 
8.300 0.841 
8.320 0.755 
8.340 0.698 
8.360 0.641 
8.380 0.583 
8.400 0.526 
8.420 0.490 
8.440 0.478 
8.460 0.471 
8.480 0.464 
8.500 0.442 
8.520 0.416 
8.540 0.373 
8.560 0.318 
8.580 0.259 
8.600 0.189 
8.620 0.131 
8.640 0.128 
8.660 0.192 
8.680 0.307 
8.700 0.451 
8.720 0.622 
8.740 0.807 
8.760 0.997 
8.780 1.158 
8.800 1.285 
8.820 1.379 
8.840 1.447 
8.860 1.471 
8.880 1.424 
8.900 1.341 
8.920 1.264 
8.940 1.207 
8.960 1.167 
8.980 1.147 
9.000 1.156 
9.020 1.165 
9.040 1.163 
9.060 1.161 
9.080 1.145 
9.100 1.131 
9.120 1.111 
9.140 1.105 
9.160 1.111 
9.180 1.100 
9.200 1.086 
9.220 1.064 
9.240 1.058 
9.260 1.066 
9.280 1.074 
9.300 1.085 
9.320 1.091 
9.340 1.092 
9.360 1.087 
9.380 1.068 
9.400 1.045 
9.420 1.024 
9.440 1.019 
9.460 1.012 
9.480 0.989 
9.500 0.985 
9.520 0.986 
9.540 0.982 
9.560 0.966 
9.580 0.956 
9.600 0.945 
9.620 0.930 
9.640 0.919 
9.660 0.911 
9.680 0.913 
9.700 0.927 
9.720 0.961 
9.740 1.001 
9.760 1.034 
9.780 1.075 
9.800 1.112 
9.820 1.162 
9.840 1.228 
9.860 1.281 
9.880 1.312 
9.900 1.299 
9.920 1.339 
9.940 1.428 
9.960 1.555 
9.980 1.646 
10.000 1.676 
10.020 1.708 
10.040 1.709 
10.060 1.700 
10.080 1.678 
10.100 1.636 
10.120 1.587 
10.140 1.500 
10.160 1.405 
10.180 1.331 
10.200 1.241 
10.220 1.159 
10.240 1.073 
10.260 1.000 
10.280 0.927 
10.300 0.845 
10.320 0.783 
10.340 0.724 
10.360 0.674 
10.380 0.622 
10.400 0.588 
10.420 0.548 
10.440 0.490 
10.460 0.441 
10.480 0.408 
10.500 0.392 
10.520 0.358 
10.540 0.306 
10.560 0.244 
10.580 0.179 
10.600 0.128 
10.620 0.100 
10.640 0.105 
10.660 0.157 
10.680 0.273 
10.700 0.449 
10.720 0.657 
10.740 0.821 
10.760 1.024 
10.780 1.183 
10.800 1.287 
10.820 1.331 
10.840 1.357 
10.860 1.350 
10.880 1.303 
10.900 1.247 
10.920 1.209 
10.940 1.198 
10.960 1.171 
10.980 1.137 
11.000 1.113 
11.020 1.115 
11.040 1.123 
11.060 1.130 
11.080 1.147 
11.100 1.155 
11.120 1.149 
11.140 1.130 
11.160 1.113 
11.180 1.083 
11.200 1.060 
11.220 1.053 
11.240 1.055 
11.260 1.046 
11.280 1.036 
11.300 1.048 
11.320 1.056 
11.340 1.059 
11.360 1.034 
11.380 1.024 
11.400 1.004 
11.420 0.973 
11.440 0.963 
11.460 0.952 
11.480 0.943 
11.500 0.934 
11.520 0.933 
11.540 0.939 
11.560 0.917 
11.580 0.896 
11.600 0.892 
11.620 0.866 
11.640 0.847 
11.660 0.840 
11.680 0.859 
11.700 0.865 
11.720 0.844 
11.740 0.835 
11.760 0.832 
11.780 0.858 
11.800 0.864 
11.820 0.873 
11.840 0.913 
11.860 0.956 
11.880 1.015 
11.900 1.060 
11.920 1.104 
11.940 1.144 
11.960 1.179 
11.980 1.238 
12.000 1.313 
12.020 1.367 
12.040 1.414 
12.060 1.479 
12.080 1.552 
12.100 1.615 
12.120 1.643 
12.140 1.661 
12.160 1.670 
12.180 1.645 
12.200 1.613 
12.220 1.574 
12.240 1.503 
12.260 1.403 
12.280 1.265 
12.300 1.128 
12.320 1.003 
12.340 0.903 
12.360 0.846 
12.380 0.809 
12.400 0.784 
12.420 0.755 
12.440 0.716 
12.460 0.671 
12.480 0.620 
12.500 0.574 
12.520 0.535 
12.540 0.508 
12.560 0.473 
12.580 0.433 
12.600 0.403 
12.620 0.383 
12.640 0.365 
12.660 0.325 
12.680 0.282 
12.700 0.263 
12.720 0.256 
12.740 0.260 
12.760 0.287 
12.780 0.362 
12.800 0.480 
12.820 0.592 
12.840 0.721 
12.860 0.867 
12.880 1.016 
12.900 1.141 
12.920 1.263 
12.940 1.384 
12.960 1.457 
12.980 1.447 
13.000 1.352 
13.020 1.216 
13.040 1.099 
13.060 1.041 
13.080 1.044 
13.100 1.079 
13.120 1.102 
13.140 1.110 
13.160 1.114 
13.180 1.127 
13.200 1.128 
13.220 1.107 
13.240 1.086 
13.260 1.067 
13.280 1.048 
13.300 1.020 
13.320 1.005 
13.340 1.012 
13.360 1.014 
13.380 1.028 
13.400 1.023 
13.420 1.021 
13.440 1.013 
13.460 1.002 
13.480 0.992 
13.500 0.978 
13.520 0.965 
13.540 0.954 
13.560 0.945 
13.580 0.936 
13.600 0.936 
13.620 0.924 
13.640 0.927 
13.660 0.914 
13.680 0.900 
13.700 0.889 
13.720 0.873 
13.740 0.861 
13.760 0.849 
13.780 0.850 
13.800 0.845 
13.820 0.835 
13.840 0.842 
13.860 0.851 
13.880 0.843 
13.900 0.831 
13.920 0.833 
13.940 0.838 
13.960 0.830 
13.980 0.854 
14.000 0.911 
14.020 0.969 
14.040 1.014 
14.060 1.052 
14.080 1.115 
14.100 1.180 
14.120 1.255 
14.140 1.326 
14.160 1.395 
14.180 1.464 
14.200 1.536 
14.220 1.596 
14.240 1.629 
14.260 1.638 
14.280 1.613 
14.300 1.572 
14.320 1.513 
14.340 1.464 
14.360 1.400 
14.380 1.321 
14.400 1.234 
14.420 1.153 
14.440 1.084 
14.460 1.020 
14.480 0.949 
14.500 0.863 
14.520 0.784 
14.540 0.724 
14.560 0.687 
14.580 0.653 
14.600 0.606 
14.620 0.569 
14.640 0.550 
14.660 0.536 
14.680 0.492 
14.700 0.441 
14.720 0.399 
14.740 0.378 
14.760 0.350 
14.780 0.286 
14.800 0.224 
14.820 0.176 
14.840 0.169 
14.860 0.171 
14.880 0.204 
14.900 0.299 
14.920 0.437 
14.940 0.594 
14.960 0.747 
14.980 0.903 
15.000 1.038 
15.020 1.141 
15.040 1.224 
15.060 1.285 
15.080 1.321 
15.100 1.309 
15.120 1.250 
15.140 1.160 
15.160 1.082 
15.180 1.061 
15.200 1.090 
15.220 1.114 
15.240 1.118 
15.260 1.106 
15.280 1.095 
15.300 1.084 
15.320 1.062 
15.340 1.050 
15.360 1.028 
15.380 1.003 
15.400 0.989 
15.420 0.984 
15.440 0.983 
15.460 0.985 
15.480 0.988 
15.500 0.987 
15.520 0.991 
15.540 1.009 
15.560 1.012 
15.580 0.994 
15.600 0.983 
15.620 0.989 
15.640 0.987 
15.660 0.968 
15.680 0.952 
15.700 0.941 
15.720 0.936 
15.740 0.946 
15.760 0.955 
15.780 0.940 
15.800 0.922 
15.820 0.919 
15.840 0.935 
15.860 0.953 
15.880 0.954 
15.900 0.951 
15.920 0.969 
15.940 1.007 
15.960 1.045 
15.980 1.086 
16.000 1.123 
16.020 1.167 
16.040 1.213 
16.060 1.277 
16.080 1.347 
16.100 1.388 
16.120 1.407 
