# Supplementary material for: Pacing the phasing of leg and arm movements in breaststroke swimming to minimize intra-cyclic velocity fluctuations
Source: PLoS One. 2017 Oct 12;12(10):e0186160. doi: 10.1371/journal.pone.0186160 (PMC5638342; doi:10.1371/journal.pone.0186160)
Supplement: S1 Archive — (ZIP) [file pone.0186160.s003.zip › P2_270_veldata.txt]

% t vx 
0.000 0.541 
0.020 0.602 
0.040 0.856 
0.060 1.143 
0.080 1.219 
0.100 1.201 
0.120 1.174 
0.140 1.162 
0.160 1.148 
0.180 1.128 
0.200 1.114 
0.220 1.106 
0.240 1.118 
0.260 1.103 
0.280 1.075 
0.300 1.048 
0.320 1.048 
0.340 1.057 
0.360 1.051 
0.380 1.023 
0.400 0.990 
0.420 0.987 
0.440 0.996 
0.460 0.998 
0.480 0.987 
0.500 0.983 
0.520 0.989 
0.540 0.985 
0.560 0.964 
0.580 0.932 
0.600 0.900 
0.620 0.879 
0.640 0.884 
0.660 0.891 
0.680 0.883 
0.700 0.868 
0.720 0.859 
0.740 0.875 
0.760 0.880 
0.780 0.866 
0.800 0.834 
0.820 0.791 
0.840 0.790 
0.860 0.825 
0.880 0.867 
0.900 0.887 
0.920 0.896 
0.940 0.918 
0.960 0.966 
0.980 1.026 
1.000 1.050 
1.020 1.073 
1.040 1.097 
1.060 1.146 
1.080 1.225 
1.100 1.318 
1.120 1.434 
1.140 1.532 
1.160 1.617 
1.180 1.699 
1.200 1.745 
1.220 1.740 
1.240 1.708 
1.260 1.672 
1.280 1.630 
1.300 1.573 
1.320 1.498 
1.340 1.414 
1.360 1.308 
1.380 1.174 
1.400 1.031 
1.420 0.879 
1.440 0.746 
1.460 0.644 
1.480 0.575 
1.500 0.524 
1.520 0.499 
1.540 0.485 
1.560 0.450 
1.580 0.413 
1.600 0.376 
1.620 0.363 
1.640 0.342 
1.660 0.295 
1.680 0.246 
1.700 0.204 
1.720 0.203 
1.740 0.238 
1.760 0.311 
1.780 0.427 
1.800 0.574 
1.820 0.738 
1.840 0.924 
1.860 1.116 
1.880 1.271 
1.900 1.379 
1.920 1.440 
1.940 1.476 
1.960 1.479 
1.980 1.440 
2.000 1.360 
2.020 1.257 
2.040 1.195 
2.060 1.190 
2.080 1.210 
2.100 1.196 
2.120 1.169 
2.140 1.158 
2.160 1.166 
2.180 1.172 
2.200 1.149 
2.220 1.137 
2.240 1.132 
2.260 1.113 
2.280 1.084 
2.300 1.052 
2.320 1.044 
2.340 1.054 
2.360 1.056 
2.380 1.074 
2.400 1.084 
2.420 1.067 
2.440 1.054 
2.460 1.036 
2.480 1.036 
2.500 1.024 
2.520 0.995 
2.540 0.981 
2.560 0.963 
2.580 0.955 
2.600 0.951 
2.620 0.942 
2.640 0.948 
2.660 0.940 
2.680 0.944 
2.700 0.942 
2.720 0.936 
2.740 0.938 
2.760 0.918 
2.780 0.906 
2.800 0.887 
2.820 0.874 
2.840 0.871 
2.860 0.863 
2.880 0.867 
2.900 0.890 
2.920 0.918 
2.940 0.950 
2.960 0.988 
2.980 1.044 
3.000 1.103 
3.020 1.145 
3.040 1.199 
3.060 1.293 
3.080 1.406 
3.100 1.496 
3.120 1.580 
3.140 1.679 
3.160 1.763 
3.180 1.783 
3.200 1.754 
3.220 1.742 
3.240 1.738 
3.260 1.685 
3.280 1.596 
3.300 1.489 
3.320 1.379 
3.340 1.263 
3.360 1.134 
3.380 1.018 
3.400 0.879 
3.420 0.768 
3.440 0.690 
3.460 0.647 
3.480 0.616 
3.500 0.570 
3.520 0.540 
3.540 0.511 
3.560 0.463 
3.580 0.398 
3.600 0.333 
3.620 0.277 
3.640 0.209 
3.660 0.125 
3.680 0.092 
3.700 0.151 
3.720 0.278 
3.740 0.439 
3.760 0.609 
3.780 0.812 
3.800 1.031 
3.820 1.214 
3.840 1.360 
3.860 1.455 
3.880 1.517 
3.900 1.530 
3.920 1.465 
3.940 1.348 
3.960 1.225 
3.980 1.155 
4.000 1.120 
4.020 1.107 
4.040 1.120 
4.060 1.145 
4.080 1.160 
4.100 1.161 
4.120 1.149 
4.140 1.122 
4.160 1.088 
4.180 1.082 
4.200 1.094 
4.220 1.083 
4.240 1.071 
4.260 1.053 
4.280 1.061 
4.300 1.063 
4.320 1.064 
4.340 1.045 
4.360 1.009 
4.380 1.003 
4.400 0.983 
4.420 0.982 
4.440 0.966 
4.460 0.954 
4.480 0.943 
4.500 0.922 
4.520 0.918 
4.540 0.919 
4.560 0.931 
4.580 0.935 
4.600 0.926 
4.620 0.919 
4.640 0.914 
4.660 0.908 
4.680 0.884 
4.700 0.868 
4.720 0.879 
4.740 0.892 
4.760 0.890 
4.780 0.862 
4.800 0.832 
4.820 0.828 
4.840 0.856 
4.860 0.882 
4.880 0.880 
4.900 0.863 
4.920 0.892 
4.940 0.969 
4.960 1.013 
4.980 1.030 
5.000 1.068 
5.020 1.168 
5.040 1.289 
5.060 1.374 
5.080 1.432 
5.100 1.515 
5.120 1.644 
5.140 1.776 
5.160 1.857 
5.180 1.846 
5.200 1.800 
5.220 1.755 
5.240 1.700 
5.260 1.681 
5.280 1.610 
5.300 1.463 
5.320 1.308 
5.340 1.151 
5.360 1.009 
5.380 0.880 
5.400 0.763 
5.420 0.658 
5.440 0.547 
5.460 0.478 
5.480 0.448 
5.500 0.449 
5.520 0.455 
5.540 0.447 
5.560 0.407 
5.580 0.354 
5.600 0.313 
5.620 0.286 
5.640 0.260 
5.660 0.234 
5.680 0.254 
5.700 0.327 
5.720 0.443 
5.740 0.579 
5.760 0.724 
5.780 0.906 
5.800 1.106 
5.820 1.255 
5.840 1.350 
5.860 1.435 
5.880 1.522 
5.900 1.548 
5.920 1.498 
5.940 1.406 
5.960 1.331 
5.980 1.270 
6.000 1.226 
6.020 1.212 
6.040 1.217 
6.060 1.225 
6.080 1.216 
6.100 1.224 
6.120 1.239 
6.140 1.239 
6.160 1.209 
6.180 1.162 
6.200 1.129 
6.220 1.097 
6.240 1.079 
6.260 1.069 
6.280 1.069 
6.300 1.077 
6.320 1.090 
6.340 1.117 
6.360 1.131 
6.380 1.100 
6.400 1.066 
6.420 1.057 
6.440 1.057 
6.460 1.041 
6.480 1.006 
6.500 0.996 
6.520 0.986 
6.540 0.995 
6.560 0.997 
6.580 0.990 
6.600 0.985 
6.620 0.977 
6.640 0.974 
6.660 0.955 
6.680 0.931 
6.700 0.924 
6.720 0.918 
6.740 0.903 
6.760 0.882 
6.780 0.883 
6.800 0.887 
6.820 0.872 
6.840 0.859 
6.860 0.872 
6.880 0.892 
6.900 0.881 
6.920 0.877 
6.940 0.887 
6.960 0.897 
6.980 0.908 
7.000 0.919 
7.020 0.944 
7.040 0.964 
7.060 0.990 
7.080 1.050 
7.100 1.122 
7.120 1.216 
7.140 1.301 
7.160 1.392 
7.180 1.507 
7.200 1.630 
7.220 1.727 
7.240 1.776 
7.260 1.809 
7.280 1.812 
7.300 1.782 
7.320 1.720 
7.340 1.658 
7.360 1.594 
7.380 1.513 
7.400 1.407 
7.420 1.281 
7.440 1.153 
7.460 1.014 
7.480 0.869 
7.500 0.731 
7.520 0.617 
7.540 0.540 
7.560 0.492 
7.580 0.459 
7.600 0.432 
7.620 0.395 
7.640 0.363 
7.660 0.339 
7.680 0.311 
7.700 0.283 
7.720 0.245 
7.740 0.220 
7.760 0.198 
7.780 0.170 
7.800 0.158 
7.820 0.213 
7.840 0.347 
7.860 0.517 
7.880 0.688 
7.900 0.870 
7.920 1.055 
7.940 1.210 
7.960 1.346 
7.980 1.466 
8.000 1.565 
8.020 1.611 
8.040 1.579 
8.060 1.489 
8.080 1.370 
8.100 1.278 
8.120 1.235 
8.140 1.216 
8.160 1.201 
8.180 1.194 
8.200 1.200 
8.220 1.214 
8.240 1.230 
8.260 1.242 
8.280 1.242 
8.300 1.227 
8.320 1.184 
8.340 1.126 
8.360 1.064 
8.380 1.040 
8.400 1.054 
8.420 1.069 
8.440 1.086 
8.460 1.087 
8.480 1.093 
8.500 1.083 
8.520 1.068 
8.540 1.053 
8.560 1.033 
8.580 1.014 
8.600 1.007 
8.620 1.003 
8.640 1.006 
8.660 1.001 
8.680 1.000 
8.700 1.003 
8.720 0.996 
8.740 0.993 
8.760 0.984 
8.780 0.994 
8.800 0.992 
8.820 0.984 
8.840 0.978 
8.860 0.956 
8.880 0.932 
8.900 0.911 
8.920 0.903 
8.940 0.891 
8.960 0.874 
8.980 0.887 
9.000 0.912 
9.020 0.931 
9.040 0.952 
9.060 0.985 
9.080 1.032 
9.100 1.086 
9.120 1.144 
9.140 1.201 
9.160 1.266 
9.180 1.358 
9.200 1.471 
9.220 1.576 
9.240 1.665 
9.260 1.734 
9.280 1.780 
9.300 1.789 
9.320 1.767 
9.340 1.720 
9.360 1.688 
9.380 1.644 
9.400 1.548 
9.420 1.412 
9.440 1.271 
9.460 1.151 
9.480 1.016 
9.500 0.853 
9.520 0.695 
9.540 0.576 
9.560 0.533 
9.580 0.532 
9.600 0.535 
9.620 0.531 
9.640 0.500 
9.660 0.476 
9.680 0.433 
9.700 0.396 
9.720 0.361 
9.740 0.309 
9.760 0.252 
9.780 0.164 
9.800 0.088 
9.820 0.057 
9.840 0.119 
9.860 0.255 
9.880 0.437 
9.900 0.643 
9.920 0.852 
9.940 1.036 
9.960 1.173 
9.980 1.301 
10.000 1.430 
10.020 1.530 
10.040 1.575 
10.060 1.542 
10.080 1.448 
10.100 1.332 
10.120 1.241 
10.140 1.180 
10.160 1.154 
10.180 1.143 
10.200 1.162 
10.220 1.189 
10.240 1.210 
10.260 1.223 
10.280 1.215 
10.300 1.201 
10.320 1.171 
10.340 1.145 
10.360 1.134 
10.380 1.127 
10.400 1.119 
10.420 1.122 
10.440 1.139 
10.460 1.146 
10.480 1.141 
10.500 1.125 
10.520 1.114 
10.540 1.092 
10.560 1.065 
10.580 1.040 
10.600 1.024 
10.620 1.006 
10.640 0.990 
10.660 0.975 
10.680 0.971 
10.700 0.969 
10.720 0.970 
10.740 0.963 
10.760 0.954 
10.780 0.947 
10.800 0.929 
10.820 0.911 
10.840 0.915 
10.860 0.919 
10.880 0.899 
10.900 0.870 
10.920 0.857 
10.940 0.868 
10.960 0.883 
10.980 0.882 
11.000 0.863 
11.020 0.826 
11.040 0.803 
11.060 0.809 
11.080 0.824 
11.100 0.851 
11.120 0.876 
11.140 0.913 
11.160 0.946 
11.180 0.962 
11.200 1.007 
11.220 1.119 
11.240 1.228 
11.260 1.286 
11.280 1.342 
11.300 1.445 
11.320 1.567 
11.340 1.640 
11.360 1.710 
11.380 1.762 
11.400 1.761 
11.420 1.717 
11.440 1.654 
11.460 1.608 
11.480 1.560 
11.500 1.500 
11.520 1.395 
11.540 1.268 
11.560 1.145 
11.580 1.011 
11.600 0.863 
11.620 0.722 
11.640 0.640 
11.660 0.591 
11.680 0.558 
11.700 0.518 
11.720 0.483 
11.740 0.459 
11.760 0.433 
11.780 0.410 
11.800 0.363 
11.820 0.332 
11.840 0.299 
11.860 0.255 
11.880 0.211 
11.900 0.166 
11.920 0.147 
11.940 0.136 
11.960 0.185 
11.980 0.300 
12.000 0.455 
12.020 0.644 
12.040 0.860 
12.060 1.089 
12.080 1.267 
12.100 1.370 
12.120 1.408 
12.140 1.413 
12.160 1.383 
12.180 1.324 
12.200 1.262 
12.220 1.212 
12.240 1.184 
12.260 1.167 
12.280 1.176 
12.300 1.193 
12.320 1.196 
12.340 1.179 
12.360 1.164 
12.380 1.168 
12.400 1.184 
12.420 1.189 
12.440 1.149 
12.460 1.107 
12.480 1.077 
12.500 1.060 
12.520 1.045 
12.540 1.023 
12.560 1.036 
12.580 1.060 
12.600 1.079 
12.620 1.090 
12.640 1.078 
12.660 1.061 
12.680 1.036 
12.700 1.010 
12.720 0.997 
12.740 0.984 
12.760 0.981 
12.780 0.977 
12.800 0.977 
12.820 0.967 
12.840 0.967 
12.860 0.962 
12.880 0.945 
12.900 0.939 
12.920 0.912 
12.940 0.904 
12.960 0.898 
12.980 0.895 
13.000 0.894 
13.020 0.882 
13.040 0.871 
13.060 0.869 
13.080 0.867 
13.100 0.859 
13.120 0.844 
13.140 0.841 
13.160 0.843 
13.180 0.837 
13.200 0.837 
13.220 0.847 
13.240 0.861 
13.260 0.877 
13.280 0.913 
13.300 0.964 
13.320 1.007 
13.340 1.041 
13.360 1.087 
13.380 1.159 
13.400 1.226 
13.420 1.282 
13.440 1.329 
13.460 1.397 
13.480 1.494 
13.500 1.595 
13.520 1.675 
13.540 1.694 
13.560 1.670 
13.580 1.643 
13.600 1.618 
13.620 1.576 
13.640 1.511 
13.660 1.411 
13.680 1.278 
13.700 1.143 
13.720 1.025 
13.740 0.925 
13.760 0.834 
13.780 0.750 
13.800 0.688 
13.820 0.639 
13.840 0.606 
13.860 0.567 
13.880 0.511 
13.900 0.455 
13.920 0.403 
13.940 0.365 
13.960 0.331 
13.980 0.307 
14.000 0.296 
14.020 0.267 
14.040 0.215 
14.060 0.162 
14.080 0.139 
14.100 0.169 
14.120 0.242 
14.140 0.342 
14.160 0.483 
14.180 0.656 
14.200 0.843 
14.220 1.005 
14.240 1.135 
14.260 1.266 
14.280 1.409 
14.300 1.506 
14.320 1.511 
14.340 1.428 
14.360 1.293 
14.380 1.169 
14.400 1.092 
14.420 1.091 
14.440 1.121 
14.460 1.135 
14.480 1.138 
14.500 1.138 
14.520 1.140 
14.540 1.123 
14.560 1.095 
14.580 1.052 
14.600 1.005 
14.620 0.972 
14.640 0.958 
14.660 0.965 
14.680 0.976 
14.700 0.986 
14.720 1.005 
14.740 1.020 
14.760 1.031 
14.780 1.032 
14.800 1.012 
14.820 1.006 
14.840 0.991 
14.860 0.969 
14.880 0.946 
14.900 0.930 
14.920 0.930 
14.940 0.914 
14.960 0.902 
14.980 0.930 
15.000 0.953 
15.020 0.931 
15.040 0.873 
15.060 0.837 
15.080 0.852 
15.100 0.874 
15.120 0.885 
15.140 0.881 
15.160 0.866 
15.180 0.851 
15.200 0.848 
15.220 0.854 
15.240 0.869 
15.260 0.869 
15.280 0.866 
15.300 0.869 
15.320 0.879 
15.340 0.895 
15.360 0.924 
15.380 0.972 
15.400 1.042 
15.420 1.116 
15.440 1.192 
15.460 1.288 
15.480 1.388 
15.500 1.489 
15.520 1.556 
15.540 1.608 
15.560 1.648 
15.580 1.677 
15.600 1.695 
15.620 1.672 
15.640 1.629 
15.660 1.557 
15.680 1.452 
15.700 1.310 
