# Supplementary material for: Pacing the phasing of leg and arm movements in breaststroke swimming to minimize intra-cyclic velocity fluctuations
Source: PLoS One. 2017 Oct 12;12(10):e0186160. doi: 10.1371/journal.pone.0186160 (PMC5638342; doi:10.1371/journal.pone.0186160)
Supplement: S1 Archive — (ZIP) [file pone.0186160.s003.zip › P3_1_veldata.txt]

% t vx 
0.000 0.284 
0.020 0.401 
0.040 0.699 
0.060 0.985 
0.080 1.106 
0.100 1.124 
0.120 1.117 
0.140 1.104 
0.160 1.090 
0.180 1.072 
0.200 1.069 
0.220 1.078 
0.240 1.073 
0.260 1.057 
0.280 1.044 
0.300 1.038 
0.320 1.031 
0.340 1.021 
0.360 1.005 
0.380 0.989 
0.400 0.975 
0.420 0.970 
0.440 0.964 
0.460 0.959 
0.480 0.972 
0.500 0.975 
0.520 0.956 
0.540 0.936 
0.560 0.942 
0.580 0.949 
0.600 0.937 
0.620 0.921 
0.640 0.927 
0.660 0.938 
0.680 0.928 
0.700 0.913 
0.720 0.914 
0.740 0.930 
0.760 0.919 
0.780 0.900 
0.800 0.903 
0.820 0.919 
0.840 0.920 
0.860 0.893 
0.880 0.882 
0.900 0.898 
0.920 0.908 
0.940 0.892 
0.960 0.872 
0.980 0.874 
1.000 0.889 
1.020 0.890 
1.040 0.882 
1.060 0.877 
1.080 0.886 
1.100 0.895 
1.120 0.893 
1.140 0.897 
1.160 0.908 
1.180 0.922 
1.200 0.924 
1.220 0.931 
1.240 0.945 
1.260 0.958 
1.280 0.971 
1.300 0.995 
1.320 1.027 
1.340 1.064 
1.360 1.102 
1.380 1.141 
1.400 1.183 
1.420 1.228 
1.440 1.284 
1.460 1.341 
1.480 1.402 
1.500 1.470 
1.520 1.527 
1.540 1.574 
1.560 1.607 
1.580 1.618 
1.600 1.608 
1.620 1.584 
1.640 1.555 
1.660 1.494 
1.680 1.394 
1.700 1.282 
1.720 1.177 
1.740 1.072 
1.760 0.958 
1.780 0.841 
1.800 0.740 
1.820 0.657 
1.840 0.590 
1.860 0.543 
1.880 0.499 
1.900 0.450 
1.920 0.395 
1.940 0.335 
1.960 0.289 
1.980 0.267 
2.000 0.272 
2.020 0.300 
2.040 0.338 
2.060 0.371 
2.080 0.390 
2.100 0.370 
2.120 0.340 
2.140 0.304 
2.160 0.286 
2.180 0.292 
2.200 0.322 
2.220 0.388 
2.240 0.464 
2.260 0.552 
2.280 0.631 
2.300 0.729 
2.320 0.853 
2.340 0.997 
2.360 1.134 
2.380 1.244 
2.400 1.334 
2.420 1.397 
2.440 1.429 
2.460 1.426 
2.480 1.390 
2.500 1.343 
2.520 1.299 
2.540 1.273 
2.560 1.255 
2.580 1.245 
2.600 1.255 
2.620 1.275 
2.640 1.296 
2.660 1.292 
2.680 1.267 
2.700 1.237 
2.720 1.221 
2.740 1.223 
2.760 1.230 
2.780 1.228 
2.800 1.212 
2.820 1.191 
2.840 1.169 
2.860 1.158 
2.880 1.146 
2.900 1.137 
2.920 1.127 
2.940 1.110 
2.960 1.102 
2.980 1.089 
3.000 1.077 
3.020 1.060 
3.040 1.048 
3.060 1.044 
3.080 1.037 
3.100 1.029 
3.120 1.022 
3.140 1.016 
3.160 1.007 
3.180 1.000 
3.200 0.996 
3.220 0.993 
3.240 0.981 
3.260 0.971 
3.280 0.970 
3.300 0.968 
3.320 0.962 
3.340 0.961 
3.360 0.964 
3.380 0.962 
3.400 0.954 
3.420 0.952 
3.440 0.947 
3.460 0.929 
3.480 0.910 
3.500 0.897 
3.520 0.909 
3.540 0.918 
3.560 0.919 
3.580 0.911 
3.600 0.896 
3.620 0.895 
3.640 0.900 
3.660 0.905 
3.680 0.906 
3.700 0.901 
3.720 0.898 
3.740 0.898 
3.760 0.899 
3.780 0.896 
3.800 0.882 
3.820 0.866 
3.840 0.857 
3.860 0.850 
3.880 0.845 
3.900 0.850 
3.920 0.854 
3.940 0.848 
3.960 0.843 
3.980 0.851 
4.000 0.860 
4.020 0.858 
4.040 0.863 
4.060 0.863 
4.080 0.861 
4.100 0.856 
4.120 0.858 
4.140 0.869 
4.160 0.868 
4.180 0.869 
4.200 0.871 
4.220 0.877 
4.240 0.896 
4.260 0.926 
4.280 0.966 
4.300 1.000 
4.320 1.032 
4.340 1.075 
4.360 1.120 
4.380 1.171 
4.400 1.228 
4.420 1.301 
4.440 1.380 
4.460 1.461 
4.480 1.528 
4.500 1.583 
4.520 1.622 
4.540 1.638 
4.560 1.628 
4.580 1.587 
4.600 1.531 
4.620 1.469 
4.640 1.401 
4.660 1.314 
4.680 1.215 
4.700 1.103 
4.720 0.986 
4.740 0.855 
4.760 0.738 
4.780 0.666 
4.800 0.619 
4.820 0.554 
4.840 0.487 
4.860 0.420 
4.880 0.363 
4.900 0.306 
4.920 0.256 
4.940 0.258 
4.960 0.267 
4.980 0.278 
5.000 0.276 
5.020 0.267 
5.040 0.277 
5.060 0.264 
5.080 0.239 
5.100 0.231 
5.120 0.261 
5.140 0.343 
5.160 0.439 
5.180 0.535 
5.200 0.632 
5.220 0.740 
5.240 0.867 
5.260 0.978 
5.280 1.075 
5.300 1.175 
5.320 1.286 
5.340 1.364 
5.360 1.357 
5.380 1.308 
5.400 1.265 
5.420 1.238 
5.440 1.228 
5.460 1.209 
5.480 1.211 
5.500 1.218 
5.520 1.221 
5.540 1.238 
5.560 1.248 
5.580 1.246 
5.600 1.189 
5.620 0.552 
5.640 0.837 
5.660 1.164 
5.680 1.291 
5.700 1.297 
5.720 1.278 
5.740 1.247 
5.760 1.220 
5.780 1.214 
5.800 1.210 
5.820 1.200 
5.840 1.176 
5.860 1.153 
5.880 1.143 
5.900 1.145 
5.920 1.148 
5.940 1.132 
5.960 1.108 
5.980 1.089 
6.000 1.092 
6.020 1.101 
6.040 1.097 
6.060 1.083 
6.080 1.065 
6.100 1.055 
6.120 1.049 
6.140 1.045 
6.160 1.036 
6.180 1.026 
6.200 1.026 
6.220 1.025 
6.240 1.022 
6.260 1.009 
6.280 0.995 
6.300 0.989 
6.320 0.991 
6.340 1.002 
6.360 0.999 
6.380 0.981 
6.400 0.957 
6.420 0.947 
6.440 0.947 
6.460 0.946 
6.480 0.938 
6.500 0.927 
6.520 0.929 
6.540 0.928 
6.560 0.924 
6.580 0.922 
6.600 0.929 
6.620 0.932 
6.640 0.930 
6.660 0.929 
6.680 0.929 
6.700 0.935 
6.720 0.941 
6.740 0.945 
6.760 0.950 
6.780 0.961 
6.800 0.971 
6.820 0.976 
6.840 0.980 
6.860 0.991 
6.880 1.010 
6.900 1.030 
6.920 1.053 
6.940 1.072 
6.960 1.087 
6.980 1.109 
7.000 1.150 
7.020 1.220 
7.040 1.303 
7.060 1.376 
7.080 1.441 
7.100 1.512 
7.120 1.585 
7.140 1.648 
7.160 1.690 
7.180 1.718 
7.200 1.731 
7.220 1.728 
7.240 1.714 
7.260 1.666 
7.280 1.589 
7.300 1.494 
7.320 1.394 
7.340 1.276 
7.360 1.142 
7.380 1.020 
7.400 0.913 
7.420 0.810 
7.440 0.707 
7.460 0.610 
7.480 0.527 
7.500 0.463 
7.520 0.411 
7.540 0.362 
7.560 0.313 
7.580 0.276 
7.600 0.262 
7.620 0.257 
7.640 0.264 
7.660 0.272 
7.680 0.273 
7.700 0.271 
7.720 0.264 
7.740 0.266 
7.760 0.290 
7.780 0.350 
7.800 0.443 
7.820 0.557 
7.840 0.684 
7.860 0.812 
7.880 0.936 
7.900 1.055 
7.920 1.181 
7.940 1.306 
7.960 1.416 
7.980 1.484 
8.000 1.486 
8.020 1.441 
8.040 1.392 
8.060 1.363 
8.080 1.336 
8.100 1.304 
8.120 1.286 
8.140 1.283 
8.160 1.293 
8.180 1.308 
8.200 1.327 
8.220 1.338 
8.240 1.334 
8.260 1.325 
8.280 1.314 
8.300 1.302 
8.320 1.292 
8.340 1.279 
8.360 1.256 
8.380 1.230 
8.400 1.210 
8.420 1.193 
8.440 1.183 
8.460 1.169 
8.480 1.161 
8.500 1.151 
8.520 1.137 
8.540 1.121 
8.560 1.097 
8.580 1.078 
8.600 1.067 
8.620 1.059 
8.640 1.046 
8.660 1.030 
8.680 1.017 
8.700 1.014 
8.720 1.014 
8.740 1.007 
8.760 0.999 
8.780 0.982 
8.800 0.972 
8.820 0.968 
8.840 0.974 
8.860 0.978 
8.880 0.968 
8.900 0.960 
8.920 0.951 
8.940 0.949 
8.960 0.945 
8.980 0.948 
9.000 0.950 
9.020 0.938 
9.040 0.929 
9.060 0.925 
9.080 0.919 
9.100 0.905 
9.120 0.893 
9.140 0.895 
9.160 0.896 
9.180 0.892 
9.200 0.900 
9.220 0.906 
9.240 0.902 
9.260 0.895 
9.280 0.894 
9.300 0.901 
9.320 0.899 
9.340 0.902 
9.360 0.904 
9.380 0.904 
9.400 0.902 
9.420 0.906 
9.440 0.908 
9.460 0.902 
9.480 0.899 
9.500 0.906 
9.520 0.917 
9.540 0.922 
9.560 0.927 
9.580 0.928 
9.600 0.928 
9.620 0.939 
9.640 0.959 
9.660 0.985 
9.680 1.007 
9.700 1.034 
9.720 1.071 
9.740 1.110 
9.760 1.161 
9.780 1.217 
9.800 1.273 
9.820 1.337 
9.840 1.402 
9.860 1.469 
9.880 1.527 
9.900 1.590 
9.920 1.640 
9.940 1.667 
9.960 1.670 
9.980 1.640 
10.000 1.603 
10.020 1.560 
10.040 1.525 
10.060 1.461 
10.080 1.373 
10.100 1.266 
10.120 1.143 
10.140 1.009 
10.160 0.862 
10.180 0.734 
10.200 0.633 
10.220 0.562 
10.240 0.504 
10.260 0.449 
10.280 0.385 
10.300 0.310 
10.320 0.246 
10.340 0.213 
10.360 0.201 
10.380 0.180 
10.400 0.185 
10.420 0.208 
10.440 0.207 
10.460 0.191 
10.480 0.176 
10.500 0.242 
10.520 0.323 
10.540 0.392 
10.560 0.480 
10.580 0.570 
10.600 0.713 
10.620 0.852 
10.640 0.996 
10.660 1.132 
10.680 1.225 
10.700 1.319 
10.720 1.390 
10.740 1.413 
10.760 1.369 
10.780 1.315 
10.800 1.296 
10.820 1.262 
10.840 1.226 
10.860 1.210 
10.880 1.229 
10.900 1.264 
10.920 1.257 
10.940 1.235 
10.960 1.218 
10.980 1.227 
11.000 1.230 
11.020 1.243 
11.040 1.246 
11.060 1.229 
11.080 1.201 
11.100 1.159 
11.120 1.152 
11.140 1.153 
11.160 1.153 
11.180 1.146 
11.200 1.139 
11.220 1.129 
11.240 1.113 
11.260 1.099 
11.280 1.101 
11.300 1.098 
11.320 1.085 
11.340 1.074 
11.360 1.050 
11.380 1.044 
11.400 1.029 
11.420 1.029 
11.440 1.026 
11.460 1.006 
11.480 0.998 
11.500 0.982 
11.520 0.972 
11.540 0.973 
11.560 0.971 
11.580 0.969 
11.600 0.960 
11.620 0.951 
11.640 0.947 
11.660 0.943 
11.680 0.939 
11.700 0.936 
11.720 0.924 
11.740 0.915 
11.760 0.908 
11.780 0.892 
11.800 0.890 
11.820 0.897 
11.840 0.895 
11.860 0.881 
11.880 0.876 
11.900 0.884 
11.920 0.881 
11.940 0.873 
11.960 0.878 
11.980 0.883 
12.000 0.871 
12.020 0.857 
12.040 0.862 
12.060 0.874 
12.080 0.868 
12.100 0.855 
12.120 0.855 
12.140 0.862 
12.160 0.874 
12.180 0.888 
12.200 0.898 
12.220 0.905 
12.240 0.907 
12.260 0.902 
12.280 0.903 
12.300 0.914 
12.320 0.930 
12.340 0.939 
12.360 0.949 
12.380 0.981 
12.400 1.013 
12.420 1.035 
12.440 1.054 
12.460 1.080 
12.480 1.099 
12.500 1.116 
12.520 1.152 
12.540 1.212 
12.560 1.277 
12.580 1.331 
12.600 1.382 
12.620 1.432 
12.640 1.483 
12.660 1.530 
12.680 1.577 
12.700 1.611 
12.720 1.619 
12.740 1.610 
12.760 1.574 
12.780 1.530 
12.800 1.481 
12.820 1.418 
12.840 1.329 
12.860 1.206 
12.880 1.074 
12.900 0.942 
12.920 0.814 
12.940 0.699 
12.960 0.606 
12.980 0.535 
13.000 0.493 
13.020 0.451 
13.040 0.403 
13.060 0.335 
13.080 0.267 
13.100 0.229 
13.120 0.203 
13.140 0.182 
13.160 0.160 
13.180 0.171 
13.200 0.209 
13.220 0.254 
13.240 0.287 
13.260 0.330 
13.280 0.401 
13.300 0.496 
13.320 0.618 
13.340 0.744 
13.360 0.869 
13.380 0.982 
13.400 1.079 
13.420 1.171 
13.440 1.266 
13.460 1.369 
13.480 1.438 
13.500 1.444 
13.520 1.398 
13.540 1.346 
13.560 1.317 
13.580 1.297 
13.600 1.283 
13.620 1.272 
13.640 1.261 
13.660 1.258 
13.680 1.260 
13.700 1.268 
13.720 1.271 
13.740 1.266 
13.760 1.255 
13.780 1.241 
13.800 1.223 
13.820 1.203 
13.840 1.184 
13.860 1.168 
13.880 1.155 
13.900 1.140 
13.920 1.134 
13.940 1.130 
13.960 1.123 
13.980 1.105 
14.000 1.092 
14.020 1.089 
14.040 1.086 
14.060 1.065 
14.080 1.033 
14.100 1.014 
14.120 1.012 
14.140 1.012 
14.160 1.002 
14.180 0.992 
14.200 0.984 
14.220 0.978 
14.240 0.969 
14.260 0.966 
14.280 0.964 
14.300 0.956 
14.320 0.946 
14.340 0.937 
14.360 0.935 
14.380 0.937 
14.400 0.934 
14.420 0.931 
14.440 0.920 
14.460 0.918 
14.480 0.917 
14.500 0.912 
14.520 0.902 
14.540 0.890 
14.560 0.884 
14.580 0.875 
14.600 0.881 
14.620 0.888 
14.640 0.892 
14.660 0.886 
14.680 0.884 
14.700 0.889 
14.720 0.890 
14.740 0.881 
14.760 0.879 
14.780 0.883 
14.800 0.887 
14.820 0.886 
14.840 0.890 
14.860 0.901 
14.880 0.901 
14.900 0.903 
14.920 0.911 
14.940 0.914 
14.960 0.904 
14.980 0.899 
15.000 0.907 
15.020 0.921 
15.040 0.939 
15.060 0.959 
15.080 0.982 
15.100 1.009 
15.120 1.043 
15.140 1.071 
15.160 1.104 
15.180 1.148 
15.200 1.198 
15.220 1.243 
15.240 1.279 
15.260 1.326 
15.280 1.378 
15.300 1.422 
15.320 1.454 
15.340 1.477 
15.360 1.513 
15.380 1.538 
15.400 1.537 
15.420 1.523 
15.440 1.507 
15.460 1.481 
15.480 1.411 
15.500 1.317 
15.520 1.221 
15.540 1.121 
15.560 1.000 
15.580 0.871 
15.600 0.754 
15.620 0.657 
15.640 0.580 
15.660 0.510 
15.680 0.468 
15.700 0.416 
15.720 0.360 
15.740 0.308 
15.760 0.254 
15.780 0.210 
15.800 0.155 
15.820 0.139 
15.840 0.148 
15.860 0.150 
15.880 0.164 
15.900 0.187 
15.920 0.257 
15.940 0.301 
15.960 0.349 
15.980 0.421 
16.000 0.496 
16.020 0.605 
16.040 0.690 
16.060 0.818 
16.080 0.962 
16.100 1.067 
16.120 1.149 
16.140 1.187 
16.160 1.234 
16.180 1.255 
16.200 1.251 
16.220 1.248 
16.240 1.222 
16.260 1.175 
16.280 1.153 
16.300 1.162 
16.320 1.151 
16.340 1.082 
16.360 1.025 
