# Supplementary material for: Pacing the phasing of leg and arm movements in breaststroke swimming to minimize intra-cyclic velocity fluctuations
Source: PLoS One. 2017 Oct 12;12(10):e0186160. doi: 10.1371/journal.pone.0186160 (PMC5638342; doi:10.1371/journal.pone.0186160)
Supplement: S1 Archive — (ZIP) [file pone.0186160.s003.zip › P3_2_veldata.txt]

% t vx 
0.000 0.105 
0.020 0.421 
0.040 1.009 
0.060 1.442 
0.080 1.625 
0.100 1.642 
0.120 1.604 
0.140 1.522 
0.160 1.427 
0.180 1.347 
0.200 1.263 
0.220 1.170 
0.240 1.052 
0.260 0.917 
0.280 0.787 
0.300 0.665 
0.320 0.588 
0.340 0.531 
0.360 0.459 
0.380 0.364 
0.400 0.268 
0.420 0.199 
0.440 0.140 
0.460 0.080 
0.480 0.025 
0.500 -0.008 
0.520 -0.010 
0.540 0.044 
0.560 0.152 
0.580 0.296 
0.600 0.457 
0.620 0.621 
0.640 0.790 
0.660 0.920 
0.680 0.989 
0.700 1.051 
0.720 1.146 
0.740 1.285 
0.760 1.403 
0.780 1.422 
0.800 1.352 
0.820 1.253 
0.840 1.210 
0.860 1.223 
0.880 1.214 
0.900 1.183 
0.920 1.144 
0.940 1.139 
0.960 1.165 
0.980 1.177 
1.000 1.174 
1.020 1.142 
1.040 1.134 
1.060 1.135 
1.080 1.133 
1.100 1.105 
1.120 1.082 
1.140 1.068 
1.160 1.080 
1.180 1.085 
1.200 1.072 
1.220 1.064 
1.240 1.048 
1.260 1.035 
1.280 1.005 
1.300 0.995 
1.320 0.985 
1.340 0.981 
1.360 0.974 
1.380 0.973 
1.400 0.977 
1.420 0.956 
1.440 0.926 
1.460 0.916 
1.480 0.925 
1.500 0.942 
1.520 0.939 
1.540 0.921 
1.560 0.915 
1.580 0.918 
1.600 0.923 
1.620 0.909 
1.640 0.902 
1.660 0.906 
1.680 0.901 
1.700 0.880 
1.720 0.874 
1.740 0.882 
1.760 0.867 
1.780 0.857 
1.800 0.862 
1.820 0.864 
1.840 0.855 
1.860 0.858 
1.880 0.882 
1.900 0.890 
1.920 0.898 
1.940 0.903 
1.960 0.922 
1.980 0.939 
2.000 0.948 
2.020 0.953 
2.040 0.943 
2.060 0.958 
2.080 0.967 
2.100 0.984 
2.120 0.999 
2.140 1.025 
2.160 1.063 
2.180 1.088 
2.200 1.116 
2.220 1.155 
2.240 1.221 
2.260 1.288 
2.280 1.337 
2.300 1.379 
2.320 1.429 
2.340 1.478 
2.360 1.514 
2.380 1.545 
2.400 1.561 
2.420 1.573 
2.440 1.574 
2.460 1.553 
2.480 1.514 
2.500 1.456 
2.520 1.390 
2.540 1.294 
2.560 1.177 
2.580 1.044 
2.600 0.910 
2.620 0.783 
2.640 0.674 
2.660 0.599 
2.680 0.527 
2.700 0.447 
2.720 0.352 
2.740 0.253 
2.760 0.182 
2.780 0.141 
2.800 0.111 
2.820 0.075 
2.840 0.039 
2.860 0.044 
2.880 0.095 
2.900 0.187 
2.920 0.310 
2.940 0.451 
2.960 0.605 
2.980 0.765 
3.000 0.898 
3.020 0.982 
3.040 1.032 
3.060 1.113 
3.080 1.242 
3.100 1.358 
3.120 1.405 
3.140 1.359 
3.160 1.280 
3.180 1.211 
3.200 1.180 
3.220 1.178 
3.240 1.175 
3.260 1.183 
3.280 1.183 
3.300 1.170 
3.320 1.147 
3.340 1.128 
3.360 1.123 
3.380 1.117 
3.400 1.113 
3.420 1.120 
3.440 1.110 
3.460 1.085 
3.480 1.056 
3.500 1.040 
3.520 1.048 
3.540 1.039 
3.560 1.030 
3.580 1.007 
3.600 0.986 
3.620 0.962 
3.640 0.935 
3.660 0.937 
3.680 0.941 
3.700 0.943 
3.720 0.927 
3.740 0.923 
3.760 0.925 
3.780 0.918 
3.800 0.931 
3.820 0.940 
3.840 0.931 
3.860 0.917 
3.880 0.905 
3.900 0.911 
3.920 0.904 
3.940 0.882 
3.960 0.876 
3.980 0.875 
4.000 0.877 
4.020 0.867 
4.040 0.871 
4.060 0.877 
4.080 0.863 
4.100 0.841 
4.120 0.844 
4.140 0.861 
4.160 0.853 
4.180 0.857 
4.200 0.875 
4.220 0.885 
4.240 0.872 
4.260 0.878 
4.280 0.900 
4.300 0.902 
4.320 0.903 
4.340 0.906 
4.360 0.920 
4.380 0.930 
4.400 0.931 
4.420 0.956 
4.440 0.988 
4.460 1.040 
4.480 1.079 
4.500 1.115 
4.520 1.169 
4.540 1.224 
4.560 1.278 
4.580 1.316 
4.600 1.354 
4.620 1.385 
4.640 1.417 
4.660 1.450 
4.680 1.484 
4.700 1.517 
4.720 1.540 
4.740 1.542 
4.760 1.514 
4.780 1.454 
4.800 1.366 
4.820 1.271 
4.840 1.159 
4.860 1.025 
4.880 0.883 
4.900 0.768 
4.920 0.670 
4.940 0.578 
4.960 0.493 
4.980 0.426 
5.000 0.358 
5.020 0.269 
5.040 0.196 
5.060 0.147 
5.080 0.115 
5.100 0.074 
5.120 0.032 
5.140 0.016 
5.160 0.045 
5.180 0.142 
5.200 0.280 
5.220 0.430 
5.240 0.584 
5.260 0.740 
5.280 0.882 
5.300 0.962 
5.320 1.027 
5.340 1.107 
5.360 1.207 
5.380 1.281 
5.400 1.306 
5.420 1.279 
5.440 1.216 
5.460 1.135 
5.480 1.087 
5.500 1.083 
5.520 1.107 
5.540 1.134 
5.560 1.147 
5.580 1.177 
5.600 1.192 
5.620 1.223 
5.640 1.183 
5.660 1.162 
5.680 1.144 
5.700 1.139 
5.720 1.119 
5.740 1.125 
5.760 1.119 
5.780 1.110 
5.800 1.087 
5.820 1.060 
5.840 1.061 
5.860 1.058 
5.880 1.054 
5.900 1.045 
5.920 1.031 
5.940 1.012 
5.960 0.988 
5.980 0.982 
6.000 0.987 
6.020 0.973 
6.040 0.953 
6.060 0.949 
6.080 0.945 
6.100 0.930 
6.120 0.902 
6.140 0.898 
6.160 0.904 
6.180 0.915 
6.200 0.912 
6.220 0.877 
6.240 0.867 
6.260 0.878 
6.280 0.899 
6.300 0.890 
6.320 0.858 
6.340 0.838 
6.360 0.848 
6.380 0.873 
6.400 0.881 
6.420 0.863 
6.440 0.833 
6.460 0.825 
6.480 0.846 
6.500 0.879 
6.520 0.901 
6.540 0.894 
6.560 0.891 
6.580 0.911 
6.600 0.936 
6.620 0.941 
6.640 0.931 
6.660 0.928 
6.680 0.929 
6.700 0.947 
6.720 0.970 
6.740 1.014 
6.760 1.052 
6.780 1.088 
6.800 1.119 
6.820 1.154 
6.840 1.209 
6.860 1.265 
6.880 1.320 
6.900 1.361 
6.920 1.407 
6.940 1.462 
6.960 1.514 
6.980 1.545 
7.000 1.560 
7.020 1.563 
7.040 1.562 
7.060 1.547 
7.080 1.517 
7.100 1.478 
7.120 1.399 
7.140 1.293 
7.160 1.161 
7.180 1.027 
7.200 0.899 
7.220 0.779 
7.240 0.668 
7.260 0.562 
7.280 0.485 
7.300 0.412 
7.320 0.320 
7.340 0.204 
7.360 0.091 
7.380 0.006 
7.400 -0.053 
7.420 -0.078 
7.440 -0.066 
7.460 -0.003 
7.480 0.122 
7.500 0.287 
7.520 0.462 
7.540 0.631 
7.560 0.777 
7.580 0.897 
7.600 0.970 
7.620 1.032 
7.640 1.129 
7.660 1.258 
7.680 1.376 
7.700 1.409 
7.720 1.358 
7.740 1.262 
7.760 1.175 
7.780 1.152 
7.800 1.173 
7.820 1.186 
7.840 1.162 
7.860 1.142 
7.880 1.149 
7.900 1.158 
7.920 1.161 
7.940 1.165 
7.960 1.168 
7.980 1.155 
8.000 1.155 
8.020 1.157 
8.040 1.150 
8.060 1.128 
8.080 1.102 
8.100 1.086 
8.120 1.066 
8.140 1.040 
8.160 1.018 
8.180 1.002 
8.200 1.005 
8.220 1.016 
8.240 1.018 
8.260 1.011 
8.280 0.991 
8.300 0.972 
8.320 0.951 
8.340 0.951 
8.360 0.958 
8.380 0.954 
8.400 0.943 
8.420 0.921 
8.440 0.926 
8.460 0.928 
8.480 0.926 
8.500 0.922 
8.520 0.912 
8.540 0.914 
8.560 0.907 
8.580 0.899 
8.600 0.890 
8.620 0.887 
8.640 0.889 
8.660 0.871 
8.680 0.865 
8.700 0.873 
8.720 0.884 
8.740 0.898 
8.760 0.912 
8.780 0.925 
8.800 0.922 
8.820 0.914 
8.840 0.931 
8.860 0.945 
8.880 0.938 
8.900 0.935 
8.920 0.949 
8.940 0.976 
8.960 0.996 
8.980 1.013 
9.000 1.024 
9.020 1.051 
9.040 1.109 
9.060 1.192 
9.080 1.259 
9.100 1.298 
9.120 1.346 
9.140 1.403 
9.160 1.436 
9.180 1.442 
9.200 1.459 
9.220 1.491 
9.240 1.527 
9.260 1.543 
9.280 1.546 
9.300 1.532 
9.320 1.492 
9.340 1.428 
9.360 1.350 
9.380 1.257 
9.400 1.153 
9.420 1.041 
9.440 0.919 
9.460 0.784 
9.480 0.654 
9.500 0.560 
9.520 0.503 
9.540 0.434 
9.560 0.346 
9.580 0.264 
9.600 0.186 
9.620 0.117 
9.640 0.052 
9.660 0.018 
9.680 0.008 
9.700 0.025 
9.720 0.092 
9.740 0.215 
9.760 0.371 
9.780 0.527 
9.800 0.667 
9.820 0.805 
9.840 0.924 
9.860 1.020 
9.880 1.104 
9.900 1.205 
9.920 1.321 
9.940 1.380 
9.960 1.359 
9.980 1.271 
10.000 1.186 
10.020 1.130 
10.040 1.105 
10.060 1.090 
10.080 1.093 
10.100 1.102 
10.120 1.113 
10.140 1.123 
10.160 1.127 
10.180 1.130 
10.200 1.127 
10.220 1.127 
10.240 1.132 
10.260 1.124 
10.280 1.108 
10.300 1.089 
10.320 1.071 
10.340 1.066 
10.360 1.044 
10.380 1.028 
10.400 1.005 
10.420 0.988 
10.440 0.969 
10.460 0.945 
10.480 0.940 
10.500 0.946 
10.520 0.937 
10.540 0.922 
10.560 0.920 
10.580 0.926 
10.600 0.931 
10.620 0.913 
10.640 0.893 
10.660 0.891 
10.680 0.901 
10.700 0.923 
10.720 0.927 
10.740 0.914 
10.760 0.904 
10.780 0.896 
10.800 0.900 
10.820 0.905 
10.840 0.898 
10.860 0.885 
10.880 0.873 
10.900 0.877 
10.920 0.903 
10.940 0.914 
10.960 0.906 
10.980 0.888 
11.000 0.920 
11.020 0.912 
11.040 0.889 
11.060 0.885 
11.080 0.918 
11.100 0.955 
11.120 0.973 
11.140 0.998 
11.160 1.028 
11.180 1.073 
11.200 1.108 
11.220 1.159 
11.240 1.230 
11.260 1.290 
11.280 1.338 
11.300 1.375 
11.320 1.420 
11.340 1.459 
11.360 1.489 
11.380 1.516 
11.400 1.533 
11.420 1.525 
11.440 1.496 
11.460 1.456 
11.480 1.411 
11.500 1.352 
11.520 1.282 
11.540 1.175 
11.560 1.037 
11.580 0.895 
11.600 0.770 
11.620 0.684 
11.640 0.602 
11.660 0.520 
11.680 0.438 
11.700 0.364 
11.720 0.293 
11.740 0.205 
11.760 0.122 
11.780 0.065 
11.800 0.031 
11.820 0.004 
11.840 0.000 
11.860 0.055 
11.880 0.161 
11.900 0.301 
11.920 0.456 
11.940 0.615 
11.960 0.772 
11.980 0.896 
12.000 0.986 
12.020 1.050 
12.040 1.124 
12.060 1.230 
12.080 1.327 
12.100 1.361 
12.120 1.314 
12.140 1.233 
12.160 1.171 
12.180 1.152 
12.200 1.155 
12.220 1.182 
12.240 1.208 
12.260 1.200 
12.280 1.173 
12.300 1.132 
12.320 1.105 
12.340 1.092 
12.360 1.095 
12.380 1.103 
12.400 1.102 
12.420 1.078 
12.440 1.060 
12.460 1.044 
12.480 1.033 
12.500 1.021 
12.520 1.007 
12.540 1.000 
12.560 0.990 
12.580 0.977 
12.600 0.967 
12.620 0.961 
12.640 0.941 
12.660 0.936 
12.680 0.927 
12.700 0.921 
12.720 0.915 
12.740 0.907 
12.760 0.916 
12.780 0.916 
12.800 0.909 
12.820 0.905 
12.840 0.897 
12.860 0.894 
12.880 0.887 
12.900 0.879 
12.920 0.872 
12.940 0.868 
12.960 0.868 
12.980 0.862 
13.000 0.854 
13.020 0.852 
13.040 0.851 
13.060 0.841 
13.080 0.838 
13.100 0.850 
13.120 0.863 
13.140 0.868 
13.160 0.869 
13.180 0.876 
13.200 0.888 
13.220 0.898 
13.240 0.905 
13.260 0.906 
13.280 0.911 
13.300 0.921 
13.320 0.925 
13.340 0.946 
13.360 0.976 
13.380 1.008 
13.400 1.047 
13.420 1.085 
13.440 1.134 
13.460 1.186 
13.480 1.241 
13.500 1.302 
13.520 1.359 
13.540 1.414 
13.560 1.459 
13.580 1.487 
13.600 1.502 
13.620 1.513 
13.640 1.519 
13.660 1.516 
13.680 1.502 
13.700 1.481 
13.720 1.441 
13.740 1.376 
13.760 1.296 
13.780 1.204 
13.800 1.086 
13.820 0.946 
13.840 0.816 
13.860 0.715 
13.880 0.640 
13.900 0.576 
13.920 0.505 
13.940 0.424 
13.960 0.334 
13.980 0.239 
14.000 0.156 
14.020 0.084 
14.040 0.039 
14.060 0.009 
14.080 -0.006 
14.100 0.009 
14.120 0.074 
14.140 0.181 
14.160 0.309 
14.180 0.445 
14.200 0.588 
14.220 0.736 
14.240 0.846 
14.260 0.926 
14.280 0.994 
14.300 1.086 
14.320 1.203 
14.340 1.291 
14.360 1.317 
14.380 1.272 
14.400 1.215 
14.420 1.178 
14.440 1.154 
14.460 1.143 
14.480 1.145 
14.500 1.155 
14.520 1.164 
14.540 1.172 
14.560 1.185 
14.580 1.189 
14.600 1.182 
14.620 1.170 
14.640 1.153 
14.660 1.135 
14.680 1.111 
14.700 1.091 
14.720 1.071 
14.740 1.053 
14.760 1.039 
14.780 1.026 
14.800 1.017 
14.820 1.005 
14.840 0.977 
14.860 0.952 
14.880 0.943 
14.900 0.938 
14.920 0.944 
14.940 0.943 
14.960 0.935 
14.980 0.940 
15.000 0.939 
15.020 0.939 
15.040 0.935 
15.060 0.931 
15.080 0.924 
15.100 0.900 
15.120 0.897 
15.140 0.908 
15.160 0.900 
15.180 0.885 
15.200 0.883 
15.220 0.888 
15.240 0.878 
15.260 0.858 
15.280 0.850 
15.300 0.859 
15.320 0.867 
15.340 0.861 
15.360 0.838 
15.380 0.826 
15.400 0.841 
15.420 0.869 
15.440 0.883 
15.460 0.882 
15.480 0.882 
15.500 0.898 
15.520 0.913 
15.540 0.913 
15.560 0.912 
15.580 0.928 
15.600 0.946 
15.620 0.943 
15.640 0.951 
15.660 0.979 
15.680 1.024 
15.700 1.052 
15.720 1.091 
15.740 1.136 
15.760 1.188 
15.780 1.246 
15.800 1.306 
15.820 1.371 
15.840 1.409 
15.860 1.440 
15.880 1.449 
15.900 1.457 
15.920 1.470 
15.940 1.476 
15.960 1.474 
15.980 1.458 
16.000 1.424 
16.020 1.383 
16.040 1.333 
16.060 1.277 
16.080 1.192 
16.100 1.081 
16.120 0.967 
16.140 0.854 
16.160 0.747 
16.180 0.641 
16.200 0.548 
16.220 0.483 
16.240 0.418 
16.260 0.345 
16.280 0.265 
16.300 0.176 
16.320 0.107 
16.340 0.041 
16.360 -0.017 
16.380 -0.051 
16.400 -0.035 
16.420 0.045 
16.440 0.164 
16.460 0.307 
16.480 0.453 
16.500 0.600 
16.520 0.745 
16.540 0.895 
16.560 1.003 
16.580 1.078 
16.600 1.116 
16.620 1.074 
