# Supplementary material for: Pacing the phasing of leg and arm movements in breaststroke swimming to minimize intra-cyclic velocity fluctuations
Source: PLoS One. 2017 Oct 12;12(10):e0186160. doi: 10.1371/journal.pone.0186160 (PMC5638342; doi:10.1371/journal.pone.0186160)
Supplement: S1 Archive — (ZIP) [file pone.0186160.s003.zip › P3_90_veldata.txt]

% t vx 
0.000 0.492 
0.020 0.302 
0.040 0.161 
0.060 0.254 
0.080 0.337 
0.100 0.404 
0.120 0.471 
0.140 0.549 
0.160 0.655 
0.180 0.778 
0.200 0.897 
0.220 1.008 
0.240 1.058 
0.260 1.084 
0.280 1.138 
0.300 1.227 
0.320 1.311 
0.340 1.330 
0.360 1.298 
0.380 1.251 
0.400 1.215 
0.420 1.200 
0.440 1.189 
0.460 1.170 
0.480 1.176 
0.500 1.168 
0.520 1.156 
0.540 1.144 
0.560 1.133 
0.580 1.138 
0.600 1.127 
0.620 1.124 
0.640 1.097 
0.660 1.081 
0.680 1.066 
0.700 1.053 
0.720 1.036 
0.740 1.036 
0.760 1.055 
0.780 1.043 
0.800 1.029 
0.820 1.007 
0.840 1.005 
0.860 1.007 
0.880 1.004 
0.900 1.016 
0.920 1.017 
0.940 1.012 
0.960 1.018 
0.980 1.013 
1.000 1.014 
1.020 1.015 
1.040 1.034 
1.060 1.056 
1.080 1.058 
1.100 1.064 
1.120 1.074 
1.140 1.090 
1.160 1.112 
1.180 1.142 
1.200 1.175 
1.220 1.215 
1.240 1.270 
1.260 1.331 
1.280 1.370 
1.300 1.393 
1.320 1.419 
1.340 1.449 
1.360 1.489 
1.380 1.543 
1.400 1.589 
1.420 1.605 
1.440 1.599 
1.460 1.583 
1.480 1.568 
1.500 1.525 
1.520 1.460 
1.540 1.382 
1.560 1.292 
1.580 1.206 
1.600 1.105 
1.620 0.991 
1.640 0.870 
1.660 0.766 
1.680 0.701 
1.700 0.662 
1.720 0.632 
1.740 0.599 
1.760 0.554 
1.780 0.505 
1.800 0.457 
1.820 0.404 
1.840 0.366 
1.860 0.327 
1.880 0.311 
1.900 0.294 
1.920 0.287 
1.940 0.293 
1.960 0.300 
1.980 0.317 
2.000 0.305 
2.020 0.307 
2.040 0.315 
2.060 0.351 
2.080 0.405 
2.100 0.424 
2.120 0.430 
2.140 0.431 
2.160 0.440 
2.180 0.447 
2.200 0.447 
2.220 0.442 
2.240 0.443 
2.260 0.452 
2.280 0.459 
2.300 0.457 
2.320 0.453 
2.340 0.462 
2.360 0.463 
2.380 0.457 
2.400 0.460 
2.420 0.468 
2.440 0.471 
2.460 0.473 
2.480 0.479 
2.500 0.472 
2.520 0.462 
2.540 0.465 
2.560 0.471 
2.580 0.484 
2.600 0.512 
2.620 0.564 
2.640 0.639 
2.660 0.739 
2.680 0.846 
2.700 0.947 
2.720 1.015 
2.740 1.065 
2.760 1.123 
2.780 1.174 
2.800 1.210 
2.820 1.189 
2.840 1.140 
2.860 1.115 
2.880 1.122 
2.900 1.128 
2.920 1.104 
2.940 1.073 
2.960 1.075 
2.980 1.098 
3.000 1.123 
3.020 1.128 
3.040 1.112 
3.060 1.102 
3.080 1.094 
3.100 1.084 
3.120 1.078 
3.140 1.069 
3.160 1.063 
3.180 1.045 
3.200 1.026 
3.220 1.023 
3.240 1.003 
3.260 0.993 
3.280 0.976 
3.300 0.967 
3.320 0.955 
3.340 0.943 
3.360 0.940 
3.380 0.935 
3.400 0.941 
3.420 0.939 
3.440 0.949 
3.460 0.956 
3.480 0.972 
3.500 0.978 
3.520 0.971 
3.540 0.967 
3.560 0.970 
3.580 0.979 
3.600 0.995 
3.620 1.016 
3.640 1.039 
3.660 1.068 
3.680 1.094 
3.700 1.131 
3.720 1.167 
3.740 1.215 
3.760 1.265 
3.780 1.315 
3.800 1.354 
3.820 1.393 
3.840 1.432 
3.860 1.469 
3.880 1.507 
3.900 1.536 
3.920 1.560 
3.940 1.568 
3.960 1.549 
3.980 1.506 
4.000 1.447 
4.020 1.377 
4.040 1.298 
4.060 1.194 
4.080 1.098 
4.100 1.001 
4.120 0.903 
4.140 0.803 
4.160 0.714 
4.180 0.661 
4.200 0.606 
4.220 0.555 
4.240 0.512 
4.260 0.494 
4.280 0.474 
4.300 0.440 
4.320 0.404 
4.340 0.377 
4.360 0.348 
4.380 0.321 
4.400 0.295 
4.420 0.285 
4.440 0.287 
4.460 0.294 
4.480 0.316 
4.500 0.330 
4.520 0.356 
4.540 0.395 
4.560 0.442 
4.580 0.463 
4.600 0.460 
4.620 0.454 
4.640 0.445 
4.660 0.433 
4.680 0.423 
4.700 0.432 
4.720 0.433 
4.740 0.421 
4.760 0.430 
4.780 0.432 
4.800 0.417 
4.820 0.404 
4.840 0.402 
4.860 0.411 
4.880 0.414 
4.900 0.420 
4.920 0.430 
4.940 0.420 
4.960 0.417 
4.980 0.426 
5.000 0.434 
5.020 0.425 
5.040 0.401 
5.060 0.382 
5.080 0.389 
5.100 0.406 
5.120 0.424 
5.140 0.451 
5.160 0.504 
5.180 0.602 
5.200 0.717 
5.220 0.826 
5.240 0.890 
5.260 0.932 
5.280 0.975 
5.300 1.038 
5.320 1.078 
5.340 1.091 
5.360 1.108 
5.380 1.117 
5.400 1.113 
5.420 1.074 
5.440 1.043 
5.460 1.045 
5.480 1.066 
5.500 1.090 
5.520 1.112 
5.540 1.117 
5.560 1.121 
5.580 1.120 
5.600 1.107 
5.620 1.088 
5.640 1.048 
5.660 1.038 
5.680 1.031 
5.700 1.029 
5.720 1.017 
5.740 0.995 
5.760 0.986 
5.780 0.978 
5.800 0.972 
5.820 0.948 
5.840 0.932 
5.860 0.932 
5.880 0.938 
5.900 0.927 
5.920 0.917 
5.940 0.930 
5.960 0.954 
5.980 0.943 
6.000 0.925 
6.020 0.927 
6.040 0.948 
6.060 1.055 
6.080 1.053 
6.100 1.066 
6.120 1.085 
6.140 1.123 
6.160 1.141 
6.180 1.138 
6.200 1.156 
6.220 1.186 
6.240 1.222 
6.260 1.248 
6.280 1.287 
6.300 1.337 
6.320 1.369 
6.340 1.374 
6.360 1.390 
6.380 1.437 
6.400 1.497 
6.420 1.554 
6.440 1.601 
6.460 1.626 
6.480 1.618 
6.500 1.594 
6.520 1.575 
6.540 1.546 
6.560 1.489 
6.580 1.421 
6.600 1.346 
6.620 1.259 
6.640 1.136 
6.660 0.996 
6.680 0.872 
6.700 0.777 
6.720 0.715 
6.740 0.673 
6.760 0.647 
6.780 0.614 
6.800 0.571 
6.820 0.522 
6.840 0.464 
6.860 0.417 
6.880 0.375 
6.900 0.349 
6.920 0.325 
6.940 0.308 
6.960 0.305 
6.980 0.291 
7.000 0.293 
7.020 0.303 
7.040 0.345 
7.060 0.394 
7.080 0.438 
7.100 0.469 
7.120 0.469 
7.140 0.463 
7.160 0.451 
7.180 0.434 
7.200 0.427 
7.220 0.438 
7.240 0.457 
7.260 0.469 
7.280 0.469 
7.300 0.461 
7.320 0.451 
7.340 0.443 
7.360 0.448 
7.380 0.465 
7.400 0.473 
7.420 0.480 
7.440 0.478 
7.460 0.478 
7.480 0.481 
7.500 0.480 
7.520 0.496 
7.540 0.517 
7.560 0.552 
7.580 0.605 
7.600 0.691 
7.620 0.802 
7.640 0.901 
7.660 0.983 
7.680 1.039 
7.700 1.079 
7.720 1.121 
7.740 1.164 
7.760 1.194 
7.780 1.221 
7.800 1.247 
7.820 1.264 
7.840 1.256 
7.860 1.226 
7.880 1.193 
7.900 1.157 
7.920 1.133 
7.940 1.134 
7.960 1.140 
7.980 1.136 
8.000 1.131 
8.020 1.123 
8.040 1.115 
8.060 1.101 
8.080 1.080 
8.100 1.073 
8.120 1.067 
8.140 1.074 
8.160 1.060 
8.180 1.043 
8.200 1.039 
8.220 1.045 
8.240 1.044 
8.260 1.022 
8.280 1.004 
8.300 0.994 
8.320 0.984 
8.340 0.968 
8.360 0.958 
8.380 0.948 
8.400 0.946 
8.420 0.930 
8.440 0.926 
8.460 0.927 
8.480 0.938 
8.500 0.954 
8.520 0.954 
8.540 0.965 
8.560 0.967 
8.580 0.977 
8.600 0.982 
8.620 0.985 
8.640 0.995 
8.660 1.011 
8.680 1.027 
8.700 1.039 
8.720 1.061 
8.740 1.088 
8.760 1.121 
8.780 1.155 
8.800 1.204 
8.820 1.249 
8.840 1.287 
8.860 1.324 
8.880 1.363 
8.900 1.393 
8.920 1.421 
8.940 1.461 
8.960 1.506 
8.980 1.539 
9.000 1.555 
9.020 1.566 
9.040 1.567 
9.060 1.557 
9.080 1.533 
9.100 1.499 
9.120 1.451 
9.140 1.370 
9.160 1.263 
9.180 1.161 
9.200 1.059 
9.220 0.952 
9.240 0.837 
9.260 0.738 
9.280 0.669 
9.300 0.619 
9.320 0.592 
9.340 0.561 
9.360 0.527 
9.380 0.493 
9.400 0.462 
9.420 0.439 
9.440 0.415 
9.460 0.389 
9.480 0.357 
9.500 0.325 
9.520 0.311 
9.540 0.315 
9.560 0.310 
9.580 0.309 
9.600 0.306 
9.620 0.325 
9.640 0.364 
9.660 0.412 
9.680 0.461 
9.700 0.480 
9.720 0.473 
9.740 0.459 
9.760 0.451 
9.780 0.448 
9.800 0.450 
9.820 0.459 
9.840 0.463 
9.860 0.453 
9.880 0.437 
9.900 0.430 
9.920 0.432 
9.940 0.421 
9.960 0.423 
9.980 0.433 
10.000 0.446 
10.020 0.451 
10.040 0.447 
10.060 0.459 
10.080 0.492 
10.100 0.553 
10.120 0.626 
10.140 0.699 
10.160 0.785 
10.180 0.892 
10.200 0.989 
10.220 1.043 
10.240 1.073 
10.260 1.113 
10.280 1.151 
10.300 1.180 
10.320 1.202 
10.340 1.200 
10.360 1.178 
10.380 1.136 
10.400 1.118 
10.420 1.126 
10.440 1.126 
10.460 1.146 
10.480 1.177 
10.500 1.201 
10.520 1.200 
10.540 1.176 
10.560 1.163 
10.580 1.161 
10.600 1.142 
10.620 1.112 
10.640 1.077 
10.660 1.054 
10.680 1.049 
10.700 1.039 
10.720 1.041 
10.740 1.037 
10.760 1.045 
10.780 1.046 
10.800 1.015 
10.820 0.994 
10.840 0.976 
10.860 0.965 
10.880 0.943 
10.900 0.935 
10.920 0.954 
10.940 0.961 
10.960 0.965 
10.980 0.971 
11.000 0.979 
11.020 0.988 
11.040 1.000 
11.060 1.001 
11.080 0.988 
11.100 0.988 
11.120 0.998 
11.140 1.025 
11.160 1.044 
11.180 1.054 
11.200 1.058 
11.220 1.058 
11.240 1.091 
11.260 1.125 
11.280 1.160 
11.300 1.189 
11.320 1.223 
11.340 1.263 
11.360 1.304 
11.380 1.358 
11.400 1.399 
11.420 1.428 
11.440 1.429 
11.460 1.434 
11.480 1.463 
11.500 1.509 
11.520 1.537 
11.540 1.530 
11.560 1.513 
11.580 1.497 
11.600 1.478 
11.620 1.424 
11.640 1.357 
11.660 1.274 
11.680 1.158 
11.700 1.043 
11.720 0.925 
11.740 0.816 
11.760 0.710 
11.780 0.638 
11.800 0.612 
11.820 0.592 
11.840 0.556 
11.860 0.517 
11.880 0.491 
11.900 0.467 
11.920 0.437 
11.940 0.398 
11.960 0.362 
11.980 0.334 
12.000 0.305 
12.020 0.293 
12.040 0.280 
12.060 0.263 
12.080 0.263 
12.100 0.262 
12.120 0.288 
12.140 0.313 
12.160 0.355 
12.180 0.392 
12.200 0.416 
12.220 0.428 
12.240 0.421 
12.260 0.405 
12.280 0.380 
12.300 0.375 
12.320 0.373 
12.340 0.387 
12.360 0.391 
12.380 0.402 
12.400 0.400 
12.420 0.396 
12.440 0.393 
12.460 0.395 
12.480 0.425 
12.500 0.430 
12.520 0.438 
12.540 0.443 
12.560 0.467 
12.580 0.510 
12.600 0.562 
12.620 0.641 
12.640 0.737 
12.660 0.849 
12.680 0.938 
12.700 0.998 
12.720 1.037 
12.740 1.095 
12.760 1.171 
12.780 1.215 
12.800 1.228 
12.820 1.217 
12.840 1.219 
12.860 1.207 
12.880 1.179 
12.900 1.135 
12.920 1.105 
12.940 1.117 
12.960 1.138 
12.980 1.145 
13.000 1.127 
13.020 1.099 
13.040 1.091 
13.060 1.080 
13.080 1.081 
13.100 1.087 
13.120 1.073 
13.140 1.066 
13.160 1.049 
13.180 1.042 
13.200 1.027 
13.220 1.024 
13.240 1.023 
13.260 1.022 
13.280 1.011 
13.300 1.001 
13.320 0.999 
13.340 0.990 
13.360 0.984 
13.380 0.961 
13.400 0.953 
13.420 0.939 
13.440 0.939 
13.460 0.933 
13.480 0.928 
13.500 0.929 
13.520 0.921 
13.540 0.927 
13.560 0.924 
13.580 0.935 
13.600 0.945 
13.620 0.960 
13.640 0.972 
13.660 0.970 
13.680 0.975 
13.700 0.976 
13.720 0.987 
13.740 0.992 
13.760 1.001 
13.780 1.030 
13.800 1.058 
13.820 1.081 
13.840 1.106 
13.860 1.155 
13.880 1.215 
13.900 1.256 
13.920 1.290 
13.940 1.329 
13.960 1.369 
13.980 1.400 
14.000 1.429 
14.020 1.455 
14.040 1.477 
14.060 1.505 
14.080 1.531 
14.100 1.538 
14.120 1.513 
14.140 1.466 
14.160 1.413 
14.180 1.354 
14.200 1.278 
14.220 1.180 
14.240 1.057 
14.260 0.934 
14.280 0.824 
14.300 0.734 
14.320 0.658 
14.340 0.593 
14.360 0.546 
14.380 0.506 
14.400 0.463 
14.420 0.433 
14.440 0.410 
14.460 0.388 
14.480 0.348 
14.500 0.306 
14.520 0.276 
14.540 0.254 
14.560 0.252 
14.580 0.252 
14.600 0.256 
14.620 0.254 
14.640 0.256 
14.660 0.276 
14.680 0.320 
14.700 0.371 
14.720 0.402 
14.740 0.411 
14.760 0.410 
14.780 0.413 
14.800 0.398 
14.820 0.385 
14.840 0.389 
14.860 0.401 
14.880 0.411 
14.900 0.396 
14.920 0.384 
14.940 0.395 
14.960 0.414 
14.980 0.425 
15.000 0.415 
15.020 0.409 
15.040 0.418 
15.060 0.436 
15.080 0.469 
15.100 0.524 
15.120 0.610 
15.140 0.711 
15.160 0.805 
15.180 0.895 
15.200 0.981 
15.220 1.053 
15.240 1.102 
15.260 1.130 
15.280 1.153 
15.300 1.164 
15.320 1.173 
15.340 1.170 
15.360 1.157 
15.380 1.146 
15.400 1.142 
15.420 1.140 
15.440 1.121 
15.460 1.109 
15.480 1.120 
15.500 1.136 
15.520 1.135 
15.540 1.118 
15.560 1.101 
15.580 1.093 
15.600 1.077 
15.620 1.050 
15.640 1.025 
15.660 1.015 
15.680 1.012 
15.700 1.003 
15.720 0.995 
15.740 0.981 
15.760 0.964 
15.780 0.942 
15.800 0.923 
15.820 0.919 
15.840 0.919 
15.860 0.919 
15.880 0.919 
15.900 0.926 
15.920 0.934 
15.940 0.947 
15.960 0.959 
15.980 0.963 
16.000 0.967 
16.020 0.958 
16.040 0.966 
16.060 0.971 
16.080 0.967 
16.100 0.983 
16.120 0.999 
16.140 1.022 
16.160 1.028 
16.180 1.023 
16.200 1.035 
16.220 1.053 
16.240 1.081 
16.260 1.113 
16.280 1.149 
16.300 1.187 
16.320 1.221 
16.340 1.251 
16.360 1.274 
16.380 1.298 
16.400 1.338 
16.420 1.389 
16.440 1.432 
16.460 1.459 
16.480 1.471 
16.500 1.473 
16.520 1.460 
16.540 1.437 
16.560 1.420 
16.580 1.401 
16.600 1.355 
16.620 1.268 
16.640 1.158 
16.660 1.055 
16.680 0.960 
16.700 0.863 
16.720 0.760 
16.740 0.663 
16.760 0.607 
16.780 0.575 
16.800 0.541 
16.820 0.504 
16.840 0.454 
16.860 0.421 
16.880 0.371 
16.900 0.332 
16.920 0.306 
16.940 0.265 
16.960 0.233 
16.980 0.222 
17.000 0.227 
17.020 0.215 
17.040 0.202 
17.060 0.219 
17.080 0.264 
17.100 0.316 
17.120 0.361 
17.140 0.403 
17.160 0.430 
17.180 0.411 
17.200 0.388 
17.220 0.363 
17.240 0.359 
17.260 0.366 
17.280 0.361 
17.300 0.375 
17.320 0.381 
17.340 0.389 
17.360 0.401 
17.380 0.417 
17.400 0.444 
17.420 0.452 
17.440 0.474 
17.460 0.525 
17.480 0.598 
17.500 0.674 
17.520 0.732 
17.540 0.811 
17.560 0.900 
17.580 0.993 
17.600 1.049 
17.620 1.072 
17.640 1.081 
17.660 1.086 
17.680 1.096 
17.700 1.094 
17.720 1.106 
17.740 1.078 
17.760 0.967 
17.780 0.888 
