# Supplementary material for: Pacing the phasing of leg and arm movements in breaststroke swimming to minimize intra-cyclic velocity fluctuations
Source: PLoS One. 2017 Oct 12;12(10):e0186160. doi: 10.1371/journal.pone.0186160 (PMC5638342; doi:10.1371/journal.pone.0186160)
Supplement: S1 Archive — (ZIP) [file pone.0186160.s003.zip › P3_135_veldata.txt]

% t vx 
0.000 -0.431 
0.020 -0.004 
0.040 0.641 
0.060 0.994 
0.080 1.188 
0.100 1.236 
0.120 1.201 
0.140 1.167 
0.160 1.143 
0.180 1.145 
0.200 1.147 
0.220 1.137 
0.240 1.126 
0.260 1.094 
0.280 1.072 
0.300 1.055 
0.320 1.052 
0.340 1.058 
0.360 1.048 
0.380 1.039 
0.400 1.023 
0.420 1.013 
0.440 1.024 
0.460 1.027 
0.480 1.015 
0.500 0.997 
0.520 0.985 
0.540 0.983 
0.560 0.972 
0.580 0.960 
0.600 0.965 
0.620 0.966 
0.640 0.951 
0.660 0.937 
0.680 0.931 
0.700 0.926 
0.720 0.927 
0.740 0.935 
0.760 0.946 
0.780 0.929 
0.800 0.919 
0.820 0.934 
0.840 0.939 
0.860 0.919 
0.880 0.898 
0.900 0.919 
0.920 0.933 
0.940 0.926 
0.960 0.926 
0.980 0.943 
1.000 0.961 
1.020 0.963 
1.040 0.970 
1.060 0.985 
1.080 0.994 
1.100 0.989 
1.120 0.991 
1.140 1.012 
1.160 1.055 
1.180 1.096 
1.200 1.138 
1.220 1.203 
1.240 1.265 
1.260 1.310 
1.280 1.336 
1.300 1.380 
1.320 1.431 
1.340 1.466 
1.360 1.503 
1.380 1.539 
1.400 1.561 
1.420 1.557 
1.440 1.538 
1.460 1.519 
1.480 1.477 
1.500 1.396 
1.520 1.289 
1.540 1.174 
1.560 1.071 
1.580 0.955 
1.600 0.829 
1.620 0.708 
1.640 0.617 
1.660 0.561 
1.680 0.521 
1.700 0.485 
1.720 0.433 
1.740 0.384 
1.760 0.341 
1.780 0.302 
1.800 0.272 
1.820 0.246 
1.840 0.253 
1.860 0.274 
1.880 0.324 
1.900 0.395 
1.920 0.442 
1.940 0.468 
1.960 0.447 
1.980 0.420 
2.000 0.415 
2.020 0.409 
2.040 0.412 
2.060 0.411 
2.080 0.422 
2.100 0.447 
2.120 0.448 
2.140 0.436 
2.160 0.432 
2.180 0.455 
2.200 0.475 
2.220 0.469 
2.240 0.464 
2.260 0.486 
2.280 0.527 
2.300 0.585 
2.320 0.677 
2.340 0.807 
2.360 0.931 
2.380 1.013 
2.400 1.051 
2.420 1.093 
2.440 1.175 
2.460 1.260 
2.480 1.295 
2.500 1.274 
2.520 1.247 
2.540 1.230 
2.560 1.228 
2.580 1.207 
2.600 1.182 
2.620 1.165 
2.640 1.163 
2.660 1.170 
2.680 1.161 
2.700 1.151 
2.720 1.141 
2.740 1.134 
2.760 1.120 
2.780 1.112 
2.800 1.110 
2.820 1.099 
2.840 1.082 
2.860 1.070 
2.880 1.068 
2.900 1.059 
2.920 1.038 
2.940 1.036 
2.960 1.032 
2.980 1.024 
3.000 1.012 
3.020 1.000 
3.040 1.000 
3.060 0.989 
3.080 0.983 
3.100 0.972 
3.120 0.959 
3.140 0.949 
3.160 0.932 
3.180 0.927 
3.200 0.916 
3.220 0.911 
3.240 0.913 
3.260 0.901 
3.280 0.889 
3.300 0.877 
3.320 0.881 
3.340 0.896 
3.360 0.898 
3.380 0.903 
3.400 0.911 
3.420 0.912 
3.440 0.921 
3.460 0.921 
3.480 0.928 
3.500 0.940 
3.520 0.943 
3.540 0.949 
3.560 0.952 
3.580 0.968 
3.600 0.993 
3.620 1.014 
3.640 1.041 
3.660 1.071 
3.680 1.103 
3.700 1.145 
3.720 1.188 
3.740 1.244 
3.760 1.282 
3.780 1.313 
3.800 1.355 
3.820 1.410 
3.840 1.468 
3.860 1.502 
3.880 1.539 
3.900 1.561 
3.920 1.571 
3.940 1.565 
3.960 1.545 
3.980 1.499 
4.000 1.413 
4.020 1.300 
4.040 1.182 
4.060 1.060 
4.080 0.939 
4.100 0.818 
4.120 0.704 
4.140 0.628 
4.160 0.577 
4.180 0.532 
4.200 0.500 
4.220 0.477 
4.240 0.453 
4.260 0.431 
4.280 0.397 
4.300 0.376 
4.320 0.343 
4.340 0.322 
4.360 0.314 
4.380 0.302 
4.400 0.303 
4.420 0.296 
4.440 0.318 
4.460 0.341 
4.480 0.372 
4.500 0.406 
4.520 0.431 
4.540 0.450 
4.560 0.447 
4.580 0.426 
4.600 0.411 
4.620 0.413 
4.640 0.428 
4.660 0.449 
4.680 0.463 
4.700 0.462 
4.720 0.461 
4.740 0.468 
4.760 0.489 
4.780 0.527 
4.800 0.578 
4.820 0.660 
4.840 0.769 
4.860 0.888 
4.880 0.988 
4.900 1.058 
4.920 1.116 
4.940 1.183 
4.960 1.221 
4.980 1.211 
5.000 1.179 
5.020 1.167 
5.040 1.167 
5.060 1.159 
5.080 1.138 
5.100 1.129 
5.120 1.121 
5.140 1.120 
5.160 1.139 
5.180 1.174 
5.200 1.204 
5.220 1.191 
5.240 1.174 
5.260 1.153 
5.280 1.137 
5.300 1.123 
5.320 1.103 
5.340 1.107 
5.360 1.103 
5.380 1.092 
5.400 1.074 
5.420 1.043 
5.440 1.045 
5.460 1.041 
5.480 1.054 
5.500 1.061 
5.520 1.057 
5.540 1.050 
5.560 1.026 
5.580 1.020 
5.600 1.012 
5.620 1.013 
5.640 1.007 
5.660 0.998 
5.680 0.985 
5.700 0.986 
5.720 0.957 
5.740 0.945 
5.760 0.954 
5.780 0.957 
5.800 0.943 
5.820 0.918 
5.840 0.912 
5.860 0.935 
5.880 0.958 
5.900 0.966 
5.920 0.952 
5.940 0.953 
5.960 0.966 
5.980 0.970 
6.000 0.964 
6.020 0.968 
6.040 0.985 
6.060 0.997 
6.080 1.003 
6.100 1.008 
6.120 1.015 
6.140 1.021 
6.160 1.041 
6.180 1.080 
6.200 1.110 
6.220 1.142 
6.240 1.178 
6.260 1.214 
6.280 1.260 
6.300 1.314 
6.320 1.379 
6.340 1.434 
6.360 1.486 
6.380 1.538 
6.400 1.573 
6.420 1.594 
6.440 1.607 
6.460 1.618 
6.480 1.614 
6.500 1.578 
6.520 1.515 
6.540 1.443 
6.560 1.356 
6.580 1.254 
6.600 1.123 
6.620 0.987 
6.640 0.872 
6.660 0.786 
6.680 0.729 
6.700 0.674 
6.720 0.625 
6.740 0.577 
6.760 0.529 
6.780 0.482 
6.800 0.431 
6.820 0.389 
6.840 0.351 
6.860 0.314 
6.880 0.285 
6.900 0.266 
6.920 0.297 
6.940 0.343 
6.960 0.392 
6.980 0.442 
7.000 0.475 
7.020 0.496 
7.040 0.494 
7.060 0.476 
7.080 0.466 
7.100 0.463 
7.120 0.458 
7.140 0.456 
7.160 0.445 
7.180 0.431 
7.200 0.425 
7.220 0.429 
7.240 0.453 
7.260 0.481 
7.280 0.497 
7.300 0.499 
7.320 0.493 
7.340 0.511 
7.360 0.551 
7.380 0.595 
7.400 0.639 
7.420 0.710 
7.440 0.802 
7.460 0.909 
7.480 1.003 
7.500 1.075 
7.520 1.135 
7.540 1.191 
7.560 1.253 
7.580 1.288 
7.600 1.289 
7.620 1.267 
7.640 1.257 
7.660 1.257 
7.680 1.238 
7.700 1.185 
7.720 1.130 
7.740 1.112 
7.760 1.136 
7.780 1.194 
7.800 1.245 
7.820 1.268 
7.840 1.242 
7.860 1.195 
7.880 1.169 
7.900 1.167 
7.920 1.178 
7.940 1.169 
7.960 1.156 
7.980 1.156 
8.000 1.147 
8.020 1.142 
8.040 1.119 
8.060 1.095 
8.080 1.076 
8.100 1.049 
8.120 1.048 
8.140 1.047 
8.160 1.059 
8.180 1.056 
8.200 1.030 
8.220 1.010 
8.240 0.999 
8.260 0.998 
8.280 0.993 
8.300 0.980 
8.320 0.976 
8.340 0.970 
8.360 0.968 
8.380 0.971 
8.400 0.974 
8.420 0.981 
8.440 0.976 
8.460 0.977 
8.480 0.975 
8.500 0.984 
8.520 0.989 
8.540 0.996 
8.560 0.999 
8.580 1.009 
8.600 1.021 
8.620 1.034 
8.640 1.049 
8.660 1.060 
8.680 1.084 
8.700 1.111 
8.720 1.141 
8.740 1.166 
8.760 1.212 
8.780 1.273 
8.800 1.332 
8.820 1.377 
8.840 1.406 
8.860 1.429 
8.880 1.448 
8.900 1.473 
8.920 1.506 
8.940 1.545 
8.960 1.577 
8.980 1.582 
9.000 1.570 
9.020 1.550 
9.040 1.518 
9.060 1.465 
9.080 1.390 
9.100 1.294 
9.120 1.169 
9.140 1.032 
9.160 0.902 
9.180 0.794 
9.200 0.697 
9.220 0.619 
9.240 0.552 
9.260 0.504 
9.280 0.474 
9.300 0.432 
9.320 0.387 
9.340 0.336 
9.360 0.289 
9.380 0.262 
9.400 0.254 
9.420 0.278 
9.440 0.313 
9.460 0.363 
9.480 0.416 
9.500 0.453 
9.520 0.473 
9.540 0.462 
9.560 0.453 
9.580 0.442 
9.600 0.429 
9.620 0.422 
9.640 0.428 
9.660 0.458 
9.680 0.485 
9.700 0.491 
9.720 0.477 
9.740 0.466 
9.760 0.468 
9.780 0.486 
9.800 0.492 
9.820 0.487 
9.840 0.491 
9.860 0.494 
9.880 0.517 
9.900 0.564 
9.920 0.635 
9.940 0.721 
9.960 0.834 
9.980 0.948 
10.000 1.027 
10.020 1.082 
10.040 1.137 
10.060 1.194 
10.080 1.220 
10.100 1.214 
10.120 1.211 
10.140 1.222 
10.160 1.214 
10.180 1.191 
10.200 1.164 
10.220 1.165 
10.240 1.179 
10.260 1.172 
10.280 1.174 
10.300 1.192 
10.320 1.211 
10.340 1.218 
10.360 1.206 
10.380 1.186 
10.400 1.174 
10.420 1.150 
10.440 1.146 
10.460 1.135 
10.480 1.134 
10.500 1.125 
10.520 1.118 
10.540 1.118 
10.560 1.103 
10.580 1.082 
10.600 1.038 
10.620 1.035 
10.640 1.039 
10.660 1.027 
10.680 1.023 
10.700 1.022 
10.720 1.022 
10.740 1.008 
10.760 0.998 
10.780 1.000 
10.800 0.994 
10.820 0.989 
10.840 0.983 
10.860 0.960 
10.880 0.938 
10.900 0.946 
10.920 0.960 
10.940 0.949 
10.960 0.922 
10.980 0.912 
11.000 0.932 
11.020 0.962 
11.040 0.968 
11.060 0.962 
11.080 0.967 
11.100 0.972 
11.120 0.977 
11.140 0.992 
11.160 1.022 
11.180 1.045 
11.200 1.060 
11.220 1.085 
11.240 1.119 
11.260 1.052 
11.280 1.067 
11.300 1.076 
11.320 1.112 
11.340 1.132 
11.360 1.167 
11.380 1.242 
11.400 1.299 
11.420 1.326 
11.440 1.330 
11.460 1.371 
11.480 1.449 
11.500 1.524 
11.520 1.574 
11.540 1.617 
11.560 1.637 
11.580 1.616 
11.600 1.572 
11.620 1.514 
11.640 1.456 
11.660 1.388 
11.680 1.297 
11.700 1.200 
11.720 1.086 
11.740 0.961 
11.760 0.847 
11.780 0.748 
11.800 0.683 
11.820 0.619 
11.840 0.566 
11.860 0.526 
11.880 0.472 
11.900 0.427 
11.920 0.374 
11.940 0.331 
11.960 0.288 
11.980 0.236 
12.000 0.214 
12.020 0.216 
12.040 0.248 
12.060 0.306 
12.080 0.367 
12.100 0.417 
12.120 0.444 
12.140 0.430 
12.160 0.415 
12.180 0.389 
12.200 0.377 
12.220 0.382 
12.240 0.393 
12.260 0.433 
12.280 0.468 
12.300 0.495 
12.320 0.509 
12.340 0.526 
12.360 0.554 
12.380 0.575 
12.400 0.619 
12.420 0.702 
12.440 0.804 
12.460 0.923 
12.480 1.038 
12.500 1.116 
12.520 1.158 
12.540 1.206 
12.560 1.281 
12.580 1.331 
12.600 1.326 
12.620 1.304 
12.640 1.276 
12.660 1.259 
12.680 1.245 
12.700 1.217 
12.720 1.178 
12.740 1.145 
12.760 1.151 
12.780 1.171 
12.800 1.171 
12.820 1.168 
12.840 1.164 
12.860 1.160 
12.880 1.156 
12.900 1.142 
12.920 1.122 
12.940 1.105 
12.960 1.093 
12.980 1.080 
13.000 1.066 
13.020 1.060 
13.040 1.063 
13.060 1.050 
13.080 1.028 
13.100 1.015 
13.120 1.005 
13.140 0.997 
13.160 0.989 
13.180 0.984 
13.200 0.984 
13.220 0.981 
13.240 0.976 
13.260 0.965 
13.280 0.956 
13.300 0.942 
13.320 0.928 
13.340 0.919 
13.360 0.917 
13.380 0.921 
13.400 0.915 
13.420 0.922 
13.440 0.923 
13.460 0.929 
13.480 0.937 
13.500 0.952 
13.520 0.968 
13.540 0.969 
13.560 0.973 
13.580 0.974 
13.600 0.990 
13.620 1.017 
13.640 1.034 
13.660 1.041 
13.680 1.046 
13.700 1.061 
13.720 1.083 
13.740 1.105 
13.760 1.137 
13.780 1.170 
13.800 1.201 
13.820 1.235 
13.840 1.286 
13.860 1.341 
13.880 1.389 
13.900 1.426 
13.920 1.456 
13.940 1.490 
13.960 1.514 
13.980 1.547 
14.000 1.560 
14.020 1.567 
14.040 1.557 
14.060 1.527 
14.080 1.477 
14.100 1.398 
14.120 1.327 
14.140 1.228 
14.160 1.107 
14.180 0.973 
14.200 0.853 
14.220 0.753 
14.240 0.661 
14.260 0.579 
14.280 0.513 
14.300 0.471 
14.320 0.440 
14.340 0.415 
14.360 0.382 
14.380 0.351 
14.400 0.316 
14.420 0.291 
14.440 0.281 
14.460 0.274 
14.480 0.281 
14.500 0.303 
14.520 0.353 
14.540 0.406 
14.560 0.443 
14.580 0.452 
14.600 0.445 
14.620 0.421 
14.640 0.403 
14.660 0.407 
14.680 0.418 
14.700 0.425 
14.720 0.417 
14.740 0.419 
14.760 0.434 
14.780 0.443 
14.800 0.447 
14.820 0.447 
14.840 0.449 
14.860 0.445 
14.880 0.446 
14.900 0.457 
14.920 0.483 
14.940 0.530 
14.960 0.615 
14.980 0.737 
15.000 0.852 
15.020 0.933 
15.040 0.995 
15.060 1.068 
15.080 1.144 
15.100 1.195 
15.120 1.215 
15.140 1.203 
15.160 1.191 
15.180 1.178 
15.200 1.151 
15.220 1.127 
15.240 1.116 
15.260 1.132 
15.280 1.154 
15.300 1.166 
15.320 1.160 
15.340 1.148 
15.360 1.146 
15.380 1.149 
15.400 1.147 
15.420 1.129 
15.440 1.110 
15.460 1.092 
15.480 1.074 
15.500 1.056 
15.520 1.039 
15.540 1.030 
15.560 1.032 
15.580 1.027 
15.600 1.020 
15.620 1.013 
15.640 0.998 
15.660 0.994 
15.680 0.986 
15.700 0.978 
15.720 0.968 
15.740 0.957 
15.760 0.961 
15.780 0.966 
15.800 0.963 
15.820 0.955 
15.840 0.950 
15.860 0.949 
15.880 0.946 
15.900 0.931 
15.920 0.931 
15.940 0.948 
15.960 0.956 
15.980 0.967 
16.000 0.972 
16.020 0.972 
16.040 0.982 
16.060 0.998 
16.080 1.016 
16.100 1.025 
16.120 1.029 
16.140 1.059 
16.160 1.093 
16.180 1.138 
16.200 1.195 
16.220 1.245 
16.240 1.289 
16.260 1.324 
16.280 1.359 
16.300 1.394 
16.320 1.427 
16.340 1.452 
16.360 1.459 
16.380 1.460 
16.400 1.467 
16.420 1.476 
16.440 1.471 
16.460 1.451 
16.480 1.430 
16.500 1.397 
16.520 1.342 
16.540 1.268 
16.560 1.181 
16.580 1.094 
16.600 1.014 
16.620 0.913 
16.640 0.788 
16.660 0.683 
16.680 0.626 
16.700 0.603 
16.720 0.565 
16.740 0.507 
16.760 0.444 
16.780 0.389 
16.800 0.342 
16.820 0.299 
16.840 0.242 
16.860 0.148 
