# Supplementary material for: Pacing the phasing of leg and arm movements in breaststroke swimming to minimize intra-cyclic velocity fluctuations
Source: PLoS One. 2017 Oct 12;12(10):e0186160. doi: 10.1371/journal.pone.0186160 (PMC5638342; doi:10.1371/journal.pone.0186160)
Supplement: S1 Archive — (ZIP) [file pone.0186160.s003.zip › P3_180_veldata.txt]

% t vx 
0.000 0.397 
0.020 0.447 
0.040 0.691 
0.060 1.020 
0.080 1.179 
0.100 1.243 
0.120 1.296 
0.140 1.345 
0.160 1.399 
0.180 1.447 
0.200 1.507 
0.220 1.558 
0.240 1.584 
0.260 1.597 
0.280 1.616 
0.300 1.637 
0.320 1.647 
0.340 1.638 
0.360 1.606 
0.380 1.548 
0.400 1.469 
0.420 1.372 
0.440 1.266 
0.460 1.147 
0.480 1.012 
0.500 0.882 
0.520 0.755 
0.540 0.639 
0.560 0.563 
0.580 0.529 
0.600 0.508 
0.620 0.472 
0.640 0.428 
0.660 0.403 
0.680 0.369 
0.700 0.324 
0.720 0.292 
0.740 0.262 
0.760 0.254 
0.780 0.248 
0.800 0.250 
0.820 0.267 
0.840 0.285 
0.860 0.324 
0.880 0.358 
0.900 0.396 
0.920 0.450 
0.940 0.507 
0.960 0.581 
0.980 0.663 
1.000 0.779 
1.020 0.900 
1.040 1.008 
1.060 1.088 
1.080 1.152 
1.100 1.233 
1.120 1.310 
1.140 1.362 
1.160 1.364 
1.180 1.321 
1.200 1.271 
1.220 1.246 
1.240 1.244 
1.260 1.239 
1.280 1.209 
1.300 1.165 
1.320 1.144 
1.340 1.164 
1.360 1.204 
1.380 1.224 
1.400 1.201 
1.420 1.175 
1.440 1.158 
1.460 1.151 
1.480 1.150 
1.500 1.139 
1.520 1.124 
1.540 1.102 
1.560 1.093 
1.580 1.101 
1.600 1.095 
1.620 1.086 
1.640 1.062 
1.660 1.047 
1.680 1.039 
1.700 1.027 
1.720 1.019 
1.740 1.003 
1.760 0.992 
1.780 0.989 
1.800 0.982 
1.820 0.990 
1.840 0.988 
1.860 0.979 
1.880 0.970 
1.900 0.953 
1.920 0.949 
1.940 0.931 
1.960 0.933 
1.980 0.938 
2.000 0.933 
2.020 0.931 
2.040 0.913 
2.060 0.913 
2.080 0.913 
2.100 0.907 
2.120 0.905 
2.140 0.895 
2.160 0.890 
2.180 0.887 
2.200 0.876 
2.220 0.861 
2.240 0.855 
2.260 0.868 
2.280 0.876 
2.300 0.866 
2.320 0.861 
2.340 0.874 
2.360 0.901 
2.380 0.904 
2.400 0.903 
2.420 0.908 
2.440 0.915 
2.460 0.935 
2.480 0.937 
2.500 0.957 
2.520 0.978 
2.540 1.006 
2.560 1.035 
2.580 1.045 
2.600 1.066 
2.620 1.088 
2.640 1.124 
2.660 1.151 
2.680 1.173 
2.700 1.201 
2.720 1.235 
2.740 1.281 
2.760 1.340 
2.780 1.397 
2.800 1.440 
2.820 1.473 
2.840 1.505 
2.860 1.549 
2.880 1.576 
2.900 1.580 
2.920 1.572 
2.940 1.560 
2.960 1.532 
2.980 1.486 
3.000 1.431 
3.020 1.356 
3.040 1.261 
3.060 1.137 
3.080 1.022 
3.100 0.906 
3.120 0.792 
3.140 0.693 
3.160 0.601 
3.180 0.551 
3.200 0.522 
3.220 0.506 
3.240 0.474 
3.260 0.435 
3.280 0.400 
3.300 0.379 
3.320 0.356 
3.340 0.330 
3.360 0.304 
3.380 0.293 
3.400 0.286 
3.420 0.280 
3.440 0.272 
3.460 0.249 
3.480 0.250 
3.500 0.265 
3.520 0.309 
3.540 0.367 
3.560 0.440 
3.580 0.521 
3.600 0.582 
3.620 0.637 
3.640 0.715 
3.660 0.812 
3.680 0.913 
3.700 1.006 
3.720 1.078 
3.740 1.153 
3.760 1.225 
3.780 1.280 
3.800 1.282 
3.820 1.240 
3.840 1.187 
3.860 1.148 
3.880 1.146 
3.900 1.160 
3.920 1.156 
3.940 1.132 
3.960 1.116 
3.980 1.127 
4.000 1.137 
4.020 1.138 
4.040 1.137 
4.060 1.131 
4.080 1.123 
4.100 1.111 
4.120 1.103 
4.140 1.086 
4.160 1.071 
4.180 1.051 
4.200 1.049 
4.220 1.058 
4.240 1.057 
4.260 1.042 
4.280 1.020 
4.300 1.006 
4.320 1.001 
4.340 0.996 
4.360 0.990 
4.380 0.980 
4.400 0.955 
4.420 0.951 
4.440 0.944 
4.460 0.936 
4.480 0.931 
4.500 0.924 
4.520 0.918 
4.540 0.908 
4.560 0.904 
4.580 0.902 
4.600 0.887 
4.620 0.881 
4.640 0.893 
4.660 0.892 
4.680 0.877 
4.700 0.872 
4.720 0.884 
4.740 0.893 
4.760 0.880 
4.780 0.871 
4.800 0.881 
4.820 0.898 
4.840 0.901 
4.860 0.894 
4.880 0.909 
4.900 0.924 
4.920 0.925 
4.940 0.931 
4.960 0.957 
4.980 0.994 
5.000 1.019 
5.020 1.036 
5.040 1.059 
5.060 1.082 
5.080 1.112 
5.100 1.166 
5.120 1.234 
5.140 1.292 
5.160 1.325 
5.180 1.349 
5.200 1.398 
5.220 1.438 
5.240 1.472 
5.260 1.516 
5.280 1.572 
5.300 1.625 
5.320 1.629 
5.340 1.611 
5.360 1.734 
5.380 1.658 
5.400 1.595 
5.420 1.534 
5.440 1.449 
5.460 1.346 
5.480 1.235 
5.500 1.136 
5.520 1.043 
5.540 0.942 
5.560 0.862 
5.580 0.805 
5.600 0.766 
5.620 0.705 
5.640 0.631 
5.660 0.562 
5.680 0.493 
5.700 0.439 
5.720 0.370 
5.740 0.299 
5.760 0.252 
5.780 0.227 
5.800 0.224 
5.820 0.213 
5.840 0.217 
5.860 0.223 
5.880 0.239 
5.900 0.269 
5.920 0.303 
5.940 0.338 
5.960 0.338 
5.980 0.356 
6.000 0.386 
6.020 0.441 
6.040 0.531 
6.060 0.628 
6.080 0.740 
6.100 0.868 
6.120 0.982 
6.140 1.074 
6.160 1.140 
6.180 1.211 
6.200 1.293 
6.220 1.352 
6.240 1.369 
6.260 1.332 
6.280 1.283 
6.300 1.258 
6.320 1.252 
6.340 1.244 
6.360 1.230 
6.380 1.221 
6.400 1.223 
6.420 1.218 
6.440 1.209 
6.460 1.208 
6.480 1.206 
6.500 1.198 
6.520 1.179 
6.540 1.169 
6.560 1.163 
6.580 1.151 
6.600 1.141 
6.620 1.136 
6.640 1.125 
6.660 1.101 
6.680 1.090 
6.700 1.082 
6.720 1.080 
6.740 1.071 
6.760 1.060 
6.780 1.044 
6.800 1.014 
6.820 1.003 
6.840 0.997 
6.860 1.005 
6.880 0.999 
6.900 1.000 
6.920 1.007 
6.940 0.998 
6.960 0.986 
6.980 0.961 
7.000 0.963 
7.020 0.967 
7.040 0.971 
7.060 0.976 
7.080 0.965 
7.100 0.969 
7.120 0.969 
7.140 0.966 
7.160 0.965 
7.180 0.948 
7.200 0.946 
7.220 0.947 
7.240 0.938 
7.260 0.927 
7.280 0.919 
7.300 0.918 
7.320 0.917 
7.340 0.916 
7.360 0.921 
7.380 0.928 
7.400 0.922 
7.420 0.928 
7.440 0.948 
7.460 0.963 
7.480 0.978 
7.500 0.982 
7.520 1.001 
7.540 1.019 
7.560 1.030 
7.580 1.042 
7.600 1.056 
7.620 1.091 
7.640 1.133 
7.660 1.181 
7.680 1.219 
7.700 1.261 
7.720 1.317 
7.740 1.383 
7.760 1.442 
7.780 1.491 
7.800 1.541 
7.820 1.574 
7.840 1.594 
7.860 1.610 
7.880 1.625 
7.900 1.631 
7.920 1.616 
7.940 1.594 
7.960 1.559 
7.980 1.493 
8.000 1.410 
8.020 1.303 
8.040 1.184 
8.060 1.054 
8.080 0.931 
8.100 0.822 
8.120 0.720 
8.140 0.650 
8.160 0.604 
8.180 0.574 
8.200 0.514 
8.220 0.440 
8.240 0.381 
8.260 0.344 
8.280 0.316 
8.300 0.264 
8.320 0.225 
8.340 0.190 
8.360 0.169 
8.380 0.158 
8.400 0.165 
8.420 0.194 
8.440 0.218 
8.460 0.252 
8.480 0.301 
8.500 0.359 
8.520 0.417 
8.540 0.488 
8.560 0.573 
8.580 0.684 
8.600 0.824 
8.620 0.963 
8.640 1.073 
8.660 1.134 
8.680 1.192 
8.700 1.257 
8.720 1.309 
8.740 1.317 
8.760 1.274 
8.780 1.217 
8.800 1.186 
8.820 1.199 
8.840 1.217 
8.860 1.218 
8.880 1.206 
8.900 1.208 
8.920 1.221 
8.940 1.224 
8.960 1.217 
8.980 1.210 
9.000 1.206 
9.020 1.198 
9.040 1.187 
9.060 1.166 
9.080 1.137 
9.100 1.117 
9.120 1.114 
9.140 1.122 
9.160 1.111 
9.180 1.095 
9.200 1.067 
9.220 1.057 
9.240 1.049 
9.260 1.035 
9.280 1.024 
9.300 1.021 
9.320 1.024 
9.340 1.001 
9.360 0.993 
9.380 0.996 
9.400 1.002 
9.420 0.985 
9.440 0.955 
9.460 0.948 
9.480 0.949 
9.500 0.955 
9.520 0.958 
9.540 0.955 
9.560 0.953 
9.580 0.955 
9.600 0.956 
9.620 0.949 
9.640 0.919 
9.660 0.912 
9.680 0.927 
9.700 0.932 
9.720 0.910 
9.740 0.897 
9.760 0.913 
9.780 0.917 
9.800 0.910 
9.820 0.917 
9.840 0.941 
9.860 0.949 
9.880 0.948 
9.900 0.948 
9.920 0.951 
9.940 0.939 
9.960 0.943 
9.980 0.964 
10.000 0.967 
10.020 0.981 
10.040 0.995 
10.060 1.022 
10.080 1.040 
10.100 1.064 
10.120 1.108 
10.140 1.136 
10.160 1.176 
10.180 1.221 
10.200 1.254 
10.220 1.279 
10.240 1.320 
10.260 1.375 
10.280 1.421 
10.300 1.447 
10.320 1.478 
10.340 1.507 
10.360 1.517 
10.380 1.519 
10.400 1.516 
10.420 1.502 
10.440 1.468 
10.460 1.420 
10.480 1.357 
10.500 1.292 
10.520 1.215 
10.540 1.126 
10.560 1.012 
10.580 0.875 
10.600 0.753 
10.620 0.655 
10.640 0.582 
10.660 0.529 
10.680 0.470 
10.700 0.427 
10.720 0.371 
10.740 0.383 
10.760 0.317 
10.780 0.248 
10.800 0.197 
10.820 0.156 
10.840 0.118 
10.860 0.089 
10.880 0.090 
10.900 0.132 
10.920 0.193 
10.940 0.246 
10.960 0.298 
10.980 0.361 
11.000 0.433 
11.020 0.507 
11.040 0.588 
11.060 0.706 
11.080 0.853 
11.100 0.962 
11.120 1.040 
11.140 1.095 
11.160 1.172 
11.180 1.254 
11.200 1.297 
11.220 1.278 
11.240 1.188 
11.260 1.112 
11.280 1.098 
11.300 1.134 
11.320 1.158 
11.340 1.158 
11.360 1.148 
11.380 1.144 
11.400 1.138 
11.420 1.137 
11.440 1.142 
11.460 1.147 
11.480 1.152 
11.500 1.146 
11.520 1.131 
11.540 1.112 
11.560 1.090 
11.580 1.081 
11.600 1.074 
11.620 1.066 
11.640 1.054 
11.660 1.040 
11.680 1.029 
11.700 1.019 
11.720 1.013 
11.740 1.000 
11.760 0.992 
11.780 0.984 
11.800 0.986 
11.820 0.983 
11.840 0.965 
11.860 0.955 
11.880 0.935 
11.900 0.931 
11.920 0.926 
11.940 0.916 
11.960 0.914 
11.980 0.911 
12.000 0.908 
12.020 0.904 
12.040 0.898 
12.060 0.888 
12.080 0.878 
12.100 0.874 
12.120 0.877 
12.140 0.864 
12.160 0.856 
12.180 0.859 
12.200 0.849 
12.220 0.844 
12.240 0.852 
12.260 0.866 
12.280 0.856 
12.300 0.841 
12.320 0.854 
12.340 0.860 
12.360 0.863 
12.380 0.876 
12.400 0.890 
12.420 0.901 
12.440 0.903 
12.460 0.912 
12.480 0.917 
12.500 0.902 
12.520 0.908 
12.540 0.925 
12.560 0.947 
12.580 0.967 
12.600 0.985 
12.620 1.017 
12.640 1.051 
12.660 1.101 
12.680 1.161 
12.700 1.221 
12.720 1.268 
12.740 1.304 
12.760 1.342 
12.780 1.380 
12.800 1.416 
12.820 1.436 
12.840 1.449 
12.860 1.461 
12.880 1.477 
12.900 1.489 
12.920 1.483 
12.940 1.457 
12.960 1.412 
12.980 1.350 
13.000 1.272 
13.020 1.171 
13.040 1.056 
13.060 0.940 
13.080 0.822 
13.100 0.709 
13.120 0.593 
13.140 0.500 
13.160 0.454 
13.180 0.425 
13.200 0.396 
13.220 0.347 
13.240 0.300 
13.260 0.258 
13.280 0.198 
13.300 0.132 
13.320 0.070 
13.340 0.034 
13.360 0.028 
13.380 0.055 
13.400 0.127 
13.420 0.231 
13.440 0.334 
13.460 0.423 
13.480 0.506 
13.500 0.605 
13.520 0.727 
13.540 0.853 
13.560 0.971 
13.580 1.073 
13.600 1.169 
13.620 1.252 
13.640 1.300 
13.660 1.304 
13.680 1.250 
13.700 1.156 
13.720 1.074 
13.740 1.065 
13.760 1.115 
13.780 1.162 
13.800 1.175 
13.820 1.160 
13.840 1.151 
13.860 1.141 
13.880 1.125 
13.900 1.114 
13.920 1.113 
13.940 1.112 
13.960 1.099 
13.980 1.070 
14.000 1.055 
14.020 1.042 
14.040 1.031 
14.060 1.025 
14.080 1.019 
14.100 1.020 
14.120 1.012 
14.140 0.989 
14.160 0.969 
14.180 0.965 
14.200 0.973 
14.220 0.967 
14.240 0.946 
14.260 0.939 
14.280 0.935 
14.300 0.930 
14.320 0.927 
14.340 0.926 
14.360 0.928 
14.380 0.921 
14.400 0.916 
14.420 0.909 
14.440 0.900 
14.460 0.895 
14.480 0.885 
14.500 0.882 
14.520 0.884 
14.540 0.883 
14.560 0.864 
14.580 0.850 
14.600 0.857 
14.620 0.866 
14.640 0.861 
14.660 0.861 
14.680 0.880 
14.700 0.897 
14.720 0.899 
14.740 0.908 
14.760 0.922 
14.780 0.922 
14.800 0.920 
14.820 0.937 
14.840 0.960 
14.860 0.970 
14.880 0.980 
14.900 1.011 
14.920 1.045 
14.940 1.086 
14.960 1.129 
14.980 1.166 
15.000 1.208 
15.020 1.241 
15.040 1.281 
15.060 1.310 
15.080 1.343 
15.100 1.380 
15.120 1.405 
15.140 1.425 
15.160 1.440 
15.180 1.457 
15.200 1.471 
15.220 1.470 
15.240 1.456 
15.260 1.437 
15.280 1.413 
15.300 1.363 
15.320 1.280 
15.340 1.185 
15.360 1.094 
15.380 0.992 
15.400 0.868 
15.420 0.747 
15.440 0.651 
15.460 0.585 
15.480 0.541 
15.500 0.495 
15.520 0.443 
15.540 0.388 
15.560 0.360 
15.580 0.330 
15.600 0.272 
15.620 0.205 
15.640 0.144 
15.660 0.122 
15.680 0.105 
15.700 0.102 
15.720 0.109 
15.740 0.123 
15.760 0.171 
15.780 0.239 
15.800 0.316 
15.820 0.378 
15.840 0.433 
15.860 0.504 
15.880 0.567 
15.900 0.638 
15.920 0.741 
15.940 0.871 
15.960 0.983 
15.980 1.062 
16.000 1.113 
16.020 1.154 
16.040 1.170 
16.060 1.162 
16.080 1.142 
16.100 1.130 
16.120 1.122 
16.140 1.110 
16.160 1.111 
16.180 1.113 
16.200 1.115 
16.220 1.089 
16.240 1.060 
