# Supplementary material for: Pacing the phasing of leg and arm movements in breaststroke swimming to minimize intra-cyclic velocity fluctuations
Source: PLoS One. 2017 Oct 12;12(10):e0186160. doi: 10.1371/journal.pone.0186160 (PMC5638342; doi:10.1371/journal.pone.0186160)
Supplement: S1 Archive — (ZIP) [file pone.0186160.s003.zip › P3_225_veldata.txt]

% t vx 
0.000 0.093 
0.020 0.246 
0.040 0.576 
0.060 0.866 
0.080 1.002 
0.100 1.007 
0.120 0.985 
0.140 0.995 
0.160 0.999 
0.180 0.980 
0.200 0.964 
0.220 0.965 
0.240 0.955 
0.260 0.922 
0.280 0.910 
0.300 0.929 
0.320 0.945 
0.340 0.931 
0.360 0.908 
0.380 0.912 
0.400 0.933 
0.420 0.932 
0.440 0.906 
0.460 0.878 
0.480 0.865 
0.500 0.869 
0.520 0.879 
0.540 0.889 
0.560 0.886 
0.580 0.863 
0.600 0.845 
0.620 0.849 
0.640 0.869 
0.660 0.889 
0.680 0.885 
0.700 0.863 
0.720 0.832 
0.740 0.809 
0.760 0.802 
0.780 0.802 
0.800 0.804 
0.820 0.812 
0.840 0.829 
0.860 0.846 
0.880 0.845 
0.900 0.822 
0.920 0.797 
0.940 0.786 
0.960 0.788 
0.980 0.792 
1.000 0.814 
1.020 0.854 
1.040 0.874 
1.060 0.858 
1.080 0.829 
1.100 0.835 
1.120 0.866 
1.140 0.889 
1.160 0.905 
1.180 0.935 
1.200 0.977 
1.220 1.032 
1.240 1.071 
1.260 1.111 
1.280 1.150 
1.300 1.183 
1.320 1.239 
1.340 1.302 
1.360 1.367 
1.380 1.407 
1.400 1.424 
1.420 1.453 
1.440 1.496 
1.460 1.534 
1.480 1.547 
1.500 1.525 
1.520 1.490 
1.540 1.433 
1.560 1.355 
1.580 1.274 
1.600 1.167 
1.620 1.045 
1.640 0.910 
1.660 0.790 
1.680 0.685 
1.700 0.588 
1.720 0.508 
1.740 0.432 
1.760 0.350 
1.780 0.286 
1.800 0.235 
1.820 0.173 
1.840 0.100 
1.860 0.037 
1.880 0.013 
1.900 0.010 
1.920 0.034 
1.940 0.114 
1.960 0.234 
1.980 0.374 
2.000 0.509 
2.020 0.645 
2.040 0.783 
2.060 0.883 
2.080 0.964 
2.100 1.054 
2.120 1.179 
2.140 1.300 
2.160 1.370 
2.180 1.378 
2.200 1.324 
2.220 1.240 
2.240 1.166 
2.260 1.149 
2.280 1.170 
2.300 1.171 
2.320 1.147 
2.340 1.135 
2.360 1.151 
2.380 1.161 
2.400 1.147 
2.420 1.136 
2.440 1.127 
2.460 1.101 
2.480 1.069 
2.500 1.052 
2.520 1.065 
2.540 1.077 
2.560 1.066 
2.580 1.057 
2.600 1.042 
2.620 1.034 
2.640 1.018 
2.660 1.009 
2.680 1.007 
2.700 0.995 
2.720 0.993 
2.740 0.984 
2.760 0.982 
2.780 0.976 
2.800 0.972 
2.820 0.970 
2.840 0.954 
2.860 0.949 
2.880 0.939 
2.900 0.940 
2.920 0.937 
2.940 0.927 
2.960 0.922 
2.980 0.909 
3.000 0.913 
3.020 0.906 
3.040 0.906 
3.060 0.912 
3.080 0.914 
3.100 0.916 
3.120 0.906 
3.140 0.906 
3.160 0.906 
3.180 0.899 
3.200 0.892 
3.220 0.885 
3.240 0.880 
3.260 0.882 
3.280 0.878 
3.300 0.866 
3.320 0.862 
3.340 0.866 
3.360 0.868 
3.380 0.866 
3.400 0.866 
3.420 0.864 
3.440 0.854 
3.460 0.843 
3.480 0.834 
3.500 0.821 
3.520 0.824 
3.540 0.844 
3.560 0.850 
3.580 0.849 
3.600 0.848 
3.620 0.852 
3.640 0.853 
3.660 0.863 
3.680 0.878 
3.700 0.906 
3.720 0.924 
3.740 0.947 
3.760 0.966 
3.780 0.998 
3.800 1.056 
3.820 1.097 
3.840 1.137 
3.860 1.181 
3.880 1.250 
3.900 1.321 
3.920 1.372 
3.940 1.405 
3.960 1.427 
3.980 1.441 
4.000 1.449 
4.020 1.468 
4.040 1.496 
4.060 1.507 
4.080 1.489 
4.100 1.444 
4.120 1.385 
4.140 1.318 
4.160 1.218 
4.180 1.095 
4.200 0.965 
4.220 0.843 
4.240 0.727 
4.260 0.612 
4.280 0.528 
4.300 0.452 
4.320 0.382 
4.340 0.313 
4.360 0.248 
4.380 0.197 
4.400 0.141 
4.420 0.095 
4.440 0.048 
4.460 0.020 
4.480 0.048 
4.500 0.119 
4.520 0.239 
4.540 0.394 
4.560 0.553 
4.580 0.687 
4.600 0.797 
4.620 0.903 
4.640 0.992 
4.660 1.079 
4.680 1.159 
4.700 1.241 
4.720 1.280 
4.740 1.274 
4.760 1.242 
4.780 1.205 
4.800 1.196 
4.820 1.177 
4.840 1.167 
4.860 1.170 
4.880 1.181 
4.900 1.196 
4.920 1.194 
4.940 1.187 
4.960 1.173 
4.980 1.171 
5.000 1.179 
5.020 1.164 
5.040 1.127 
5.060 1.113 
5.080 1.113 
5.100 1.118 
5.120 1.109 
5.140 1.092 
5.160 1.073 
5.180 1.069 
5.200 1.067 
5.220 1.055 
5.240 1.033 
5.260 1.021 
5.280 1.025 
5.300 1.003 
5.320 0.979 
5.340 0.962 
5.360 0.959 
5.380 0.952 
5.400 0.937 
5.420 0.943 
5.440 0.956 
5.460 0.946 
5.480 0.920 
5.500 0.904 
5.520 0.913 
5.540 0.909 
5.560 0.901 
5.580 0.900 
5.600 0.914 
5.620 0.917 
5.640 0.906 
5.660 0.899 
5.680 0.975 
5.700 0.944 
5.720 0.952 
5.740 0.978 
5.760 0.971 
5.780 0.937 
5.800 0.909 
5.820 0.930 
5.840 0.955 
5.860 0.959 
5.880 0.931 
5.900 0.898 
5.920 0.900 
5.940 0.931 
5.960 0.959 
5.980 0.967 
6.000 0.960 
6.020 0.967 
6.040 0.978 
6.060 0.974 
6.080 0.981 
6.100 0.992 
6.120 0.993 
6.140 0.988 
6.160 1.002 
6.180 1.034 
6.200 1.069 
6.220 1.098 
6.240 1.150 
6.260 1.199 
6.280 1.230 
6.300 1.269 
6.320 1.319 
6.340 1.382 
6.360 1.429 
6.380 1.465 
6.400 1.504 
6.420 1.534 
6.440 1.549 
6.460 1.557 
6.480 1.572 
6.500 1.580 
6.520 1.559 
6.540 1.522 
6.560 1.469 
6.580 1.390 
6.600 1.278 
6.620 1.163 
6.640 1.054 
6.660 0.926 
6.680 0.784 
6.700 0.651 
6.720 0.570 
6.740 0.509 
6.760 0.439 
6.780 0.344 
6.800 0.253 
6.820 0.185 
6.840 0.121 
6.860 0.060 
6.880 -0.007 
6.900 -0.046 
6.920 -0.032 
6.940 0.045 
6.960 0.179 
6.980 0.325 
7.000 0.484 
7.020 0.660 
7.040 0.832 
7.060 0.966 
7.080 1.037 
7.100 1.091 
7.120 1.171 
7.140 1.283 
7.160 1.385 
7.180 1.407 
7.200 1.342 
7.220 1.255 
7.240 1.213 
7.260 1.227 
7.280 1.247 
7.300 1.243 
7.320 1.228 
7.340 1.227 
7.360 1.238 
7.380 1.237 
7.400 1.209 
7.420 1.186 
7.440 1.180 
7.460 1.178 
7.480 1.185 
7.500 1.189 
7.520 1.184 
7.540 1.163 
7.560 1.150 
7.580 1.140 
7.600 1.122 
7.620 1.096 
7.640 1.074 
7.660 1.069 
7.680 1.059 
7.700 1.060 
7.720 1.053 
7.740 1.037 
7.760 1.021 
7.780 1.013 
7.800 1.006 
7.820 0.992 
7.840 0.970 
7.860 0.953 
7.880 0.947 
7.900 0.946 
7.920 0.962 
7.940 0.959 
7.960 0.957 
7.980 0.948 
8.000 0.942 
8.020 0.946 
8.040 0.935 
8.060 0.934 
8.080 0.927 
8.100 0.917 
8.120 0.912 
8.140 0.904 
8.160 0.911 
8.180 0.915 
8.200 0.909 
8.220 0.905 
8.240 0.903 
8.260 0.902 
8.280 0.898 
8.300 0.897 
8.320 0.902 
8.340 0.903 
8.360 0.899 
8.380 0.897 
8.400 0.899 
8.420 0.904 
8.440 0.912 
8.460 0.926 
8.480 0.930 
8.500 0.925 
8.520 0.924 
8.540 0.922 
8.560 0.934 
8.580 0.937 
8.600 0.946 
8.620 0.963 
8.640 0.986 
8.660 1.015 
8.680 1.048 
8.700 1.088 
8.720 1.133 
8.740 1.180 
8.760 1.219 
8.780 1.266 
8.800 1.317 
8.820 1.376 
8.840 1.430 
8.860 1.476 
8.880 1.506 
8.900 1.516 
8.920 1.512 
8.940 1.504 
8.960 1.502 
8.980 1.496 
9.000 1.485 
9.020 1.445 
9.040 1.375 
9.060 1.264 
9.080 1.129 
9.100 0.988 
9.120 0.844 
9.140 0.713 
9.160 0.594 
9.180 0.505 
9.200 0.427 
9.220 0.374 
9.240 0.318 
9.260 0.243 
9.280 0.166 
9.300 0.092 
9.320 0.035 
9.340 -0.013 
9.360 -0.024 
9.380 0.019 
9.400 0.101 
9.420 0.189 
9.440 0.305 
9.460 0.457 
9.480 0.636 
9.500 0.809 
9.520 0.934 
9.540 1.023 
9.560 1.099 
9.580 1.192 
9.600 1.293 
9.620 1.343 
9.640 1.317 
9.660 1.248 
9.680 1.160 
9.700 1.104 
9.720 1.091 
9.740 1.121 
9.760 1.160 
9.780 1.176 
9.800 1.195 
9.820 1.215 
9.840 1.223 
9.860 1.202 
9.880 1.167 
9.900 1.156 
9.920 1.166 
9.940 1.163 
9.960 1.145 
9.980 1.114 
10.000 1.101 
10.020 1.098 
10.040 1.098 
10.060 1.080 
10.080 1.037 
10.100 1.020 
10.120 1.021 
10.140 1.026 
10.160 1.015 
10.180 0.995 
10.200 0.991 
10.220 0.990 
10.240 0.988 
10.260 0.971 
10.280 0.962 
10.300 0.964 
10.320 0.961 
10.340 0.949 
10.360 0.947 
10.380 0.955 
10.400 0.947 
10.420 0.938 
10.440 0.942 
10.460 0.954 
10.480 0.939 
10.500 0.916 
10.520 0.918 
10.540 0.941 
10.560 0.946 
10.580 0.917 
10.600 0.884 
10.620 0.890 
10.640 0.919 
10.660 0.931 
10.680 0.917 
10.700 0.885 
10.720 0.871 
10.740 0.876 
10.760 0.891 
10.780 0.911 
10.800 0.911 
10.820 0.893 
10.840 0.868 
10.860 0.855 
10.880 0.868 
10.900 0.891 
10.920 0.923 
10.940 0.950 
10.960 0.974 
10.980 0.992 
11.000 1.014 
11.020 1.040 
11.040 1.075 
11.060 1.129 
11.080 1.188 
11.100 1.229 
11.120 1.260 
11.140 1.291 
11.160 1.337 
11.180 1.390 
11.200 1.446 
11.220 1.472 
11.240 1.480 
11.260 1.499 
11.280 1.526 
11.300 1.550 
11.320 1.562 
11.340 1.549 
11.360 1.504 
11.380 1.430 
11.400 1.352 
11.420 1.270 
11.440 1.160 
11.460 1.023 
11.480 0.885 
11.500 0.773 
11.520 0.680 
11.540 0.598 
11.560 0.532 
11.580 0.487 
11.600 0.434 
11.620 0.346 
11.640 0.262 
11.660 0.203 
11.680 0.161 
11.700 0.106 
11.720 0.043 
11.740 0.013 
11.760 0.007 
11.780 0.030 
11.800 0.109 
11.820 0.231 
11.840 0.374 
11.860 0.503 
11.880 0.619 
11.900 0.737 
11.920 0.860 
11.940 0.981 
11.960 1.079 
11.980 1.155 
12.000 1.227 
12.020 1.309 
12.040 1.351 
12.060 1.326 
12.080 1.264 
12.100 1.215 
12.120 1.194 
12.140 1.185 
12.160 1.181 
12.180 1.178 
12.200 1.168 
12.220 1.157 
12.240 1.148 
12.260 1.140 
12.280 1.144 
12.300 1.152 
12.320 1.154 
12.340 1.147 
12.360 1.133 
12.380 1.122 
12.400 1.102 
12.420 1.075 
12.440 1.064 
12.460 1.055 
12.480 1.047 
12.500 1.025 
12.520 1.003 
12.540 0.988 
12.560 0.982 
12.580 0.977 
12.600 0.973 
12.620 0.972 
12.640 0.968 
12.660 0.965 
12.680 0.945 
12.700 0.939 
12.720 0.923 
12.740 0.920 
12.760 0.919 
12.780 0.914 
12.800 0.912 
12.820 0.897 
12.840 0.891 
12.860 0.889 
12.880 0.891 
12.900 0.897 
12.920 0.904 
12.940 0.898 
12.960 0.888 
12.980 0.882 
13.000 0.875 
13.020 0.879 
13.040 0.879 
13.060 0.863 
13.080 0.849 
13.100 0.843 
13.120 0.850 
13.140 0.853 
13.160 0.853 
13.180 0.859 
13.200 0.849 
13.220 0.841 
13.240 0.844 
13.260 0.841 
13.280 0.832 
13.300 0.839 
13.320 0.856 
13.340 0.864 
13.360 0.870 
13.380 0.876 
13.400 0.879 
13.420 0.881 
13.440 0.891 
13.460 0.914 
13.480 0.926 
13.500 0.944 
13.520 0.957 
13.540 0.985 
13.560 1.028 
13.580 1.057 
13.600 1.090 
13.620 1.120 
13.640 1.168 
13.660 1.214 
13.680 1.259 
13.700 1.302 
13.720 1.339 
13.740 1.372 
13.760 1.397 
13.780 1.415 
13.800 1.426 
13.820 1.442 
13.840 1.454 
13.860 1.458 
13.880 1.446 
13.900 1.399 
13.920 1.323 
13.940 1.232 
13.960 1.130 
13.980 1.031 
14.000 0.919 
14.020 0.804 
14.040 0.684 
14.060 0.565 
14.080 0.483 
14.100 0.417 
14.120 0.370 
14.140 0.314 
14.160 0.249 
14.180 0.185 
14.200 0.131 
14.220 0.096 
14.240 0.061 
14.260 0.016 
14.280 -0.019 
14.300 -0.015 
14.320 0.036 
14.340 0.129 
14.360 0.248 
14.380 0.379 
14.400 0.503 
14.420 0.619 
14.440 0.729 
14.460 0.836 
14.480 0.926 
14.500 1.014 
14.520 1.111 
14.540 1.196 
14.560 1.220 
14.580 1.182 
14.600 1.134 
14.620 1.096 
14.640 1.075 
14.660 1.052 
14.680 1.060 
14.700 1.072 
14.720 1.074 
14.740 1.086 
14.760 1.093 
14.780 1.107 
14.800 1.102 
14.820 1.093 
14.840 1.097 
14.860 1.092 
14.880 1.080 
14.900 1.054 
14.920 1.023 
14.940 1.005 
14.960 0.985 
14.980 0.981 
15.000 0.980 
15.020 0.978 
15.040 0.974 
15.060 0.953 
15.080 0.949 
15.100 0.945 
15.120 0.939 
15.140 0.946 
15.160 0.943 
15.180 0.936 
15.200 0.924 
15.220 0.928 
15.240 0.940 
15.260 0.944 
15.280 0.944 
15.300 0.932 
15.320 0.909 
15.340 0.894 
15.360 0.889 
15.380 0.868 
15.400 0.842 
15.420 0.835 
15.440 0.852 
15.460 0.869 
15.480 0.861 
15.500 0.841 
15.520 0.815 
15.540 0.798 
15.560 0.786 
15.580 0.785 
15.600 0.810 
15.620 0.830 
15.640 0.827 
15.660 0.800 
15.680 0.782 
15.700 0.779 
15.720 0.780 
15.740 0.773 
15.760 0.759 
15.780 0.752 
15.800 0.750 
15.820 0.755 
15.840 0.755 
15.860 0.750 
15.880 0.747 
15.900 0.756 
15.920 0.768 
15.940 0.774 
15.960 0.771 
15.980 0.781 
16.000 0.799 
16.020 0.812 
16.040 0.820 
16.060 0.827 
16.080 0.837 
16.100 0.836 
16.120 0.845 
16.140 0.885 
16.160 0.949 
16.180 1.001 
16.200 1.050 
16.220 1.090 
16.240 1.141 
16.260 1.184 
16.280 1.216 
16.300 1.261 
16.320 1.293 
16.340 1.327 
16.360 1.347 
16.380 1.361 
16.400 1.371 
16.420 1.365 
16.440 1.346 
16.460 1.329 
16.480 1.325 
16.500 1.298 
16.520 1.244 
16.540 1.172 
16.560 1.105 
16.580 1.046 
16.600 0.959 
16.620 0.815 
16.640 0.574 
16.660 0.429 
