# Supplementary material for: Pacing the phasing of leg and arm movements in breaststroke swimming to minimize intra-cyclic velocity fluctuations
Source: PLoS One. 2017 Oct 12;12(10):e0186160. doi: 10.1371/journal.pone.0186160 (PMC5638342; doi:10.1371/journal.pone.0186160)
Supplement: S1 Archive — (ZIP) [file pone.0186160.s003.zip › P3_270_veldata.txt]

% t vx 
0.000 0.266 
0.020 0.312 
0.040 0.485 
0.060 0.695 
0.080 0.803 
0.100 0.836 
0.120 0.855 
0.140 0.886 
0.160 0.912 
0.180 0.910 
0.200 0.885 
0.220 0.857 
0.240 0.834 
0.260 0.828 
0.280 0.841 
0.300 0.857 
0.320 0.858 
0.340 0.840 
0.360 0.832 
0.380 0.831 
0.400 0.832 
0.420 0.833 
0.440 0.831 
0.460 0.822 
0.480 0.804 
0.500 0.797 
0.520 0.818 
0.540 0.857 
0.560 0.889 
0.580 0.887 
0.600 0.866 
0.620 0.860 
0.640 0.881 
0.660 0.898 
0.680 0.903 
0.700 0.903 
0.720 0.911 
0.740 0.949 
0.760 0.984 
0.780 1.023 
0.800 1.058 
0.820 1.105 
0.840 1.170 
0.860 1.210 
0.880 1.250 
0.900 1.289 
0.920 1.331 
0.940 1.371 
0.960 1.392 
0.980 1.410 
1.000 1.427 
1.020 1.468 
1.040 1.504 
1.060 1.504 
1.080 1.469 
1.100 1.413 
1.120 1.352 
1.140 1.269 
1.160 1.164 
1.180 1.048 
1.200 0.934 
1.220 0.810 
1.240 0.681 
1.260 0.580 
1.280 0.524 
1.300 0.478 
1.320 0.399 
1.340 0.327 
1.360 0.271 
1.380 0.217 
1.400 0.156 
1.420 0.104 
1.440 0.080 
1.460 0.068 
1.480 0.077 
1.500 0.119 
1.520 0.220 
1.540 0.357 
1.560 0.497 
1.580 0.622 
1.600 0.730 
1.620 0.837 
1.640 0.922 
1.660 1.000 
1.680 1.103 
1.700 1.227 
1.720 1.318 
1.740 1.332 
1.760 1.274 
1.780 1.201 
1.800 1.151 
1.820 1.136 
1.840 1.136 
1.860 1.123 
1.880 1.123 
1.900 1.137 
1.920 1.144 
1.940 1.135 
1.960 1.118 
1.980 1.115 
2.000 1.118 
2.020 1.118 
2.040 1.110 
2.060 1.096 
2.080 1.084 
2.100 1.073 
2.120 1.045 
2.140 1.026 
2.160 1.010 
2.180 1.011 
2.200 1.000 
2.220 0.990 
2.240 0.983 
2.260 0.974 
2.280 0.971 
2.300 0.953 
2.320 0.952 
2.340 0.934 
2.360 0.927 
2.380 0.911 
2.400 0.916 
2.420 0.924 
2.440 0.908 
2.460 0.896 
2.480 0.889 
2.500 0.885 
2.520 0.876 
2.540 0.871 
2.560 0.869 
2.580 0.873 
2.600 0.869 
2.620 0.865 
2.640 0.866 
2.660 0.865 
2.680 0.861 
2.700 0.853 
2.720 0.850 
2.740 0.852 
2.760 0.843 
2.780 0.836 
2.800 0.843 
2.820 0.842 
2.840 0.828 
2.860 0.823 
2.880 0.825 
2.900 0.816 
2.920 0.797 
2.940 0.801 
2.960 0.824 
2.980 0.834 
3.000 0.833 
3.020 0.835 
3.040 0.846 
3.060 0.854 
3.080 0.863 
3.100 0.871 
3.120 0.872 
3.140 0.865 
3.160 0.865 
3.180 0.891 
3.200 0.932 
3.220 0.977 
3.240 1.033 
3.260 1.100 
3.280 1.151 
3.300 1.175 
3.320 1.200 
3.340 1.240 
3.360 1.272 
3.380 1.300 
3.400 1.337 
3.420 1.376 
3.440 1.407 
3.460 1.423 
3.480 1.433 
3.500 1.443 
3.520 1.433 
3.540 1.402 
3.560 1.343 
3.580 1.265 
3.600 1.187 
3.620 1.089 
3.640 0.992 
3.660 0.880 
3.680 0.753 
3.700 0.627 
3.720 0.514 
3.740 0.422 
3.760 0.349 
3.780 0.284 
3.800 0.216 
3.820 0.146 
3.840 0.074 
3.860 0.022 
3.880 -0.006 
3.900 0.002 
3.920 0.049 
3.940 0.152 
3.960 0.309 
3.980 0.479 
4.000 0.627 
4.020 0.753 
4.040 0.863 
4.060 0.961 
4.080 1.044 
4.100 1.133 
4.120 1.225 
4.140 1.270 
4.160 1.279 
4.180 1.242 
4.200 1.179 
4.220 1.127 
4.240 1.112 
4.260 1.117 
4.280 1.122 
4.300 1.134 
4.320 1.153 
4.340 1.155 
4.360 1.129 
4.380 1.115 
4.400 1.121 
4.420 1.128 
4.440 1.122 
4.460 1.109 
4.480 1.081 
4.500 1.066 
4.520 1.058 
4.540 1.045 
4.560 1.029 
4.580 1.010 
4.600 1.002 
4.620 1.001 
4.640 0.986 
4.660 0.961 
4.680 0.941 
4.700 0.921 
4.720 0.912 
4.740 0.911 
4.760 0.921 
4.780 0.916 
4.800 0.891 
4.820 0.877 
4.840 0.878 
4.860 0.876 
4.880 0.870 
4.900 0.879 
4.920 0.892 
4.940 0.884 
4.960 0.857 
4.980 0.835 
5.000 0.850 
5.020 0.865 
5.040 0.859 
5.060 0.826 
5.080 0.796 
5.100 0.797 
5.120 0.814 
5.140 0.827 
5.160 0.824 
5.180 0.799 
5.200 0.785 
5.220 0.781 
5.240 0.776 
5.260 0.769 
5.280 0.752 
5.300 0.750 
5.320 0.750 
5.340 0.757 
5.360 0.770 
5.380 0.786 
5.400 0.796 
5.420 0.801 
5.440 0.809 
5.460 0.818 
5.480 0.821 
5.500 0.812 
5.520 0.807 
5.540 0.831 
5.560 0.867 
5.580 0.900 
5.600 0.930 
5.620 0.959 
5.640 0.998 
5.660 1.019 
5.680 1.047 
5.700 1.215 
5.720 1.267 
5.740 1.335 
5.760 1.408 
5.780 1.456 
5.800 1.458 
5.820 1.472 
5.840 1.516 
5.860 1.570 
5.880 1.582 
5.900 1.558 
5.920 1.536 
5.940 1.493 
5.960 1.416 
5.980 1.320 
6.000 1.205 
6.020 1.079 
6.040 0.947 
6.060 0.827 
6.080 0.729 
6.100 0.652 
6.120 0.572 
6.140 0.495 
6.160 0.402 
6.180 0.322 
6.200 0.274 
6.220 0.224 
6.240 0.168 
6.260 0.089 
6.280 0.029 
6.300 -0.000 
6.320 -0.002 
6.340 0.034 
6.360 0.137 
6.380 0.281 
6.400 0.437 
6.420 0.594 
6.440 0.756 
6.460 0.891 
6.480 0.960 
6.500 1.011 
6.520 1.107 
6.540 1.244 
6.560 1.347 
6.580 1.359 
6.600 1.295 
6.620 1.208 
6.640 1.149 
6.660 1.140 
6.680 1.138 
6.700 1.125 
6.720 1.102 
6.740 1.108 
6.760 1.112 
6.780 1.107 
6.800 1.090 
6.820 1.075 
6.840 1.065 
6.860 1.057 
6.880 1.065 
6.900 1.069 
6.920 1.069 
6.940 1.065 
6.960 1.059 
6.980 1.037 
7.000 1.018 
7.020 0.993 
7.040 0.975 
7.060 0.957 
7.080 0.961 
7.100 0.971 
7.120 0.959 
7.140 0.959 
7.160 0.955 
7.180 0.957 
7.200 0.952 
7.220 0.946 
7.240 0.935 
7.260 0.909 
7.280 0.896 
7.300 0.889 
7.320 0.893 
7.340 0.895 
7.360 0.893 
7.380 0.864 
7.400 0.844 
7.420 0.855 
7.440 0.864 
7.460 0.854 
7.480 0.851 
7.500 0.865 
7.520 0.865 
7.540 0.847 
7.560 0.838 
7.580 0.849 
7.600 0.847 
7.620 0.832 
7.640 0.835 
7.660 0.853 
7.680 0.856 
7.700 0.836 
7.720 0.824 
7.740 0.843 
7.760 0.862 
7.780 0.859 
7.800 0.859 
7.820 0.867 
7.840 0.870 
7.860 0.874 
7.880 0.887 
7.900 0.900 
7.920 0.919 
7.940 0.937 
7.960 0.966 
7.980 0.984 
8.000 1.011 
8.020 1.039 
8.040 1.062 
8.060 1.088 
8.080 1.118 
8.100 1.159 
8.120 1.197 
8.140 1.259 
8.160 1.325 
8.180 1.389 
8.200 1.414 
8.220 1.421 
8.240 1.437 
8.260 1.466 
8.280 1.489 
8.300 1.487 
8.320 1.471 
8.340 1.429 
8.360 1.362 
8.380 1.276 
8.400 1.180 
8.420 1.074 
8.440 0.952 
8.460 0.825 
8.480 0.704 
8.500 0.606 
8.520 0.532 
8.540 0.466 
8.560 0.406 
8.580 0.336 
8.600 0.261 
8.620 0.186 
8.640 0.114 
8.660 0.056 
8.680 0.013 
8.700 -0.004 
8.720 0.015 
8.740 0.067 
8.760 0.156 
8.780 0.261 
8.800 0.368 
8.820 0.468 
8.840 0.578 
8.860 0.710 
8.880 0.836 
8.900 0.928 
8.920 0.996 
8.940 1.083 
8.960 1.177 
8.980 1.239 
9.000 1.250 
9.020 1.218 
9.040 1.161 
9.060 1.109 
9.080 1.077 
9.100 1.081 
9.120 1.086 
9.140 1.075 
9.160 1.072 
9.180 1.077 
9.200 1.096 
9.220 1.083 
9.240 1.067 
9.260 1.064 
9.280 1.073 
9.300 1.079 
9.320 1.055 
9.340 1.019 
9.360 1.005 
9.380 1.019 
9.400 1.033 
9.420 1.013 
9.440 0.988 
9.460 0.972 
9.480 0.948 
9.500 0.943 
9.520 0.947 
9.540 0.941 
9.560 0.916 
9.580 0.898 
9.600 0.902 
9.620 0.903 
9.640 0.901 
9.660 0.900 
9.680 0.882 
9.700 0.858 
9.720 0.856 
9.740 0.871 
9.760 0.875 
9.780 0.848 
9.800 0.834 
9.820 0.854 
9.840 0.877 
9.860 0.871 
9.880 0.843 
9.900 0.828 
9.920 0.832 
9.940 0.840 
9.960 0.841 
9.980 0.830 
10.000 0.808 
10.020 0.795 
10.040 0.796 
10.060 0.810 
10.080 0.821 
10.100 0.819 
10.120 0.805 
10.140 0.790 
10.160 0.782 
10.180 0.782 
10.200 0.788 
10.220 0.793 
10.240 0.808 
10.260 0.828 
10.280 0.847 
10.300 0.846 
10.320 0.840 
10.340 0.835 
10.360 0.851 
10.380 0.885 
10.400 0.919 
10.420 0.957 
10.440 0.990 
10.460 1.021 
10.480 1.063 
10.500 1.111 
10.520 1.156 
10.540 1.191 
10.560 1.214 
10.580 1.253 
10.600 1.291 
10.620 1.329 
10.640 1.362 
10.660 1.374 
10.680 1.378 
10.700 1.382 
10.720 1.367 
10.740 1.326 
10.760 1.259 
10.780 1.186 
10.800 1.107 
10.820 1.023 
10.840 0.932 
10.860 0.826 
10.880 0.720 
10.900 0.621 
10.920 0.556 
10.940 0.496 
10.960 0.441 
10.980 0.378 
11.000 0.301 
11.020 0.265 
11.040 0.227 
11.060 0.176 
11.080 0.112 
11.100 0.061 
11.120 0.048 
11.140 0.045 
11.160 0.038 
11.180 0.061 
11.200 0.117 
11.220 0.197 
11.240 0.290 
11.260 0.387 
11.280 0.504 
11.300 0.652 
11.320 0.807 
11.340 0.917 
11.360 0.968 
11.380 1.033 
11.400 1.125 
11.420 1.193 
11.440 1.199 
11.460 1.154 
11.480 1.122 
11.500 1.099 
11.520 1.097 
11.540 1.098 
11.560 1.079 
11.580 1.063 
11.600 1.042 
11.620 1.045 
11.640 1.046 
11.660 1.043 
11.680 1.032 
11.700 1.009 
11.720 1.011 
11.740 1.005 
11.760 1.016 
11.780 1.006 
11.800 0.975 
11.820 0.966 
11.840 0.948 
11.860 0.945 
11.880 0.940 
11.900 0.930 
11.920 0.929 
11.940 0.915 
11.960 0.904 
11.980 0.892 
12.000 0.872 
12.020 0.879 
12.040 0.893 
12.060 0.887 
12.080 0.870 
12.100 0.871 
12.120 0.874 
12.140 0.865 
12.160 0.856 
12.180 0.859 
12.200 0.856 
12.220 0.828 
12.240 0.809 
12.260 0.818 
12.280 0.838 
12.300 0.845 
12.320 0.825 
12.340 0.809 
12.360 0.817 
12.380 0.835 
12.400 0.833 
12.420 0.812 
12.440 0.797 
12.460 0.798 
12.480 0.808 
12.500 0.807 
12.520 0.795 
12.540 0.773 
12.560 0.763 
12.580 0.774 
12.600 0.791 
12.620 0.797 
12.640 0.784 
12.660 0.762 
12.680 0.750 
12.700 0.759 
12.720 0.785 
12.740 0.809 
12.760 0.812 
12.780 0.803 
12.800 0.800 
12.820 0.816 
12.840 0.829 
12.860 0.820 
12.880 0.810 
12.900 0.824 
12.920 0.849 
12.940 0.865 
12.960 0.887 
12.980 0.913 
13.000 0.951 
13.020 0.993 
13.040 1.043 
13.060 1.104 
13.080 1.154 
13.100 1.201 
13.120 1.241 
13.140 1.277 
13.160 1.314 
13.180 1.336 
13.200 1.347 
13.220 1.361 
13.240 1.377 
13.260 1.389 
13.280 1.381 
13.300 1.352 
13.320 1.299 
13.340 1.233 
13.360 1.165 
13.380 1.084 
13.400 0.983 
13.420 0.863 
13.440 0.746 
13.460 0.644 
13.480 0.570 
13.500 0.525 
13.520 0.478 
13.540 0.433 
13.560 0.385 
13.580 0.349 
13.600 0.306 
13.620 0.247 
13.640 0.200 
13.660 0.163 
13.680 0.127 
13.700 0.085 
13.720 0.065 
13.740 0.078 
13.760 0.129 
13.780 0.191 
13.800 0.273 
13.820 0.352 
13.840 0.422 
13.860 0.503 
13.880 0.614 
13.900 0.751 
13.920 0.874 
13.940 0.962 
13.960 1.032 
13.980 1.114 
14.000 1.180 
14.020 1.214 
14.040 1.188 
14.060 1.129 
14.080 1.064 
14.100 1.034 
14.120 1.053 
14.140 1.067 
14.160 1.067 
14.180 1.060 
14.200 1.064 
14.220 1.084 
14.240 1.092 
14.260 1.084 
14.280 1.061 
14.300 1.040 
14.320 1.039 
14.340 1.034 
14.360 1.021 
14.380 1.004 
14.400 0.993 
14.420 0.979 
14.440 0.977 
14.460 0.971 
14.480 0.959 
14.500 0.953 
14.520 0.942 
14.540 0.945 
14.560 0.938 
14.580 0.923 
14.600 0.913 
14.620 0.898 
14.640 0.899 
14.660 0.900 
14.680 0.900 
14.700 0.887 
14.720 0.874 
14.740 0.866 
14.760 0.857 
14.780 0.848 
14.800 0.852 
14.820 0.861 
14.840 0.849 
14.860 0.834 
14.880 0.832 
14.900 0.838 
14.920 0.830 
14.940 0.815 
14.960 0.818 
14.980 0.831 
15.000 0.827 
15.020 0.804 
15.040 0.781 
15.060 0.774 
15.080 0.779 
15.100 0.782 
15.120 0.783 
15.140 0.782 
15.160 0.773 
15.180 0.761 
15.200 0.752 
15.220 0.749 
15.240 0.748 
15.260 0.756 
15.280 0.773 
15.300 0.791 
15.320 0.798 
15.340 0.787 
15.360 0.770 
15.380 0.762 
15.400 0.760 
15.420 0.761 
15.440 0.765 
15.460 0.782 
15.480 0.807 
15.500 0.816 
15.520 0.811 
15.540 0.810 
15.560 0.808 
15.580 0.805 
15.600 0.804 
15.620 0.833 
15.640 0.878 
15.660 0.914 
15.680 0.948 
15.700 0.983 
15.720 1.040 
15.740 1.077 
15.760 1.106 
15.780 1.151 
15.800 1.189 
15.820 1.224 
15.840 1.244 
15.860 1.275 
15.880 1.304 
15.900 1.325 
15.920 1.352 
15.940 1.379 
15.960 1.382 
15.980 1.338 
16.000 1.275 
16.020 1.212 
16.040 1.161 
16.060 1.101 
16.080 1.020 
16.100 0.930 
16.120 0.828 
16.140 0.722 
16.160 0.610 
16.180 0.507 
16.200 0.417 
16.220 0.335 
16.240 0.272 
16.260 0.229 
16.280 0.184 
16.300 0.123 
16.320 0.060 
16.340 0.022 
16.360 0.009 
16.380 0.019 
16.400 0.053 
16.420 0.124 
16.440 0.220 
16.460 0.341 
16.480 0.482 
16.500 0.615 
16.520 0.747 
16.540 0.869 
16.560 0.969 
16.580 1.031 
16.600 1.074 
16.620 1.126 
16.640 1.170 
16.660 1.162 
16.680 1.096 
16.700 1.026 
16.720 0.995 
16.740 1.002 
16.760 1.019 
16.780 1.026 
16.800 1.023 
16.820 1.018 
16.840 1.028 
16.860 1.048 
16.880 1.067 
16.900 1.071 
16.920 1.070 
16.940 1.071 
16.960 1.047 
16.980 1.029 
17.000 0.999 
17.020 0.936 
