# Supplementary material for: Pacing the phasing of leg and arm movements in breaststroke swimming to minimize intra-cyclic velocity fluctuations
Source: PLoS One. 2017 Oct 12;12(10):e0186160. doi: 10.1371/journal.pone.0186160 (PMC5638342; doi:10.1371/journal.pone.0186160)
Supplement: S1 Archive — (ZIP) [file pone.0186160.s003.zip › P4_1_veldata.txt]

% t vx 
0.000 0.447 
0.020 0.499 
0.040 0.664 
0.060 0.862 
0.080 0.956 
0.100 0.969 
0.120 0.929 
0.140 0.891 
0.160 0.896 
0.180 0.915 
0.200 0.935 
0.220 0.927 
0.240 0.914 
0.260 0.897 
0.280 0.883 
0.300 0.871 
0.320 0.860 
0.340 0.861 
0.360 0.870 
0.380 0.883 
0.400 0.901 
0.420 0.912 
0.440 0.899 
0.460 0.877 
0.480 0.868 
0.500 0.875 
0.520 0.889 
0.540 0.903 
0.560 0.934 
0.580 0.974 
0.600 1.013 
0.620 1.041 
0.640 1.058 
0.660 1.067 
0.680 1.081 
0.700 1.126 
0.720 1.190 
0.740 1.261 
0.760 1.318 
0.780 1.373 
0.800 1.421 
0.820 1.449 
0.840 1.467 
0.860 1.473 
0.880 1.456 
0.900 1.426 
0.920 1.381 
0.940 1.338 
0.960 1.278 
0.980 1.200 
1.000 1.125 
1.020 1.049 
1.040 0.989 
1.060 0.913 
1.080 0.842 
1.100 0.773 
1.120 0.718 
1.140 0.674 
1.160 0.632 
1.180 0.605 
1.200 0.585 
1.220 0.577 
1.240 0.551 
1.260 0.516 
1.280 0.476 
1.300 0.444 
1.320 0.417 
1.340 0.407 
1.360 0.403 
1.380 0.391 
1.400 0.382 
1.420 0.371 
1.440 0.348 
1.460 0.300 
1.480 0.266 
1.500 0.256 
1.520 0.268 
1.540 0.306 
1.560 0.392 
1.580 0.498 
1.600 0.589 
1.620 0.665 
1.640 0.750 
1.660 0.848 
1.680 0.913 
1.700 0.972 
1.720 1.045 
1.740 1.128 
1.760 1.207 
1.780 1.266 
1.800 1.311 
1.820 1.309 
1.840 1.268 
1.860 1.210 
1.880 1.178 
1.900 1.189 
1.920 1.210 
1.940 1.213 
1.960 1.188 
1.980 1.182 
2.000 1.205 
2.020 1.226 
2.040 1.226 
2.060 1.208 
2.080 1.198 
2.100 1.201 
2.120 1.207 
2.140 1.193 
2.160 1.161 
2.180 1.144 
2.200 1.153 
2.220 1.161 
2.240 1.137 
2.260 1.098 
2.280 1.084 
2.300 1.090 
2.320 1.110 
2.340 1.109 
2.360 1.087 
2.380 1.046 
2.400 1.021 
2.420 1.030 
2.440 1.028 
2.460 1.024 
2.480 1.009 
2.500 1.009 
2.520 0.995 
2.540 0.982 
2.560 0.979 
2.580 0.981 
2.600 0.983 
2.620 0.974 
2.640 0.961 
2.660 0.953 
2.680 0.957 
2.700 0.967 
2.720 0.972 
2.740 0.966 
2.760 0.959 
2.780 0.940 
2.800 0.940 
2.820 0.937 
2.840 0.938 
2.860 0.920 
2.880 0.907 
2.900 0.910 
2.920 0.905 
2.940 0.909 
2.960 0.898 
2.980 0.884 
3.000 0.877 
3.020 0.865 
3.040 0.857 
3.060 0.854 
3.080 0.853 
3.100 0.851 
3.120 0.851 
3.140 0.851 
3.160 0.844 
3.180 0.824 
3.200 0.816 
3.220 0.822 
3.240 0.819 
3.260 0.826 
3.280 0.841 
3.300 0.847 
3.320 0.836 
3.340 0.834 
3.360 0.835 
3.380 0.832 
3.400 0.835 
3.420 0.845 
3.440 0.864 
3.460 0.880 
3.480 0.893 
3.500 0.908 
3.520 0.937 
3.540 0.987 
3.560 1.028 
3.580 1.051 
3.600 1.082 
3.620 1.127 
3.640 1.175 
3.660 1.217 
3.680 1.255 
3.700 1.291 
3.720 1.322 
3.740 1.334 
3.760 1.322 
3.780 1.305 
3.800 1.290 
3.820 1.263 
3.840 1.224 
3.860 1.193 
3.880 1.154 
3.900 1.107 
3.920 1.036 
3.940 0.955 
3.960 0.879 
3.980 0.809 
4.000 0.751 
4.020 0.690 
4.040 0.637 
4.060 0.588 
4.080 0.544 
4.100 0.524 
4.120 0.526 
4.140 0.519 
4.160 0.484 
4.180 0.442 
4.200 0.425 
4.220 0.422 
4.240 0.406 
4.260 0.378 
4.280 0.355 
4.300 0.342 
4.320 0.320 
4.340 0.289 
4.360 0.281 
4.380 0.301 
4.400 0.362 
4.420 0.451 
4.440 0.551 
4.460 0.637 
4.480 0.688 
4.500 0.743 
4.520 0.820 
4.540 0.924 
4.560 1.031 
4.580 1.141 
4.600 1.244 
4.620 1.313 
4.640 1.312 
4.660 1.256 
4.680 1.203 
4.700 1.183 
4.720 1.193 
4.740 1.202 
4.760 1.214 
4.780 1.231 
4.800 1.244 
4.820 1.252 
4.840 1.260 
4.860 1.274 
4.880 1.267 
4.900 1.243 
4.920 1.228 
4.940 1.233 
4.960 1.222 
4.980 1.183 
5.000 1.163 
5.020 1.166 
5.040 1.176 
5.060 1.160 
5.080 1.152 
5.100 1.155 
5.120 1.148 
5.140 1.135 
5.160 1.117 
5.180 1.109 
5.200 1.096 
5.220 1.082 
5.240 1.078 
5.260 1.079 
5.280 1.076 
5.300 1.072 
5.320 1.063 
5.340 1.048 
5.360 1.038 
5.380 1.033 
5.400 1.039 
5.420 1.038 
5.440 1.030 
5.460 1.024 
5.480 1.011 
5.500 1.007 
5.520 1.011 
5.540 1.012 
5.560 0.988 
5.580 0.983 
5.600 0.984 
5.620 0.985 
5.640 0.974 
5.660 0.956 
5.680 0.945 
5.700 0.943 
5.720 0.945 
5.740 0.938 
5.760 0.928 
5.780 0.917 
5.800 0.917 
5.820 0.925 
5.840 0.925 
5.860 0.909 
5.880 0.890 
5.900 0.894 
5.920 0.913 
5.940 0.920 
5.960 0.915 
5.980 0.901 
6.000 0.886 
6.020 0.876 
6.040 0.870 
6.060 0.875 
6.080 0.871 
6.100 0.860 
6.120 0.854 
6.140 0.859 
6.160 0.874 
6.180 0.894 
6.200 0.912 
6.220 0.933 
6.240 0.961 
6.260 0.999 
6.280 1.055 
6.300 1.108 
6.320 1.161 
6.340 1.206 
6.360 1.238 
6.380 1.267 
6.400 1.292 
6.420 1.326 
6.440 1.372 
6.460 1.419 
6.480 1.449 
6.500 1.445 
6.520 1.425 
6.540 1.408 
6.560 1.378 
6.580 1.336 
6.600 1.278 
6.620 1.221 
6.640 1.155 
6.660 1.088 
6.680 1.036 
6.700 0.982 
6.720 0.915 
6.740 0.830 
6.760 0.752 
6.780 0.695 
6.800 0.673 
6.820 0.663 
6.840 0.640 
6.860 0.602 
6.880 0.571 
6.900 0.555 
6.920 0.528 
6.940 0.493 
6.960 0.449 
6.980 0.422 
7.000 0.408 
7.020 0.401 
7.040 0.392 
7.060 0.371 
7.080 0.338 
7.100 0.309 
7.120 0.307 
7.140 0.354 
7.160 0.439 
7.180 0.525 
7.200 0.601 
7.220 0.679 
7.240 0.767 
7.260 0.872 
7.280 0.977 
7.300 1.068 
7.320 1.163 
7.340 1.273 
7.360 1.383 
7.380 1.423 
7.400 1.386 
7.420 1.332 
7.440 1.312 
7.460 1.309 
7.480 1.299 
7.500 1.287 
7.520 1.275 
7.540 1.267 
7.560 1.258 
7.580 1.267 
7.600 1.281 
7.620 1.279 
7.640 1.271 
7.660 1.257 
7.680 1.240 
7.700 1.225 
7.720 1.227 
7.740 1.241 
7.760 1.237 
7.780 1.211 
7.800 1.183 
7.820 1.171 
7.840 1.172 
7.860 1.169 
7.880 1.165 
7.900 1.162 
7.920 1.151 
7.940 1.135 
7.960 1.130 
7.980 1.124 
8.000 1.114 
8.020 1.104 
8.040 1.095 
8.060 1.091 
8.080 1.074 
8.100 1.062 
8.120 1.058 
8.140 1.051 
8.160 1.056 
8.180 1.047 
8.200 1.039 
8.220 1.028 
8.240 1.014 
8.260 1.004 
8.280 0.996 
8.300 0.991 
8.320 0.989 
8.340 0.980 
8.360 0.974 
8.380 0.969 
8.400 0.966 
8.420 0.965 
8.440 0.950 
8.460 0.946 
8.480 0.934 
8.500 0.926 
8.520 0.924 
8.540 0.923 
8.560 0.918 
8.580 0.898 
8.600 0.881 
8.620 0.873 
8.640 0.877 
8.660 0.884 
8.680 0.884 
8.700 0.886 
8.720 0.885 
8.740 0.883 
8.760 0.871 
8.780 0.870 
8.800 0.873 
8.820 0.865 
8.840 0.866 
8.860 0.875 
8.880 0.893 
8.900 0.909 
8.920 0.923 
8.940 0.932 
8.960 0.942 
8.980 0.970 
9.000 1.009 
9.020 1.037 
9.040 1.066 
9.060 1.114 
9.080 1.174 
9.100 1.226 
9.120 1.268 
9.140 1.297 
9.160 1.324 
9.180 1.339 
9.200 1.336 
9.220 1.332 
9.240 1.331 
9.260 1.324 
9.280 1.304 
9.300 1.267 
9.320 1.233 
9.340 1.171 
9.360 1.086 
9.380 1.013 
9.400 0.954 
9.420 0.905 
9.440 0.844 
9.460 0.800 
9.480 0.768 
9.500 0.714 
9.520 0.653 
9.540 0.612 
9.560 0.584 
9.580 0.553 
9.600 0.511 
9.620 0.482 
9.640 0.457 
9.660 0.436 
9.680 0.413 
9.700 0.389 
9.720 0.357 
9.740 0.331 
9.760 0.309 
9.780 0.283 
9.800 0.266 
9.820 0.268 
9.840 0.325 
9.860 0.417 
9.880 0.517 
9.900 0.576 
9.920 0.617 
9.940 0.675 
9.960 0.739 
9.980 0.789 
10.000 0.837 
10.020 0.935 
10.040 1.068 
10.060 1.188 
10.080 1.254 
10.100 1.258 
10.120 1.223 
10.140 1.199 
10.160 1.207 
10.180 1.222 
10.200 1.223 
10.220 1.204 
10.240 1.196 
10.260 1.199 
10.280 1.211 
10.300 1.227 
10.320 1.236 
10.340 1.255 
10.360 1.272 
10.380 1.262 
10.400 1.217 
10.420 1.168 
10.440 1.145 
10.460 1.134 
10.480 1.134 
10.500 1.138 
10.520 1.136 
10.540 1.104 
10.560 1.075 
10.580 1.069 
10.600 1.068 
10.620 1.066 
10.640 1.059 
10.660 1.079 
10.680 1.079 
10.700 1.062 
10.720 1.043 
10.740 1.021 
10.760 1.013 
10.780 1.003 
10.800 1.019 
10.820 1.029 
10.840 1.007 
10.860 0.980 
10.880 0.961 
10.900 0.965 
10.920 0.968 
10.940 0.961 
10.960 0.956 
10.980 0.961 
11.000 0.951 
11.020 0.929 
11.040 0.907 
11.060 0.896 
11.080 0.890 
11.100 0.882 
11.120 0.876 
11.140 0.864 
11.160 0.863 
11.180 0.874 
11.200 0.883 
11.220 0.895 
11.240 0.893 
11.260 0.894 
11.280 0.899 
11.300 0.906 
11.320 0.916 
11.340 0.918 
11.360 0.916 
11.380 0.918 
11.400 0.933 
11.420 0.951 
11.440 0.969 
11.460 0.983 
11.480 0.996 
11.500 1.024 
11.520 1.052 
11.540 1.087 
11.560 1.137 
11.580 1.182 
11.600 1.240 
11.620 1.297 
11.640 1.347 
11.660 1.387 
11.680 1.397 
11.700 1.408 
11.720 1.396 
11.740 1.364 
11.760 1.330 
11.780 1.293 
11.800 1.261 
11.820 1.210 
11.840 1.166 
11.860 1.115 
11.880 1.069 
11.900 1.018 
11.920 0.945 
11.940 0.864 
11.960 0.785 
11.980 0.735 
12.000 0.688 
12.020 0.641 
12.040 0.600 
12.060 0.563 
12.080 0.522 
12.100 0.476 
12.120 0.443 
12.140 0.420 
12.160 0.404 
12.180 0.384 
12.200 0.368 
12.220 0.346 
12.240 0.322 
12.260 0.294 
12.280 0.263 
12.300 0.251 
12.320 0.262 
12.340 0.314 
12.360 0.405 
12.380 0.527 
12.400 0.644 
12.420 0.728 
12.440 0.793 
12.460 0.854 
12.480 0.930 
12.500 1.010 
12.520 1.090 
12.540 1.175 
12.560 1.247 
12.580 1.293 
12.600 1.289 
12.620 1.255 
12.640 1.220 
12.660 1.199 
12.680 1.211 
12.700 1.234 
12.720 1.252 
12.740 1.253 
12.760 1.249 
12.780 1.250 
12.800 1.244 
12.820 1.237 
12.840 1.226 
12.860 1.220 
12.880 1.219 
12.900 1.225 
12.920 1.230 
12.940 1.218 
12.960 1.186 
12.980 1.156 
13.000 1.156 
13.020 1.152 
13.040 1.132 
13.060 1.107 
13.080 1.094 
13.100 1.089 
13.120 1.086 
13.140 1.088 
13.160 1.083 
13.180 1.072 
13.200 1.062 
13.220 1.063 
13.240 1.052 
13.260 1.030 
13.280 1.017 
13.300 1.005 
13.320 0.998 
13.340 0.981 
13.360 0.973 
13.380 0.971 
13.400 0.968 
13.420 0.966 
13.440 0.964 
13.460 0.964 
13.480 0.957 
13.500 0.950 
13.520 0.944 
13.540 0.948 
13.560 0.951 
13.580 0.952 
13.600 0.939 
13.620 0.932 
13.640 0.931 
13.660 0.929 
13.680 0.924 
13.700 0.907 
13.720 0.899 
13.740 0.903 
13.760 0.912 
13.780 0.922 
13.800 0.916 
13.820 0.910 
13.840 0.911 
13.860 0.911 
13.880 0.918 
13.900 0.919 
13.920 0.927 
13.940 0.942 
13.960 0.953 
13.980 0.976 
14.000 1.011 
14.020 1.027 
14.040 1.045 
14.060 1.078 
14.080 1.131 
14.100 1.183 
14.120 1.214 
14.140 1.256 
14.160 1.298 
14.180 1.341 
14.200 1.376 
14.220 1.391 
14.240 1.391 
14.260 1.386 
14.280 1.371 
14.300 1.329 
14.320 1.283 
14.340 1.261 
14.360 1.246 
14.380 1.216 
14.400 1.152 
14.420 1.071 
14.440 1.000 
14.460 0.939 
14.480 0.889 
14.500 0.839 
14.520 0.801 
14.540 0.766 
14.560 0.716 
14.580 0.659 
14.600 0.603 
14.620 0.572 
14.640 0.562 
14.660 0.557 
14.680 0.535 
14.700 0.497 
14.720 0.473 
14.740 0.452 
14.760 0.432 
14.780 0.407 
14.800 0.391 
14.820 0.378 
14.840 0.364 
14.860 0.340 
14.880 0.314 
14.900 0.288 
14.920 0.279 
14.940 0.313 
14.960 0.395 
14.980 0.499 
15.000 0.560 
15.020 0.600 
15.040 0.646 
15.060 0.716 
15.080 0.795 
15.100 0.862 
15.120 0.941 
15.140 1.022 
15.160 1.092 
15.180 1.142 
15.200 1.143 
15.220 1.112 
15.240 1.072 
15.260 1.048 
15.280 1.063 
15.300 1.079 
15.320 1.099 
15.340 1.110 
15.360 1.103 
15.380 1.098 
15.400 1.084 
15.420 1.073 
15.440 1.058 
15.460 1.060 
15.480 1.075 
15.500 1.077 
15.520 1.077 
15.540 1.059 
15.560 1.050 
15.580 1.036 
15.600 1.036 
15.620 1.035 
15.640 1.029 
15.660 1.028 
15.680 1.022 
15.700 1.026 
15.720 1.015 
15.740 1.003 
15.760 0.995 
15.780 0.988 
15.800 0.985 
15.820 0.977 
15.840 0.964 
15.860 0.961 
15.880 0.959 
15.900 0.959 
15.920 0.951 
15.940 0.941 
15.960 0.941 
15.980 0.944 
16.000 0.937 
16.020 0.923 
16.040 0.900 
16.060 0.885 
16.080 0.883 
16.100 0.887 
16.120 0.885 
16.140 0.886 
16.160 0.905 
16.180 0.917 
16.200 0.919 
16.220 0.909 
16.240 0.910 
16.260 0.919 
16.280 0.916 
16.300 0.876 
16.320 0.779 
16.340 0.718 
