# Supplementary material for: Pacing the phasing of leg and arm movements in breaststroke swimming to minimize intra-cyclic velocity fluctuations
Source: PLoS One. 2017 Oct 12;12(10):e0186160. doi: 10.1371/journal.pone.0186160 (PMC5638342; doi:10.1371/journal.pone.0186160)
Supplement: S1 Archive — (ZIP) [file pone.0186160.s003.zip › P4_2_veldata.txt]

% t vx 
0.000 0.751 
0.020 0.573 
0.040 0.651 
0.060 1.041 
0.080 1.188 
0.100 1.211 
0.120 1.223 
0.140 1.221 
0.160 1.183 
0.180 1.126 
0.200 1.087 
0.220 1.080 
0.240 1.085 
0.260 1.082 
0.280 1.082 
0.300 1.094 
0.320 1.092 
0.340 1.067 
0.360 1.042 
0.380 1.019 
0.400 1.021 
0.420 1.024 
0.440 1.016 
0.460 1.011 
0.480 0.989 
0.500 0.965 
0.520 0.946 
0.540 0.945 
0.560 0.949 
0.580 0.941 
0.600 0.944 
0.620 0.969 
0.640 1.000 
0.660 1.009 
0.680 1.013 
0.700 1.035 
0.720 1.065 
0.740 1.101 
0.760 1.140 
0.780 1.180 
0.800 1.208 
0.820 1.225 
0.840 1.255 
0.860 1.308 
0.880 1.389 
0.900 1.452 
0.920 1.512 
0.940 1.571 
0.960 1.617 
0.980 1.661 
1.000 1.676 
1.020 1.696 
1.040 1.684 
1.060 1.636 
1.080 1.587 
1.100 1.529 
1.120 1.474 
1.140 1.399 
1.160 1.316 
1.180 1.244 
1.200 1.175 
1.220 1.107 
1.240 1.040 
1.260 0.981 
1.280 0.934 
1.300 0.895 
1.320 0.855 
1.340 0.810 
1.360 0.752 
1.380 0.692 
1.400 0.644 
1.420 0.592 
1.440 0.535 
1.460 0.498 
1.480 0.480 
1.500 0.467 
1.520 0.450 
1.540 0.443 
1.560 0.447 
1.580 0.456 
1.600 0.456 
1.620 0.444 
1.640 0.442 
1.660 0.475 
1.680 0.557 
1.700 0.654 
1.720 0.738 
1.740 0.784 
1.760 0.826 
1.780 0.890 
1.800 1.011 
1.820 1.167 
1.840 1.310 
1.860 1.426 
1.880 1.497 
1.900 1.516 
1.920 1.469 
1.940 1.410 
1.960 1.351 
1.980 1.321 
2.000 1.313 
2.020 1.314 
2.040 1.332 
2.060 1.324 
2.080 1.325 
2.100 1.339 
2.120 1.351 
2.140 1.352 
2.160 1.327 
2.180 1.300 
2.200 1.290 
2.220 1.293 
2.240 1.287 
2.260 1.265 
2.280 1.248 
2.300 1.233 
2.320 1.224 
2.340 1.210 
2.360 1.192 
2.380 1.170 
2.400 1.156 
2.420 1.154 
2.440 1.154 
2.460 1.140 
2.480 1.136 
2.500 1.149 
2.520 1.148 
2.540 1.122 
2.560 1.098 
2.580 1.101 
2.600 1.105 
2.620 1.100 
2.640 1.080 
2.660 1.067 
2.680 1.060 
2.700 1.047 
2.720 1.039 
2.740 1.045 
2.760 1.049 
2.780 1.044 
2.800 1.025 
2.820 1.024 
2.840 1.039 
2.860 1.041 
2.880 1.029 
2.900 1.003 
2.920 0.998 
2.940 1.008 
2.960 1.033 
2.980 1.040 
3.000 1.029 
3.020 1.040 
3.040 1.053 
3.060 1.079 
3.080 1.103 
3.100 1.136 
3.120 1.156 
3.140 1.156 
3.160 1.169 
3.180 1.210 
3.200 1.256 
3.220 1.291 
3.240 1.327 
3.260 1.365 
3.280 1.401 
3.300 1.440 
3.320 1.483 
3.340 1.526 
3.360 1.554 
3.380 1.561 
3.400 1.563 
3.420 1.555 
3.440 1.545 
3.460 1.509 
3.480 1.467 
3.500 1.421 
3.520 1.374 
3.540 1.328 
3.560 1.282 
3.580 1.213 
3.600 1.137 
3.620 1.055 
3.640 0.995 
3.660 0.956 
3.680 0.907 
3.700 0.861 
3.720 0.803 
3.740 0.757 
3.760 0.714 
3.780 0.665 
3.800 0.613 
3.820 0.567 
3.840 0.516 
3.860 0.474 
3.880 0.440 
3.900 0.414 
3.920 0.399 
3.940 0.390 
3.960 0.408 
3.980 0.422 
4.000 0.435 
4.020 0.432 
4.040 0.402 
4.060 0.362 
4.080 0.340 
4.100 0.385 
4.120 0.482 
4.140 0.584 
4.160 0.651 
4.180 0.684 
4.200 0.725 
4.220 0.799 
4.240 0.901 
4.260 1.020 
4.280 1.156 
4.300 1.283 
4.320 1.355 
4.340 1.355 
4.360 1.328 
4.380 1.320 
4.400 1.322 
4.420 1.311 
4.440 1.288 
4.460 1.277 
4.480 1.290 
4.500 1.300 
4.520 1.292 
4.540 1.275 
4.560 1.271 
4.580 1.300 
4.600 1.318 
4.620 1.325 
4.640 1.316 
4.660 1.282 
4.680 1.262 
4.700 1.255 
4.720 1.260 
4.740 1.255 
4.760 1.251 
4.780 1.249 
4.800 1.252 
4.820 1.242 
4.840 1.233 
4.860 1.235 
4.880 1.205 
4.900 1.189 
4.920 1.178 
4.940 1.178 
4.960 1.121 
4.980 1.125 
5.000 1.116 
5.020 1.113 
5.040 1.118 
5.060 1.116 
5.080 1.111 
5.100 1.096 
5.120 1.086 
5.140 1.077 
5.160 1.056 
5.180 1.043 
5.200 1.032 
5.220 1.023 
5.240 1.017 
5.260 1.006 
5.280 0.993 
5.300 0.985 
5.320 0.984 
5.340 0.998 
5.360 0.993 
5.380 0.980 
5.400 0.983 
5.420 0.994 
5.440 1.020 
5.460 1.035 
5.480 1.064 
5.500 1.088 
5.520 1.111 
5.540 1.137 
5.560 1.162 
5.580 1.189 
5.600 1.202 
5.620 1.213 
5.640 1.230 
5.660 1.272 
5.680 1.322 
5.700 1.379 
5.720 1.438 
5.740 1.509 
5.760 1.580 
5.780 1.654 
5.800 1.722 
5.820 1.754 
5.840 1.763 
5.860 1.759 
5.880 1.777 
5.900 1.775 
5.920 1.739 
5.940 1.680 
5.960 1.598 
5.980 1.526 
6.000 1.438 
6.020 1.361 
6.040 1.288 
6.060 1.223 
6.080 1.156 
6.100 1.079 
6.120 1.012 
6.140 0.935 
6.160 0.857 
6.180 0.771 
6.200 0.699 
6.220 0.643 
6.240 0.604 
6.260 0.557 
6.280 0.492 
6.300 0.427 
6.320 0.385 
6.340 0.377 
6.360 0.379 
6.380 0.396 
6.400 0.413 
6.420 0.418 
6.440 0.418 
6.460 0.418 
6.480 0.454 
6.500 0.533 
6.520 0.651 
6.540 0.778 
6.560 0.867 
6.580 0.919 
6.600 0.960 
6.620 1.023 
6.640 1.130 
6.660 1.268 
6.680 1.407 
6.700 1.515 
6.720 1.560 
6.740 1.531 
6.760 1.451 
6.780 1.387 
6.800 1.374 
6.820 1.393 
6.840 1.405 
6.860 1.408 
6.880 1.405 
6.900 1.396 
6.920 1.387 
6.940 1.379 
6.960 1.374 
6.980 1.366 
7.000 1.356 
7.020 1.346 
7.040 1.336 
7.060 1.325 
7.080 1.312 
7.100 1.292 
7.120 1.273 
7.140 1.249 
7.160 1.213 
7.180 1.177 
7.200 1.167 
7.220 1.181 
7.240 1.189 
7.260 1.173 
7.280 1.147 
7.300 1.127 
7.320 1.107 
7.340 1.103 
7.360 1.102 
7.380 1.104 
7.400 1.098 
7.420 1.091 
7.440 1.091 
7.460 1.074 
7.480 1.060 
7.500 1.058 
7.520 1.056 
7.540 1.058 
7.560 1.053 
7.580 1.050 
7.600 1.034 
7.620 1.012 
7.640 1.007 
7.660 1.015 
7.680 1.015 
7.700 1.009 
7.720 1.003 
7.740 1.008 
7.760 1.011 
7.780 1.005 
7.800 1.007 
7.820 1.018 
7.840 1.045 
7.860 1.068 
7.880 1.079 
7.900 1.084 
7.920 1.093 
7.940 1.117 
7.960 1.144 
7.980 1.165 
8.000 1.202 
8.020 1.255 
8.040 1.313 
8.060 1.372 
8.080 1.437 
8.100 1.499 
8.120 1.543 
8.140 1.566 
8.160 1.593 
8.180 1.616 
8.200 1.609 
8.220 1.604 
8.240 1.586 
8.260 1.574 
8.280 1.541 
8.300 1.495 
8.320 1.470 
8.340 1.432 
8.360 1.369 
8.380 1.279 
8.400 1.201 
8.420 1.124 
8.440 1.033 
8.460 0.948 
8.480 0.912 
8.500 0.903 
8.520 0.884 
8.540 0.841 
8.560 0.789 
8.580 0.742 
8.600 0.723 
8.620 0.714 
8.640 0.694 
8.660 0.656 
8.680 0.610 
8.700 0.571 
8.720 0.526 
8.740 0.498 
8.760 0.480 
8.780 0.466 
8.800 0.454 
8.820 0.448 
8.840 0.435 
8.860 0.405 
8.880 0.377 
8.900 0.370 
8.920 0.395 
8.940 0.460 
8.960 0.553 
8.980 0.652 
9.000 0.722 
9.020 0.753 
9.040 0.785 
9.060 0.851 
9.080 0.960 
9.100 1.081 
9.120 1.197 
9.140 1.301 
9.160 1.382 
9.180 1.410 
9.200 1.395 
9.220 1.348 
9.240 1.311 
9.260 1.305 
9.280 1.314 
9.300 1.323 
9.320 1.321 
9.340 1.327 
9.360 1.319 
9.380 1.324 
9.400 1.341 
9.420 1.367 
9.440 1.380 
9.460 1.370 
9.480 1.355 
9.500 1.319 
9.520 1.297 
9.540 1.292 
9.560 1.281 
9.580 1.265 
9.600 1.240 
9.620 1.233 
9.640 1.234 
9.660 1.228 
9.680 1.217 
9.700 1.192 
9.720 1.162 
9.740 1.055 
9.760 1.069 
9.780 1.086 
9.800 1.087 
9.820 1.081 
9.840 1.067 
9.860 1.064 
9.880 1.054 
9.900 1.053 
9.920 1.044 
9.940 1.014 
9.960 0.997 
9.980 0.995 
10.000 1.001 
10.020 0.987 
10.040 0.976 
10.060 0.967 
10.080 0.967 
10.100 0.959 
10.120 0.953 
10.140 0.954 
10.160 0.954 
10.180 0.952 
10.200 0.956 
10.220 0.971 
10.240 0.985 
10.260 0.984 
10.280 0.972 
10.300 0.965 
10.320 0.958 
10.340 0.950 
10.360 0.933 
10.380 0.940 
10.400 0.968 
10.420 0.992 
10.440 1.012 
10.460 1.011 
10.480 1.026 
10.500 1.061 
10.520 1.103 
10.540 1.157 
10.560 1.190 
10.580 1.210 
10.600 1.234 
10.620 1.301 
10.640 1.402 
10.660 1.496 
10.680 1.544 
10.700 1.545 
10.720 1.517 
10.740 1.503 
10.760 1.504 
10.780 1.499 
10.800 1.468 
10.820 1.412 
10.840 1.364 
10.860 1.305 
10.880 1.238 
10.900 1.171 
10.920 1.115 
10.940 1.087 
10.960 1.038 
10.980 0.976 
11.000 0.921 
11.020 0.880 
11.040 0.834 
11.060 0.772 
11.080 0.718 
11.100 0.668 
11.120 0.616 
11.140 0.552 
11.160 0.495 
11.180 0.456 
11.200 0.438 
11.220 0.421 
11.240 0.399 
11.260 0.372 
11.280 0.366 
11.300 0.357 
11.320 0.349 
11.340 0.346 
11.360 0.347 
11.380 0.354 
11.400 0.372 
11.420 0.445 
11.440 0.562 
11.460 0.679 
11.480 0.757 
11.500 0.800 
11.520 0.837 
11.540 0.909 
11.560 1.023 
11.580 1.155 
11.600 1.265 
11.620 1.329 
11.640 1.349 
11.660 1.344 
11.680 1.330 
11.700 1.322 
11.720 1.305 
11.740 1.289 
11.760 1.287 
11.780 1.288 
11.800 1.288 
11.820 1.270 
11.840 1.260 
11.860 1.260 
11.880 1.250 
11.900 1.225 
11.920 1.195 
11.940 1.190 
11.960 1.200 
11.980 1.203 
12.000 1.197 
12.020 1.179 
12.040 1.164 
12.060 1.154 
12.080 1.150 
12.100 1.138 
12.120 1.121 
12.140 1.117 
12.160 1.109 
12.180 1.102 
12.200 1.096 
12.220 1.098 
12.240 1.092 
12.260 1.077 
12.280 1.065 
12.300 1.067 
12.320 1.072 
12.340 1.060 
12.360 1.048 
12.380 1.040 
12.400 1.046 
12.420 1.039 
12.440 1.018 
12.460 1.010 
12.480 1.001 
12.500 1.004 
12.520 1.007 
12.540 1.008 
12.560 1.000 
12.580 1.004 
12.600 1.026 
12.620 1.043 
12.640 1.056 
12.660 1.061 
12.680 1.084 
12.700 1.103 
12.720 1.107 
12.740 1.108 
12.760 1.110 
12.780 1.116 
12.800 1.117 
12.820 1.124 
12.840 1.153 
12.860 1.193 
12.880 1.229 
12.900 1.268 
12.920 1.314 
12.940 1.363 
12.960 1.418 
12.980 1.460 
13.000 1.484 
13.020 1.474 
13.040 1.471 
13.060 1.516 
13.080 1.539 
13.100 1.537 
13.120 1.492 
13.140 1.472 
13.160 1.463 
13.180 1.431 
13.200 1.406 
13.220 1.328 
13.240 1.229 
13.260 1.139 
13.280 1.079 
13.300 1.024 
13.320 0.947 
13.340 0.877 
13.360 0.825 
13.380 0.781 
13.400 0.729 
13.420 0.674 
13.440 0.623 
13.460 0.592 
13.480 0.581 
13.500 0.551 
13.520 0.515 
13.540 0.483 
13.560 0.472 
13.580 0.480 
13.600 0.488 
13.620 0.498 
13.640 0.492 
13.660 0.479 
13.680 0.462 
13.700 0.448 
13.720 0.430 
13.740 0.419 
13.760 0.443 
13.780 0.508 
13.800 0.590 
13.820 0.663 
13.840 0.721 
13.860 0.764 
13.880 0.802 
13.900 0.850 
13.920 0.942 
13.940 1.063 
13.960 1.194 
13.980 1.300 
14.000 1.351 
14.020 1.360 
14.040 1.326 
14.060 1.298 
14.080 1.282 
14.100 1.284 
14.120 1.306 
14.140 1.324 
14.160 1.335 
14.180 1.330 
14.200 1.323 
14.220 1.325 
14.240 1.310 
14.260 1.299 
14.280 1.285 
14.300 1.252 
14.320 1.222 
14.340 1.212 
14.360 1.211 
14.380 1.205 
14.400 1.190 
14.420 1.187 
14.440 1.172 
14.460 1.147 
14.480 1.152 
14.500 1.148 
14.520 1.129 
14.540 1.108 
14.560 1.094 
14.580 1.079 
14.600 1.059 
14.620 1.053 
14.640 1.055 
14.660 1.054 
14.680 1.053 
14.700 1.047 
14.720 1.012 
