# Supplementary material for: Pacing the phasing of leg and arm movements in breaststroke swimming to minimize intra-cyclic velocity fluctuations
Source: PLoS One. 2017 Oct 12;12(10):e0186160. doi: 10.1371/journal.pone.0186160 (PMC5638342; doi:10.1371/journal.pone.0186160)
Supplement: S1 Archive — (ZIP) [file pone.0186160.s003.zip › P4_90_veldata.txt]

% t vx 
0.000 0.514 
0.020 0.785 
0.040 1.209 
0.060 1.398 
0.080 1.396 
0.100 1.325 
0.120 1.290 
0.140 1.265 
0.160 1.230 
0.180 1.186 
0.200 1.122 
0.220 1.048 
0.240 0.979 
0.260 0.946 
0.280 0.918 
0.300 0.883 
0.320 0.854 
0.340 0.850 
0.360 0.854 
0.380 0.840 
0.400 0.797 
0.420 0.755 
0.440 0.741 
0.460 0.728 
0.480 0.711 
0.500 0.692 
0.520 0.671 
0.540 0.655 
0.560 0.641 
0.580 0.638 
0.600 0.635 
0.620 0.622 
0.640 0.627 
0.660 0.621 
0.680 0.603 
0.700 0.576 
0.720 0.562 
0.740 0.581 
0.760 0.581 
0.780 0.567 
0.800 0.536 
0.820 0.522 
0.840 0.527 
0.860 0.504 
0.880 0.491 
0.900 0.481 
0.920 0.484 
0.940 0.482 
0.960 0.475 
0.980 0.474 
1.000 0.467 
1.020 0.455 
1.040 0.443 
1.060 0.436 
1.080 0.435 
1.100 0.437 
1.120 0.417 
1.140 0.416 
1.160 0.402 
1.180 0.396 
1.200 0.394 
1.220 0.397 
1.240 0.412 
1.260 0.388 
1.280 0.376 
1.300 0.390 
1.320 0.440 
1.340 0.518 
1.360 0.573 
1.380 0.603 
1.400 0.611 
1.420 0.633 
1.440 0.714 
1.460 0.809 
1.480 0.892 
1.500 0.959 
1.520 1.015 
1.540 1.074 
1.560 1.119 
1.580 1.135 
1.600 1.115 
1.620 1.080 
1.640 1.055 
1.660 1.062 
1.680 1.079 
1.700 1.095 
1.720 1.116 
1.740 1.092 
1.760 1.078 
1.780 1.054 
1.800 1.050 
1.820 1.054 
1.840 1.058 
1.860 1.065 
1.880 1.058 
1.900 1.059 
1.920 1.065 
1.940 1.056 
1.960 1.024 
1.980 1.003 
2.000 1.007 
2.020 1.036 
2.040 1.041 
2.060 1.057 
2.080 1.064 
2.100 1.086 
2.120 1.114 
2.140 1.131 
2.160 1.153 
2.180 1.160 
2.200 1.184 
2.220 1.219 
2.240 1.260 
2.260 1.298 
2.280 1.332 
2.300 1.366 
2.320 1.411 
2.340 1.465 
2.360 1.524 
2.380 1.586 
2.400 1.634 
2.420 1.636 
2.440 1.604 
2.460 1.567 
2.480 1.532 
2.500 1.501 
2.520 1.468 
2.540 1.437 
2.560 1.386 
2.580 1.314 
2.600 1.236 
2.620 1.177 
2.640 1.141 
2.660 1.106 
2.680 1.075 
2.700 1.036 
2.720 1.013 
2.740 0.978 
2.760 0.939 
2.780 0.915 
2.800 0.887 
2.820 0.869 
2.840 0.848 
2.860 0.825 
2.880 0.801 
2.900 0.774 
2.920 0.757 
2.940 0.743 
2.960 0.721 
2.980 0.699 
3.000 0.679 
3.020 0.674 
3.040 0.676 
3.060 0.665 
3.080 0.651 
3.100 0.649 
3.120 0.655 
3.140 0.657 
3.160 0.657 
3.180 0.662 
3.200 0.665 
3.220 0.657 
3.240 0.640 
3.260 0.629 
3.280 0.619 
3.300 0.603 
3.320 0.595 
3.340 0.585 
3.360 0.584 
3.380 0.581 
3.400 0.587 
3.420 0.597 
3.440 0.603 
3.460 0.606 
3.480 0.605 
3.500 0.609 
3.520 0.610 
3.540 0.608 
3.560 0.599 
3.580 0.592 
3.600 0.583 
3.620 0.577 
3.640 0.584 
3.660 0.596 
3.680 0.605 
3.700 0.593 
3.720 0.578 
3.740 0.567 
3.760 0.548 
3.780 0.537 
3.800 0.535 
3.820 0.536 
3.840 0.525 
3.860 0.496 
3.880 0.475 
3.900 0.466 
3.920 0.451 
3.940 0.435 
3.960 0.405 
3.980 0.377 
4.000 0.352 
4.020 0.334 
4.040 0.329 
4.060 0.327 
4.080 0.329 
4.100 0.310 
4.120 0.276 
4.140 0.256 
4.160 0.264 
4.180 0.290 
4.200 0.304 
4.220 0.317 
4.240 0.351 
4.260 0.403 
4.280 0.465 
4.300 0.509 
4.320 0.540 
4.340 0.564 
4.360 0.595 
4.380 0.631 
4.400 0.681 
4.420 0.761 
4.440 0.885 
4.460 1.021 
4.480 1.086 
4.500 1.066 
4.520 0.995 
4.540 0.938 
4.560 0.922 
4.580 0.934 
4.600 0.975 
4.620 1.003 
4.640 1.010 
4.660 1.004 
4.680 0.998 
4.700 0.991 
4.720 0.992 
4.740 1.002 
4.760 1.035 
4.780 1.060 
4.800 1.072 
4.820 1.072 
4.840 1.057 
4.860 1.067 
4.880 1.076 
4.900 1.095 
4.920 1.119 
4.940 1.133 
4.960 1.143 
4.980 1.149 
5.000 1.181 
5.020 1.236 
5.040 1.277 
5.060 1.309 
5.080 1.346 
5.100 1.392 
5.120 1.435 
5.140 1.466 
5.160 1.483 
5.180 1.479 
5.200 1.483 
5.220 1.515 
5.240 1.544 
5.260 1.534 
5.280 1.501 
5.300 1.475 
5.320 1.452 
5.340 1.426 
5.360 1.401 
5.380 1.358 
5.400 1.288 
5.420 1.221 
5.440 1.167 
5.460 1.129 
5.480 1.085 
5.500 1.052 
5.520 1.025 
5.540 0.989 
5.560 0.977 
5.580 0.964 
5.600 0.950 
5.620 0.931 
5.640 0.899 
5.660 0.883 
5.680 0.861 
5.700 0.846 
5.720 0.834 
5.740 0.817 
5.760 0.797 
5.780 0.773 
5.800 0.765 
5.820 0.759 
5.840 0.751 
5.860 0.721 
5.880 0.699 
5.900 0.692 
5.920 0.691 
5.940 0.696 
5.960 0.689 
5.980 0.693 
6.000 0.699 
6.020 0.704 
6.040 0.686 
6.060 0.642 
6.080 0.598 
6.100 0.585 
6.120 0.614 
6.140 0.651 
6.160 0.653 
6.180 0.625 
6.200 0.605 
6.220 0.601 
6.240 0.581 
6.260 0.573 
6.280 0.567 
6.300 0.561 
6.320 0.548 
6.340 0.542 
6.360 0.532 
6.380 0.517 
6.400 0.500 
6.420 0.480 
6.440 0.471 
6.460 0.474 
6.480 0.475 
6.500 0.470 
6.520 0.450 
6.540 0.449 
6.560 0.445 
6.580 0.447 
6.600 0.454 
6.620 0.450 
6.640 0.428 
6.660 0.403 
6.680 0.392 
6.700 0.387 
6.720 0.390 
6.740 0.407 
6.760 0.461 
6.780 0.520 
6.800 0.568 
6.820 0.602 
6.840 0.642 
6.860 0.696 
6.880 0.758 
6.900 0.822 
6.920 0.897 
6.940 0.976 
6.960 1.065 
6.980 1.119 
7.000 1.138 
7.020 1.138 
7.040 1.147 
7.060 1.162 
7.080 1.156 
7.100 1.153 
7.120 1.146 
7.140 1.129 
7.160 1.125 
7.180 1.140 
7.200 1.151 
7.220 1.148 
7.240 1.141 
7.260 1.166 
7.280 1.171 
7.300 1.175 
7.320 1.177 
7.340 1.187 
7.360 1.198 
7.380 1.177 
7.400 1.168 
7.420 1.145 
7.440 1.120 
7.460 1.090 
7.480 1.075 
7.500 1.100 
7.520 1.120 
7.540 1.141 
7.560 1.160 
7.580 1.175 
7.600 1.198 
7.620 1.230 
7.640 1.265 
7.660 1.288 
7.680 1.311 
7.700 1.368 
7.720 1.438 
7.740 1.501 
7.760 1.550 
7.780 1.598 
7.800 1.649 
7.820 1.669 
7.840 1.659 
7.860 1.633 
7.880 1.603 
7.900 1.564 
7.920 1.511 
7.940 1.484 
7.960 1.467 
7.980 1.417 
8.000 1.351 
8.020 1.278 
8.040 1.234 
8.060 1.187 
8.080 1.127 
8.100 1.075 
8.120 1.032 
8.140 1.012 
8.160 0.987 
8.180 0.966 
8.200 0.945 
8.220 0.919 
8.240 0.885 
8.260 0.855 
8.280 0.839 
8.300 0.836 
8.320 0.820 
8.340 0.794 
8.360 0.760 
8.380 0.737 
8.400 0.728 
8.420 0.717 
8.440 0.704 
8.460 0.683 
8.480 0.676 
8.500 0.663 
8.520 0.656 
8.540 0.658 
8.560 0.660 
8.580 0.663 
8.600 0.652 
8.620 0.636 
8.640 0.622 
8.660 0.616 
8.680 0.628 
8.700 0.648 
8.720 0.649 
8.740 0.624 
8.760 0.586 
8.780 0.555 
8.800 0.554 
8.820 0.559 
8.840 0.567 
8.860 0.567 
8.880 0.551 
8.900 0.534 
8.920 0.522 
8.940 0.518 
8.960 0.508 
8.980 0.498 
9.000 0.494 
9.020 0.491 
9.040 0.481 
9.060 0.470 
9.080 0.476 
9.100 0.476 
9.120 0.468 
9.140 0.458 
9.160 0.445 
9.180 0.438 
9.200 0.427 
9.220 0.424 
9.240 0.423 
9.260 0.414 
9.280 0.400 
9.300 0.374 
9.320 0.359 
9.340 0.371 
9.360 0.418 
9.380 0.481 
9.400 0.541 
9.420 0.595 
9.440 0.650 
9.460 0.724 
9.480 0.815 
9.500 0.924 
9.520 1.050 
9.540 1.177 
9.560 1.260 
9.580 1.287 
9.600 1.269 
9.620 1.234 
9.640 1.204 
9.660 1.171 
9.680 1.159 
9.700 1.169 
9.720 1.188 
9.740 1.185 
9.760 1.160 
9.780 1.157 
9.800 1.190 
9.820 1.224 
9.840 1.231 
9.860 1.225 
9.880 1.217 
9.900 1.213 
9.920 1.199 
9.940 1.174 
9.960 1.158 
9.980 1.148 
10.000 1.139 
10.020 1.137 
10.040 1.132 
10.060 1.144 
10.080 1.148 
10.100 1.140 
10.120 1.127 
10.140 1.108 
10.160 1.108 
10.180 1.121 
10.200 1.128 
10.220 1.132 
10.240 1.147 
10.260 1.180 
10.280 1.202 
10.300 1.201 
10.320 1.205 
10.340 1.233 
10.360 1.271 
10.380 1.295 
10.400 1.307 
10.420 1.324 
10.440 1.365 
10.460 1.411 
10.480 1.460 
10.500 1.488 
10.520 1.496 
10.540 1.483 
10.560 1.458 
10.580 1.427 
10.600 1.381 
10.620 1.342 
10.640 1.312 
10.660 1.276 
10.680 1.216 
10.700 1.155 
10.720 1.094 
10.740 1.032 
10.760 0.988 
10.780 0.965 
10.800 0.957 
10.820 0.930 
10.840 0.906 
10.860 0.899 
10.880 0.885 
10.900 0.869 
10.920 0.838 
10.940 0.807 
10.960 0.779 
10.980 0.754 
11.000 0.746 
11.020 0.737 
11.040 0.721 
11.060 0.691 
11.080 0.655 
11.100 0.646 
11.120 0.644 
11.140 0.629 
11.160 0.614 
11.180 0.600 
11.200 0.602 
11.220 0.592 
11.240 0.578 
11.260 0.575 
11.280 0.577 
11.300 0.583 
11.320 0.579 
11.340 0.571 
11.360 0.567 
11.380 0.570 
11.400 0.579 
11.420 0.574 
11.440 0.560 
11.460 0.553 
11.480 0.549 
11.500 0.529 
11.520 0.499 
11.540 0.487 
11.560 0.475 
11.580 0.470 
11.600 0.473 
11.620 0.483 
11.640 0.486 
11.660 0.467 
11.680 0.455 
11.700 0.451 
11.720 0.459 
11.740 0.448 
11.760 0.421 
11.780 0.405 
11.800 0.398 
11.820 0.403 
11.840 0.393 
11.860 0.403 
11.880 0.390 
11.900 0.371 
11.920 0.374 
11.940 0.392 
11.960 0.414 
11.980 0.421 
12.000 0.454 
12.020 0.490 
12.040 0.523 
12.060 0.540 
12.080 0.541 
12.100 0.551 
12.120 0.578 
12.140 0.606 
12.160 0.654 
12.180 0.708 
12.200 0.792 
12.220 0.892 
12.240 0.974 
12.260 1.031 
12.280 1.029 
12.300 1.035 
12.320 1.032 
12.340 1.014 
12.360 1.005 
12.380 1.016 
12.400 1.025 
12.420 1.003 
12.440 0.979 
12.460 0.986 
12.480 1.009 
12.500 1.020 
12.520 1.013 
12.540 1.005 
12.560 1.000 
12.580 0.980 
12.600 0.966 
12.620 0.971 
12.640 0.987 
12.660 1.006 
12.680 1.024 
12.700 1.030 
12.720 1.034 
12.740 1.038 
12.760 1.047 
12.780 1.062 
12.800 1.070 
12.820 1.077 
12.840 1.094 
12.860 1.121 
12.880 1.148 
12.900 1.175 
12.920 1.216 
12.940 1.280 
12.960 1.338 
12.980 1.381 
13.000 1.422 
13.020 1.459 
13.040 1.499 
13.060 1.526 
13.080 1.534 
13.100 1.518 
13.120 1.496 
13.140 1.481 
13.160 1.452 
13.180 1.412 
13.200 1.363 
13.220 1.308 
13.240 1.241 
13.260 1.180 
13.280 1.142 
13.300 1.107 
13.320 1.065 
13.340 1.034 
13.360 1.010 
13.380 0.988 
13.400 0.948 
13.420 0.905 
13.440 0.874 
13.460 0.858 
13.480 0.855 
13.500 0.840 
13.520 0.817 
13.540 0.789 
13.560 0.767 
13.580 0.745 
13.600 0.731 
13.620 0.725 
13.640 0.714 
13.660 0.695 
13.680 0.675 
13.700 0.669 
13.720 0.663 
13.740 0.653 
13.760 0.637 
13.780 0.627 
13.800 0.618 
13.820 0.606 
13.840 0.597 
13.860 0.586 
13.880 0.581 
13.900 0.576 
13.920 0.575 
13.940 0.565 
13.960 0.541 
13.980 0.517 
14.000 0.514 
14.020 0.524 
14.040 0.523 
14.060 0.506 
14.080 0.489 
14.100 0.492 
14.120 0.497 
14.140 0.481 
14.160 0.463 
14.180 0.453 
14.200 0.452 
14.220 0.450 
14.240 0.441 
14.260 0.430 
14.280 0.425 
14.300 0.423 
14.320 0.429 
14.340 0.431 
14.360 0.428 
14.380 0.430 
14.400 0.436 
14.420 0.436 
14.440 0.423 
14.460 0.412 
14.480 0.401 
14.500 0.398 
14.520 0.396 
14.540 0.390 
14.560 0.388 
14.580 0.373 
14.600 0.386 
14.620 0.421 
14.640 0.451 
14.660 0.478 
14.680 0.499 
14.700 0.546 
14.720 0.601 
14.740 0.659 
14.760 0.728 
14.780 0.816 
14.800 0.939 
14.820 1.067 
14.840 1.151 
14.860 1.170 
14.880 1.151 
14.900 1.144 
14.920 1.148 
14.940 1.143 
14.960 1.140 
14.980 1.139 
15.000 1.128 
15.020 1.105 
15.040 1.089 
15.060 1.090 
15.080 1.084 
15.100 1.087 
15.120 1.105 
15.140 1.116 
15.160 1.112 
15.180 1.094 
15.200 1.082 
15.220 1.075 
15.240 1.056 
15.260 1.038 
15.280 1.032 
15.300 1.032 
15.320 1.044 
15.340 1.045 
15.360 1.043 
15.380 1.051 
15.400 1.045 
15.420 1.054 
15.440 1.061 
15.460 1.070 
15.480 1.090 
15.500 1.105 
15.520 1.117 
15.540 1.128 
15.560 1.153 
15.580 1.192 
15.600 1.226 
15.620 1.254 
15.640 1.286 
15.660 1.331 
15.680 1.384 
15.700 1.425 
15.720 1.448 
15.740 1.459 
15.760 1.471 
15.780 1.479 
15.800 1.474 
15.820 1.461 
15.840 1.449 
15.860 1.435 
15.880 1.409 
15.900 1.374 
15.920 1.343 
15.940 1.305 
15.960 1.255 
15.980 1.197 
16.000 1.151 
16.020 1.111 
16.040 1.073 
16.060 1.032 
16.080 0.990 
16.100 0.955 
16.120 0.935 
16.140 0.920 
16.160 0.899 
16.180 0.868 
16.200 0.838 
16.220 0.815 
16.240 0.789 
16.260 0.765 
16.280 0.744 
16.300 0.739 
16.320 0.733 
16.340 0.718 
16.360 0.703 
16.380 0.682 
16.400 0.668 
16.420 0.665 
16.440 0.672 
16.460 0.672 
16.480 0.655 
16.500 0.640 
16.520 0.628 
16.540 0.611 
16.560 0.591 
16.580 0.580 
16.600 0.580 
16.620 0.577 
16.640 0.564 
16.660 0.559 
16.680 0.562 
16.700 0.560 
16.720 0.548 
16.740 0.530 
16.760 0.520 
16.780 0.508 
16.800 0.496 
16.820 0.493 
16.840 0.491 
16.860 0.490 
16.880 0.480 
16.900 0.471 
16.920 0.453 
16.940 0.432 
16.960 0.416 
16.980 0.414 
17.000 0.416 
17.020 0.408 
17.040 0.404 
17.060 0.396 
17.080 0.397 
17.100 0.407 
17.120 0.416 
17.140 0.409 
17.160 0.393 
17.180 0.386 
17.200 0.389 
17.220 0.385 
17.240 0.366 
17.260 0.363 
17.280 0.391 
17.300 0.443 
17.320 0.489 
17.340 0.521 
17.360 0.543 
17.380 0.569 
17.400 0.618 
17.420 0.705 
17.440 0.825 
17.460 0.946 
17.480 1.038 
17.500 1.080 
17.520 1.092 
17.540 1.092 
17.560 1.096 
17.580 1.078 
17.600 1.065 
17.620 1.070 
17.640 1.088 
17.660 1.115 
17.680 1.112 
17.700 1.096 
17.720 1.071 
17.740 1.075 
17.760 1.101 
17.780 1.128 
17.800 1.145 
17.820 1.146 
17.840 1.142 
17.860 1.127 
17.880 1.133 
17.900 1.155 
17.920 1.185 
17.940 1.215 
17.960 1.215 
17.980 1.207 
18.000 1.205 
18.020 1.233 
18.040 1.288 
18.060 1.331 
18.080 1.353 
18.100 1.368 
18.120 1.359 
18.140 1.296 
18.160 1.252 
