# Supplementary material for: Pacing the phasing of leg and arm movements in breaststroke swimming to minimize intra-cyclic velocity fluctuations
Source: PLoS One. 2017 Oct 12;12(10):e0186160. doi: 10.1371/journal.pone.0186160 (PMC5638342; doi:10.1371/journal.pone.0186160)
Supplement: S1 Archive — (ZIP) [file pone.0186160.s003.zip › P4_135_veldata.txt]

% t vx 
0.000 -0.112 
0.020 0.162 
0.040 0.666 
0.060 0.988 
0.080 1.065 
0.100 1.014 
0.120 0.980 
0.140 0.963 
0.160 0.931 
0.180 0.887 
0.200 0.843 
0.220 0.820 
0.240 0.801 
0.260 0.780 
0.280 0.741 
0.300 0.705 
0.320 0.687 
0.340 0.677 
0.360 0.657 
0.380 0.631 
0.400 0.618 
0.420 0.621 
0.440 0.612 
0.460 0.571 
0.480 0.540 
0.500 0.523 
0.520 0.506 
0.540 0.482 
0.560 0.443 
0.580 0.413 
0.600 0.395 
0.620 0.398 
0.640 0.408 
0.660 0.388 
0.680 0.353 
0.700 0.345 
0.720 0.347 
0.740 0.351 
0.760 0.364 
0.780 0.400 
0.800 0.479 
0.820 0.555 
0.840 0.618 
0.860 0.666 
0.880 0.732 
0.900 0.820 
0.920 0.907 
0.940 0.979 
0.960 1.064 
0.980 1.144 
1.000 1.218 
1.020 1.280 
1.040 1.305 
1.060 1.306 
1.080 1.270 
1.100 1.258 
1.120 1.249 
1.140 1.233 
1.160 1.212 
1.180 1.182 
1.200 1.181 
1.220 1.184 
1.240 1.176 
1.260 1.171 
1.280 1.155 
1.300 1.160 
1.320 1.167 
1.340 1.146 
1.360 1.149 
1.380 1.149 
1.400 1.155 
1.420 1.145 
1.440 1.121 
1.460 1.112 
1.480 1.083 
1.500 1.077 
1.520 1.086 
1.540 1.089 
1.560 1.078 
1.580 1.062 
1.600 1.061 
1.620 1.050 
1.640 1.039 
1.660 1.040 
1.680 1.036 
1.700 1.027 
1.720 1.009 
1.740 0.990 
1.760 0.966 
1.780 0.935 
1.800 0.939 
1.820 0.977 
1.840 1.023 
1.860 1.032 
1.880 1.026 
1.900 1.029 
1.920 1.037 
1.940 1.050 
1.960 1.062 
1.980 1.077 
2.000 1.086 
2.020 1.084 
2.040 1.095 
2.060 1.121 
2.080 1.164 
2.100 1.198 
2.120 1.209 
2.140 1.235 
2.160 1.307 
2.180 1.411 
2.200 1.497 
2.220 1.546 
2.240 1.595 
2.260 1.647 
2.280 1.672 
2.300 1.666 
2.320 1.642 
2.340 1.634 
2.360 1.615 
2.380 1.566 
2.400 1.494 
2.420 1.400 
2.440 1.309 
2.460 1.236 
2.480 1.201 
2.500 1.174 
2.520 1.124 
2.540 1.058 
2.560 1.001 
2.580 0.973 
2.600 0.955 
2.620 0.938 
2.640 0.930 
2.660 0.917 
2.680 0.885 
2.700 0.832 
2.720 0.790 
2.740 0.776 
2.760 0.750 
2.780 0.713 
2.800 0.688 
2.820 0.682 
2.840 0.676 
2.860 0.668 
2.880 0.664 
2.900 0.659 
2.920 0.648 
2.940 0.636 
2.960 0.643 
2.980 0.655 
3.000 0.657 
3.020 0.636 
3.040 0.614 
3.060 0.604 
3.080 0.597 
3.100 0.570 
3.120 0.539 
3.140 0.531 
3.160 0.539 
3.180 0.545 
3.200 0.512 
3.220 0.472 
3.240 0.453 
3.260 0.447 
3.280 0.448 
3.300 0.434 
3.320 0.424 
3.340 0.418 
3.360 0.405 
3.380 0.393 
3.400 0.384 
3.420 0.375 
3.440 0.361 
3.460 0.348 
3.480 0.353 
3.500 0.365 
3.520 0.359 
3.540 0.347 
3.560 0.338 
3.580 0.342 
3.600 0.351 
3.620 0.367 
3.640 0.397 
3.660 0.448 
3.680 0.513 
3.700 0.567 
3.720 0.596 
3.740 0.623 
3.760 0.671 
3.780 0.756 
3.800 0.870 
3.820 1.002 
3.840 1.119 
3.860 1.192 
3.880 1.224 
3.900 1.224 
3.920 1.189 
3.940 1.136 
3.960 1.107 
3.980 1.113 
4.000 1.133 
4.020 1.142 
4.040 1.153 
4.060 1.155 
4.080 1.135 
4.100 1.123 
4.120 1.123 
4.140 1.131 
4.160 1.129 
4.180 1.095 
4.200 1.075 
4.220 1.081 
4.240 1.096 
4.260 1.101 
4.280 1.073 
4.300 1.056 
4.320 1.039 
4.340 1.018 
4.360 1.000 
4.380 0.992 
4.400 0.976 
4.420 0.972 
4.440 0.973 
4.460 0.976 
4.480 0.976 
4.500 0.952 
4.520 0.959 
4.540 0.981 
4.560 1.029 
4.580 1.048 
4.600 1.042 
4.620 1.027 
4.640 1.030 
4.660 1.044 
4.680 1.060 
4.700 1.089 
4.720 1.111 
4.740 1.151 
4.760 1.183 
4.780 1.214 
4.800 1.239 
4.820 1.271 
4.840 1.317 
4.860 1.357 
4.880 1.406 
4.900 1.474 
4.920 1.535 
4.940 1.564 
4.960 1.561 
4.980 1.550 
5.000 1.544 
5.020 1.528 
5.040 1.500 
5.060 1.469 
5.080 1.419 
5.100 1.369 
5.120 1.319 
5.140 1.283 
5.160 1.238 
5.180 1.190 
5.200 1.134 
5.220 1.081 
5.240 1.039 
5.260 1.006 
5.280 1.007 
5.300 0.998 
5.320 0.979 
5.340 0.952 
5.360 0.924 
5.380 0.890 
5.400 0.841 
5.420 0.799 
5.440 0.780 
5.460 0.776 
5.480 0.755 
5.500 0.720 
5.520 0.697 
5.540 0.686 
5.560 0.698 
5.580 0.702 
5.600 0.705 
5.620 0.701 
5.640 0.677 
5.660 0.654 
5.680 0.634 
5.700 0.624 
5.720 0.612 
5.740 0.656 
5.760 0.642 
5.780 0.649 
5.800 0.638 
5.820 0.606 
5.840 0.576 
5.860 0.576 
5.880 0.598 
5.900 0.609 
5.920 0.595 
5.940 0.579 
5.960 0.567 
5.980 0.545 
6.000 0.509 
6.020 0.471 
6.040 0.446 
6.060 0.439 
6.080 0.429 
6.100 0.429 
6.120 0.415 
6.140 0.407 
6.160 0.392 
6.180 0.382 
6.200 0.385 
6.220 0.379 
6.240 0.368 
6.260 0.353 
6.280 0.361 
6.300 0.399 
6.320 0.470 
6.340 0.563 
6.360 0.663 
6.380 0.736 
6.400 0.802 
6.420 0.887 
6.440 1.009 
6.460 1.150 
6.480 1.243 
6.500 1.286 
6.520 1.289 
6.540 1.284 
6.560 1.289 
6.580 1.277 
6.600 1.261 
6.620 1.240 
6.640 1.232 
6.660 1.225 
6.680 1.202 
6.700 1.178 
6.720 1.174 
6.740 1.186 
6.760 1.200 
6.780 1.190 
6.800 1.161 
6.820 1.136 
6.840 1.109 
6.860 1.110 
6.880 1.123 
6.900 1.141 
6.920 1.147 
6.940 1.127 
6.960 1.102 
6.980 1.064 
7.000 1.045 
7.020 1.042 
7.040 1.042 
7.060 1.050 
7.080 1.035 
7.100 1.032 
7.120 1.022 
7.140 1.000 
7.160 0.991 
7.180 0.970 
7.200 0.971 
7.220 0.968 
7.240 0.964 
7.260 0.987 
7.280 0.999 
7.300 1.010 
7.320 1.022 
7.340 1.040 
7.360 1.051 
7.380 1.073 
7.400 1.077 
7.420 1.083 
7.440 1.082 
7.460 1.093 
7.480 1.153 
7.500 1.205 
7.520 1.256 
7.540 1.265 
7.560 1.289 
7.580 1.344 
7.600 1.426 
7.620 1.495 
7.640 1.542 
7.660 1.576 
7.680 1.588 
7.700 1.604 
7.720 1.619 
7.740 1.607 
7.760 1.572 
7.780 1.529 
7.800 1.508 
7.820 1.484 
7.840 1.411 
7.860 1.309 
7.880 1.215 
7.900 1.175 
7.920 1.171 
7.940 1.145 
7.960 1.099 
7.980 1.048 
8.000 1.012 
8.020 0.979 
8.040 0.955 
8.060 0.942 
8.080 0.928 
8.100 0.900 
8.120 0.866 
8.140 0.841 
8.160 0.810 
8.180 0.770 
8.200 0.734 
8.220 0.716 
8.240 0.700 
8.260 0.680 
8.280 0.671 
8.300 0.643 
8.320 0.612 
8.340 0.600 
8.360 0.616 
8.380 0.647 
8.400 0.633 
8.420 0.606 
8.440 0.576 
8.460 0.567 
8.480 0.572 
8.500 0.566 
8.520 0.551 
8.540 0.541 
8.560 0.532 
8.580 0.512 
8.600 0.484 
8.620 0.457 
8.640 0.457 
8.660 0.472 
8.680 0.476 
8.700 0.464 
8.720 0.455 
8.740 0.455 
8.760 0.458 
8.780 0.453 
8.800 0.433 
8.820 0.421 
8.840 0.416 
8.860 0.421 
8.880 0.421 
8.900 0.396 
8.920 0.380 
8.940 0.381 
8.960 0.389 
8.980 0.404 
9.000 0.422 
9.020 0.465 
9.040 0.519 
9.060 0.564 
9.080 0.603 
9.100 0.631 
9.120 0.682 
9.140 0.781 
9.160 0.910 
9.180 1.038 
9.200 1.135 
9.220 1.207 
9.240 1.257 
9.260 1.276 
9.280 1.252 
9.300 1.206 
9.320 1.175 
9.340 1.188 
9.360 1.227 
9.380 1.251 
9.400 1.249 
9.420 1.225 
9.440 1.207 
9.460 1.192 
9.480 1.181 
9.500 1.180 
9.520 1.189 
9.540 1.200 
9.560 1.200 
9.580 1.205 
9.600 1.200 
9.620 1.173 
9.640 1.146 
9.660 1.144 
9.680 1.156 
9.700 1.158 
9.720 1.129 
9.740 1.090 
9.760 1.078 
9.780 1.088 
9.800 1.098 
9.820 1.081 
9.840 1.063 
9.860 1.060 
9.880 1.075 
9.900 1.067 
9.920 1.043 
9.940 1.027 
9.960 1.031 
9.980 1.043 
10.000 1.031 
10.020 1.028 
10.040 1.019 
10.060 1.019 
10.080 1.032 
10.100 1.061 
10.120 1.085 
10.140 1.096 
10.160 1.115 
10.180 1.149 
10.200 1.187 
10.220 1.228 
10.240 1.281 
10.260 1.327 
10.280 1.381 
10.300 1.416 
10.320 1.454 
10.340 1.500 
10.360 1.535 
10.380 1.551 
10.400 1.520 
10.420 1.479 
10.440 1.432 
10.460 1.399 
10.480 1.364 
10.500 1.325 
10.520 1.273 
10.540 1.218 
10.560 1.175 
10.580 1.130 
10.600 1.070 
10.620 0.998 
10.640 0.950 
10.660 0.944 
10.680 0.959 
10.700 0.948 
10.720 0.917 
10.740 0.875 
10.760 0.846 
10.780 0.837 
10.800 0.831 
10.820 0.810 
10.840 0.772 
10.860 0.736 
10.880 0.723 
10.900 0.729 
10.920 0.725 
10.940 0.723 
10.960 0.708 
10.980 0.695 
11.000 0.685 
11.020 0.663 
11.040 0.646 
11.060 0.628 
11.080 0.637 
11.100 0.637 
11.120 0.618 
11.140 0.608 
11.160 0.627 
11.180 0.648 
11.200 0.628 
11.220 0.597 
11.240 0.556 
11.260 0.532 
11.280 0.530 
11.300 0.531 
11.320 0.521 
11.340 0.500 
11.360 0.487 
11.380 0.472 
11.400 0.457 
11.420 0.457 
11.440 0.466 
11.460 0.449 
11.480 0.373 
11.500 0.355 
11.520 0.349 
11.540 0.343 
11.560 0.344 
11.580 0.348 
11.600 0.340 
11.620 0.326 
11.640 0.320 
11.660 0.333 
11.680 0.375 
11.700 0.447 
11.720 0.524 
11.740 0.583 
11.760 0.633 
11.780 0.719 
11.800 0.837 
11.820 0.954 
11.840 1.077 
11.860 1.199 
11.880 1.296 
11.900 1.314 
11.920 1.289 
11.940 1.281 
11.960 1.272 
11.980 1.262 
12.000 1.229 
12.020 1.216 
12.040 1.210 
12.060 1.204 
12.080 1.198 
12.100 1.198 
12.120 1.221 
12.140 1.216 
12.160 1.203 
12.180 1.203 
12.200 1.206 
12.220 1.205 
12.240 1.191 
12.260 1.198 
12.280 1.202 
12.300 1.169 
12.320 1.138 
12.340 1.120 
12.360 1.099 
12.380 1.094 
12.400 1.081 
12.420 1.082 
12.440 1.068 
12.460 1.054 
12.480 1.048 
12.500 1.044 
12.520 1.051 
12.540 1.041 
12.560 1.023 
12.580 0.997 
12.600 0.983 
12.620 0.960 
12.640 0.965 
12.660 0.976 
12.680 0.991 
12.700 0.991 
12.720 1.005 
12.740 1.019 
12.760 1.026 
12.780 1.044 
12.800 1.066 
12.820 1.097 
12.840 1.106 
12.860 1.125 
12.880 1.148 
12.900 1.180 
12.920 1.216 
12.940 1.241 
12.960 1.269 
12.980 1.314 
13.000 1.377 
13.020 1.438 
13.040 1.477 
13.060 1.492 
13.080 1.506 
13.100 1.518 
13.120 1.511 
13.140 1.483 
13.160 1.450 
13.180 1.424 
13.200 1.383 
13.220 1.329 
13.240 1.268 
13.260 1.208 
13.280 1.169 
13.300 1.128 
13.320 1.086 
13.340 1.038 
13.360 1.007 
13.380 0.981 
13.400 0.949 
13.420 0.916 
13.440 0.892 
13.460 0.876 
13.480 0.844 
13.500 0.816 
13.520 0.780 
13.540 0.755 
13.560 0.731 
13.580 0.716 
13.600 0.715 
13.620 0.717 
13.640 0.724 
13.660 0.712 
13.680 0.688 
13.700 0.663 
13.720 0.646 
13.740 0.636 
13.760 0.620 
13.780 0.603 
13.800 0.579 
13.820 0.553 
13.840 0.542 
13.860 0.543 
13.880 0.531 
13.900 0.500 
13.920 0.477 
13.940 0.479 
13.960 0.488 
13.980 0.480 
14.000 0.465 
14.020 0.448 
14.040 0.432 
14.060 0.421 
14.080 0.399 
14.100 0.382 
14.120 0.366 
14.140 0.368 
14.160 0.388 
14.180 0.390 
14.200 0.385 
14.220 0.376 
14.240 0.384 
14.260 0.408 
14.280 0.417 
14.300 0.431 
14.320 0.459 
14.340 0.509 
14.360 0.572 
14.380 0.623 
14.400 0.679 
14.420 0.746 
14.440 0.829 
14.460 0.932 
14.480 1.044 
14.500 1.152 
14.520 1.202 
14.540 1.205 
14.560 1.189 
14.580 1.178 
14.600 1.167 
14.620 1.146 
14.640 1.155 
14.660 1.188 
14.680 1.217 
14.700 1.213 
14.720 1.183 
14.740 1.158 
14.760 1.153 
14.780 1.159 
14.800 1.161 
14.820 1.159 
14.840 1.148 
14.860 1.129 
14.880 1.109 
14.900 1.095 
14.920 1.087 
14.940 1.080 
14.960 1.082 
14.980 1.101 
15.000 1.100 
15.020 1.064 
15.040 1.016 
15.060 1.004 
15.080 1.041 
15.100 1.065 
15.120 1.057 
15.140 1.034 
15.160 1.020 
15.180 1.016 
15.200 1.010 
15.220 1.003 
15.240 0.997 
15.260 0.997 
15.280 1.002 
15.300 1.003 
15.320 1.003 
15.340 0.998 
15.360 0.989 
15.380 0.976 
15.400 0.976 
15.420 0.992 
15.440 1.013 
15.460 1.033 
15.480 1.054 
15.500 1.077 
15.520 1.114 
15.540 1.167 
15.560 1.209 
15.580 1.235 
15.600 1.258 
15.620 1.307 
15.640 1.365 
15.660 1.422 
15.680 1.475 
15.700 1.505 
15.720 1.523 
15.740 1.523 
15.760 1.511 
15.780 1.494 
15.800 1.467 
15.820 1.442 
15.840 1.407 
15.860 1.353 
15.880 1.299 
15.900 1.246 
15.920 1.194 
15.940 1.145 
15.960 1.093 
15.980 1.054 
16.000 1.015 
16.020 0.976 
16.040 0.950 
16.060 0.930 
16.080 0.909 
16.100 0.879 
16.120 0.841 
16.140 0.797 
16.160 0.751 
16.180 0.716 
16.200 0.694 
16.220 0.670 
16.240 0.637 
16.260 0.605 
16.280 0.581 
16.300 0.564 
16.320 0.554 
16.340 0.553 
16.360 0.548 
16.380 0.537 
16.400 0.528 
16.420 0.535 
16.440 0.533 
16.460 0.507 
16.480 0.473 
16.500 0.441 
16.520 0.413 
16.540 0.382 
16.560 0.360 
16.580 0.355 
16.600 0.348 
16.620 0.351 
16.640 0.353 
16.660 0.362 
16.680 0.356 
16.700 0.353 
16.720 0.346 
16.740 0.307 
16.760 0.285 
16.780 0.298 
16.800 0.341 
16.820 0.383 
16.840 0.417 
16.860 0.470 
16.880 0.529 
16.900 0.578 
16.920 0.649 
16.940 0.731 
16.960 0.833 
16.980 0.932 
17.000 1.027 
17.020 1.115 
17.040 1.157 
17.060 1.160 
17.080 1.144 
17.100 1.121 
17.120 1.108 
17.140 1.099 
17.160 1.105 
17.180 1.085 
17.200 1.016 
