# Supplementary material for: Pacing the phasing of leg and arm movements in breaststroke swimming to minimize intra-cyclic velocity fluctuations
Source: PLoS One. 2017 Oct 12;12(10):e0186160. doi: 10.1371/journal.pone.0186160 (PMC5638342; doi:10.1371/journal.pone.0186160)
Supplement: S1 Archive — (ZIP) [file pone.0186160.s003.zip › P4_180_veldata.txt]

% t vx 
0.000 0.082 
0.020 0.143 
0.040 0.399 
0.060 0.716 
0.080 0.862 
0.100 0.879 
0.120 0.863 
0.140 0.846 
0.160 0.824 
0.180 0.792 
0.200 0.753 
0.220 0.727 
0.240 0.708 
0.260 0.694 
0.280 0.669 
0.300 0.628 
0.320 0.622 
0.340 0.614 
0.360 0.584 
0.380 0.546 
0.400 0.530 
0.420 0.543 
0.440 0.516 
0.460 0.475 
0.480 0.448 
0.500 0.448 
0.520 0.446 
0.540 0.412 
0.560 0.362 
0.580 0.321 
0.600 0.286 
0.620 0.254 
0.640 0.224 
0.660 0.207 
0.680 0.202 
0.700 0.201 
0.720 0.223 
0.740 0.254 
0.760 0.304 
0.780 0.375 
0.800 0.469 
0.820 0.568 
0.840 0.655 
0.860 0.751 
0.880 0.868 
0.900 1.007 
0.920 1.140 
0.940 1.245 
0.960 1.301 
0.980 1.309 
1.000 1.295 
1.020 1.279 
1.040 1.255 
1.060 1.223 
1.080 1.193 
1.100 1.184 
1.120 1.173 
1.140 1.151 
1.160 1.126 
1.180 1.099 
1.200 1.105 
1.220 1.110 
1.240 1.114 
1.260 1.105 
1.280 1.090 
1.300 1.078 
1.320 1.048 
1.340 1.045 
1.360 1.060 
1.380 1.072 
1.400 1.055 
1.420 1.038 
1.440 1.028 
1.460 1.028 
1.480 1.020 
1.500 1.005 
1.520 1.002 
1.540 0.990 
1.560 1.004 
1.580 1.001 
1.600 0.987 
1.620 0.974 
1.640 0.957 
1.660 0.967 
1.680 0.961 
1.700 0.941 
1.720 0.928 
1.740 0.925 
1.760 0.938 
1.780 0.933 
1.800 0.914 
1.820 0.892 
1.840 0.896 
1.860 0.913 
1.880 0.909 
1.900 0.916 
1.920 0.928 
1.940 0.942 
1.960 0.948 
1.980 0.933 
2.000 0.960 
2.020 0.975 
2.040 0.991 
2.060 1.001 
2.080 1.002 
2.100 1.017 
2.120 1.039 
2.140 1.067 
2.160 1.083 
2.180 1.121 
2.200 1.167 
2.220 1.221 
2.240 1.254 
2.260 1.283 
2.280 1.322 
2.300 1.357 
2.320 1.381 
2.340 1.393 
2.360 1.387 
2.380 1.379 
2.400 1.363 
2.420 1.347 
2.440 1.322 
2.460 1.296 
2.480 1.275 
2.500 1.235 
2.520 1.175 
2.540 1.112 
2.560 1.065 
2.580 1.020 
2.600 0.960 
2.620 0.920 
2.640 0.905 
2.660 0.878 
2.680 0.845 
2.700 0.827 
2.720 0.827 
2.740 0.806 
2.760 0.762 
2.780 0.727 
2.800 0.707 
2.820 0.693 
2.840 0.677 
2.860 0.656 
2.880 0.641 
2.900 0.626 
2.920 0.609 
2.940 0.589 
2.960 0.571 
2.980 0.549 
3.000 0.510 
3.020 0.479 
3.040 0.470 
3.060 0.471 
3.080 0.460 
3.100 0.433 
3.120 0.405 
3.140 0.385 
3.160 0.355 
3.180 0.316 
3.200 0.269 
3.220 0.227 
3.240 0.205 
3.260 0.191 
3.280 0.185 
3.300 0.172 
3.320 0.178 
3.340 0.222 
3.360 0.300 
3.380 0.385 
3.400 0.453 
3.420 0.524 
3.440 0.608 
3.460 0.709 
3.480 0.820 
3.500 0.939 
3.520 1.058 
3.540 1.155 
3.560 1.211 
3.580 1.230 
3.600 1.203 
3.620 1.154 
3.640 1.130 
3.660 1.153 
3.680 1.193 
3.700 1.195 
3.720 1.167 
3.740 1.150 
3.760 1.169 
3.780 1.199 
3.800 1.208 
3.820 1.208 
3.840 1.203 
3.860 1.189 
3.880 1.175 
3.900 1.160 
3.920 1.145 
3.940 1.129 
3.960 1.108 
3.980 1.091 
4.000 1.081 
4.020 1.089 
4.040 1.096 
4.060 1.094 
4.080 1.083 
4.100 1.081 
4.120 1.074 
4.140 1.054 
4.160 1.043 
4.180 1.035 
4.200 1.037 
4.220 1.037 
4.240 1.036 
4.260 1.042 
4.280 1.032 
4.300 1.027 
4.320 1.020 
4.340 1.000 
4.360 0.976 
4.380 0.952 
4.400 0.947 
4.420 0.940 
4.440 0.937 
4.460 0.934 
4.480 0.911 
4.500 0.903 
4.520 0.908 
4.540 0.912 
4.560 0.908 
4.580 0.914 
4.600 0.928 
4.620 0.940 
4.640 0.947 
4.660 0.965 
4.680 0.977 
4.700 0.988 
4.720 1.011 
4.740 1.042 
4.760 1.070 
4.780 1.103 
4.800 1.140 
4.820 1.161 
4.840 1.190 
4.860 1.223 
4.880 1.283 
4.900 1.331 
4.920 1.362 
4.940 1.399 
4.960 1.417 
4.980 1.415 
5.000 1.408 
5.020 1.400 
5.040 1.394 
5.060 1.374 
5.080 1.353 
5.100 1.320 
5.120 1.271 
5.140 1.240 
5.160 1.209 
5.180 1.165 
5.200 1.096 
5.220 1.042 
5.240 1.010 
5.260 0.979 
5.280 0.940 
5.300 0.897 
5.320 0.875 
5.340 0.850 
5.360 0.799 
5.380 0.740 
5.400 0.708 
5.420 0.694 
5.440 0.683 
5.460 0.666 
5.480 0.648 
5.500 0.625 
5.520 0.602 
5.540 0.590 
5.560 0.581 
5.580 0.554 
5.600 0.518 
5.620 0.490 
5.640 0.478 
5.660 0.481 
5.680 0.494 
5.700 0.495 
5.720 0.497 
5.740 0.489 
5.760 0.473 
5.780 0.452 
5.800 0.410 
5.820 0.384 
5.840 0.345 
5.860 0.307 
5.880 0.289 
5.900 0.278 
5.920 0.273 
5.940 0.273 
5.960 0.290 
5.980 0.330 
6.000 0.396 
6.020 0.450 
6.040 0.505 
6.060 0.555 
6.080 0.827 
6.100 0.940 
6.120 1.055 
6.140 1.177 
6.160 1.253 
6.180 1.268 
6.200 1.254 
6.220 1.230 
6.240 1.246 
6.260 1.252 
6.280 1.260 
6.300 1.266 
6.320 1.245 
6.340 1.229 
6.360 1.203 
6.380 1.214 
6.400 1.238 
6.420 1.252 
6.440 1.263 
6.460 1.251 
6.480 1.234 
6.500 1.220 
6.520 1.205 
6.540 1.189 
6.560 1.166 
6.580 1.149 
6.600 1.137 
6.620 1.126 
6.640 1.123 
6.660 1.126 
6.680 1.110 
6.700 1.091 
6.720 1.077 
6.740 1.072 
6.760 1.070 
6.780 1.049 
6.800 1.046 
6.820 1.033 
6.840 1.035 
6.860 1.038 
6.880 1.024 
6.900 1.022 
6.920 0.998 
6.940 0.990 
6.960 0.995 
6.980 0.983 
7.000 0.985 
7.020 0.975 
7.040 0.961 
7.060 0.958 
7.080 0.952 
7.100 0.956 
7.120 0.964 
7.140 0.965 
7.160 0.970 
7.180 0.974 
7.200 0.974 
7.220 1.001 
7.240 1.020 
7.260 1.043 
7.280 1.051 
7.300 1.060 
7.320 1.080 
7.340 1.113 
7.360 1.156 
7.380 1.197 
7.400 1.238 
7.420 1.259 
7.440 1.287 
7.460 1.328 
7.480 1.390 
7.500 1.444 
7.520 1.473 
7.540 1.462 
7.560 1.448 
7.580 1.438 
7.600 1.422 
7.620 1.400 
7.640 1.378 
7.660 1.363 
7.680 1.341 
7.700 1.295 
7.720 1.221 
7.740 1.154 
7.760 1.094 
7.780 1.061 
7.800 1.020 
7.820 0.980 
7.840 0.951 
7.860 0.916 
7.880 0.895 
7.900 0.878 
7.920 0.866 
7.940 0.840 
7.960 0.798 
7.980 0.758 
8.000 0.730 
8.020 0.711 
8.040 0.700 
8.060 0.686 
8.080 0.668 
8.100 0.646 
8.120 0.634 
8.140 0.631 
8.160 0.628 
8.180 0.615 
8.200 0.581 
8.220 0.536 
8.240 0.498 
8.260 0.496 
8.280 0.490 
8.300 0.465 
8.320 0.426 
8.340 0.389 
8.360 0.372 
8.380 0.347 
8.400 0.328 
8.420 0.305 
8.440 0.265 
8.460 0.234 
8.480 0.215 
8.500 0.204 
8.520 0.186 
8.540 0.179 
8.560 0.199 
8.580 0.250 
8.600 0.304 
8.620 0.375 
8.640 0.474 
8.660 0.587 
8.680 0.701 
8.700 0.806 
8.720 0.921 
8.740 1.027 
8.760 1.115 
8.780 1.169 
8.800 1.191 
8.820 1.178 
8.840 1.163 
8.860 1.166 
8.880 1.175 
8.900 1.172 
8.920 1.167 
8.940 1.180 
8.960 1.194 
8.980 1.186 
9.000 1.165 
9.020 1.169 
9.040 1.189 
9.060 1.188 
9.080 1.163 
9.100 1.150 
9.120 1.162 
9.140 1.182 
9.160 1.177 
9.180 1.153 
9.200 1.128 
9.220 1.107 
9.240 1.114 
9.260 1.121 
9.280 1.121 
9.300 1.105 
9.320 1.090 
9.340 1.092 
9.360 1.088 
9.380 1.085 
9.400 1.071 
9.420 1.057 
9.440 1.039 
9.460 1.020 
9.480 1.014 
9.500 1.014 
9.520 1.014 
9.540 1.016 
9.560 1.014 
9.580 1.015 
9.600 1.013 
9.620 1.012 
9.640 1.012 
9.660 1.006 
9.680 0.989 
9.700 0.956 
9.720 0.942 
9.740 0.942 
9.760 0.946 
9.780 0.950 
9.800 0.954 
9.820 0.971 
9.840 0.979 
9.860 0.974 
9.880 0.979 
9.900 0.988 
9.920 1.020 
9.940 1.045 
9.960 1.068 
9.980 1.096 
10.000 1.124 
10.020 1.156 
10.040 1.190 
10.060 1.220 
10.080 1.249 
10.100 1.291 
10.120 1.336 
10.140 1.379 
10.160 1.400 
10.180 1.419 
10.200 1.432 
10.220 1.428 
10.240 1.417 
10.260 1.395 
10.280 1.360 
10.300 1.326 
10.320 1.305 
10.340 1.289 
10.360 1.255 
10.380 1.206 
10.400 1.146 
10.420 1.079 
10.440 1.022 
10.460 0.980 
10.480 0.952 
10.500 0.910 
10.520 0.870 
10.540 0.850 
10.560 0.836 
10.580 0.819 
10.600 0.797 
10.620 0.776 
10.640 0.759 
10.660 0.724 
10.680 0.672 
10.700 0.631 
10.720 0.609 
10.740 0.614 
10.760 0.605 
10.780 0.579 
10.800 0.544 
10.820 0.502 
10.840 0.486 
10.860 0.486 
10.880 0.476 
10.900 0.455 
10.920 0.422 
10.940 0.383 
10.960 0.327 
10.980 0.280 
11.000 0.262 
11.020 0.237 
11.040 0.200 
11.060 0.173 
11.080 0.165 
11.100 0.151 
11.120 0.133 
11.140 0.154 
11.160 0.226 
11.180 0.337 
11.200 0.455 
11.220 0.544 
11.240 0.626 
11.260 0.722 
11.280 0.859 
11.300 1.001 
11.320 1.117 
11.340 1.200 
11.360 1.242 
11.380 1.263 
11.400 1.249 
11.420 1.218 
11.440 1.194 
11.460 1.194 
11.480 1.232 
11.500 1.263 
11.520 1.276 
11.540 1.263 
11.560 1.244 
11.580 1.227 
11.600 1.217 
11.620 1.218 
11.640 1.225 
11.660 1.232 
11.680 1.218 
11.700 1.203 
11.720 1.171 
11.740 1.145 
11.760 1.125 
11.780 1.114 
11.800 1.094 
11.820 1.096 
11.840 1.122 
11.860 1.133 
11.880 1.111 
11.900 1.078 
11.920 1.065 
11.940 1.067 
11.960 1.079 
11.980 1.076 
12.000 1.067 
12.020 1.038 
12.040 1.036 
12.060 1.046 
12.080 1.061 
12.100 1.048 
12.120 1.024 
12.140 1.014 
12.160 0.997 
12.180 1.004 
12.200 0.990 
12.220 0.983 
12.240 0.977 
12.260 0.957 
12.280 0.958 
12.300 0.951 
12.320 0.936 
12.340 0.927 
12.360 0.925 
12.380 0.940 
12.400 0.947 
12.420 0.944 
12.440 0.936 
12.460 0.940 
12.480 0.951 
12.500 0.985 
12.520 1.021 
12.540 1.056 
12.560 1.078 
12.580 1.089 
12.600 1.112 
12.620 1.140 
12.640 1.177 
12.660 1.220 
12.680 1.283 
12.700 1.342 
12.720 1.387 
12.740 1.434 
12.760 1.476 
12.780 1.490 
12.800 1.469 
12.820 1.429 
12.840 1.390 
12.860 1.365 
12.880 1.348 
12.900 1.330 
12.920 1.302 
12.940 1.254 
12.960 1.189 
12.980 1.122 
13.000 1.068 
13.020 1.035 
13.040 0.997 
13.060 0.953 
13.080 0.915 
13.100 0.880 
13.120 0.852 
13.140 0.828 
13.160 0.818 
13.180 0.809 
13.200 0.787 
13.220 0.753 
13.240 0.722 
13.260 0.707 
13.280 0.706 
13.300 0.698 
13.320 0.673 
13.340 0.640 
13.360 0.610 
13.380 0.589 
13.400 0.576 
13.420 0.563 
13.440 0.539 
13.460 0.514 
13.480 0.507 
13.500 0.517 
13.520 0.518 
13.540 0.491 
13.560 0.462 
13.580 0.436 
13.600 0.409 
13.620 0.381 
13.640 0.345 
13.660 0.324 
13.680 0.302 
13.700 0.268 
13.720 0.233 
13.740 0.205 
13.760 0.191 
13.780 0.188 
13.800 0.220 
13.820 0.312 
13.840 0.433 
13.860 0.537 
13.880 0.616 
13.900 0.677 
13.920 0.736 
13.940 0.825 
13.960 0.954 
13.980 1.093 
14.000 1.171 
14.020 1.176 
14.040 1.153 
14.060 1.141 
14.080 1.150 
14.100 1.163 
14.120 1.180 
14.140 1.197 
14.160 1.200 
14.180 1.183 
14.200 1.156 
14.220 1.152 
14.240 1.172 
14.260 1.190 
14.280 1.190 
14.300 1.168 
14.320 1.150 
14.340 1.143 
14.360 1.145 
14.380 1.143 
14.400 1.144 
14.420 1.142 
14.440 1.124 
14.460 1.099 
14.480 1.079 
14.500 1.069 
14.520 1.061 
14.540 1.057 
14.560 1.054 
14.580 1.052 
14.600 1.038 
14.620 1.028 
14.640 1.016 
14.660 1.012 
14.680 1.009 
14.700 1.003 
14.720 0.997 
14.740 0.991 
14.760 0.985 
14.780 0.979 
14.800 0.976 
14.820 0.976 
14.840 0.974 
14.860 0.967 
14.880 0.975 
14.900 0.980 
14.920 0.983 
14.940 0.976 
14.960 0.977 
14.980 1.000 
15.000 1.021 
15.020 1.048 
15.040 1.074 
15.060 1.105 
15.080 1.136 
15.100 1.155 
15.120 1.168 
15.140 1.181 
15.160 1.208 
15.180 1.222 
15.200 1.223 
15.220 1.224 
15.240 1.245 
15.260 1.280 
15.280 1.318 
15.300 1.357 
15.320 1.391 
15.340 1.407 
15.360 1.397 
15.380 1.377 
15.400 1.350 
15.420 1.331 
15.440 1.311 
15.460 1.289 
15.480 1.269 
15.500 1.225 
15.520 1.170 
15.540 1.114 
15.560 1.059 
15.580 1.010 
15.600 0.968 
15.620 0.937 
15.640 0.901 
15.660 0.860 
15.680 0.839 
15.700 0.836 
15.720 0.833 
15.740 0.816 
15.760 0.789 
15.780 0.761 
15.800 0.737 
15.820 0.716 
15.840 0.682 
15.860 0.649 
15.880 0.622 
15.900 0.608 
15.920 0.601 
15.940 0.584 
15.960 0.569 
15.980 0.558 
16.000 0.562 
16.020 0.557 
16.040 0.535 
16.060 0.517 
16.080 0.495 
16.100 0.484 
16.120 0.470 
16.140 0.460 
16.160 0.442 
16.180 0.404 
16.200 0.363 
16.220 0.332 
16.240 0.309 
16.260 0.279 
16.280 0.246 
16.300 0.224 
16.320 0.218 
16.340 0.210 
16.360 0.200 
16.380 0.198 
16.400 0.221 
16.420 0.274 
16.440 0.345 
16.460 0.414 
16.480 0.478 
16.500 0.543 
16.520 0.609 
16.540 0.691 
16.560 0.786 
16.580 0.899 
16.600 0.997 
16.620 1.060 
16.640 1.091 
16.660 1.085 
16.680 1.074 
16.700 1.062 
16.720 1.061 
16.740 1.075 
16.760 1.101 
16.780 1.139 
16.800 1.152 
16.820 1.143 
16.840 1.116 
16.860 1.098 
16.880 1.086 
16.900 1.074 
16.920 1.084 
16.940 1.101 
16.960 1.102 
16.980 1.073 
17.000 1.045 
17.020 1.037 
17.040 1.038 
17.060 1.030 
17.080 1.018 
17.100 1.016 
17.120 0.993 
17.140 0.929 
17.160 0.884 
