# Supplementary material for: Pacing the phasing of leg and arm movements in breaststroke swimming to minimize intra-cyclic velocity fluctuations
Source: PLoS One. 2017 Oct 12;12(10):e0186160. doi: 10.1371/journal.pone.0186160 (PMC5638342; doi:10.1371/journal.pone.0186160)
Supplement: S1 Archive — (ZIP) [file pone.0186160.s003.zip › P4_225_veldata.txt]

% t vx 
0.000 -0.003 
0.020 0.101 
0.040 0.428 
0.060 0.813 
0.080 1.087 
0.100 1.255 
0.120 1.359 
0.140 1.427 
0.160 1.471 
0.180 1.476 
0.200 1.440 
0.220 1.398 
0.240 1.384 
0.260 1.387 
0.280 1.376 
0.300 1.356 
0.320 1.365 
0.340 1.385 
0.360 1.394 
0.380 1.380 
0.400 1.334 
0.420 1.319 
0.440 1.329 
0.460 1.334 
0.480 1.319 
0.500 1.286 
0.520 1.279 
0.540 1.280 
0.560 1.266 
0.580 1.250 
0.600 1.239 
0.620 1.238 
0.640 1.227 
0.660 1.217 
0.680 1.206 
0.700 1.182 
0.720 1.160 
0.740 1.160 
0.760 1.170 
0.780 1.164 
0.800 1.139 
0.820 1.134 
0.840 1.124 
0.860 1.120 
0.880 1.117 
0.900 1.101 
0.920 1.088 
0.940 1.076 
0.960 1.073 
0.980 1.072 
1.000 1.063 
1.020 1.055 
1.040 1.041 
1.060 1.036 
1.080 1.039 
1.100 1.038 
1.120 1.028 
1.140 1.008 
1.160 0.975 
1.180 0.955 
1.200 0.962 
1.220 0.979 
1.240 0.984 
1.260 0.952 
1.280 0.930 
1.300 0.931 
1.320 0.933 
1.340 0.925 
1.360 0.919 
1.380 0.921 
1.400 0.902 
1.420 0.884 
1.440 0.891 
1.460 0.914 
1.480 0.933 
1.500 0.941 
1.520 0.957 
1.540 0.958 
1.560 0.982 
1.580 1.034 
1.600 1.079 
1.620 1.126 
1.640 1.171 
1.660 1.237 
1.680 1.286 
1.700 1.319 
1.720 1.366 
1.740 1.415 
1.760 1.479 
1.780 1.524 
1.800 1.530 
1.820 1.505 
1.840 1.469 
1.860 1.451 
1.880 1.435 
1.900 1.413 
1.920 1.379 
1.940 1.336 
1.960 1.299 
1.980 1.245 
2.000 1.182 
2.020 1.128 
2.040 1.088 
2.060 1.046 
2.080 0.969 
2.100 0.895 
2.120 0.848 
2.140 0.819 
2.160 0.783 
2.180 0.725 
2.200 0.676 
2.220 0.642 
2.240 0.610 
2.260 0.561 
2.280 0.507 
2.300 0.460 
2.320 0.422 
2.340 0.399 
2.360 0.388 
2.380 0.384 
2.400 0.371 
2.420 0.347 
2.440 0.328 
2.460 0.317 
2.480 0.327 
2.500 0.368 
2.520 0.460 
2.540 0.585 
2.560 0.697 
2.580 0.759 
2.600 0.818 
2.620 0.902 
2.640 1.007 
2.660 1.132 
2.680 1.263 
2.700 1.397 
2.720 1.482 
2.740 1.493 
2.760 1.452 
2.780 1.387 
2.800 1.350 
2.820 1.339 
2.840 1.328 
2.860 1.328 
2.880 1.336 
2.900 1.354 
2.920 1.350 
2.940 1.326 
2.960 1.299 
2.980 1.279 
3.000 1.283 
3.020 1.298 
3.040 1.307 
3.060 1.281 
3.080 1.244 
3.100 1.222 
3.120 1.208 
3.140 1.188 
3.160 1.159 
3.180 1.149 
3.200 1.159 
3.220 1.172 
3.240 1.169 
3.260 1.162 
3.280 1.160 
3.300 1.154 
3.320 1.131 
3.340 1.099 
3.360 1.072 
3.380 1.054 
3.400 1.061 
3.420 1.062 
3.440 1.065 
3.460 1.048 
3.480 1.038 
3.500 1.047 
3.520 1.049 
3.540 1.052 
3.560 1.037 
3.580 1.011 
3.600 1.004 
3.620 0.990 
3.640 0.989 
3.660 0.978 
3.680 0.972 
3.700 0.971 
3.720 0.955 
3.740 0.947 
3.760 0.935 
3.780 0.935 
3.800 0.925 
3.820 0.909 
3.840 0.889 
3.860 0.903 
3.880 0.918 
3.900 0.895 
3.920 0.870 
3.940 0.876 
3.960 0.887 
3.980 0.877 
4.000 0.850 
4.020 0.838 
4.040 0.835 
4.060 0.824 
4.080 0.827 
4.100 0.834 
4.120 0.853 
4.140 0.876 
4.160 0.877 
4.180 0.880 
4.200 0.904 
4.220 0.929 
4.240 0.958 
4.260 0.994 
4.280 1.042 
4.300 1.076 
4.320 1.098 
4.340 1.131 
4.360 1.154 
4.380 1.193 
4.400 1.245 
4.420 1.312 
4.440 1.366 
4.460 1.403 
4.480 1.451 
4.500 1.486 
4.520 1.498 
4.540 1.480 
4.560 1.458 
4.580 1.449 
4.600 1.436 
4.620 1.426 
4.640 1.397 
4.660 1.354 
4.680 1.312 
4.700 1.281 
4.720 1.257 
4.740 1.210 
4.760 1.150 
4.780 1.084 
4.800 1.033 
4.820 0.975 
4.840 0.906 
4.860 0.846 
4.880 0.817 
4.900 0.804 
4.920 0.771 
4.940 0.679 
4.960 0.624 
4.980 0.585 
5.000 0.565 
5.020 0.549 
5.040 0.526 
5.060 0.482 
5.080 0.429 
5.100 0.388 
5.120 0.361 
5.140 0.344 
5.160 0.329 
5.180 0.328 
5.200 0.324 
5.220 0.329 
5.240 0.352 
5.260 0.432 
5.280 0.561 
5.300 0.686 
5.320 0.782 
5.340 0.857 
5.360 0.950 
5.380 1.049 
5.400 1.150 
5.420 1.271 
5.440 1.403 
5.460 1.523 
5.480 1.576 
5.500 1.559 
5.520 1.506 
5.540 1.437 
5.560 1.394 
5.580 1.372 
5.600 1.371 
5.620 1.359 
5.640 1.341 
5.660 1.342 
5.680 1.359 
5.700 1.367 
5.720 1.340 
5.740 1.304 
5.760 1.285 
5.780 1.285 
5.800 1.277 
5.820 1.257 
5.840 1.256 
5.860 1.247 
5.880 1.232 
5.900 1.224 
5.920 1.216 
5.940 1.205 
5.960 1.190 
5.980 1.180 
6.000 1.167 
6.020 1.141 
6.040 1.137 
6.060 1.156 
6.080 1.144 
6.100 1.133 
6.120 1.112 
6.140 1.110 
6.160 1.127 
6.180 1.121 
6.200 1.125 
6.220 1.098 
6.240 1.089 
6.260 1.079 
6.280 1.075 
6.300 1.085 
6.320 1.080 
6.340 1.068 
6.360 1.043 
6.380 1.033 
6.400 1.035 
6.420 1.040 
6.440 1.042 
6.460 1.048 
6.480 1.047 
6.500 1.039 
6.520 1.022 
6.540 1.002 
6.560 1.000 
6.580 0.992 
6.600 0.993 
6.620 0.994 
6.640 0.988 
6.660 0.972 
6.680 0.953 
6.700 0.960 
6.720 0.964 
6.740 0.973 
6.760 0.980 
6.780 1.006 
6.800 1.025 
6.820 1.045 
6.840 1.069 
6.860 1.085 
6.880 1.107 
6.900 1.141 
6.920 1.187 
6.940 1.225 
6.960 1.264 
6.980 1.315 
7.000 1.367 
7.020 1.408 
7.040 1.455 
7.060 1.533 
7.080 1.618 
7.100 1.676 
7.120 1.688 
7.140 1.672 
7.160 1.645 
7.180 1.604 
7.200 1.553 
7.220 1.500 
7.240 1.460 
7.260 1.421 
7.280 1.369 
7.300 1.311 
7.320 1.253 
7.340 1.197 
7.360 1.152 
7.380 1.100 
7.400 1.060 
7.420 1.011 
7.440 0.962 
7.460 0.920 
7.480 0.879 
7.500 0.857 
7.520 0.836 
7.540 0.810 
7.560 0.764 
7.580 0.695 
7.600 0.627 
7.620 0.576 
7.640 0.541 
7.660 0.497 
7.680 0.450 
7.700 0.410 
7.720 0.372 
7.740 0.333 
7.760 0.299 
7.780 0.281 
7.800 0.265 
7.820 0.269 
7.840 0.324 
7.860 0.436 
7.880 0.565 
7.900 0.668 
7.920 0.731 
7.940 0.777 
7.960 0.847 
7.980 0.953 
8.000 1.071 
8.020 1.190 
8.040 1.316 
8.060 1.435 
8.080 1.503 
8.100 1.493 
8.120 1.433 
8.140 1.377 
8.160 1.354 
8.180 1.353 
8.200 1.353 
8.220 1.361 
8.240 1.368 
8.260 1.372 
8.280 1.367 
8.300 1.359 
8.320 1.349 
8.340 1.334 
8.360 1.318 
8.380 1.308 
8.400 1.298 
8.420 1.287 
8.440 1.275 
8.460 1.252 
8.480 1.235 
8.500 1.229 
8.520 1.236 
8.540 1.223 
8.560 1.194 
8.580 1.170 
8.600 1.157 
8.620 1.151 
8.640 1.145 
8.660 1.158 
8.680 1.174 
8.700 1.166 
8.720 1.137 
8.740 1.110 
8.760 1.113 
8.780 1.120 
8.800 1.118 
8.820 1.101 
8.840 1.090 
8.860 1.084 
8.880 1.074 
8.900 1.070 
8.920 1.065 
8.940 1.062 
8.960 1.051 
8.980 1.045 
9.000 1.040 
9.020 1.048 
9.040 1.046 
9.060 1.035 
9.080 1.024 
9.100 1.010 
9.120 1.017 
9.140 1.026 
9.160 1.022 
9.180 1.019 
9.200 1.015 
9.220 1.014 
9.240 1.026 
9.260 1.034 
9.280 1.052 
9.300 1.062 
9.320 1.069 
9.340 1.095 
9.360 1.105 
9.380 1.126 
9.400 1.155 
9.420 1.184 
9.440 1.221 
9.460 1.249 
9.480 1.303 
9.500 1.372 
9.520 1.453 
9.540 1.517 
9.560 1.559 
9.580 1.616 
9.600 1.676 
9.620 1.695 
9.640 1.688 
9.660 1.666 
9.680 1.635 
9.700 1.569 
9.720 1.528 
9.740 1.483 
9.760 1.424 
9.780 1.349 
9.800 1.274 
9.820 1.219 
9.840 1.162 
9.860 1.111 
9.880 1.065 
9.900 1.012 
9.920 0.949 
9.940 0.898 
9.960 0.867 
9.980 0.828 
10.000 0.767 
10.020 0.691 
10.040 0.629 
10.060 0.584 
10.080 0.547 
10.100 0.519 
10.120 0.493 
10.140 0.482 
10.160 0.469 
10.180 0.454 
10.200 0.432 
10.220 0.413 
10.240 0.397 
10.260 0.366 
10.280 0.315 
10.300 0.263 
10.320 0.263 
10.340 0.345 
10.360 0.496 
10.380 0.650 
10.400 0.773 
10.420 0.853 
10.440 0.919 
10.460 1.003 
10.480 1.114 
10.500 1.229 
10.520 1.323 
10.540 1.383 
10.560 1.398 
10.580 1.392 
10.600 1.362 
10.620 1.330 
10.640 1.297 
10.660 1.282 
10.680 1.272 
10.700 1.259 
10.720 1.268 
10.740 1.294 
10.760 1.318 
10.780 1.306 
10.800 1.292 
10.820 1.286 
10.840 1.279 
10.860 1.257 
10.880 1.234 
10.900 1.214 
10.920 1.185 
10.940 1.167 
10.960 1.162 
10.980 1.164 
11.000 1.151 
11.020 1.134 
11.040 1.121 
11.060 1.104 
11.080 1.077 
11.100 1.065 
11.120 1.080 
11.140 1.083 
11.160 1.080 
11.180 1.070 
11.200 1.057 
11.220 1.049 
11.240 1.024 
11.260 1.015 
11.280 1.002 
11.300 1.003 
11.320 1.006 
11.340 1.003 
11.360 0.995 
11.380 0.982 
11.400 0.978 
11.420 0.970 
11.440 0.968 
11.460 0.968 
11.480 0.970 
11.500 0.962 
11.520 0.960 
11.540 0.953 
11.560 0.959 
11.580 0.954 
11.600 0.950 
11.620 0.945 
11.640 0.945 
11.660 0.946 
11.680 0.942 
11.700 0.942 
11.720 0.935 
11.740 0.938 
11.760 0.924 
11.780 0.920 
11.800 0.909 
11.820 0.911 
11.840 0.922 
11.860 0.923 
11.880 0.945 
11.900 0.963 
11.920 0.991 
11.940 1.018 
11.960 1.038 
11.980 1.073 
12.000 1.109 
12.020 1.153 
12.040 1.189 
12.060 1.225 
12.080 1.275 
12.100 1.326 
12.120 1.382 
12.140 1.445 
12.160 1.512 
12.180 1.562 
12.200 1.589 
12.220 1.582 
12.240 1.565 
12.260 1.549 
12.280 1.532 
12.300 1.497 
12.320 1.446 
12.340 1.391 
12.360 1.334 
12.380 1.274 
12.400 1.223 
12.420 1.170 
12.440 1.109 
12.460 1.039 
12.480 0.976 
12.500 0.923 
12.520 0.850 
12.540 0.791 
12.560 0.742 
12.580 0.708 
12.600 0.671 
12.620 0.627 
12.640 0.593 
12.660 0.551 
12.680 0.512 
12.700 0.489 
12.720 0.459 
12.740 0.427 
12.760 0.413 
12.780 0.417 
12.800 0.419 
12.820 0.395 
12.840 0.376 
12.860 0.364 
12.880 0.357 
12.900 0.351 
12.920 0.363 
12.940 0.420 
12.960 0.517 
12.980 0.627 
13.000 0.707 
13.020 0.756 
13.040 0.785 
13.060 0.818 
13.080 0.891 
13.100 1.005 
13.120 1.145 
13.140 1.262 
13.160 1.333 
13.180 1.347 
13.200 1.307 
13.220 1.269 
13.240 1.265 
13.260 1.291 
13.280 1.300 
13.300 1.293 
13.320 1.290 
13.340 1.300 
13.360 1.305 
13.380 1.300 
13.400 1.306 
13.420 1.320 
13.440 1.339 
13.460 1.340 
13.480 1.329 
13.500 1.310 
13.520 1.291 
13.540 1.272 
13.560 1.252 
13.580 1.227 
13.600 1.204 
13.620 1.189 
13.640 1.185 
13.660 1.182 
13.680 1.169 
13.700 1.153 
13.720 1.146 
13.740 1.146 
13.760 1.147 
13.780 1.142 
13.800 1.135 
13.820 1.119 
13.840 1.102 
13.860 1.089 
13.880 1.080 
13.900 1.084 
13.920 1.081 
13.940 1.080 
13.960 1.067 
13.980 1.056 
14.000 1.047 
14.020 1.038 
14.040 1.031 
14.060 1.026 
14.080 1.022 
14.100 1.017 
14.120 1.011 
14.140 1.003 
14.160 1.004 
14.180 1.000 
14.200 0.987 
14.220 0.975 
14.240 0.978 
14.260 0.988 
14.280 0.989 
14.300 0.986 
14.320 0.986 
14.340 0.989 
14.360 0.996 
14.380 1.020 
14.400 1.039 
14.420 1.050 
14.440 1.066 
14.460 1.077 
14.480 1.103 
14.500 1.128 
14.520 1.168 
14.540 1.209 
14.560 1.236 
14.580 1.270 
14.600 1.307 
14.620 1.350 
14.640 1.397 
14.660 1.434 
14.680 1.454 
14.700 1.457 
