# Supplementary material for: Pacing the phasing of leg and arm movements in breaststroke swimming to minimize intra-cyclic velocity fluctuations
Source: PLoS One. 2017 Oct 12;12(10):e0186160. doi: 10.1371/journal.pone.0186160 (PMC5638342; doi:10.1371/journal.pone.0186160)
Supplement: S1 Archive — (ZIP) [file pone.0186160.s003.zip › P4_270_veldata.txt]

% t vx 
0.000 0.546 
0.020 0.468 
0.040 0.585 
0.060 0.870 
0.080 0.983 
0.100 0.994 
0.120 1.001 
0.140 1.019 
0.160 1.010 
0.180 1.012 
0.200 1.022 
0.220 1.017 
0.240 0.994 
0.260 0.976 
0.280 0.979 
0.300 0.976 
0.320 0.958 
0.340 0.958 
0.360 0.967 
0.380 0.949 
0.400 0.917 
0.420 0.907 
0.440 0.938 
0.460 0.959 
0.480 0.934 
0.500 0.898 
0.520 0.893 
0.540 0.910 
0.560 0.907 
0.580 0.876 
0.600 0.846 
0.620 0.847 
0.640 0.877 
0.660 0.891 
0.680 0.873 
0.700 0.842 
0.720 0.839 
0.740 0.855 
0.760 0.869 
0.780 0.877 
0.800 0.878 
0.820 0.862 
0.840 0.839 
0.860 0.833 
0.880 0.847 
0.900 0.875 
0.920 0.886 
0.940 0.875 
0.960 0.855 
0.980 0.879 
1.000 0.934 
1.020 0.979 
1.040 1.019 
1.060 1.065 
1.080 1.120 
1.100 1.183 
1.120 1.254 
1.140 1.332 
1.160 1.396 
1.180 1.447 
1.200 1.505 
1.220 1.545 
1.240 1.566 
1.260 1.554 
1.280 1.517 
1.300 1.469 
1.320 1.411 
1.340 1.339 
1.360 1.246 
1.380 1.162 
1.400 1.076 
1.420 0.985 
1.440 0.885 
1.460 0.793 
1.480 0.723 
1.500 0.659 
1.520 0.610 
1.540 0.565 
1.560 0.521 
1.580 0.467 
1.600 0.426 
1.620 0.391 
1.640 0.367 
1.660 0.347 
1.680 0.338 
1.700 0.364 
1.720 0.416 
1.740 0.508 
1.760 0.613 
1.780 0.721 
1.800 0.816 
1.820 0.882 
1.840 0.956 
1.860 1.052 
1.880 1.161 
1.900 1.248 
1.920 1.295 
1.940 1.313 
1.960 1.296 
1.980 1.276 
2.000 1.267 
2.020 1.281 
2.040 1.312 
2.060 1.325 
2.080 1.318 
2.100 1.282 
2.120 1.252 
2.140 1.243 
2.160 1.234 
2.180 1.230 
2.200 1.229 
2.220 1.232 
2.240 1.225 
2.260 1.209 
2.280 1.190 
2.300 1.179 
2.320 1.166 
2.340 1.141 
2.360 1.123 
2.380 1.122 
2.400 1.129 
2.420 1.115 
2.440 1.080 
2.460 1.069 
2.480 1.089 
2.500 1.095 
2.520 1.058 
2.540 1.021 
2.560 1.023 
2.580 1.032 
2.600 1.033 
2.620 1.012 
2.640 1.008 
2.660 1.010 
2.680 1.000 
2.700 0.987 
2.720 0.967 
2.740 0.966 
2.760 0.968 
2.780 0.966 
2.800 0.967 
2.820 0.969 
2.840 0.964 
2.860 0.954 
2.880 0.950 
2.900 0.957 
2.920 0.960 
2.940 0.951 
2.960 0.935 
2.980 0.931 
3.000 0.928 
3.020 0.931 
3.040 0.925 
3.060 0.917 
3.080 0.912 
3.100 0.894 
3.120 0.896 
3.140 0.901 
3.160 0.908 
3.180 0.901 
3.200 0.879 
3.220 0.879 
3.240 0.878 
3.260 0.868 
3.280 0.850 
3.300 0.843 
3.320 0.852 
3.340 0.846 
3.360 0.833 
3.380 0.828 
3.400 0.825 
3.420 0.818 
3.440 0.814 
3.460 0.817 
3.480 0.822 
3.500 0.816 
3.520 0.805 
3.540 0.801 
3.560 0.793 
3.580 0.784 
3.600 0.768 
3.620 0.759 
3.640 0.772 
3.660 0.796 
3.680 0.820 
3.700 0.839 
3.720 0.854 
3.740 0.877 
3.760 0.916 
3.780 0.958 
3.800 1.010 
3.820 1.063 
3.840 1.112 
3.860 1.155 
3.880 1.205 
3.900 1.270 
3.920 1.332 
3.940 1.382 
3.960 1.423 
3.980 1.458 
4.000 1.474 
4.020 1.468 
4.040 1.452 
4.060 1.420 
4.080 1.370 
4.100 1.297 
4.120 1.205 
4.140 1.124 
4.160 1.036 
4.180 0.947 
4.200 0.844 
4.220 0.737 
4.240 0.657 
4.260 0.598 
4.280 0.561 
4.300 0.511 
4.320 0.477 
4.340 0.463 
4.360 0.443 
4.380 0.411 
4.400 0.384 
4.420 0.390 
4.440 0.429 
4.460 0.491 
4.480 0.567 
4.500 0.631 
4.520 0.688 
4.540 0.758 
4.560 0.825 
4.580 0.917 
4.600 1.001 
4.620 1.079 
4.640 1.159 
4.660 1.225 
4.680 1.273 
4.700 1.271 
4.720 1.238 
4.740 1.206 
4.760 1.193 
4.780 1.198 
4.800 1.217 
4.820 1.215 
4.840 1.208 
4.860 1.195 
4.880 1.185 
4.900 1.203 
4.920 1.224 
4.940 1.230 
4.960 1.218 
4.980 1.189 
5.000 1.173 
5.020 1.171 
5.040 1.165 
5.060 1.155 
5.080 1.112 
5.100 1.094 
5.120 1.094 
5.140 1.119 
5.160 1.144 
5.180 1.146 
5.200 1.132 
5.220 1.105 
5.240 1.087 
5.260 1.080 
5.280 1.082 
5.300 1.076 
5.320 1.063 
5.340 1.063 
5.360 1.091 
5.380 1.083 
5.400 1.071 
5.420 1.053 
5.440 1.042 
5.460 1.026 
5.480 1.025 
5.500 1.028 
5.520 1.011 
5.540 0.993 
5.560 0.987 
5.580 0.994 
5.600 0.989 
5.620 0.994 
5.640 1.002 
5.660 0.978 
5.680 0.948 
5.700 0.952 
5.720 0.970 
5.740 0.961 
5.760 0.934 
5.780 0.936 
5.800 0.960 
5.820 0.964 
5.840 0.940 
5.860 0.936 
5.880 0.956 
5.900 0.965 
5.920 0.949 
5.940 0.927 
5.960 0.919 
5.980 0.916 
6.000 0.908 
6.020 0.907 
6.040 0.919 
6.060 0.923 
6.080 0.917 
6.100 0.900 
6.120 0.889 
6.140 0.885 
6.160 0.882 
6.180 0.876 
6.200 0.868 
6.220 0.873 
6.240 0.890 
6.260 0.910 
6.280 0.915 
6.300 0.920 
6.320 0.938 
6.340 0.980 
6.360 1.034 
6.380 1.091 
6.400 1.140 
6.420 1.176 
6.440 1.218 
6.460 1.270 
6.480 1.328 
6.500 1.376 
6.520 1.431 
6.540 1.491 
6.560 1.541 
6.580 1.570 
6.600 1.578 
6.620 1.586 
6.640 1.571 
6.660 1.525 
6.680 1.450 
6.700 1.364 
6.720 1.300 
6.740 1.226 
6.760 1.138 
6.780 1.033 
6.800 0.924 
6.820 0.844 
6.840 0.783 
6.860 0.716 
6.880 0.629 
6.900 0.543 
6.920 0.490 
6.940 0.472 
6.960 0.470 
6.980 0.467 
7.000 0.465 
7.020 0.478 
7.040 0.537 
7.060 0.630 
7.080 0.714 
7.100 0.793 
7.120 0.854 
7.140 0.932 
7.160 1.031 
7.180 1.135 
7.200 1.253 
7.220 1.345 
7.240 1.393 
7.260 1.384 
7.280 1.350 
7.300 1.326 
7.320 1.295 
7.340 1.280 
7.360 1.290 
7.380 1.319 
7.400 1.326 
7.420 1.296 
7.440 1.271 
7.460 1.269 
7.480 1.297 
7.500 1.311 
7.520 1.291 
7.540 1.265 
7.560 1.236 
7.580 1.207 
7.600 1.187 
7.620 1.189 
7.640 1.203 
7.660 1.182 
7.680 1.128 
7.700 1.098 
7.720 1.118 
7.740 1.133 
7.760 1.135 
7.780 1.109 
7.800 1.084 
7.820 1.064 
7.840 1.044 
7.860 1.043 
7.880 1.036 
7.900 1.038 
7.920 1.036 
7.940 1.041 
7.960 1.028 
7.980 1.025 
8.000 1.028 
8.020 1.031 
8.040 1.026 
8.060 1.005 
8.080 1.001 
8.100 0.994 
8.120 0.977 
8.140 0.948 
8.160 0.940 
8.180 0.941 
8.200 0.942 
8.220 0.930 
8.240 0.941 
8.260 0.954 
8.280 0.958 
8.300 0.954 
8.320 0.957 
8.340 0.968 
8.360 0.955 
8.380 0.941 
8.400 0.923 
8.420 0.916 
8.440 0.907 
8.460 0.899 
8.480 0.896 
8.500 0.887 
8.520 0.874 
8.540 0.863 
8.560 0.859 
8.580 0.856 
8.600 0.841 
8.620 0.829 
8.640 0.837 
8.660 0.850 
8.680 0.860 
8.700 0.860 
8.720 0.865 
8.740 0.870 
8.760 0.860 
8.780 0.843 
8.800 0.829 
8.820 0.832 
8.840 0.829 
8.860 0.826 
8.880 0.838 
8.900 0.857 
8.920 0.870 
8.940 0.869 
8.960 0.886 
8.980 0.924 
9.000 0.963 
9.020 1.013 
9.040 1.069 
9.060 1.125 
9.080 1.174 
9.100 1.223 
9.120 1.289 
9.140 1.349 
9.160 1.405 
9.180 1.445 
9.200 1.486 
9.220 1.521 
9.240 1.525 
9.260 1.493 
9.280 1.427 
9.300 1.373 
9.320 1.328 
9.340 1.276 
9.360 1.197 
9.380 1.098 
9.400 1.001 
9.420 0.901 
9.440 0.805 
9.460 0.700 
9.480 0.606 
9.500 0.547 
9.520 0.519 
9.540 0.490 
9.560 0.453 
9.580 0.417 
9.600 0.401 
9.620 0.391 
9.640 0.390 
9.660 0.433 
9.680 0.490 
9.700 0.547 
9.720 0.587 
9.740 0.627 
9.760 0.699 
9.780 0.791 
9.800 0.885 
9.820 0.971 
9.840 1.058 
9.860 1.160 
9.880 1.277 
9.900 1.331 
9.920 1.296 
9.940 1.226 
9.960 1.197 
9.980 1.201 
10.000 1.185 
10.020 1.170 
10.040 1.177 
10.060 1.205 
10.080 1.229 
10.100 1.265 
10.120 1.283 
10.140 1.274 
10.160 1.261 
10.180 1.234 
10.200 1.222 
10.220 1.233 
10.240 1.249 
10.260 1.240 
10.280 1.204 
10.300 1.178 
10.320 1.179 
10.340 1.189 
10.360 1.192 
10.380 1.189 
10.400 1.047 
10.420 1.040 
10.440 1.035 
10.460 1.032 
10.480 1.028 
10.500 1.022 
10.520 1.017 
10.540 1.013 
10.560 1.010 
10.580 0.987 
10.600 0.969 
10.620 0.967 
10.640 0.962 
10.660 0.944 
10.680 0.932 
10.700 0.937 
10.720 0.930 
10.740 0.907 
10.760 0.879 
10.780 0.858 
10.800 0.870 
10.820 0.907 
10.840 0.940 
10.860 0.925 
10.880 0.894 
10.900 0.882 
10.920 0.889 
10.940 0.893 
10.960 0.883 
10.980 0.879 
11.000 0.893 
11.020 0.903 
11.040 0.890 
11.060 0.870 
11.080 0.868 
11.100 0.883 
11.120 0.877 
11.140 0.846 
11.160 0.825 
11.180 0.840 
11.200 0.864 
11.220 0.865 
11.240 0.844 
11.260 0.825 
11.280 0.829 
11.300 0.834 
11.320 0.837 
11.340 0.828 
11.360 0.815 
11.380 0.815 
11.400 0.819 
11.420 0.820 
11.440 0.814 
11.460 0.814 
11.480 0.840 
11.500 0.875 
11.520 0.902 
11.540 0.929 
11.560 0.958 
11.580 1.020 
11.600 1.086 
11.620 1.141 
11.640 1.183 
11.660 1.222 
11.680 1.284 
11.700 1.355 
11.720 1.423 
11.740 1.470 
11.760 1.491 
11.780 1.490 
11.800 1.495 
11.820 1.493 
11.840 1.469 
11.860 1.420 
11.880 1.354 
11.900 1.293 
11.920 1.220 
11.940 1.152 
11.960 1.067 
11.980 0.974 
12.000 0.892 
12.020 0.824 
12.040 0.761 
12.060 0.677 
12.080 0.600 
12.100 0.544 
12.120 0.513 
12.140 0.484 
12.160 0.453 
12.180 0.426 
12.200 0.401 
12.220 0.387 
12.240 0.382 
12.260 0.403 
12.280 0.469 
12.300 0.562 
12.320 0.673 
12.340 0.763 
12.360 0.831 
12.380 0.895 
12.400 0.969 
12.420 1.056 
12.440 1.163 
12.460 1.280 
12.480 1.338 
12.500 1.307 
12.520 1.234 
12.540 1.200 
12.560 1.222 
12.580 1.257 
12.600 1.272 
12.620 1.258 
12.640 1.214 
12.660 1.183 
12.680 1.191 
12.700 1.228 
12.720 1.259 
12.740 1.258 
12.760 1.234 
12.780 1.210 
12.800 1.191 
12.820 1.179 
12.840 1.178 
12.860 1.171 
12.880 1.156 
12.900 1.132 
12.920 1.116 
12.940 1.109 
12.960 1.072 
12.980 1.048 
13.000 1.045 
13.020 1.068 
13.040 1.085 
13.060 1.069 
13.080 1.057 
13.100 1.035 
13.120 1.027 
13.140 1.017 
13.160 1.007 
13.180 1.003 
13.200 1.002 
13.220 1.005 
13.240 1.002 
13.260 0.987 
13.280 0.982 
13.300 0.973 
13.320 0.970 
13.340 0.969 
13.360 0.963 
13.380 0.956 
13.400 0.948 
13.420 0.955 
13.440 0.957 
13.460 0.951 
13.480 0.942 
13.500 0.942 
13.520 0.938 
13.540 0.930 
13.560 0.932 
13.580 0.933 
13.600 0.926 
13.620 0.919 
13.640 0.919 
13.660 0.922 
13.680 0.910 
13.700 0.893 
13.720 0.890 
13.740 0.899 
13.760 0.902 
13.780 0.893 
13.800 0.889 
13.820 0.887 
13.840 0.888 
13.860 0.888 
13.880 0.893 
13.900 0.893 
13.920 0.881 
13.940 0.873 
13.960 0.871 
13.980 0.865 
14.000 0.851 
14.020 0.852 
14.040 0.860 
14.060 0.862 
14.080 0.857 
14.100 0.861 
14.120 0.892 
14.140 0.937 
14.160 0.988 
14.180 1.027 
14.200 1.057 
14.220 1.098 
14.240 1.153 
14.260 1.217 
14.280 1.277 
14.300 1.337 
14.320 1.385 
14.340 1.409 
14.360 1.418 
14.380 1.424 
14.400 1.431 
14.420 1.441 
14.440 1.437 
14.460 1.406 
14.480 1.359 
14.500 1.306 
14.520 1.254 
14.540 1.187 
14.560 1.102 
14.580 1.020 
14.600 0.938 
14.620 0.861 
14.640 0.778 
14.660 0.687 
14.680 0.610 
14.700 0.537 
14.720 0.470 
14.740 0.408 
14.760 0.368 
14.780 0.339 
14.800 0.316 
14.820 0.290 
14.840 0.268 
14.860 0.264 
14.880 0.297 
14.900 0.367 
14.920 0.462 
14.940 0.557 
14.960 0.619 
14.980 0.662 
15.000 0.725 
15.020 0.833 
15.040 0.951 
15.060 1.036 
15.080 1.102 
15.100 1.191 
15.120 1.276 
15.140 1.318 
15.160 1.265 
15.180 1.160 
15.200 1.081 
15.220 1.122 
15.240 1.229 
15.260 1.267 
15.280 1.206 
15.300 1.139 
15.320 1.168 
15.340 1.229 
15.360 1.241 
15.380 1.215 
15.400 1.188 
15.420 1.193 
15.440 1.199 
15.460 1.190 
15.480 1.190 
15.500 1.180 
15.520 1.178 
15.540 1.128 
15.560 1.075 
15.580 1.066 
15.600 1.073 
15.620 1.031 
