# Supplementary material for: Pacing the phasing of leg and arm movements in breaststroke swimming to minimize intra-cyclic velocity fluctuations
Source: PLoS One. 2017 Oct 12;12(10):e0186160. doi: 10.1371/journal.pone.0186160 (PMC5638342; doi:10.1371/journal.pone.0186160)
Supplement: S1 Archive — (ZIP) [file pone.0186160.s003.zip › P5_1_veldata.txt]

% t vx 
0.000 -0.094 
0.020 0.120 
0.040 0.520 
0.060 0.825 
0.080 1.003 
0.100 1.057 
0.120 1.056 
0.140 1.054 
0.160 1.043 
0.180 1.030 
0.200 1.012 
0.220 1.002 
0.240 1.002 
0.260 0.999 
0.280 1.001 
0.300 0.995 
0.320 0.981 
0.340 0.977 
0.360 0.971 
0.380 0.969 
0.400 0.966 
0.420 0.968 
0.440 0.962 
0.460 0.948 
0.480 0.946 
0.500 0.949 
0.520 0.942 
0.540 0.928 
0.560 0.928 
0.580 0.935 
0.600 0.928 
0.620 0.913 
0.640 0.911 
0.660 0.913 
0.680 0.907 
0.700 0.885 
0.720 0.873 
0.740 0.873 
0.760 0.875 
0.780 0.870 
0.800 0.862 
0.820 0.861 
0.840 0.866 
0.860 0.860 
0.880 0.846 
0.900 0.835 
0.920 0.831 
0.940 0.843 
0.960 0.850 
0.980 0.835 
1.000 0.805 
1.020 0.777 
1.040 0.774 
1.060 0.782 
1.080 0.790 
1.100 0.786 
1.120 0.774 
1.140 0.760 
1.160 0.752 
1.180 0.752 
1.200 0.756 
1.220 0.758 
1.240 0.760 
1.260 0.772 
1.280 0.797 
1.300 0.845 
1.320 0.905 
1.340 0.972 
1.360 1.037 
1.380 1.116 
1.400 1.214 
1.420 1.307 
1.440 1.386 
1.460 1.447 
1.480 1.514 
1.500 1.594 
1.520 1.667 
1.540 1.717 
1.560 1.714 
1.580 1.654 
1.600 1.554 
1.620 1.429 
1.640 1.298 
1.660 1.162 
1.680 1.038 
1.700 0.925 
1.720 0.816 
1.740 0.707 
1.760 0.592 
1.780 0.494 
1.800 0.413 
1.820 0.375 
1.840 0.353 
1.860 0.327 
1.880 0.297 
1.900 0.275 
1.920 0.277 
1.940 0.284 
1.960 0.297 
1.980 0.292 
2.000 0.294 
2.020 0.295 
2.040 0.320 
2.060 0.383 
2.080 0.482 
2.100 0.601 
2.120 0.696 
2.140 0.769 
2.160 0.849 
2.180 0.969 
2.200 1.108 
2.220 1.185 
2.240 1.162 
2.260 1.053 
2.280 0.942 
2.300 0.955 
2.320 1.089 
2.340 1.258 
2.360 1.322 
2.380 1.264 
2.400 1.174 
2.420 1.122 
2.440 1.128 
2.460 1.152 
2.480 1.139 
2.500 1.113 
2.520 1.113 
2.540 1.122 
2.560 1.123 
2.580 1.115 
2.600 1.122 
2.620 1.114 
2.640 1.106 
2.660 1.119 
2.680 1.136 
2.700 1.124 
2.720 1.101 
2.740 1.091 
2.760 1.085 
2.780 1.085 
2.800 1.088 
2.820 1.084 
2.840 1.069 
2.860 1.053 
2.880 1.052 
2.900 1.055 
2.920 1.050 
2.940 1.044 
2.960 1.021 
2.980 1.015 
3.000 1.010 
3.020 1.009 
3.040 1.003 
3.060 0.990 
3.080 0.982 
3.100 0.970 
3.120 0.963 
3.140 0.960 
3.160 0.955 
3.180 0.952 
3.200 0.943 
3.220 0.940 
3.240 0.939 
3.260 0.933 
3.280 0.929 
3.300 0.909 
3.320 0.913 
3.340 0.905 
3.360 0.900 
3.380 0.898 
3.400 0.887 
3.420 0.883 
3.440 0.879 
3.460 0.872 
3.480 0.863 
3.500 0.859 
3.520 0.859 
3.540 0.856 
3.560 0.852 
3.580 0.853 
3.600 0.852 
3.620 0.836 
3.640 0.839 
3.660 0.844 
3.680 0.830 
3.700 0.815 
3.720 0.819 
3.740 0.821 
3.760 0.803 
3.780 0.784 
3.800 0.788 
3.820 0.801 
3.840 0.794 
3.860 0.778 
3.880 0.757 
3.900 0.748 
3.920 0.748 
3.940 0.762 
3.960 0.778 
3.980 0.776 
4.000 0.762 
4.020 0.756 
4.040 0.777 
4.060 0.813 
4.080 0.844 
4.100 0.864 
4.120 0.898 
4.140 0.952 
4.160 1.020 
4.180 1.089 
4.200 1.168 
4.220 1.256 
4.240 1.338 
4.260 1.422 
4.280 1.504 
4.300 1.576 
4.320 1.630 
4.340 1.654 
4.360 1.642 
4.380 1.592 
4.400 1.498 
4.420 1.379 
4.440 1.258 
4.460 1.145 
4.480 1.031 
4.500 0.918 
4.520 0.814 
4.540 0.713 
4.560 0.613 
4.580 0.526 
4.600 0.472 
4.620 0.431 
4.640 0.399 
4.660 0.356 
4.680 0.298 
4.700 0.256 
4.720 0.230 
4.740 0.253 
4.760 0.272 
4.780 0.286 
4.800 0.279 
4.820 0.254 
4.840 0.284 
4.860 0.354 
4.880 0.466 
4.900 0.572 
4.920 0.666 
4.940 0.764 
4.960 0.863 
4.980 0.994 
5.000 1.108 
5.020 1.147 
5.040 1.080 
5.060 0.953 
5.080 0.873 
5.100 0.905 
5.120 1.041 
5.140 1.179 
5.160 1.223 
5.180 1.158 
5.200 1.076 
5.220 1.044 
5.240 1.062 
5.260 1.090 
5.280 1.080 
5.300 1.068 
5.320 1.058 
5.340 1.069 
5.360 1.081 
5.380 1.102 
5.400 1.117 
5.420 1.128 
5.440 1.111 
5.460 1.094 
5.480 1.090 
5.500 1.086 
5.520 1.100 
5.540 1.096 
5.560 1.088 
5.580 1.066 
5.600 1.055 
5.620 1.055 
5.640 1.063 
5.660 1.072 
5.680 1.071 
5.700 1.068 
5.720 1.100 
5.740 1.089 
5.760 1.080 
5.780 1.068 
5.800 1.051 
5.820 1.041 
5.840 1.033 
5.860 1.028 
5.880 1.022 
5.900 1.016 
5.920 1.017 
5.940 0.999 
5.960 0.989 
5.980 0.997 
6.000 0.987 
6.020 0.982 
6.040 0.985 
6.060 0.990 
6.080 0.968 
6.100 0.957 
6.120 0.971 
6.140 0.975 
6.160 0.954 
6.180 0.937 
6.200 0.940 
6.220 0.936 
6.240 0.915 
6.260 0.905 
6.280 0.924 
6.300 0.932 
6.320 0.919 
6.340 0.887 
6.360 0.875 
6.380 0.885 
6.400 0.893 
6.420 0.885 
6.440 0.868 
6.460 0.861 
6.480 0.860 
6.500 0.858 
6.520 0.851 
6.540 0.842 
6.560 0.829 
6.580 0.813 
6.600 0.805 
6.620 0.813 
6.640 0.838 
6.660 0.852 
6.680 0.837 
6.700 0.813 
6.720 0.800 
6.740 0.792 
6.760 0.778 
6.780 0.768 
6.800 0.775 
6.820 0.802 
6.840 0.827 
6.860 0.836 
6.880 0.839 
6.900 0.863 
6.920 0.926 
6.940 1.001 
6.960 1.077 
6.980 1.164 
7.000 1.257 
7.020 1.349 
7.040 1.425 
7.060 1.504 
7.080 1.577 
7.100 1.637 
7.120 1.680 
7.140 1.709 
7.160 1.706 
7.180 1.663 
7.200 1.578 
7.220 1.453 
7.240 1.306 
7.260 1.157 
7.280 1.034 
7.300 0.909 
7.320 0.786 
7.340 0.666 
7.360 0.562 
7.380 0.484 
7.400 0.423 
7.420 0.392 
7.440 0.360 
7.460 0.330 
7.480 0.303 
7.500 0.284 
7.520 0.285 
7.540 0.293 
7.560 0.312 
7.580 0.321 
7.600 0.326 
7.620 0.349 
7.640 0.397 
7.660 0.472 
7.680 0.562 
7.700 0.653 
7.720 0.743 
7.740 0.853 
7.760 1.004 
7.780 1.154 
7.800 1.227 
7.820 1.187 
7.840 1.065 
7.860 0.978 
7.880 1.026 
7.900 1.184 
7.920 1.315 
7.940 1.317 
7.960 1.223 
7.980 1.146 
8.000 1.145 
8.020 1.181 
8.040 1.194 
8.060 1.175 
8.080 1.164 
8.100 1.157 
8.120 1.148 
8.140 1.147 
8.160 1.159 
8.180 1.152 
8.200 1.137 
8.220 1.133 
8.240 1.137 
8.260 1.142 
8.280 1.147 
8.300 1.161 
8.320 1.155 
8.340 1.142 
8.360 1.140 
8.380 1.134 
8.400 1.122 
8.420 1.106 
8.440 1.099 
8.460 1.094 
8.480 1.073 
8.500 1.065 
8.520 1.065 
8.540 1.062 
8.560 1.064 
8.580 1.050 
8.600 1.050 
8.620 1.039 
8.640 1.026 
8.660 1.011 
8.680 0.990 
8.700 0.982 
8.720 0.973 
8.740 0.971 
8.760 0.963 
8.780 0.969 
8.800 0.968 
8.820 0.969 
8.840 0.959 
8.860 0.955 
8.880 0.952 
8.900 0.934 
8.920 0.928 
8.940 0.917 
8.960 0.912 
8.980 0.914 
9.000 0.911 
9.020 0.911 
9.040 0.908 
9.060 0.902 
9.080 0.893 
9.100 0.887 
9.120 0.891 
9.140 0.892 
9.160 0.872 
9.180 0.868 
9.200 0.878 
9.220 0.867 
9.240 0.833 
9.260 0.822 
9.280 0.848 
9.300 0.859 
9.320 0.837 
9.340 0.804 
9.360 0.809 
9.380 0.835 
9.400 0.846 
9.420 0.845 
9.440 0.856 
9.460 0.892 
9.480 0.933 
9.500 0.976 
9.520 1.044 
9.540 1.125 
9.560 1.196 
9.580 1.263 
9.600 1.344 
9.620 1.449 
9.640 1.544 
9.660 1.612 
9.680 1.649 
9.700 1.677 
9.720 1.701 
9.740 1.702 
9.760 1.672 
9.780 1.605 
9.800 1.507 
9.820 1.357 
9.840 1.200 
9.860 1.060 
9.880 0.949 
9.900 0.854 
9.920 0.746 
9.940 0.658 
9.960 0.574 
9.980 0.513 
10.000 0.460 
10.020 0.393 
10.040 0.335 
10.060 0.290 
10.080 0.275 
10.100 0.289 
10.120 0.286 
10.140 0.286 
10.160 0.277 
10.180 0.269 
10.200 0.290 
10.220 0.330 
10.240 0.407 
10.260 0.499 
10.280 0.594 
10.300 0.687 
10.320 0.765 
10.340 0.854 
10.360 0.976 
10.380 1.104 
10.400 1.169 
10.420 1.110 
10.440 0.973 
10.460 0.871 
10.480 0.891 
10.500 1.056 
10.520 1.231 
10.540 1.289 
10.560 1.203 
10.580 1.099 
10.600 1.082 
10.620 1.097 
10.640 1.106 
10.660 1.096 
10.680 1.101 
10.700 1.112 
10.720 1.118 
10.740 1.116 
10.760 1.109 
10.780 1.106 
10.800 1.112 
10.820 1.106 
10.840 1.102 
10.860 1.099 
10.880 1.095 
10.900 1.094 
10.920 1.095 
10.940 1.105 
10.960 1.095 
10.980 1.088 
11.000 1.084 
11.020 1.071 
11.040 1.058 
11.060 1.051 
11.080 1.057 
11.100 1.068 
11.120 0.971 
11.140 0.978 
11.160 0.971 
11.180 0.952 
11.200 0.954 
11.220 0.969 
11.240 0.959 
11.260 0.947 
11.280 0.954 
11.300 0.957 
11.320 0.946 
11.340 0.933 
11.360 0.939 
11.380 0.938 
11.400 0.923 
11.420 0.911 
11.440 0.915 
11.460 0.928 
11.480 0.914 
11.500 0.879 
11.520 0.859 
11.540 0.879 
11.560 0.898 
11.580 0.886 
11.600 0.848 
11.620 0.830 
11.640 0.849 
11.660 0.871 
11.680 0.872 
11.700 0.847 
11.720 0.828 
11.740 0.821 
11.760 0.825 
11.780 0.842 
11.800 0.852 
11.820 0.839 
11.840 0.812 
11.860 0.791 
11.880 0.798 
11.900 0.806 
11.920 0.811 
11.940 0.813 
11.960 0.803 
11.980 0.791 
12.000 0.773 
12.020 0.761 
12.040 0.751 
12.060 0.747 
12.080 0.754 
12.100 0.778 
12.120 0.813 
12.140 0.836 
12.160 0.845 
12.180 0.871 
12.200 0.918 
12.220 0.983 
12.240 1.040 
12.260 1.103 
12.280 1.187 
12.300 1.274 
12.320 1.373 
12.340 1.463 
12.360 1.540 
12.380 1.602 
12.400 1.644 
12.420 1.666 
12.440 1.666 
12.460 1.642 
12.480 1.584 
12.500 1.479 
12.520 1.338 
12.540 1.181 
12.560 1.035 
12.580 0.917 
12.600 0.819 
12.620 0.717 
12.640 0.609 
12.660 0.522 
12.680 0.451 
12.700 0.404 
12.720 0.357 
12.740 0.315 
12.760 0.263 
12.780 0.217 
12.800 0.214 
12.820 0.231 
12.840 0.259 
12.860 0.273 
12.880 0.270 
12.900 0.280 
12.920 0.323 
12.940 0.400 
12.960 0.498 
12.980 0.588 
13.000 0.687 
13.020 0.796 
13.040 0.923 
13.060 1.066 
13.080 1.158 
13.100 1.167 
13.120 1.071 
13.140 0.922 
13.160 0.871 
13.180 0.978 
13.200 1.177 
13.220 1.311 
13.240 1.294 
13.260 1.183 
13.280 1.087 
13.300 1.055 
13.320 1.074 
13.340 1.098 
13.360 1.104 
13.380 1.106 
13.400 1.101 
13.420 1.109 
13.440 1.109 
13.460 1.097 
13.480 1.093 
13.500 1.100 
13.520 1.106 
13.540 1.107 
13.560 1.112 
13.580 1.108 
13.600 1.096 
13.620 1.085 
13.640 1.078 
13.660 1.075 
13.680 1.072 
13.700 1.069 
13.720 1.068 
13.740 1.054 
13.760 1.046 
13.780 1.037 
13.800 1.029 
13.820 1.022 
13.840 1.000 
13.860 0.998 
13.880 0.995 
13.900 0.995 
13.920 0.984 
13.940 0.975 
13.960 0.972 
13.980 0.958 
14.000 0.952 
14.020 0.935 
14.040 0.928 
14.060 0.914 
14.080 0.905 
14.100 0.909 
14.120 0.897 
14.140 0.888 
14.160 0.882 
14.180 0.879 
14.200 0.879 
14.220 0.875 
14.240 0.869 
14.260 0.863 
14.280 0.861 
14.300 0.864 
14.320 0.854 
14.340 0.838 
14.360 0.839 
14.380 0.844 
14.400 0.836 
14.420 0.825 
14.440 0.829 
14.460 0.832 
14.480 0.821 
14.500 0.805 
14.520 0.795 
14.540 0.800 
14.560 0.798 
14.580 0.785 
14.600 0.774 
14.620 0.772 
14.640 0.787 
14.660 0.803 
14.680 0.808 
14.700 0.824 
14.720 0.859 
14.740 0.906 
14.760 0.960 
14.780 1.007 
14.800 1.067 
14.820 1.140 
14.840 1.218 
14.860 1.300 
14.880 1.370 
14.900 1.438 
14.920 1.516 
14.940 1.589 
14.960 1.643 
14.980 1.667 
15.000 1.664 
15.020 1.628 
15.040 1.546 
15.060 1.429 
15.080 1.294 
15.100 1.157 
15.120 1.024 
15.140 0.899 
15.160 0.790 
15.180 0.693 
15.200 0.595 
15.220 0.510 
15.240 0.441 
15.260 0.397 
15.280 0.363 
15.300 0.320 
15.320 0.281 
15.340 0.249 
15.360 0.235 
15.380 0.241 
15.400 0.250 
15.420 0.259 
15.440 0.265 
15.460 0.302 
15.480 0.368 
15.500 0.452 
15.520 0.552 
15.540 0.630 
15.560 0.700 
15.580 0.777 
15.600 0.891 
15.620 1.016 
15.640 1.090 
15.660 1.075 
15.680 0.966 
15.700 0.845 
15.720 0.815 
15.740 0.922 
15.760 1.086 
15.780 1.191 
15.800 1.170 
15.820 1.085 
15.840 1.036 
15.860 1.061 
15.880 1.103 
15.900 1.105 
15.920 1.082 
15.940 1.062 
15.960 1.065 
15.980 1.066 
16.000 1.070 
16.020 1.069 
16.040 1.067 
16.060 1.068 
16.080 1.064 
16.100 1.074 
16.120 1.077 
16.140 1.089 
16.160 1.109 
16.180 1.119 
16.200 1.118 
16.220 1.096 
16.240 1.066 
16.260 1.041 
16.280 1.035 
16.300 1.037 
16.320 1.043 
16.340 1.035 
16.360 1.014 
16.380 0.992 
16.400 0.984 
16.420 0.983 
16.440 0.973 
16.460 0.951 
16.480 0.944 
16.500 0.946 
16.520 0.936 
16.540 0.929 
16.560 0.924 
16.580 0.935 
16.600 0.932 
16.620 0.919 
16.640 0.907 
16.660 0.891 
16.680 0.887 
16.700 0.849 
16.720 0.762 
16.740 0.707 
