# Supplementary material for: Pacing the phasing of leg and arm movements in breaststroke swimming to minimize intra-cyclic velocity fluctuations
Source: PLoS One. 2017 Oct 12;12(10):e0186160. doi: 10.1371/journal.pone.0186160 (PMC5638342; doi:10.1371/journal.pone.0186160)
Supplement: S1 Archive — (ZIP) [file pone.0186160.s003.zip › P5_2_veldata.txt]

% t vx 
0.000 0.256 
0.020 0.418 
0.040 0.787 
0.060 1.094 
0.080 1.190 
0.100 1.164 
0.120 1.137 
0.140 1.120 
0.160 1.101 
0.180 1.099 
0.200 1.100 
0.220 1.106 
0.240 1.104 
0.260 1.093 
0.280 1.095 
0.300 1.099 
0.320 1.098 
0.340 1.091 
0.360 1.078 
0.380 1.060 
0.400 1.052 
0.420 1.045 
0.440 1.038 
0.460 1.017 
0.480 0.998 
0.500 0.993 
0.520 0.989 
0.540 0.981 
0.560 0.973 
0.580 0.964 
0.600 0.952 
0.620 0.950 
0.640 0.942 
0.660 0.919 
0.680 0.905 
0.700 0.900 
0.720 0.887 
0.740 0.866 
0.760 0.869 
0.780 0.899 
0.800 0.908 
0.820 0.876 
0.840 0.838 
0.860 0.837 
0.880 0.870 
0.900 0.907 
0.920 0.922 
0.940 0.935 
0.960 0.956 
0.980 1.009 
1.000 1.070 
1.020 1.142 
1.040 1.218 
1.060 1.301 
1.080 1.401 
1.100 1.484 
1.120 1.595 
1.140 1.692 
1.160 1.776 
1.180 1.826 
1.200 1.826 
1.220 1.806 
1.240 1.752 
1.260 1.686 
1.280 1.595 
1.300 1.468 
1.320 1.341 
1.340 1.215 
1.360 1.101 
1.380 0.979 
1.400 0.839 
1.420 0.703 
1.440 0.573 
1.460 0.488 
1.480 0.432 
1.500 0.396 
1.520 0.355 
1.540 0.319 
1.560 0.304 
1.580 0.308 
1.600 0.320 
1.620 0.346 
1.640 0.379 
1.660 0.391 
1.680 0.400 
1.700 0.417 
1.720 0.474 
1.740 0.554 
1.760 0.641 
1.780 0.727 
1.800 0.805 
1.820 0.911 
1.840 1.048 
1.860 1.172 
1.880 1.231 
1.900 1.187 
1.920 1.087 
1.940 1.020 
1.960 1.048 
1.980 1.174 
2.000 1.284 
2.020 1.291 
2.040 1.217 
2.060 1.163 
2.080 1.178 
2.100 1.188 
2.120 1.160 
2.140 1.134 
2.160 1.150 
2.180 1.170 
2.200 1.164 
2.220 1.160 
2.240 1.167 
2.260 1.156 
2.280 1.133 
2.300 1.127 
2.320 1.124 
2.340 1.104 
2.360 1.081 
2.380 1.082 
2.400 1.086 
2.420 1.082 
2.440 1.059 
2.460 1.046 
2.480 1.040 
2.500 1.026 
2.520 1.024 
2.540 1.003 
2.560 1.000 
2.580 0.989 
2.600 0.978 
2.620 0.972 
2.640 0.970 
2.660 0.967 
2.680 0.958 
2.700 0.952 
2.720 0.945 
2.740 0.944 
2.760 0.920 
2.780 0.914 
2.800 0.901 
2.820 0.899 
2.840 0.908 
2.860 0.898 
2.880 0.896 
2.900 0.887 
2.920 0.876 
2.940 0.864 
2.960 0.853 
2.980 0.855 
3.000 0.856 
3.020 0.859 
3.040 0.862 
3.060 0.866 
3.080 0.875 
3.100 0.899 
3.120 0.942 
3.140 0.978 
3.160 1.016 
3.180 1.070 
3.200 1.136 
3.220 1.216 
3.240 1.287 
3.260 1.376 
3.280 1.480 
3.300 1.587 
3.320 1.669 
3.340 1.722 
3.360 1.767 
3.380 1.801 
3.400 1.807 
3.420 1.788 
3.440 1.736 
3.460 1.663 
3.480 1.566 
3.500 1.425 
3.520 1.285 
3.540 1.139 
3.560 1.022 
3.580 0.918 
3.600 0.806 
3.620 0.693 
3.640 0.589 
3.660 0.507 
3.680 0.442 
3.700 0.399 
3.720 0.353 
3.740 0.306 
3.760 0.264 
3.780 0.251 
3.800 0.270 
3.820 0.295 
3.840 0.325 
3.860 0.348 
3.880 0.374 
3.900 0.424 
3.920 0.502 
3.940 0.595 
3.960 0.676 
3.980 0.762 
4.000 0.865 
4.020 1.011 
4.040 1.162 
4.060 1.254 
4.080 1.229 
4.100 1.103 
4.120 1.015 
4.140 1.027 
4.160 1.147 
4.180 1.279 
4.200 1.306 
4.220 1.254 
4.240 1.173 
4.260 1.131 
4.280 1.122 
4.300 1.125 
4.320 1.141 
4.340 1.140 
4.360 1.111 
4.380 1.090 
4.400 1.108 
4.420 1.127 
4.440 1.140 
4.460 1.127 
4.480 1.120 
4.500 1.114 
4.520 1.119 
4.540 1.114 
4.560 1.088 
4.580 1.076 
4.600 1.074 
4.620 1.067 
4.640 1.048 
4.660 1.040 
4.680 1.037 
4.700 1.015 
4.720 0.980 
4.740 0.978 
4.760 0.986 
4.780 0.981 
4.800 0.970 
4.820 0.957 
4.840 0.949 
4.860 0.939 
4.880 0.938 
4.900 0.941 
4.920 0.929 
4.940 0.918 
4.960 0.927 
4.980 0.935 
5.000 0.920 
5.020 0.892 
5.040 0.870 
5.060 0.879 
5.080 0.898 
5.100 0.901 
5.120 0.880 
5.140 0.856 
5.160 0.854 
5.180 0.859 
5.200 0.861 
5.220 0.857 
5.240 0.853 
5.260 0.857 
5.280 0.872 
5.300 0.888 
5.320 0.924 
5.340 0.955 
5.360 0.996 
5.380 1.040 
5.400 1.109 
5.420 1.184 
5.440 1.261 
5.460 1.360 
5.480 1.462 
5.500 1.545 
5.520 1.598 
5.540 1.657 
5.560 1.747 
5.580 1.824 
5.600 1.869 
5.620 1.869 
5.640 1.842 
5.660 1.775 
5.680 1.653 
5.700 1.510 
5.720 1.377 
5.740 1.257 
5.760 1.140 
5.780 1.026 
5.800 0.917 
5.820 0.796 
5.840 0.658 
5.860 0.552 
5.880 0.478 
5.900 0.436 
5.920 0.393 
5.940 0.360 
5.960 0.327 
5.980 0.288 
6.000 0.277 
6.020 0.292 
6.040 0.328 
6.060 0.342 
6.080 0.351 
6.100 0.359 
6.120 0.395 
6.140 0.466 
6.160 0.550 
6.180 0.643 
6.200 0.722 
6.220 0.835 
6.240 0.993 
6.260 1.172 
6.280 1.312 
6.300 1.327 
6.320 1.240 
6.340 1.108 
6.360 1.058 
6.380 1.142 
6.400 1.274 
6.420 1.361 
6.440 1.304 
6.460 1.201 
6.480 1.133 
6.500 1.141 
6.520 1.182 
6.540 1.171 
6.560 1.153 
6.580 1.134 
6.600 1.139 
6.620 1.157 
6.640 1.159 
6.660 1.162 
6.680 1.149 
6.700 1.130 
6.720 1.130 
6.740 1.131 
6.760 1.127 
6.780 1.116 
6.800 1.095 
6.820 1.086 
6.840 1.079 
6.860 1.077 
6.880 1.071 
6.900 1.055 
6.920 1.031 
6.940 1.026 
6.960 1.020 
6.980 1.024 
7.000 1.031 
7.020 1.021 
7.040 1.014 
7.060 1.000 
7.080 0.993 
7.100 0.972 
7.120 0.954 
7.140 0.938 
7.160 0.938 
7.180 0.941 
7.200 0.929 
7.220 0.924 
7.240 0.917 
7.260 0.911 
7.280 0.909 
7.300 0.902 
7.320 0.892 
7.340 0.877 
7.360 0.869 
7.380 0.871 
7.400 0.869 
7.420 0.872 
7.440 0.881 
7.460 0.896 
7.480 0.916 
7.500 0.941 
7.520 0.976 
7.540 1.025 
7.560 1.090 
7.580 1.153 
7.600 1.211 
7.620 1.286 
7.640 1.377 
7.660 1.476 
7.680 1.577 
7.700 1.677 
7.720 1.756 
7.740 1.812 
7.760 1.860 
7.780 1.894 
7.800 1.888 
7.820 1.831 
7.840 1.738 
7.860 1.631 
7.880 1.507 
7.900 1.366 
7.920 1.227 
7.940 1.097 
7.960 0.968 
7.980 0.834 
8.000 0.710 
8.020 0.610 
8.040 0.527 
8.060 0.454 
8.080 0.399 
8.100 0.365 
8.120 0.339 
8.140 0.304 
8.160 0.277 
8.180 0.267 
8.200 0.273 
8.220 0.288 
8.240 0.308 
8.260 0.334 
8.280 0.373 
8.300 0.433 
8.320 0.524 
8.340 0.635 
8.360 0.732 
8.380 0.808 
8.400 0.896 
8.420 1.038 
8.440 1.201 
8.460 1.284 
8.480 1.223 
8.500 1.099 
8.520 1.027 
8.540 1.087 
8.560 1.231 
8.580 1.350 
8.600 1.380 
8.620 1.325 
8.640 1.266 
8.660 1.232 
8.680 1.219 
8.700 1.208 
8.720 1.201 
8.740 1.195 
8.760 1.180 
8.780 1.167 
8.800 1.173 
8.820 1.192 
8.840 1.204 
8.860 1.190 
8.880 1.166 
8.900 1.143 
8.920 1.135 
8.940 1.120 
8.960 1.109 
8.980 1.094 
9.000 1.080 
9.020 1.083 
9.040 1.081 
9.060 1.076 
9.080 1.065 
9.100 1.051 
9.120 1.057 
9.140 1.047 
9.160 1.036 
9.180 1.025 
9.200 1.017 
9.220 1.012 
9.240 0.990 
9.260 0.980 
9.280 0.967 
9.300 0.961 
9.320 0.957 
9.340 0.952 
9.360 0.938 
9.380 0.918 
9.400 0.913 
9.420 0.920 
9.440 0.918 
9.460 0.896 
9.480 0.878 
9.500 0.880 
9.520 0.894 
9.540 0.895 
9.560 0.870 
9.580 0.855 
9.600 0.859 
9.620 0.877 
9.640 0.885 
9.660 0.875 
9.680 0.876 
9.700 0.914 
9.720 0.971 
9.740 1.031 
9.760 1.073 
9.780 1.131 
9.800 1.205 
9.820 1.286 
9.840 1.386 
9.860 1.479 
9.880 1.563 
9.900 1.635 
9.920 1.710 
9.940 1.773 
9.960 1.806 
9.980 1.798 
10.000 1.758 
10.020 1.684 
10.040 1.595 
10.060 1.505 
10.080 1.393 
10.100 1.268 
10.120 1.130 
10.140 1.006 
10.160 0.886 
10.180 0.772 
10.200 0.683 
10.220 0.626 
10.240 0.576 
10.260 0.510 
10.280 0.456 
10.300 0.402 
10.320 0.361 
10.340 0.317 
10.360 0.285 
10.380 0.279 
10.400 0.278 
10.420 0.289 
10.440 0.371 
10.460 0.412 
10.480 0.460 
10.500 0.525 
10.520 0.602 
10.540 0.699 
10.560 0.792 
10.580 0.882 
10.600 0.989 
10.620 1.121 
10.640 1.242 
10.660 1.288 
10.680 1.220 
10.700 1.096 
10.720 1.035 
10.740 1.083 
10.760 1.204 
10.780 1.308 
10.800 1.313 
10.820 1.253 
10.840 1.166 
10.860 1.130 
10.880 1.145 
10.900 1.152 
10.920 1.155 
10.940 1.136 
10.960 1.139 
10.980 1.126 
11.000 1.125 
11.020 1.114 
11.040 1.113 
11.060 1.115 
11.080 1.103 
11.100 1.100 
11.120 1.076 
11.140 1.066 
11.160 1.057 
11.180 1.038 
11.200 1.038 
11.220 1.031 
11.240 1.035 
11.260 1.030 
11.280 1.017 
11.300 1.011 
11.320 0.985 
11.340 0.987 
11.360 0.978 
11.380 0.987 
11.400 0.986 
11.420 0.968 
11.440 0.963 
11.460 0.948 
11.480 0.944 
11.500 0.949 
11.520 0.945 
11.540 0.948 
11.560 0.933 
11.580 0.914 
11.600 0.916 
11.620 0.916 
11.640 0.917 
11.660 0.907 
11.680 0.891 
11.700 0.885 
11.720 0.877 
11.740 0.873 
11.760 0.877 
11.780 0.870 
11.800 0.849 
11.820 0.848 
11.840 0.863 
11.860 0.861 
11.880 0.841 
11.900 0.831 
11.920 0.835 
11.940 0.837 
11.960 0.840 
11.980 0.863 
12.000 0.891 
12.020 0.920 
12.040 0.950 
12.060 1.009 
12.080 1.084 
12.100 1.145 
12.120 1.206 
12.140 1.262 
12.160 1.348 
12.180 1.437 
12.200 1.521 
12.220 1.596 
12.240 1.657 
12.260 1.705 
12.280 1.738 
12.300 1.751 
12.320 1.718 
12.340 1.649 
12.360 1.562 
12.380 1.470 
12.400 1.353 
12.420 1.218 
12.440 1.088 
12.460 0.974 
12.480 0.866 
12.500 0.762 
12.520 0.656 
12.540 0.554 
12.560 0.483 
12.580 0.431 
12.600 0.388 
12.620 0.332 
12.640 0.288 
12.660 0.253 
12.680 0.222 
12.700 0.212 
12.720 0.222 
12.740 0.257 
12.760 0.292 
12.780 0.334 
12.800 0.383 
12.820 0.452 
12.840 0.555 
12.860 0.669 
12.880 0.762 
12.900 0.855 
12.920 0.984 
12.940 1.137 
12.960 1.223 
12.980 1.197 
13.000 1.080 
13.020 0.967 
13.040 0.942 
13.060 1.019 
13.080 1.150 
13.100 1.240 
13.120 1.257 
13.140 1.193 
13.160 1.110 
13.180 1.083 
13.200 1.109 
13.220 1.112 
13.240 1.084 
13.260 1.057 
13.280 1.068 
13.300 1.093 
13.320 1.100 
13.340 1.095 
13.360 1.079 
13.380 1.068 
13.400 1.061 
13.420 1.053 
13.440 1.039 
13.460 1.037 
13.480 1.030 
13.500 1.026 
13.520 1.014 
13.540 1.001 
13.560 0.993 
13.580 0.989 
13.600 0.985 
13.620 0.976 
13.640 0.968 
13.660 0.954 
13.680 0.953 
13.700 0.948 
13.720 0.955 
13.740 0.953 
13.760 0.947 
13.780 0.945 
13.800 0.932 
13.820 0.935 
13.840 0.921 
13.860 0.908 
13.880 0.908 
13.900 0.905 
13.920 0.898 
13.940 0.875 
13.960 0.868 
13.980 0.868 
14.000 0.858 
14.020 0.857 
14.040 0.858 
14.060 0.855 
14.080 0.840 
14.100 0.835 
14.120 0.842 
14.140 0.850 
14.160 0.858 
14.180 0.864 
14.200 0.883 
14.220 0.915 
14.240 0.958 
14.260 1.003 
14.280 1.059 
14.300 1.128 
14.320 1.206 
14.340 1.287 
14.360 1.372 
14.380 1.450 
14.400 1.516 
14.420 1.584 
14.440 1.655 
14.460 1.719 
14.480 1.764 
14.500 1.784 
14.520 1.760 
14.540 1.691 
14.560 1.585 
14.580 1.464 
14.600 1.336 
14.620 1.211 
14.640 1.093 
14.660 0.969 
14.680 0.855 
14.700 0.756 
14.720 0.671 
14.740 0.580 
14.760 0.491 
14.780 0.430 
14.800 0.383 
14.820 0.324 
14.840 0.269 
14.860 0.237 
14.880 0.229 
14.900 0.234 
14.920 0.227 
14.940 0.238 
14.960 0.269 
14.980 0.302 
15.000 0.330 
15.020 0.357 
15.040 0.432 
15.060 0.548 
15.080 0.643 
15.100 0.700 
15.120 0.757 
15.140 0.878 
15.160 1.042 
15.180 1.159 
15.200 1.160 
15.220 1.062 
15.240 0.965 
15.260 0.927 
15.280 0.994 
15.300 1.124 
15.320 1.239 
15.340 1.257 
15.360 1.175 
15.380 1.091 
15.400 1.044 
15.420 1.042 
15.440 1.045 
15.460 1.058 
15.480 1.062 
15.500 1.068 
15.520 1.082 
15.540 1.077 
15.560 1.075 
15.580 1.073 
15.600 1.073 
15.620 1.066 
15.640 1.045 
15.660 1.035 
15.680 1.043 
15.700 1.056 
15.720 1.057 
15.740 1.047 
15.760 1.032 
15.780 1.016 
15.800 1.007 
15.820 0.986 
15.840 0.927 
