# Supplementary material for: Pacing the phasing of leg and arm movements in breaststroke swimming to minimize intra-cyclic velocity fluctuations
Source: PLoS One. 2017 Oct 12;12(10):e0186160. doi: 10.1371/journal.pone.0186160 (PMC5638342; doi:10.1371/journal.pone.0186160)
Supplement: S1 Archive — (ZIP) [file pone.0186160.s003.zip › P5_90_veldata.txt]

% t vx 
0.000 0.056 
0.020 0.168 
0.040 0.454 
0.060 0.739 
0.080 0.880 
0.100 0.905 
0.120 0.895 
0.140 0.896 
0.160 0.888 
0.180 0.871 
0.200 0.869 
0.220 0.867 
0.240 0.847 
0.260 0.825 
0.280 0.812 
0.300 0.809 
0.320 0.815 
0.340 0.829 
0.360 0.860 
0.380 0.905 
0.400 0.939 
0.420 0.978 
0.440 1.032 
0.460 1.109 
0.480 1.166 
0.500 1.201 
0.520 1.273 
0.540 1.377 
0.560 1.481 
0.580 1.533 
0.600 1.552 
0.620 1.594 
0.640 1.641 
0.660 1.667 
0.680 1.643 
0.700 1.583 
0.720 1.535 
0.740 1.476 
0.760 1.393 
0.780 1.280 
0.800 1.165 
0.820 1.067 
0.840 0.985 
0.860 0.907 
0.880 0.838 
0.900 0.791 
0.920 0.775 
0.940 0.769 
0.960 0.734 
0.980 0.687 
1.000 0.659 
1.020 0.653 
1.040 0.648 
1.060 0.638 
1.080 0.638 
1.100 0.643 
1.120 0.638 
1.140 0.650 
1.160 0.680 
1.180 0.689 
1.200 0.688 
1.220 0.702 
1.240 0.719 
1.260 0.712 
1.280 0.693 
1.300 0.697 
1.320 0.699 
1.340 0.683 
1.360 0.686 
1.380 0.701 
1.400 0.702 
1.420 0.694 
1.440 0.702 
1.460 0.704 
1.480 0.687 
1.500 0.673 
1.520 0.675 
1.540 0.678 
1.560 0.669 
1.580 0.657 
1.600 0.652 
1.620 0.652 
1.640 0.641 
1.660 0.612 
1.680 0.577 
1.700 0.567 
1.720 0.579 
1.740 0.589 
1.760 0.576 
1.780 0.538 
1.800 0.509 
1.820 0.501 
1.840 0.486 
1.860 0.468 
1.880 0.456 
1.900 0.453 
1.920 0.434 
1.940 0.393 
1.960 0.367 
1.980 0.337 
2.000 0.322 
2.020 0.313 
2.040 0.319 
2.060 0.325 
2.080 0.345 
2.100 0.411 
2.120 0.505 
2.140 0.622 
2.160 0.709 
2.180 0.770 
2.200 0.844 
2.220 0.965 
2.240 1.085 
2.260 1.140 
2.280 1.090 
2.300 1.004 
2.320 0.946 
2.340 0.963 
2.360 1.055 
2.380 1.122 
2.400 1.129 
2.420 1.059 
2.440 0.999 
2.460 0.979 
2.480 0.999 
2.500 1.006 
2.520 1.005 
2.540 1.003 
2.560 1.006 
2.580 1.007 
2.600 1.002 
2.620 1.014 
2.640 1.005 
2.660 0.990 
2.680 0.967 
2.700 0.959 
2.720 0.953 
2.740 0.941 
2.760 0.928 
2.780 0.921 
2.800 0.909 
2.820 0.907 
2.840 0.907 
2.860 0.914 
2.880 0.916 
2.900 0.907 
2.920 0.931 
2.940 0.957 
2.960 0.997 
2.980 1.038 
3.000 1.078 
3.020 1.126 
3.040 1.173 
3.060 1.254 
3.080 1.350 
3.100 1.438 
3.120 1.508 
3.140 1.551 
3.160 1.584 
3.180 1.602 
3.200 1.614 
3.220 1.619 
3.240 1.607 
3.260 1.590 
3.280 1.548 
3.300 1.471 
3.320 1.372 
3.340 1.259 
3.360 1.148 
3.380 1.041 
3.400 0.955 
3.420 0.889 
3.440 0.827 
3.460 0.776 
3.480 0.734 
3.500 0.702 
3.520 0.674 
3.540 0.669 
3.560 0.683 
3.580 0.690 
3.600 0.680 
3.620 0.664 
3.640 0.661 
3.660 0.674 
3.680 0.692 
3.700 0.709 
3.720 0.721 
3.740 0.719 
3.760 0.718 
3.780 0.719 
3.800 0.719 
3.820 0.717 
3.840 0.722 
3.860 0.737 
3.880 0.749 
3.900 0.746 
3.920 0.737 
3.940 0.732 
3.960 0.724 
3.980 0.715 
4.000 0.711 
4.020 0.720 
4.040 0.737 
4.060 0.746 
4.080 0.740 
4.100 0.727 
4.120 0.714 
4.140 0.711 
4.160 0.711 
4.180 0.707 
4.200 0.709 
4.220 0.713 
4.240 0.723 
4.260 0.725 
4.280 0.720 
4.300 0.712 
4.320 0.696 
4.340 0.679 
4.360 0.655 
4.380 0.624 
4.400 0.597 
4.420 0.589 
4.440 0.599 
4.460 0.601 
4.480 0.582 
4.500 0.559 
4.520 0.536 
4.540 0.527 
4.560 0.513 
4.580 0.497 
4.600 0.487 
4.620 0.473 
4.640 0.453 
4.660 0.424 
4.680 0.395 
4.700 0.371 
4.720 0.349 
4.740 0.337 
4.760 0.346 
4.780 0.366 
4.800 0.417 
4.820 0.495 
4.840 0.586 
4.860 0.673 
4.880 0.758 
4.900 0.873 
4.920 1.010 
4.940 1.102 
4.960 1.104 
4.980 1.016 
5.000 0.921 
5.020 0.862 
5.040 0.887 
5.060 1.016 
5.080 1.123 
5.100 1.128 
5.120 1.025 
5.140 0.946 
5.160 0.955 
5.180 0.972 
5.200 0.958 
5.220 0.928 
5.240 0.919 
5.260 0.947 
5.280 0.962 
5.300 0.961 
5.320 0.964 
5.340 0.965 
5.360 0.960 
5.380 0.952 
5.400 0.964 
5.420 0.972 
5.440 0.955 
5.460 0.932 
5.480 0.928 
5.500 0.924 
5.520 0.917 
5.540 0.928 
5.560 0.942 
5.580 0.964 
5.600 0.986 
5.620 1.035 
5.640 1.083 
5.660 1.134 
5.680 1.201 
5.700 1.262 
5.720 1.332 
5.740 1.400 
5.760 1.487 
5.780 1.567 
5.800 1.631 
5.820 1.670 
5.840 1.685 
5.860 1.682 
5.880 1.665 
5.900 1.630 
5.920 1.562 
5.940 1.464 
5.960 1.372 
5.980 1.266 
6.000 1.147 
6.020 1.042 
6.040 1.063 
6.060 0.994 
6.080 0.934 
6.100 0.862 
6.120 0.800 
6.140 0.763 
6.160 0.749 
6.180 0.734 
6.200 0.710 
6.220 0.690 
6.240 0.688 
6.260 0.709 
6.280 0.729 
6.300 0.750 
6.320 0.757 
6.340 0.765 
6.360 0.771 
6.380 0.781 
6.400 0.787 
6.420 0.782 
6.440 0.775 
6.460 0.775 
6.480 0.783 
6.500 0.782 
6.520 0.779 
6.540 0.779 
6.560 0.788 
6.580 0.796 
6.600 0.801 
6.620 0.793 
6.640 0.793 
6.660 0.796 
6.680 0.785 
6.700 0.761 
6.720 0.757 
6.740 0.780 
6.760 0.782 
6.780 0.750 
6.800 0.726 
6.820 0.726 
6.840 0.731 
6.860 0.720 
6.880 0.699 
6.900 0.680 
6.920 0.645 
6.940 0.608 
6.960 0.582 
6.980 0.584 
7.000 0.595 
7.020 0.578 
7.040 0.549 
7.060 0.541 
7.080 0.556 
7.100 0.557 
7.120 0.533 
7.140 0.518 
7.160 0.527 
7.180 0.504 
7.200 0.464 
7.220 0.433 
7.240 0.430 
7.260 0.423 
7.280 0.405 
7.300 0.404 
7.320 0.408 
7.340 0.419 
7.360 0.436 
7.380 0.477 
7.400 0.553 
7.420 0.651 
7.440 0.748 
7.460 0.829 
7.480 0.908 
7.500 1.029 
7.520 1.177 
7.540 1.272 
7.560 1.242 
7.580 1.093 
7.600 0.961 
7.620 0.955 
7.640 1.062 
7.660 1.173 
7.680 1.166 
7.700 1.059 
7.720 0.964 
7.740 0.944 
7.760 0.964 
7.780 0.991 
7.800 1.010 
7.820 1.034 
7.840 1.038 
7.860 1.019 
7.880 0.998 
7.900 0.969 
7.920 0.960 
7.940 0.954 
7.960 0.940 
7.980 0.939 
8.000 0.937 
8.020 0.926 
8.040 0.913 
8.060 0.913 
8.080 0.921 
8.100 0.897 
8.120 0.876 
8.140 0.878 
8.160 0.881 
8.180 0.900 
8.200 0.930 
8.220 0.965 
8.240 0.981 
8.260 1.003 
8.280 1.050 
8.300 1.112 
8.320 1.175 
8.340 1.234 
8.360 1.309 
8.380 1.388 
8.400 1.474 
8.420 1.542 
8.440 1.597 
8.460 1.650 
8.480 1.689 
8.500 1.721 
8.520 1.728 
8.540 1.698 
8.560 1.635 
8.580 1.544 
8.600 1.455 
8.620 1.364 
8.640 1.287 
8.660 1.215 
8.680 1.126 
8.700 1.014 
8.720 0.912 
8.740 0.864 
8.760 0.845 
8.780 0.819 
8.800 0.783 
8.820 0.755 
8.840 0.746 
8.860 0.741 
8.880 0.740 
8.900 0.745 
8.920 0.747 
8.940 0.755 
8.960 0.745 
8.980 0.738 
9.000 0.740 
9.020 0.754 
9.040 0.774 
9.060 0.782 
9.080 0.786 
9.100 0.776 
9.120 0.770 
9.140 0.765 
9.160 0.776 
9.180 0.786 
9.200 0.785 
9.220 0.774 
9.240 0.759 
9.260 0.767 
9.280 0.779 
9.300 0.782 
9.320 0.773 
9.340 0.760 
9.360 0.753 
9.380 0.744 
9.400 0.740 
9.420 0.751 
9.440 0.760 
9.460 0.751 
9.480 0.731 
9.500 0.712 
9.520 0.703 
9.540 0.693 
9.560 0.681 
9.580 0.663 
9.600 0.644 
9.620 0.628 
9.640 0.612 
9.660 0.597 
9.680 0.585 
9.700 0.581 
9.720 0.574 
9.740 0.553 
9.760 0.524 
9.780 0.497 
9.800 0.475 
9.820 0.448 
9.840 0.434 
9.860 0.422 
9.880 0.411 
9.900 0.395 
9.920 0.390 
9.940 0.413 
9.960 0.441 
9.980 0.490 
10.000 0.564 
10.020 0.671 
10.040 0.781 
10.060 0.881 
10.080 0.969 
10.100 1.066 
10.120 1.151 
10.140 1.171 
10.160 1.117 
10.180 1.004 
10.200 0.912 
10.220 0.934 
10.240 1.057 
10.260 1.157 
10.280 1.144 
10.300 1.061 
10.320 1.016 
10.340 1.007 
10.360 0.980 
10.380 0.962 
10.400 0.951 
10.420 0.964 
10.440 0.972 
10.460 0.967 
10.480 0.972 
10.500 0.961 
10.520 0.949 
10.540 0.950 
10.560 0.962 
10.580 0.962 
10.600 0.946 
10.620 0.940 
10.640 0.940 
10.660 0.952 
10.680 0.954 
10.700 0.944 
10.720 0.941 
10.740 0.944 
10.760 0.952 
10.780 0.966 
10.800 0.979 
10.820 1.027 
10.840 1.064 
10.860 1.105 
10.880 1.172 
10.900 1.247 
10.920 1.336 
10.940 1.400 
10.960 1.452 
10.980 1.506 
11.000 1.555 
11.020 1.594 
11.040 1.626 
11.060 1.660 
11.080 1.700 
11.100 1.703 
11.120 1.683 
11.140 1.632 
11.160 1.540 
11.180 1.415 
11.200 1.283 
11.220 1.155 
11.240 1.038 
11.260 0.955 
11.280 0.910 
11.300 0.879 
11.320 0.817 
11.340 0.760 
11.360 0.730 
11.380 0.703 
11.400 0.675 
11.420 0.647 
11.440 0.640 
11.460 0.640 
11.480 0.613 
11.500 0.603 
11.520 0.605 
11.540 0.632 
11.560 0.661 
11.580 0.673 
11.600 0.690 
11.620 0.695 
11.640 0.682 
11.660 0.675 
11.680 0.692 
11.700 0.731 
11.720 0.754 
11.740 0.749 
11.760 0.755 
11.780 0.754 
11.800 0.750 
11.820 0.743 
11.840 0.757 
11.860 0.766 
11.880 0.760 
11.900 0.750 
11.920 0.751 
11.940 0.764 
11.960 0.756 
11.980 0.732 
12.000 0.700 
12.020 0.682 
12.040 0.673 
12.060 0.674 
12.080 0.673 
12.100 0.669 
12.120 0.649 
12.140 0.530 
12.160 0.500 
12.180 0.481 
12.200 0.481 
12.220 0.482 
12.240 0.473 
12.260 0.454 
12.280 0.411 
12.300 0.380 
12.320 0.358 
12.340 0.341 
12.360 0.326 
12.380 0.321 
12.400 0.339 
12.420 0.381 
12.440 0.450 
12.460 0.551 
12.480 0.677 
12.500 0.788 
12.520 0.860 
12.540 0.902 
12.560 0.974 
12.580 1.072 
12.600 1.168 
12.620 1.195 
12.640 1.128 
12.660 1.038 
12.680 0.994 
12.700 1.028 
12.720 1.101 
12.740 1.126 
12.760 1.083 
12.780 1.013 
12.800 0.975 
12.820 0.984 
12.840 1.004 
12.860 0.995 
12.880 0.979 
12.900 0.978 
12.920 0.978 
12.940 0.998 
12.960 1.001 
12.980 1.000 
13.000 1.003 
13.020 0.989 
13.040 0.975 
13.060 0.954 
13.080 0.937 
13.100 0.931 
13.120 0.929 
13.140 0.918 
13.160 0.894 
13.180 0.867 
13.200 0.855 
13.220 0.861 
13.240 0.848 
13.260 0.823 
13.280 0.813 
13.300 0.818 
13.320 0.836 
13.340 0.843 
13.360 0.830 
13.380 0.812 
13.400 0.830 
13.420 0.876 
13.440 0.907 
13.460 0.937 
13.480 0.960 
13.500 1.016 
13.520 1.072 
13.540 1.120 
13.560 1.182 
13.580 1.238 
13.600 1.314 
13.620 1.394 
13.640 1.465 
13.660 1.523 
13.680 1.560 
13.700 1.589 
13.720 1.615 
13.740 1.630 
13.760 1.607 
13.780 1.542 
13.800 1.470 
13.820 1.390 
13.840 1.315 
13.860 1.209 
13.880 1.085 
13.900 0.972 
13.920 0.876 
13.940 0.812 
13.960 0.766 
13.980 0.741 
14.000 0.727 
14.020 0.710 
14.040 0.691 
14.060 0.673 
14.080 0.656 
14.100 0.644 
14.120 0.636 
14.140 0.638 
14.160 0.644 
14.180 0.660 
14.200 0.681 
14.220 0.696 
14.240 0.701 
14.260 0.694 
14.280 0.691 
14.300 0.699 
14.320 0.703 
14.340 0.695 
14.360 0.680 
14.380 0.679 
14.400 0.693 
14.420 0.710 
14.440 0.725 
14.460 0.730 
14.480 0.726 
14.500 0.723 
14.520 0.712 
14.540 0.699 
14.560 0.680 
14.580 0.673 
14.600 0.682 
14.620 0.693 
14.640 0.702 
14.660 0.698 
14.680 0.692 
14.700 0.690 
14.720 0.685 
14.740 0.673 
14.760 0.658 
14.780 0.639 
14.800 0.617 
14.820 0.593 
14.840 0.575 
14.860 0.563 
14.880 0.552 
14.900 0.532 
14.920 0.502 
14.940 0.478 
14.960 0.457 
14.980 0.438 
15.000 0.411 
15.020 0.374 
15.040 0.344 
15.060 0.315 
15.080 0.299 
15.100 0.284 
15.120 0.283 
15.140 0.309 
15.160 0.360 
15.180 0.436 
15.200 0.525 
15.220 0.618 
15.240 0.691 
15.260 0.761 
15.280 0.861 
15.300 0.999 
15.320 1.123 
15.340 1.141 
15.360 1.030 
15.380 0.876 
15.400 0.813 
15.420 0.891 
15.440 1.037 
15.460 1.140 
15.480 1.146 
15.500 1.067 
15.520 0.985 
15.540 0.954 
15.560 0.967 
15.580 0.983 
15.600 0.964 
15.620 0.945 
15.640 0.931 
15.660 0.944 
15.680 0.953 
15.700 0.957 
15.720 0.957 
15.740 0.946 
15.760 0.941 
15.780 0.922 
15.800 0.918 
15.820 0.914 
15.840 0.905 
15.860 0.899 
15.880 0.890 
15.900 0.886 
15.920 0.873 
15.940 0.865 
15.960 0.866 
15.980 0.862 
16.000 0.862 
16.020 0.872 
16.040 0.903 
16.060 0.936 
16.080 0.966 
16.100 1.002 
16.120 1.038 
16.140 1.081 
16.160 1.127 
16.180 1.190 
16.200 1.275 
16.220 1.349 
16.240 1.407 
16.260 1.459 
16.280 1.514 
16.300 1.554 
16.320 1.569 
16.340 1.567 
16.360 1.560 
16.380 1.532 
16.400 1.484 
16.420 1.420 
16.440 1.342 
16.460 1.260 
16.480 1.157 
16.500 1.049 
16.520 0.956 
16.540 0.876 
16.560 0.813 
16.580 0.760 
16.600 0.723 
16.620 0.701 
16.640 0.674 
16.660 0.664 
16.680 0.665 
16.700 0.652 
16.720 0.640 
16.740 0.642 
16.760 0.655 
16.780 0.672 
16.800 0.683 
16.820 0.702 
16.840 0.727 
16.860 0.747 
16.880 0.756 
16.900 0.751 
16.920 0.742 
16.940 0.733 
16.960 0.724 
16.980 0.730 
17.000 0.735 
17.020 0.732 
17.040 0.737 
17.060 0.752 
17.080 0.767 
17.100 0.763 
17.120 0.761 
17.140 0.764 
17.160 0.759 
17.180 0.745 
17.200 0.731 
17.220 0.724 
17.240 0.729 
17.260 0.736 
17.280 0.732 
17.300 0.722 
17.320 0.708 
17.340 0.693 
17.360 0.683 
17.380 0.677 
17.400 0.668 
17.420 0.645 
17.440 0.614 
17.460 0.597 
17.480 0.589 
17.500 0.582 
17.520 0.557 
17.540 0.537 
17.560 0.524 
17.580 0.495 
17.600 0.460 
17.620 0.422 
17.640 0.399 
17.660 0.389 
17.680 0.383 
17.700 0.384 
17.720 0.377 
17.740 0.384 
17.760 0.412 
17.780 0.452 
17.800 0.505 
17.820 0.563 
17.840 0.629 
17.860 0.694 
17.880 0.784 
17.900 0.913 
17.920 1.030 
17.940 1.065 
17.960 1.022 
17.980 0.953 
18.000 0.906 
18.020 0.876 
18.040 0.920 
18.060 1.050 
18.080 1.147 
18.100 1.139 
18.120 1.042 
18.140 0.971 
18.160 0.950 
18.180 0.950 
18.200 0.956 
18.220 0.956 
18.240 0.952 
18.260 0.951 
18.280 0.967 
18.300 0.978 
18.320 0.963 
18.340 0.907 
18.360 0.823 
