# Supplementary material for: Pacing the phasing of leg and arm movements in breaststroke swimming to minimize intra-cyclic velocity fluctuations
Source: PLoS One. 2017 Oct 12;12(10):e0186160. doi: 10.1371/journal.pone.0186160 (PMC5638342; doi:10.1371/journal.pone.0186160)
Supplement: S1 Archive — (ZIP) [file pone.0186160.s003.zip › P5_135_veldata.txt]

% t vx 
0.000 0.016 
0.020 0.155 
0.040 0.392 
0.060 0.553 
0.080 0.645 
0.100 0.661 
0.120 0.643 
0.140 0.612 
0.160 0.580 
0.180 0.567 
0.200 0.555 
0.220 0.544 
0.240 0.538 
0.260 0.528 
0.280 0.522 
0.300 0.509 
0.320 0.510 
0.340 0.511 
0.360 0.494 
0.380 0.464 
0.400 0.428 
0.420 0.396 
0.440 0.384 
0.460 0.384 
0.480 0.376 
0.500 0.360 
0.520 0.364 
0.540 0.406 
0.560 0.467 
0.580 0.548 
0.600 0.628 
0.620 0.718 
0.640 0.797 
0.660 0.877 
0.680 0.959 
0.700 1.063 
0.720 1.170 
0.740 1.209 
0.760 1.118 
0.780 0.954 
0.800 0.879 
0.820 0.932 
0.840 1.042 
0.860 1.090 
0.880 1.050 
0.900 0.977 
0.920 0.906 
0.940 0.879 
0.960 0.882 
0.980 0.902 
1.000 0.918 
1.020 0.908 
1.040 0.930 
1.060 0.958 
1.080 0.956 
1.100 0.938 
1.120 0.937 
1.140 0.960 
1.160 0.960 
1.180 0.944 
1.200 0.928 
1.220 0.908 
1.240 0.882 
1.260 0.854 
1.280 0.822 
1.300 0.801 
1.320 0.809 
1.340 0.812 
1.360 0.797 
1.380 0.777 
1.400 0.768 
1.420 0.760 
1.440 0.747 
1.460 0.748 
1.480 0.778 
1.500 0.816 
1.520 0.851 
1.540 0.870 
1.560 0.882 
1.580 0.926 
1.600 0.964 
1.620 1.026 
1.640 1.107 
1.660 1.199 
1.680 1.276 
1.700 1.302 
1.720 1.355 
1.740 1.433 
1.760 1.521 
1.780 1.600 
1.800 1.642 
1.820 1.650 
1.840 1.629 
1.860 1.590 
1.880 1.520 
1.900 1.408 
1.920 1.284 
1.940 1.181 
1.960 1.079 
1.980 0.981 
2.000 0.916 
2.020 0.875 
2.040 0.842 
2.060 0.789 
2.080 0.731 
2.100 0.706 
2.120 0.703 
2.140 0.707 
2.160 0.709 
2.180 0.701 
2.200 0.711 
2.220 0.724 
2.240 0.730 
2.260 0.737 
2.280 0.731 
2.300 0.732 
2.320 0.733 
2.340 0.729 
2.360 0.732 
2.380 0.739 
2.400 0.743 
2.420 0.735 
2.440 0.720 
2.460 0.713 
2.480 0.712 
2.500 0.717 
2.520 0.721 
2.540 0.720 
2.560 0.722 
2.580 0.725 
2.600 0.729 
2.620 0.728 
2.640 0.723 
2.660 0.708 
2.680 0.686 
2.700 0.669 
2.720 0.657 
2.740 0.645 
2.760 0.632 
2.780 0.620 
2.800 0.603 
2.820 0.582 
2.840 0.568 
2.860 0.569 
2.880 0.578 
2.900 0.581 
2.920 0.561 
2.940 0.525 
2.960 0.501 
2.980 0.501 
3.000 0.508 
3.020 0.498 
3.040 0.464 
3.060 0.424 
3.080 0.390 
3.100 0.372 
3.120 0.362 
3.140 0.370 
3.160 0.403 
3.180 0.469 
3.200 0.567 
3.220 0.663 
3.240 0.739 
3.260 0.806 
3.280 0.900 
3.300 1.020 
3.320 1.122 
3.340 1.131 
3.360 1.049 
3.380 0.933 
3.400 0.869 
3.420 0.921 
3.440 1.033 
3.460 1.124 
3.480 1.112 
3.500 1.022 
3.520 0.959 
3.540 0.961 
3.560 0.993 
3.580 0.990 
3.600 0.957 
3.620 0.922 
3.640 0.920 
3.660 0.933 
3.680 0.947 
3.700 0.952 
3.720 0.941 
3.740 0.931 
3.760 0.910 
3.780 0.920 
3.800 0.931 
3.820 0.940 
3.840 0.931 
3.860 0.902 
3.880 0.892 
3.900 0.876 
3.920 0.859 
3.940 0.846 
3.960 0.845 
3.980 0.849 
4.000 0.829 
4.020 0.817 
4.040 0.823 
4.060 0.824 
4.080 0.811 
4.100 0.817 
4.120 0.845 
4.140 0.864 
4.160 0.889 
4.180 0.911 
4.200 0.955 
4.220 0.997 
4.240 1.050 
4.260 1.127 
4.280 1.216 
4.300 1.325 
4.320 1.410 
4.340 1.461 
4.360 1.486 
4.380 1.527 
4.400 1.576 
4.420 1.620 
4.440 1.630 
4.460 1.591 
4.480 1.514 
4.500 1.417 
4.520 1.331 
4.540 1.241 
4.560 1.155 
4.580 1.069 
4.600 0.990 
4.620 0.920 
4.640 0.863 
4.660 0.811 
4.680 0.752 
4.700 0.716 
4.720 0.697 
4.740 0.686 
4.760 0.675 
4.780 0.671 
4.800 0.678 
4.820 0.675 
4.840 0.673 
4.860 0.674 
4.880 0.682 
4.900 0.687 
4.920 0.689 
4.940 0.686 
4.960 0.686 
4.980 0.687 
5.000 0.690 
5.020 0.695 
5.040 0.701 
5.060 0.707 
5.080 0.707 
5.100 0.702 
5.120 0.695 
5.140 0.699 
5.160 0.706 
5.180 0.707 
5.200 0.695 
5.220 0.683 
5.240 0.674 
5.260 0.665 
5.280 0.658 
5.300 0.648 
5.320 0.632 
5.340 0.611 
5.360 0.595 
5.380 0.585 
5.400 0.583 
5.420 0.571 
5.440 0.549 
5.460 0.528 
5.480 0.514 
5.500 0.504 
5.520 0.488 
5.540 0.468 
5.560 0.449 
5.580 0.417 
5.600 0.385 
5.620 0.344 
5.640 0.319 
5.660 0.315 
5.680 0.324 
5.700 0.344 
5.720 0.383 
5.740 0.468 
5.760 0.570 
5.780 0.674 
5.800 0.754 
5.820 0.847 
5.840 0.958 
5.860 1.047 
5.880 1.060 
5.900 0.981 
5.920 0.888 
5.940 0.832 
5.960 0.882 
5.980 1.005 
6.000 1.099 
6.020 1.103 
6.040 1.026 
6.060 0.974 
6.080 0.963 
6.100 0.970 
6.120 0.969 
6.140 0.953 
6.160 0.936 
6.180 0.939 
6.200 0.954 
6.220 0.964 
6.240 0.970 
6.260 0.969 
6.280 0.967 
6.300 0.946 
6.320 0.926 
6.340 0.921 
6.360 0.925 
6.380 0.931 
6.400 0.925 
6.420 0.910 
6.440 0.914 
6.460 0.919 
6.480 0.900 
6.500 0.865 
6.520 0.837 
6.540 0.835 
6.560 0.842 
6.580 0.841 
6.600 0.838 
6.620 0.856 
6.640 0.912 
6.660 0.955 
6.680 0.975 
6.700 1.001 
6.720 1.043 
6.740 1.118 
6.760 1.189 
6.780 1.260 
6.800 1.341 
6.820 1.411 
6.840 1.472 
6.860 1.520 
6.880 1.570 
6.900 1.626 
6.920 1.656 
6.940 1.651 
6.960 1.629 
6.980 1.603 
7.000 1.551 
7.020 1.462 
7.040 1.339 
7.060 1.216 
7.080 1.103 
7.100 0.984 
7.120 0.883 
7.140 0.817 
7.160 0.790 
7.180 0.765 
7.200 0.724 
7.220 0.687 
7.240 0.673 
7.260 0.676 
7.280 0.674 
7.300 0.661 
7.320 0.655 
7.340 0.661 
7.360 0.678 
7.380 0.693 
7.400 0.695 
7.420 0.692 
7.440 0.692 
7.460 0.711 
7.480 0.744 
7.500 0.764 
7.520 0.766 
7.540 0.753 
7.560 0.746 
7.580 0.738 
7.600 0.739 
7.620 0.745 
7.640 0.745 
7.660 0.733 
7.680 0.721 
7.700 0.729 
7.720 0.737 
7.740 0.727 
7.760 0.700 
7.780 0.676 
7.800 0.664 
7.820 0.653 
7.840 0.635 
7.860 0.613 
7.880 0.594 
7.900 0.577 
7.920 0.572 
7.940 0.572 
7.960 0.558 
7.980 0.538 
8.000 0.531 
8.020 0.537 
8.040 0.517 
8.060 0.475 
8.080 0.445 
8.100 0.430 
8.120 0.426 
8.140 0.415 
8.160 0.424 
8.180 0.462 
8.200 0.523 
8.220 0.607 
8.240 0.692 
8.260 0.770 
8.280 0.848 
8.300 0.925 
8.320 1.034 
8.340 1.159 
8.360 1.242 
8.380 1.227 
8.400 1.088 
8.420 0.966 
8.440 0.946 
8.460 1.037 
8.480 1.138 
8.500 1.141 
8.520 1.085 
8.540 1.012 
8.560 0.999 
8.580 1.013 
8.600 1.005 
8.620 0.984 
8.640 0.954 
8.660 0.963 
8.680 0.975 
8.700 0.992 
8.720 0.987 
8.740 0.964 
8.760 0.961 
8.780 0.952 
8.800 0.953 
8.820 0.931 
8.840 0.910 
8.860 0.914 
8.880 0.909 
8.900 0.903 
8.920 0.897 
8.940 0.893 
8.960 0.882 
8.980 0.870 
9.000 0.877 
9.020 0.886 
9.040 0.899 
9.060 0.912 
9.080 0.944 
9.100 0.975 
9.120 1.021 
9.140 1.091 
9.160 1.155 
9.180 1.212 
9.200 1.268 
9.220 1.351 
9.240 1.438 
9.260 1.507 
9.280 1.555 
9.300 1.603 
9.320 1.646 
9.340 1.663 
9.360 1.652 
9.380 1.614 
9.400 1.539 
9.420 1.441 
9.440 1.334 
9.460 1.231 
9.480 1.138 
9.500 1.054 
9.520 0.976 
9.540 0.906 
9.560 0.852 
9.580 0.812 
9.600 0.765 
9.620 0.719 
9.640 0.689 
9.660 0.679 
9.680 0.683 
9.700 0.686 
9.720 0.682 
9.740 0.672 
9.760 0.669 
9.780 0.686 
9.800 0.695 
9.820 0.693 
9.840 0.683 
9.860 0.674 
9.880 0.682 
9.900 0.682 
9.920 0.687 
9.940 0.693 
9.960 0.696 
9.980 0.707 
10.000 0.716 
10.020 0.722 
10.040 0.723 
10.060 0.729 
10.080 0.731 
10.100 0.725 
10.120 0.717 
10.140 0.716 
10.160 0.718 
10.180 0.717 
10.200 0.715 
10.220 0.701 
10.240 0.679 
10.260 0.663 
10.280 0.660 
10.300 0.654 
10.320 0.635 
10.340 0.609 
10.360 0.589 
10.380 0.582 
10.400 0.589 
10.420 0.596 
10.440 0.583 
10.460 0.548 
10.480 0.518 
10.500 0.512 
10.520 0.513 
10.540 0.504 
10.560 0.489 
10.580 0.476 
10.600 0.453 
10.620 0.429 
10.640 0.404 
10.660 0.397 
10.680 0.397 
10.700 0.407 
10.720 0.425 
10.740 0.442 
10.760 0.481 
10.780 0.545 
10.800 0.618 
10.820 0.677 
10.840 0.755 
10.860 0.870 
10.880 1.014 
10.900 1.104 
10.920 1.088 
10.940 0.985 
10.960 0.871 
10.980 0.837 
11.000 0.905 
11.020 1.031 
11.040 1.125 
11.060 1.126 
11.080 1.061 
11.100 0.996 
11.120 0.960 
11.140 0.974 
11.160 0.986 
11.180 0.983 
11.200 0.954 
11.220 0.938 
11.240 0.949 
11.260 0.937 
11.280 0.931 
11.300 0.927 
11.320 0.931 
11.340 0.926 
11.360 0.916 
11.380 0.918 
11.400 0.915 
11.420 0.889 
11.440 0.872 
11.460 0.871 
11.480 0.878 
11.500 0.878 
11.520 0.850 
11.540 0.832 
11.560 0.816 
11.580 0.811 
11.600 0.821 
11.620 0.832 
11.640 0.845 
11.660 0.847 
11.680 0.844 
11.700 0.842 
11.720 0.845 
11.740 0.886 
11.760 0.952 
11.780 1.008 
11.800 1.067 
11.820 1.142 
11.840 1.235 
11.860 1.311 
11.880 1.365 
11.900 1.421 
11.920 1.470 
11.940 1.520 
11.960 1.575 
11.980 1.621 
12.000 1.636 
12.020 1.611 
12.040 1.555 
12.060 1.469 
12.080 1.387 
12.100 1.322 
12.120 1.247 
12.140 1.153 
12.160 1.067 
12.180 1.012 
12.200 0.958 
12.220 0.896 
12.240 0.836 
12.260 0.787 
12.280 0.763 
12.300 0.742 
12.320 0.733 
12.340 0.721 
12.360 0.731 
12.380 0.748 
12.400 0.766 
12.420 0.775 
12.440 0.768 
12.460 0.762 
12.480 0.753 
12.500 0.752 
12.520 0.745 
12.540 0.734 
12.560 0.722 
12.580 0.701 
12.600 0.680 
12.620 0.673 
12.640 0.689 
12.660 0.700 
12.680 0.694 
12.700 0.680 
12.720 0.676 
12.740 0.674 
12.760 0.670 
12.780 0.658 
12.800 0.639 
12.820 0.623 
12.840 0.614 
12.860 0.617 
12.880 0.618 
12.900 0.611 
12.920 0.591 
12.940 0.571 
12.960 0.567 
12.980 0.573 
13.000 0.574 
13.020 0.558 
13.040 0.545 
13.060 0.539 
13.080 0.524 
13.100 0.499 
13.120 0.468 
13.140 0.456 
13.160 0.444 
13.180 0.428 
13.200 0.431 
13.220 0.466 
13.240 0.523 
13.260 0.588 
13.280 0.664 
13.300 0.740 
13.320 0.798 
13.340 0.846 
13.360 0.932 
13.380 1.072 
13.400 1.218 
13.420 1.282 
13.440 1.207 
13.460 1.037 
13.480 0.905 
13.500 0.908 
13.520 1.012 
13.540 1.093 
13.560 1.073 
13.580 0.987 
13.600 0.929 
13.620 0.927 
13.640 0.932 
13.660 0.911 
13.680 0.904 
13.700 0.926 
13.720 0.953 
13.740 0.954 
13.760 0.927 
13.780 0.898 
13.800 0.893 
13.820 0.909 
13.840 0.916 
13.860 0.908 
13.880 0.892 
13.900 0.875 
13.920 0.850 
13.940 0.847 
13.960 0.860 
13.980 0.856 
14.000 0.834 
14.020 0.826 
14.040 0.831 
14.060 0.833 
14.080 0.824 
14.100 0.834 
14.120 0.862 
14.140 0.876 
14.160 0.898 
14.180 0.930 
14.200 0.984 
14.220 1.034 
14.240 1.086 
14.260 1.157 
14.280 1.224 
14.300 1.291 
14.320 1.348 
14.340 1.397 
14.360 1.451 
14.380 1.506 
14.400 1.563 
14.420 1.600 
14.440 1.603 
14.460 1.593 
14.480 1.550 
14.500 1.480 
14.520 1.390 
14.540 1.284 
14.560 1.166 
14.580 1.046 
14.600 0.951 
14.620 0.888 
14.640 0.832 
14.660 0.778 
14.680 0.739 
14.700 0.713 
14.720 0.693 
14.740 0.675 
14.760 0.660 
14.780 0.643 
14.800 0.641 
14.820 0.639 
14.840 0.638 
14.860 0.642 
14.880 0.655 
14.900 0.677 
14.920 0.686 
14.940 0.701 
14.960 0.714 
14.980 0.719 
15.000 0.707 
15.020 0.692 
15.040 0.684 
15.060 0.685 
15.080 0.693 
15.100 0.698 
15.120 0.710 
15.140 0.729 
15.160 0.749 
15.180 0.754 
15.200 0.742 
15.220 0.723 
15.240 0.710 
15.260 0.711 
15.280 0.721 
15.300 0.731 
15.320 0.731 
15.340 0.729 
15.360 0.721 
15.380 0.704 
15.400 0.686 
15.420 0.677 
15.440 0.677 
15.460 0.675 
15.480 0.666 
15.500 0.652 
15.520 0.635 
15.540 0.619 
15.560 0.608 
15.580 0.591 
15.600 0.565 
15.620 0.534 
15.640 0.513 
15.660 0.511 
15.680 0.509 
15.700 0.498 
15.720 0.487 
15.740 0.486 
15.760 0.471 
15.780 0.442 
15.800 0.414 
15.820 0.400 
15.840 0.399 
15.860 0.390 
15.880 0.397 
15.900 0.418 
15.920 0.435 
15.940 0.454 
15.960 0.495 
15.980 0.574 
16.000 0.665 
16.020 0.738 
16.040 0.817 
16.060 0.924 
16.080 1.012 
16.100 1.034 
16.120 0.984 
16.140 0.878 
16.160 0.796 
16.180 0.796 
16.200 0.892 
16.220 1.012 
16.240 1.052 
16.260 1.013 
16.280 0.939 
16.300 0.894 
16.320 0.900 
16.340 0.905 
16.360 0.888 
16.380 0.870 
16.400 0.876 
16.420 0.900 
16.440 0.919 
16.460 0.928 
16.480 0.932 
16.500 0.919 
16.520 0.895 
16.540 0.871 
16.560 0.865 
16.580 0.876 
16.600 0.871 
16.620 0.838 
16.640 0.809 
16.660 0.810 
16.680 0.830 
16.700 0.833 
16.720 0.820 
16.740 0.812 
16.760 0.822 
16.780 0.847 
16.800 0.876 
16.820 0.920 
16.840 0.957 
16.860 0.995 
16.880 1.033 
16.900 1.078 
16.920 1.150 
16.940 1.232 
16.960 1.318 
16.980 1.373 
17.000 1.413 
17.020 1.456 
17.040 1.503 
17.060 1.543 
17.080 1.557 
17.100 1.530 
17.120 1.459 
17.140 1.373 
17.160 1.293 
17.180 1.213 
17.200 1.131 
17.220 1.046 
17.240 0.967 
17.260 0.891 
17.280 0.823 
17.300 0.787 
17.320 0.764 
17.340 0.742 
17.360 0.709 
17.380 0.681 
17.400 0.680 
17.420 0.675 
17.440 0.666 
17.460 0.657 
17.480 0.659 
17.500 0.655 
17.520 0.648 
17.540 0.658 
17.560 0.684 
17.580 0.717 
17.600 0.720 
17.620 0.710 
17.640 0.707 
17.660 0.721 
17.680 0.730 
17.700 0.721 
17.720 0.720 
17.740 0.731 
17.760 0.738 
17.780 0.741 
17.800 0.749 
17.820 0.755 
17.840 0.749 
17.860 0.744 
17.880 0.749 
17.900 0.765 
17.920 0.768 
17.940 0.754 
17.960 0.732 
17.980 0.715 
18.000 0.700 
18.020 0.693 
18.040 0.693 
18.060 0.695 
18.080 0.689 
18.100 0.660 
18.120 0.628 
18.140 0.608 
18.160 0.606 
18.180 0.605 
18.200 0.597 
18.220 0.586 
18.240 0.564 
18.260 0.537 
18.280 0.509 
18.300 0.496 
18.320 0.488 
18.340 0.461 
18.360 0.434 
18.380 0.397 
18.400 0.371 
18.420 0.344 
18.440 0.330 
18.460 0.341 
18.480 0.350 
18.500 0.360 
18.520 0.364 
18.540 0.388 
18.560 0.429 
18.580 0.475 
18.600 0.536 
18.620 0.614 
18.640 0.702 
18.660 0.788 
18.680 0.878 
18.700 0.949 
18.720 0.956 
18.740 0.905 
18.760 0.811 
18.780 0.751 
18.800 0.761 
18.820 0.867 
18.840 0.997 
18.860 0.978 
18.880 0.753 
