# Supplementary material for: Pacing the phasing of leg and arm movements in breaststroke swimming to minimize intra-cyclic velocity fluctuations
Source: PLoS One. 2017 Oct 12;12(10):e0186160. doi: 10.1371/journal.pone.0186160 (PMC5638342; doi:10.1371/journal.pone.0186160)
Supplement: S1 Archive — (ZIP) [file pone.0186160.s003.zip › P5_180_veldata.txt]

% t vx 
0.000 0.417 
0.020 0.601 
0.040 0.843 
0.060 0.932 
0.080 0.960 
0.100 0.964 
0.120 0.967 
0.140 0.963 
0.160 0.946 
0.180 0.923 
0.200 0.917 
0.220 0.915 
0.240 0.907 
0.260 0.885 
0.280 0.864 
0.300 0.865 
0.320 0.882 
0.340 0.892 
0.360 0.874 
0.380 0.852 
0.400 0.855 
0.420 0.866 
0.440 0.852 
0.460 0.827 
0.480 0.825 
0.500 0.842 
0.520 0.845 
0.540 0.826 
0.560 0.815 
0.580 0.822 
0.600 0.823 
0.620 0.803 
0.640 0.776 
0.660 0.766 
0.680 0.776 
0.700 0.786 
0.720 0.787 
0.740 0.775 
0.760 0.751 
0.780 0.734 
0.800 0.729 
0.820 0.750 
0.840 0.798 
0.860 0.855 
0.880 0.899 
0.900 0.941 
0.920 0.996 
0.940 1.083 
0.960 1.158 
0.980 1.215 
1.000 1.293 
1.020 1.371 
1.040 1.459 
1.060 1.527 
1.080 1.574 
1.100 1.581 
1.120 1.540 
1.140 1.502 
1.160 1.467 
1.180 1.414 
1.200 1.315 
1.220 1.182 
1.240 1.043 
1.260 0.918 
1.280 0.831 
1.300 0.781 
1.320 0.757 
1.340 0.724 
1.360 0.674 
1.380 0.637 
1.400 0.624 
1.420 0.635 
1.440 0.646 
1.460 0.646 
1.480 0.647 
1.500 0.651 
1.520 0.658 
1.540 0.662 
1.560 0.668 
1.580 0.666 
1.600 0.658 
1.620 0.642 
1.640 0.618 
1.660 0.603 
1.680 0.597 
1.700 0.601 
1.720 0.592 
1.740 0.550 
1.760 0.521 
1.780 0.525 
1.800 0.546 
1.820 0.536 
1.840 0.500 
1.860 0.489 
1.880 0.485 
1.900 0.470 
1.920 0.448 
1.940 0.429 
1.960 0.409 
1.980 0.373 
2.000 0.349 
2.020 0.329 
2.040 0.322 
2.060 0.331 
2.080 0.352 
2.100 0.396 
2.120 0.469 
2.140 0.579 
2.160 0.680 
2.180 0.757 
2.200 0.815 
2.220 0.888 
2.240 0.997 
2.260 1.103 
2.280 1.140 
2.300 1.067 
2.320 0.941 
2.340 0.878 
2.360 0.941 
2.380 1.072 
2.400 1.159 
2.420 1.145 
2.440 1.057 
2.460 1.006 
2.480 1.003 
2.500 1.032 
2.520 1.039 
2.540 1.033 
2.560 1.052 
2.580 1.067 
2.600 1.084 
2.620 1.085 
2.640 1.065 
2.660 1.052 
2.680 1.037 
2.700 1.033 
2.720 1.032 
2.740 1.016 
2.760 1.018 
2.780 1.007 
2.800 1.008 
2.820 1.000 
2.840 0.994 
2.860 0.992 
2.880 0.983 
2.900 0.970 
2.920 0.958 
2.940 0.956 
2.960 0.951 
2.980 0.951 
3.000 0.941 
3.020 0.941 
3.040 0.923 
3.060 0.910 
3.080 0.902 
3.100 0.889 
3.120 0.886 
3.140 0.865 
3.160 0.855 
3.180 0.862 
3.200 0.867 
3.220 0.857 
3.240 0.832 
3.260 0.832 
3.280 0.841 
3.300 0.831 
3.320 0.824 
3.340 0.830 
3.360 0.833 
3.380 0.846 
3.400 0.875 
3.420 0.938 
3.440 0.996 
3.460 1.040 
3.480 1.098 
3.500 1.162 
3.520 1.242 
3.540 1.311 
3.560 1.378 
3.580 1.452 
3.600 1.514 
3.620 1.564 
3.640 1.589 
3.660 1.598 
3.680 1.591 
3.700 1.549 
3.720 1.484 
3.740 1.396 
3.760 1.314 
3.780 1.220 
3.800 1.115 
3.820 1.011 
3.840 0.928 
3.860 0.874 
3.880 0.824 
3.900 0.778 
3.920 0.733 
3.940 0.704 
3.960 0.687 
3.980 0.662 
4.000 0.639 
4.020 0.632 
4.040 0.640 
4.060 0.648 
4.080 0.641 
4.100 0.642 
4.120 0.651 
4.140 0.662 
4.160 0.667 
4.180 0.664 
4.200 0.659 
4.220 0.652 
4.240 0.659 
4.260 0.675 
4.280 0.688 
4.300 0.684 
4.320 0.678 
4.340 0.679 
4.360 0.681 
4.380 0.676 
4.400 0.653 
4.420 0.623 
4.440 0.598 
4.460 0.580 
4.480 0.575 
4.500 0.580 
4.520 0.582 
4.540 0.570 
4.560 0.533 
4.580 0.501 
4.600 0.485 
4.620 0.470 
4.640 0.448 
4.660 0.419 
4.680 0.393 
4.700 0.363 
4.720 0.323 
4.740 0.281 
4.760 0.268 
4.780 0.284 
4.800 0.321 
4.820 0.379 
4.840 0.459 
4.860 0.559 
4.880 0.654 
4.900 0.747 
4.920 0.860 
4.940 0.992 
4.960 1.090 
4.980 1.090 
5.000 0.979 
5.020 0.843 
5.040 0.796 
5.060 0.876 
5.080 1.034 
5.100 1.148 
5.120 1.159 
5.140 1.093 
5.160 1.030 
5.180 1.014 
5.200 1.023 
5.220 1.028 
5.240 1.015 
5.260 1.009 
5.280 1.002 
5.300 1.014 
5.320 1.002 
5.340 0.980 
5.360 0.961 
5.380 0.942 
5.400 0.949 
5.420 0.953 
5.440 0.957 
5.460 0.965 
5.480 0.969 
5.500 0.966 
5.520 0.946 
5.540 0.937 
5.560 0.946 
5.580 0.945 
5.600 0.937 
5.620 0.932 
5.640 0.932 
5.660 0.908 
5.680 0.883 
5.700 0.884 
5.720 0.885 
5.740 0.873 
5.760 0.852 
5.780 0.830 
5.800 0.821 
5.820 0.822 
5.840 0.837 
5.860 0.857 
5.880 0.852 
5.900 0.842 
5.920 0.842 
5.940 0.843 
5.960 0.854 
5.980 0.883 
6.000 0.942 
6.020 1.005 
6.040 1.064 
6.060 1.131 
6.080 1.221 
6.100 1.311 
6.120 1.397 
6.140 1.472 
6.160 1.556 
6.180 1.626 
6.200 1.654 
6.220 1.662 
6.240 1.672 
6.260 1.663 
6.280 1.629 
6.300 1.564 
6.320 1.481 
6.340 1.375 
6.360 1.272 
6.380 1.169 
6.400 1.059 
6.420 0.972 
6.440 0.923 
6.460 0.894 
6.480 0.854 
6.500 0.801 
6.520 0.765 
6.540 0.748 
6.560 0.729 
6.580 0.714 
6.600 0.706 
6.620 0.698 
6.640 0.696 
6.660 0.688 
6.680 0.691 
6.700 0.715 
6.720 0.732 
6.740 0.744 
6.760 0.744 
6.780 0.736 
6.800 0.714 
6.820 0.691 
6.840 0.693 
6.860 0.705 
6.880 0.697 
6.900 0.678 
6.920 0.669 
6.940 0.652 
6.960 0.620 
6.980 0.594 
7.000 0.590 
7.020 0.608 
7.040 0.604 
7.060 0.575 
7.080 0.544 
7.100 0.532 
7.120 0.532 
7.140 0.518 
7.160 0.500 
7.180 0.488 
7.200 0.481 
7.220 0.470 
7.240 0.437 
7.260 0.414 
7.280 0.388 
7.300 0.382 
7.320 0.389 
7.340 0.409 
7.360 0.474 
7.380 0.574 
7.400 0.685 
7.420 0.774 
7.440 0.866 
7.460 0.963 
7.480 1.063 
7.500 1.153 
7.520 1.206 
7.540 1.163 
7.560 1.028 
7.580 0.906 
7.600 0.926 
7.620 1.057 
7.640 1.158 
7.660 1.164 
7.680 1.093 
7.700 1.039 
7.720 1.016 
7.740 1.022 
7.760 1.041 
7.780 1.053 
7.800 1.053 
7.820 1.033 
7.840 1.010 
7.860 0.988 
7.880 1.000 
7.900 1.009 
7.920 1.023 
7.940 1.017 
7.960 1.010 
7.980 1.007 
8.000 0.998 
8.020 1.001 
8.040 0.988 
8.060 0.990 
8.080 0.968 
8.100 0.961 
8.120 0.961 
8.140 0.947 
8.160 0.935 
8.180 0.917 
8.200 0.914 
8.220 0.912 
8.240 0.900 
8.260 0.883 
8.280 0.869 
8.300 0.873 
8.320 0.880 
8.340 0.864 
8.360 0.843 
8.380 0.834 
8.400 0.830 
8.420 0.810 
8.440 0.797 
8.460 0.818 
8.480 0.849 
8.500 0.871 
8.520 0.896 
8.540 0.930 
8.560 0.981 
8.580 1.042 
8.600 1.096 
8.620 1.156 
8.640 1.228 
8.660 1.328 
8.680 1.426 
8.700 1.496 
8.720 1.553 
8.740 1.597 
8.760 1.631 
8.780 1.662 
8.800 1.674 
8.820 1.651 
8.840 1.588 
8.860 1.499 
8.880 1.390 
8.900 1.262 
8.920 1.151 
8.940 1.047 
8.960 0.947 
8.980 0.871 
9.000 0.824 
9.020 0.793 
9.040 0.745 
9.060 0.702 
9.080 0.669 
9.100 0.647 
9.120 0.631 
9.140 0.627 
9.160 0.639 
9.180 0.669 
9.200 0.706 
9.220 0.718 
9.240 0.706 
9.260 0.683 
9.280 0.676 
9.300 0.679 
9.320 0.681 
9.340 0.677 
9.360 0.668 
9.380 0.656 
9.400 0.628 
9.420 0.599 
9.440 0.585 
9.460 0.589 
9.480 0.595 
9.500 0.588 
9.520 0.578 
9.540 0.569 
9.560 0.552 
9.580 0.529 
9.600 0.502 
9.620 0.477 
9.640 0.452 
9.660 0.422 
9.680 0.398 
9.700 0.388 
9.720 0.393 
9.740 0.416 
9.760 0.446 
9.780 0.485 
9.800 0.549 
9.820 0.641 
9.840 0.726 
9.860 0.788 
9.880 0.870 
9.900 1.000 
9.920 1.129 
9.940 1.187 
9.960 1.137 
9.980 1.014 
10.000 0.908 
10.020 0.905 
10.040 1.023 
10.060 1.163 
10.080 1.209 
10.100 1.131 
10.120 1.035 
10.140 1.012 
10.160 1.045 
10.180 1.062 
10.200 1.049 
10.220 1.047 
10.240 1.053 
10.260 1.066 
10.280 1.069 
10.300 1.057 
10.320 1.038 
10.340 1.024 
10.360 1.012 
10.380 1.005 
10.400 1.004 
10.420 1.013 
10.440 1.011 
10.460 0.998 
10.480 0.988 
10.500 0.978 
10.520 0.975 
10.540 0.980 
10.560 0.972 
10.580 0.964 
10.600 0.948 
10.620 0.940 
10.640 0.929 
10.660 0.914 
10.680 0.916 
10.700 0.910 
10.720 0.889 
10.740 0.875 
10.760 0.885 
10.780 0.891 
10.800 0.877 
10.820 0.853 
10.840 0.832 
10.860 0.825 
10.880 0.826 
10.900 0.837 
10.920 0.839 
10.940 0.829 
10.960 0.829 
10.980 0.835 
11.000 0.863 
11.020 0.907 
11.040 0.959 
11.060 1.007 
11.080 1.048 
11.100 1.103 
11.120 1.183 
11.140 1.274 
11.160 1.363 
11.180 1.440 
11.200 1.516 
11.220 1.585 
11.240 1.626 
11.260 1.647 
11.280 1.663 
11.300 1.677 
11.320 1.654 
11.340 1.580 
11.360 1.469 
11.380 1.347 
11.400 1.242 
11.420 1.149 
11.440 1.072 
11.460 0.993 
11.480 0.915 
11.500 0.859 
11.520 0.821 
11.540 0.798 
11.560 0.770 
11.580 0.739 
11.600 0.706 
11.620 0.683 
11.640 0.676 
11.660 0.661 
11.680 0.646 
11.700 0.648 
11.720 0.681 
11.740 0.715 
11.760 0.720 
11.780 0.707 
11.800 0.697 
11.820 0.618 
11.840 0.594 
11.860 0.592 
11.880 0.593 
11.900 0.592 
11.920 0.579 
11.940 0.578 
11.960 0.567 
11.980 0.545 
12.000 0.541 
12.020 0.534 
12.040 0.521 
12.060 0.507 
12.080 0.493 
12.100 0.483 
12.120 0.469 
12.140 0.461 
12.160 0.455 
12.180 0.430 
12.200 0.419 
12.220 0.416 
12.240 0.407 
12.260 0.379 
12.280 0.353 
12.300 0.348 
12.320 0.352 
12.340 0.384 
12.360 0.449 
12.380 0.557 
12.400 0.667 
12.420 0.755 
12.440 0.826 
12.460 0.890 
12.480 0.993 
12.500 1.110 
12.520 1.174 
12.540 1.114 
12.560 0.960 
12.580 0.871 
12.600 0.917 
12.620 1.068 
12.640 1.161 
12.660 1.146 
12.680 1.071 
12.700 1.021 
12.720 1.025 
12.740 1.041 
12.760 1.055 
12.780 1.049 
12.800 1.053 
12.820 1.055 
12.840 1.058 
12.860 1.058 
12.880 1.049 
12.900 1.037 
12.920 1.033 
12.940 1.034 
12.960 1.036 
12.980 1.026 
13.000 1.022 
13.020 1.014 
13.040 1.012 
13.060 1.004 
13.080 0.981 
13.100 0.973 
13.120 0.963 
13.140 0.956 
13.160 0.937 
13.180 0.913 
13.200 0.902 
13.220 0.895 
13.240 0.889 
13.260 0.873 
13.280 0.868 
13.300 0.873 
13.320 0.867 
13.340 0.841 
13.360 0.822 
13.380 0.839 
13.400 0.854 
13.420 0.838 
13.440 0.801 
13.460 0.774 
13.480 0.785 
13.500 0.805 
13.520 0.811 
13.540 0.804 
13.560 0.809 
13.580 0.848 
13.600 0.886 
13.620 0.924 
13.640 0.958 
13.660 1.008 
13.680 1.073 
13.700 1.139 
13.720 1.217 
13.740 1.294 
13.760 1.376 
13.780 1.442 
13.800 1.493 
13.820 1.548 
13.840 1.598 
13.860 1.627 
13.880 1.620 
13.900 1.595 
13.920 1.549 
13.940 1.479 
13.960 1.392 
13.980 1.298 
14.000 1.199 
14.020 1.095 
14.040 1.000 
14.060 0.913 
14.080 0.844 
14.100 0.800 
14.120 0.776 
14.140 0.747 
14.160 0.703 
14.180 0.665 
14.200 0.637 
14.220 0.615 
14.240 0.585 
14.260 0.556 
14.280 0.548 
14.300 0.568 
14.320 0.600 
14.340 0.625 
14.360 0.642 
14.380 0.656 
14.400 0.662 
14.420 0.648 
14.440 0.628 
14.460 0.616 
14.480 0.614 
14.500 0.615 
14.520 0.608 
14.540 0.591 
14.560 0.570 
14.580 0.553 
14.600 0.543 
14.620 0.546 
14.640 0.555 
14.660 0.562 
14.680 0.555 
14.700 0.534 
14.720 0.512 
14.740 0.506 
14.760 0.506 
14.780 0.481 
14.800 0.439 
14.820 0.407 
14.840 0.388 
14.860 0.374 
14.880 0.352 
14.900 0.349 
14.920 0.357 
14.940 0.400 
14.960 0.485 
14.980 0.582 
15.000 0.665 
15.020 0.740 
15.040 0.830 
15.060 0.949 
15.080 1.075 
15.100 1.134 
15.120 1.068 
15.140 0.916 
15.160 0.817 
15.180 0.863 
15.200 1.025 
15.220 1.181 
15.240 1.223 
15.260 1.149 
15.280 1.054 
15.300 1.030 
15.320 1.049 
15.340 1.056 
15.360 1.063 
15.380 1.075 
15.400 1.086 
15.420 1.085 
15.440 1.074 
15.460 1.069 
15.480 1.041 
15.500 1.013 
15.520 1.002 
15.540 1.006 
15.560 1.008 
15.580 1.003 
15.600 0.993 
15.620 0.986 
15.640 0.981 
15.660 0.971 
15.680 0.962 
15.700 0.940 
15.720 0.935 
15.740 0.927 
15.760 0.918 
15.780 0.912 
15.800 0.903 
15.820 0.895 
15.840 0.885 
15.860 0.878 
15.880 0.878 
15.900 0.873 
15.920 0.869 
15.940 0.858 
15.960 0.832 
15.980 0.802 
16.000 0.786 
16.020 0.779 
16.040 0.781 
16.060 0.785 
16.080 0.787 
16.100 0.782 
16.120 0.770 
16.140 0.761 
16.160 0.753 
16.180 0.745 
16.200 0.747 
16.220 0.764 
16.240 0.793 
16.260 0.821 
16.280 0.840 
16.300 0.861 
16.320 0.898 
16.340 0.951 
16.360 1.023 
16.380 1.097 
16.400 1.165 
16.420 1.238 
16.440 1.314 
16.460 1.398 
16.480 1.460 
16.500 1.506 
16.520 1.540 
16.540 1.550 
16.560 1.538 
16.580 1.509 
16.600 1.458 
16.620 1.378 
16.640 1.288 
16.660 1.200 
16.680 1.108 
16.700 1.001 
16.720 0.889 
16.740 0.796 
16.760 0.719 
16.780 0.669 
16.800 0.642 
16.820 0.623 
16.840 0.593 
16.860 0.556 
16.880 0.546 
16.900 0.565 
16.920 0.597 
16.940 0.625 
16.960 0.644 
16.980 0.661 
17.000 0.684 
17.020 0.698 
17.040 0.698 
17.060 0.686 
17.080 0.676 
17.100 0.680 
17.120 0.687 
17.140 0.694 
17.160 0.701 
17.180 0.708 
17.200 0.718 
17.220 0.714 
17.240 0.699 
17.260 0.693 
17.280 0.696 
17.300 0.697 
17.320 0.691 
17.340 0.685 
17.360 0.673 
17.380 0.653 
17.400 0.624 
17.420 0.602 
17.440 0.596 
17.460 0.594 
17.480 0.580 
17.500 0.556 
17.520 0.533 
17.540 0.506 
17.560 0.474 
17.580 0.427 
17.600 0.385 
17.620 0.348 
17.640 0.316 
17.660 0.303 
17.680 0.301 
17.700 0.321 
17.720 0.357 
17.740 0.420 
17.760 0.498 
17.780 0.573 
17.800 0.656 
17.820 0.767 
17.840 0.899 
17.860 1.005 
17.880 1.058 
17.900 1.041 
17.920 0.954 
17.940 0.851 
17.960 0.817 
17.980 0.915 
18.000 1.092 
18.020 1.179 
18.040 1.072 
18.060 0.802 
