# Supplementary material for: Pacing the phasing of leg and arm movements in breaststroke swimming to minimize intra-cyclic velocity fluctuations
Source: PLoS One. 2017 Oct 12;12(10):e0186160. doi: 10.1371/journal.pone.0186160 (PMC5638342; doi:10.1371/journal.pone.0186160)
Supplement: S1 Archive — (ZIP) [file pone.0186160.s003.zip › P5_225_veldata.txt]

% t vx 
0.000 0.299 
0.020 0.492 
0.040 0.846 
0.060 1.098 
0.080 1.175 
0.100 1.178 
0.120 1.174 
0.140 1.158 
0.160 1.142 
0.180 1.115 
0.200 1.098 
0.220 1.073 
0.240 1.059 
0.260 1.050 
0.280 1.038 
0.300 1.038 
0.320 1.031 
0.340 1.023 
0.360 1.024 
0.380 1.016 
0.400 1.008 
0.420 1.004 
0.440 1.002 
0.460 0.997 
0.480 0.997 
0.500 0.995 
0.520 0.988 
0.540 0.974 
0.560 0.969 
0.580 0.965 
0.600 0.954 
0.620 0.961 
0.640 0.962 
0.660 0.940 
0.680 0.925 
0.700 0.941 
0.720 0.949 
0.740 0.919 
0.760 0.900 
0.780 0.917 
0.800 0.929 
0.820 0.891 
0.840 0.854 
0.860 0.865 
0.880 0.895 
0.900 0.894 
0.920 0.860 
0.940 0.842 
0.960 0.856 
0.980 0.871 
1.000 0.864 
1.020 0.838 
1.040 0.825 
1.060 0.824 
1.080 0.826 
1.100 0.821 
1.120 0.811 
1.140 0.809 
1.160 0.807 
1.180 0.798 
1.200 0.777 
1.220 0.758 
1.240 0.745 
1.260 0.739 
1.280 0.743 
1.300 0.752 
1.320 0.762 
1.340 0.772 
1.360 0.799 
1.380 0.839 
1.400 0.882 
1.420 0.923 
1.440 0.965 
1.460 1.022 
1.480 1.101 
1.500 1.183 
1.520 1.262 
1.540 1.332 
1.560 1.408 
1.580 1.511 
1.600 1.597 
1.620 1.669 
1.640 1.702 
1.660 1.712 
1.680 1.708 
1.700 1.672 
1.720 1.636 
1.740 1.578 
1.760 1.487 
1.780 1.365 
1.800 1.220 
1.820 1.084 
1.840 0.959 
1.860 0.842 
1.880 0.726 
1.900 0.600 
1.920 0.491 
1.940 0.414 
1.960 0.360 
1.980 0.312 
2.000 0.255 
2.020 0.213 
2.040 0.193 
2.060 0.199 
2.080 0.226 
2.100 0.252 
2.120 0.279 
2.140 0.299 
2.160 0.321 
2.180 0.364 
2.200 0.426 
2.220 0.520 
2.240 0.633 
2.260 0.740 
2.280 0.836 
2.300 0.938 
2.320 1.070 
2.340 1.198 
2.360 1.235 
2.380 1.161 
2.400 1.033 
2.420 0.983 
2.440 1.074 
2.460 1.223 
2.480 1.322 
2.500 1.308 
2.520 1.225 
2.540 1.153 
2.560 1.143 
2.580 1.172 
2.600 1.181 
2.620 1.152 
2.640 1.128 
2.660 1.144 
2.680 1.163 
2.700 1.163 
2.720 1.142 
2.740 1.134 
2.760 1.151 
2.780 1.152 
2.800 1.136 
2.820 1.117 
2.840 1.102 
2.860 1.083 
2.880 1.079 
2.900 1.089 
2.920 1.087 
2.940 1.081 
2.960 1.071 
2.980 1.068 
3.000 1.062 
3.020 1.042 
3.040 1.043 
3.060 1.033 
3.080 1.027 
3.100 1.029 
3.120 1.014 
3.140 1.012 
3.160 0.996 
3.180 0.994 
3.200 0.990 
3.220 0.988 
3.240 0.984 
3.260 0.975 
3.280 0.966 
3.300 0.961 
3.320 0.965 
3.340 0.954 
3.360 0.944 
3.380 0.921 
3.400 0.930 
3.420 0.935 
3.440 0.938 
3.460 0.924 
3.480 0.893 
3.500 0.892 
3.520 0.890 
3.540 0.882 
3.560 0.877 
3.580 0.882 
3.600 0.884 
3.620 0.866 
3.640 0.849 
3.660 0.849 
3.680 0.834 
3.700 0.826 
3.720 0.830 
3.740 0.829 
3.760 0.806 
3.780 0.793 
3.800 0.809 
3.820 0.827 
3.840 0.819 
3.860 0.780 
3.880 0.755 
3.900 0.754 
3.920 0.771 
3.940 0.778 
3.960 0.762 
3.980 0.745 
4.000 0.733 
4.020 0.730 
4.040 0.734 
4.060 0.758 
4.080 0.801 
4.100 0.832 
4.120 0.851 
4.140 0.889 
4.160 0.944 
4.180 1.005 
4.200 1.059 
4.220 1.104 
4.240 1.159 
4.260 1.228 
4.280 1.327 
4.300 1.433 
4.320 1.516 
4.340 1.582 
4.360 1.631 
4.380 1.665 
4.400 1.672 
4.420 1.636 
4.440 1.570 
4.460 1.490 
4.480 1.411 
4.500 1.299 
4.520 1.154 
4.540 1.008 
4.560 0.889 
4.580 0.786 
4.600 0.677 
4.620 0.576 
4.640 0.479 
4.660 0.394 
4.680 0.330 
4.700 0.287 
4.720 0.259 
4.740 0.242 
4.760 0.227 
4.780 0.245 
4.800 0.264 
4.820 0.302 
4.840 0.310 
4.860 0.311 
4.880 0.336 
4.900 0.384 
4.920 0.473 
4.940 0.561 
4.960 0.661 
4.980 0.750 
5.000 0.843 
5.020 0.961 
5.040 1.098 
5.060 1.187 
5.080 1.168 
5.100 1.062 
5.120 0.975 
5.140 0.966 
5.160 1.062 
5.180 1.204 
5.200 1.285 
5.220 1.236 
5.240 1.141 
5.260 1.117 
5.280 1.137 
5.300 1.141 
5.320 1.111 
5.340 1.099 
5.360 1.120 
5.380 1.144 
5.400 1.162 
5.420 1.161 
5.440 1.148 
5.460 1.157 
5.480 1.164 
5.500 1.173 
5.520 1.162 
5.540 1.157 
5.560 1.153 
5.580 1.151 
5.600 1.150 
5.620 1.135 
5.640 1.130 
5.660 1.112 
5.680 1.109 
5.700 1.103 
5.720 1.086 
5.740 1.077 
5.760 1.064 
5.780 1.069 
5.800 1.061 
5.820 1.055 
5.840 1.055 
5.860 1.043 
5.880 1.021 
5.900 1.013 
5.920 1.014 
5.940 1.003 
5.960 0.994 
5.980 0.989 
6.000 0.986 
6.020 0.978 
6.040 0.980 
6.060 0.986 
6.080 0.964 
6.100 0.950 
6.120 0.953 
6.140 0.951 
6.160 0.931 
6.180 0.923 
6.200 0.934 
6.220 0.938 
6.240 0.918 
6.260 0.903 
6.280 0.915 
6.300 0.918 
6.320 0.898 
6.340 0.879 
6.360 0.901 
6.380 0.933 
6.400 0.953 
6.420 0.973 
6.440 1.009 
6.460 1.050 
6.480 1.065 
6.500 1.099 
6.520 1.169 
6.540 1.248 
6.560 1.317 
6.580 1.376 
6.600 1.444 
6.620 1.521 
6.640 1.620 
6.660 1.724 
6.680 1.806 
6.700 1.853 
6.720 1.879 
6.740 1.891 
6.760 1.859 
6.780 1.784 
6.800 1.686 
6.820 1.586 
6.840 1.487 
6.860 1.369 
6.880 1.230 
6.900 1.083 
6.920 0.947 
6.940 0.824 
6.960 0.710 
6.980 0.609 
7.000 0.532 
7.020 0.475 
7.040 0.428 
7.060 0.367 
7.080 0.291 
7.100 0.242 
7.120 0.212 
7.140 0.215 
7.160 0.229 
7.180 0.252 
7.200 0.283 
7.220 0.292 
7.240 0.311 
7.260 0.348 
7.280 0.413 
7.300 0.520 
7.320 0.631 
7.340 0.745 
7.360 0.833 
7.380 0.924 
7.400 1.048 
7.420 1.172 
7.440 1.252 
7.460 1.237 
7.480 1.143 
7.500 1.054 
7.520 1.044 
7.540 1.145 
7.560 1.285 
7.580 1.333 
7.600 1.275 
7.620 1.177 
7.640 1.137 
7.660 1.150 
7.680 1.171 
7.700 1.184 
7.720 1.164 
7.740 1.141 
7.760 1.135 
7.780 1.156 
7.800 1.172 
7.820 1.172 
7.840 1.175 
7.860 1.159 
7.880 1.132 
7.900 1.114 
7.920 1.120 
7.940 1.124 
7.960 1.120 
7.980 1.106 
8.000 1.091 
8.020 1.075 
8.040 1.055 
8.060 1.049 
8.080 1.035 
8.100 1.039 
8.120 1.035 
8.140 1.035 
8.160 1.030 
8.180 1.020 
8.200 1.005 
8.220 0.994 
8.240 0.990 
8.260 0.990 
8.280 0.990 
8.300 0.986 
8.320 0.987 
8.340 0.974 
8.360 0.972 
8.380 0.960 
8.400 0.960 
8.420 0.942 
8.440 0.924 
8.460 0.923 
8.480 0.922 
8.500 0.925 
8.520 0.921 
8.540 0.913 
8.560 0.891 
8.580 0.880 
8.600 0.878 
8.620 0.877 
8.640 0.882 
8.660 0.889 
8.680 0.885 
8.700 0.845 
8.720 0.825 
8.740 0.841 
8.760 0.853 
8.780 0.839 
8.800 0.820 
8.820 0.824 
8.840 0.831 
8.860 0.828 
8.880 0.807 
8.900 0.785 
8.920 0.795 
8.940 0.833 
8.960 0.874 
8.980 0.903 
9.000 0.937 
9.020 0.991 
9.040 1.039 
9.060 1.083 
9.080 1.151 
9.100 1.233 
9.120 1.314 
9.140 1.381 
9.160 1.451 
9.180 1.540 
9.200 1.641 
9.220 1.721 
9.240 1.754 
9.260 1.759 
9.280 1.750 
9.300 1.726 
9.320 1.668 
9.340 1.575 
9.360 1.454 
9.380 1.327 
9.400 1.209 
9.420 1.108 
9.440 1.007 
9.460 0.895 
9.480 0.778 
9.500 0.656 
9.520 0.550 
9.540 0.451 
9.560 0.363 
9.580 0.297 
9.600 0.271 
9.620 0.266 
9.640 0.281 
9.660 0.287 
9.680 0.288 
9.700 0.280 
9.720 0.270 
9.740 0.298 
9.760 0.353 
9.780 0.420 
9.800 0.479 
9.820 0.551 
9.840 0.632 
9.860 0.722 
9.880 0.793 
9.900 0.900 
9.920 1.036 
9.940 1.153 
9.960 1.176 
9.980 1.081 
10.000 0.977 
10.020 0.955 
10.040 1.060 
10.060 1.225 
10.080 1.321 
10.100 1.300 
10.120 1.208 
10.140 1.145 
10.160 1.158 
10.180 1.157 
10.200 1.127 
10.220 1.096 
10.240 1.102 
10.260 1.134 
10.280 1.139 
10.300 1.133 
10.320 1.129 
10.340 1.131 
10.360 1.137 
10.380 1.125 
10.400 1.122 
10.420 1.106 
10.440 1.099 
10.460 1.097 
10.480 1.097 
10.500 1.109 
10.520 1.099 
10.540 1.094 
10.560 1.087 
10.580 1.083 
10.600 1.074 
10.620 1.072 
10.640 1.069 
10.660 1.063 
10.680 1.057 
10.700 1.046 
10.720 0.943 
10.740 0.942 
10.760 0.951 
10.780 0.955 
10.800 0.944 
10.820 0.930 
10.840 0.929 
10.860 0.920 
10.880 0.907 
10.900 0.898 
10.920 0.913 
10.940 0.933 
10.960 0.936 
10.980 0.919 
11.000 0.903 
11.020 0.904 
11.040 0.896 
11.060 0.878 
11.080 0.858 
11.100 0.855 
11.120 0.875 
11.140 0.885 
11.160 0.880 
11.180 0.861 
11.200 0.834 
11.220 0.824 
11.240 0.842 
11.260 0.861 
11.280 0.847 
11.300 0.818 
11.320 0.804 
11.340 0.808 
11.360 0.798 
11.380 0.774 
11.400 0.759 
11.420 0.767 
11.440 0.790 
11.460 0.805 
11.480 0.795 
11.500 0.780 
11.520 0.793 
11.540 0.852 
11.560 0.916 
11.580 0.959 
11.600 0.995 
11.620 1.050 
11.640 1.124 
11.660 1.180 
11.680 1.243 
11.700 1.328 
11.720 1.429 
11.740 1.522 
11.760 1.596 
11.780 1.659 
11.800 1.713 
11.820 1.747 
11.840 1.750 
11.860 1.721 
11.880 1.655 
11.900 1.570 
11.920 1.471 
11.940 1.365 
11.960 1.254 
11.980 1.127 
12.000 0.995 
12.020 0.860 
12.040 0.725 
12.060 0.607 
12.080 0.499 
12.100 0.423 
12.120 0.383 
12.140 0.360 
12.160 0.331 
12.180 0.297 
12.200 0.277 
12.220 0.274 
12.240 0.277 
12.260 0.288 
12.280 0.313 
12.300 0.330 
12.320 0.345 
12.340 0.367 
12.360 0.423 
12.380 0.518 
12.400 0.628 
12.420 0.726 
12.440 0.801 
12.460 0.886 
12.480 1.023 
12.500 1.170 
12.520 1.253 
12.540 1.200 
12.560 1.048 
12.580 0.936 
12.600 0.964 
12.620 1.128 
12.640 1.281 
12.660 1.309 
12.680 1.213 
12.700 1.105 
12.720 1.071 
12.740 1.082 
12.760 1.094 
12.780 1.096 
12.800 1.106 
12.820 1.109 
12.840 1.092 
12.860 1.069 
12.880 1.068 
12.900 1.082 
12.920 1.097 
12.940 1.111 
12.960 1.121 
12.980 1.128 
13.000 1.119 
13.020 1.113 
13.040 1.100 
13.060 1.081 
13.080 1.073 
13.100 1.064 
13.120 1.064 
13.140 1.055 
13.160 1.041 
13.180 1.030 
13.200 1.005 
13.220 1.006 
13.240 1.004 
13.260 1.006 
13.280 0.999 
13.300 0.990 
13.320 0.978 
13.340 0.969 
13.360 0.965 
13.380 0.958 
13.400 0.951 
13.420 0.944 
13.440 0.948 
13.460 0.937 
13.480 0.936 
13.500 0.917 
13.520 0.913 
13.540 0.909 
13.560 0.899 
13.580 0.900 
13.600 0.892 
13.620 0.887 
13.640 0.883 
13.660 0.876 
13.680 0.866 
13.700 0.862 
13.720 0.864 
13.740 0.860 
13.760 0.838 
13.780 0.831 
13.800 0.841 
13.820 0.838 
13.840 0.824 
13.860 0.831 
13.880 0.841 
13.900 0.832 
13.920 0.814 
13.940 0.808 
13.960 0.821 
13.980 0.821 
14.000 0.807 
14.020 0.788 
14.040 0.783 
14.060 0.799 
14.080 0.806 
14.100 0.791 
14.120 0.765 
14.140 0.749 
14.160 0.754 
14.180 0.763 
14.200 0.777 
14.220 0.785 
14.240 0.781 
14.260 0.782 
14.280 0.804 
14.300 0.845 
14.320 0.889 
14.340 0.943 
14.360 0.998 
14.380 1.053 
14.400 1.117 
14.420 1.195 
14.440 1.286 
14.460 1.360 
14.480 1.420 
14.500 1.491 
14.520 1.558 
14.540 1.607 
14.560 1.635 
14.580 1.652 
14.600 1.660 
14.620 1.633 
14.640 1.568 
14.660 1.473 
14.680 1.363 
14.700 1.237 
14.720 1.105 
14.740 0.967 
14.760 0.838 
14.780 0.727 
14.800 0.618 
14.820 0.529 
14.840 0.452 
14.860 0.400 
14.880 0.358 
14.900 0.310 
14.920 0.263 
14.940 0.217 
14.960 0.196 
14.980 0.191 
15.000 0.198 
15.020 0.206 
15.040 0.222 
15.060 0.246 
15.080 0.287 
15.100 0.353 
15.120 0.437 
15.140 0.536 
15.160 0.628 
15.180 0.712 
15.200 0.793 
15.220 0.896 
15.240 1.036 
15.260 1.142 
15.280 1.153 
15.300 1.062 
15.320 0.956 
15.340 0.918 
15.360 0.971 
15.380 1.111 
15.400 1.219 
15.420 1.222 
15.440 1.131 
15.460 1.062 
15.480 1.062 
15.500 1.081 
15.520 1.079 
15.540 1.069 
15.560 1.072 
15.580 1.076 
15.600 1.075 
15.620 1.073 
15.640 1.096 
15.660 1.118 
15.680 1.142 
15.700 1.150 
15.720 1.160 
15.740 1.149 
15.760 1.131 
15.780 1.122 
15.800 1.116 
15.820 1.119 
15.840 1.103 
15.860 1.095 
15.880 1.079 
15.900 1.073 
15.920 1.072 
15.940 1.052 
15.960 1.020 
15.980 1.000 
16.000 1.013 
16.020 1.026 
16.040 1.017 
16.060 0.998 
16.080 0.994 
16.100 1.000 
16.120 1.009 
16.140 1.002 
16.160 0.965 
16.180 0.912 
16.200 0.880 
