# Supplementary material for: Pacing the phasing of leg and arm movements in breaststroke swimming to minimize intra-cyclic velocity fluctuations
Source: PLoS One. 2017 Oct 12;12(10):e0186160. doi: 10.1371/journal.pone.0186160 (PMC5638342; doi:10.1371/journal.pone.0186160)
Supplement: S1 Archive — (ZIP) [file pone.0186160.s003.zip › P5_270_veldata.txt]

% t vx 
0.000 -0.035 
0.020 0.237 
0.040 0.656 
0.060 0.906 
0.080 1.034 
0.100 1.060 
0.120 1.057 
0.140 1.054 
0.160 1.045 
0.180 1.030 
0.200 1.020 
0.220 1.016 
0.240 1.009 
0.260 0.992 
0.280 0.982 
0.300 0.979 
0.320 0.985 
0.340 0.988 
0.360 0.982 
0.380 0.993 
0.400 0.995 
0.420 0.965 
0.440 0.944 
0.460 0.956 
0.480 0.967 
0.500 0.939 
0.520 0.914 
0.540 0.925 
0.560 0.930 
0.580 0.907 
0.600 0.887 
0.620 0.898 
0.640 0.910 
0.660 0.901 
0.680 0.878 
0.700 0.864 
0.720 0.849 
0.740 0.831 
0.760 0.826 
0.780 0.844 
0.800 0.864 
0.820 0.849 
0.840 0.818 
0.860 0.797 
0.880 0.803 
0.900 0.809 
0.920 0.796 
0.940 0.771 
0.960 0.753 
0.980 0.753 
1.000 0.760 
1.020 0.764 
1.040 0.760 
1.060 0.753 
1.080 0.747 
1.100 0.746 
1.120 0.757 
1.140 0.774 
1.160 0.799 
1.180 0.829 
1.200 0.897 
1.220 0.973 
1.240 1.053 
1.260 1.135 
1.280 1.219 
1.300 1.307 
1.320 1.384 
1.340 1.475 
1.360 1.572 
1.380 1.647 
1.400 1.714 
1.420 1.759 
1.440 1.781 
1.460 1.745 
1.480 1.647 
1.500 1.530 
1.520 1.399 
1.540 1.271 
1.560 1.132 
1.580 0.997 
1.600 0.870 
1.620 0.737 
1.640 0.612 
1.660 0.507 
1.680 0.413 
1.700 0.345 
1.720 0.290 
1.740 0.262 
1.760 0.251 
1.780 0.243 
1.800 0.261 
1.820 0.275 
1.840 0.300 
1.860 0.334 
1.880 0.384 
1.900 0.464 
1.920 0.537 
1.940 0.611 
1.960 0.673 
1.980 0.736 
2.000 0.836 
2.020 0.986 
2.040 1.157 
2.060 1.261 
2.080 1.242 
2.100 1.134 
2.120 1.054 
2.140 1.081 
2.160 1.199 
2.180 1.289 
2.200 1.288 
2.220 1.200 
2.240 1.129 
2.260 1.130 
2.280 1.161 
2.300 1.161 
2.320 1.128 
2.340 1.119 
2.360 1.116 
2.380 1.113 
2.400 1.109 
2.420 1.123 
2.440 1.122 
2.460 1.113 
2.480 1.114 
2.500 1.110 
2.520 1.105 
2.540 1.101 
2.560 1.099 
2.580 1.094 
2.600 1.098 
2.620 1.103 
2.640 1.092 
2.660 1.079 
2.680 1.063 
2.700 1.060 
2.720 1.048 
2.740 1.036 
2.760 1.044 
2.780 1.031 
2.800 1.031 
2.820 1.005 
2.840 0.991 
2.860 0.996 
2.880 0.999 
2.900 1.000 
2.920 0.987 
2.940 0.980 
2.960 0.974 
2.980 0.971 
3.000 0.971 
3.020 0.961 
3.040 0.953 
3.060 0.948 
3.080 0.954 
3.100 0.947 
3.120 0.929 
3.140 0.918 
3.160 0.902 
3.180 0.912 
3.200 0.908 
3.220 0.915 
3.240 0.911 
3.260 0.899 
3.280 0.902 
3.300 0.892 
3.320 0.878 
3.340 0.870 
3.360 0.869 
3.380 0.870 
3.400 0.867 
3.420 0.860 
3.440 0.852 
3.460 0.834 
3.480 0.834 
3.500 0.845 
3.520 0.842 
3.540 0.829 
3.560 0.825 
3.580 0.832 
3.600 0.814 
3.620 0.787 
3.640 0.784 
3.660 0.796 
3.680 0.796 
3.700 0.770 
3.720 0.745 
3.740 0.743 
3.760 0.759 
3.780 0.782 
3.800 0.792 
3.820 0.797 
3.840 0.810 
3.860 0.849 
3.880 0.885 
3.900 0.930 
3.920 0.995 
3.940 1.067 
3.960 1.147 
3.980 1.230 
4.000 1.345 
4.020 1.451 
4.040 1.540 
4.060 1.608 
4.080 1.665 
4.100 1.696 
4.120 1.706 
4.140 1.699 
4.160 1.651 
4.180 1.568 
4.200 1.459 
4.220 1.356 
4.240 1.233 
4.260 1.102 
4.280 0.961 
4.300 0.820 
4.320 0.685 
4.340 0.568 
4.360 0.489 
4.380 0.419 
4.400 0.350 
4.420 0.302 
4.440 0.281 
4.460 0.270 
4.480 0.264 
4.500 0.265 
4.520 0.269 
4.540 0.280 
4.560 0.305 
4.580 0.358 
4.600 0.424 
4.620 0.501 
4.640 0.586 
4.660 0.664 
4.680 0.732 
4.700 0.822 
4.720 0.963 
4.740 1.101 
4.760 1.162 
4.780 1.119 
4.800 1.028 
4.820 0.965 
4.840 0.974 
4.860 1.081 
4.880 1.205 
4.900 1.232 
4.920 1.156 
4.940 1.070 
4.960 1.071 
4.980 1.091 
5.000 1.096 
5.020 1.070 
5.040 1.073 
5.060 1.109 
5.080 1.131 
5.100 1.143 
5.120 1.122 
5.140 1.119 
5.160 1.105 
5.180 1.092 
5.200 1.081 
5.220 1.075 
5.240 1.084 
5.260 1.101 
5.280 1.124 
5.300 1.123 
5.320 1.109 
5.340 1.097 
5.360 1.097 
5.380 1.083 
5.400 1.070 
5.420 1.067 
5.440 1.073 
5.460 1.067 
5.480 1.058 
5.500 1.054 
5.520 1.060 
5.540 1.037 
5.560 1.036 
5.580 1.026 
5.600 1.023 
5.620 1.038 
5.640 1.051 
5.660 1.039 
5.680 1.016 
5.700 0.997 
5.720 0.991 
5.740 0.984 
5.760 0.978 
5.780 0.989 
5.800 0.993 
5.820 0.971 
5.840 0.941 
5.860 0.950 
5.880 0.973 
5.900 0.973 
5.920 0.947 
5.940 0.925 
5.960 0.934 
5.980 0.935 
6.000 0.919 
6.020 0.894 
6.040 0.893 
6.060 0.907 
6.080 0.901 
6.100 0.879 
6.120 0.853 
6.140 0.842 
6.160 0.851 
6.180 0.871 
6.200 0.884 
6.220 0.870 
6.240 0.842 
6.260 0.820 
6.280 0.806 
6.300 0.796 
6.320 0.792 
6.340 0.814 
6.360 0.863 
6.380 0.917 
6.400 0.976 
6.420 1.025 
6.440 1.088 
6.460 1.152 
6.480 1.213 
6.500 1.302 
6.520 1.405 
6.540 1.511 
6.560 1.605 
6.580 1.701 
6.600 1.799 
6.620 1.856 
6.640 1.872 
6.660 1.850 
6.680 1.803 
6.700 1.718 
6.720 1.596 
6.740 1.454 
6.760 1.303 
6.780 1.165 
6.800 1.024 
6.820 0.877 
6.840 0.724 
6.860 0.596 
6.880 0.499 
6.900 0.436 
6.920 0.378 
6.940 0.331 
6.960 0.282 
6.980 0.239 
7.000 0.232 
7.020 0.250 
7.040 0.302 
7.060 0.336 
7.080 0.376 
7.100 0.427 
7.120 0.475 
7.140 0.539 
7.160 0.615 
7.180 0.714 
7.200 0.795 
7.220 0.888 
7.240 1.041 
7.260 1.224 
7.280 1.342 
7.300 1.291 
7.320 1.139 
7.340 1.037 
7.360 1.067 
7.380 1.202 
7.400 1.312 
7.420 1.325 
7.440 1.234 
7.460 1.126 
7.480 1.085 
7.500 1.102 
7.520 1.133 
7.540 1.145 
7.560 1.154 
7.580 1.160 
7.600 1.148 
7.620 1.121 
7.640 1.101 
7.660 1.098 
7.680 1.113 
7.700 1.127 
7.720 1.129 
7.740 1.112 
7.760 1.095 
7.780 1.086 
7.800 1.092 
7.820 1.087 
7.840 1.067 
7.860 1.062 
7.880 1.055 
7.900 1.060 
7.920 1.050 
7.940 1.041 
7.960 1.035 
7.980 1.028 
8.000 1.027 
8.020 1.020 
8.040 1.021 
8.060 1.016 
8.080 1.012 
8.100 1.005 
8.120 0.999 
8.140 0.996 
8.160 0.985 
8.180 0.983 
8.200 0.977 
8.220 0.977 
8.240 0.967 
8.260 0.964 
8.280 0.961 
8.300 0.959 
8.320 0.969 
8.340 0.959 
8.360 0.955 
8.380 0.935 
8.400 0.924 
8.420 0.926 
8.440 0.925 
8.460 0.930 
8.480 0.918 
8.500 0.896 
8.520 0.889 
8.540 0.890 
8.560 0.894 
8.580 0.888 
8.600 0.879 
8.620 0.878 
8.640 0.869 
8.660 0.856 
8.680 0.856 
8.700 0.855 
8.720 0.843 
8.740 0.827 
8.760 0.825 
8.780 0.826 
8.800 0.814 
8.820 0.803 
8.840 0.804 
8.860 0.819 
8.880 0.821 
8.900 0.805 
8.920 0.793 
8.940 0.801 
8.960 0.845 
8.980 0.890 
9.000 0.938 
9.020 0.991 
9.040 1.045 
9.060 1.111 
9.080 1.180 
9.100 1.262 
9.120 1.354 
9.140 1.447 
9.160 1.546 
9.180 1.635 
9.200 1.715 
9.220 1.774 
9.240 1.793 
9.260 1.776 
9.280 1.721 
9.300 1.650 
9.320 1.543 
9.340 1.411 
9.360 1.260 
9.380 1.123 
9.400 0.997 
9.420 0.871 
9.440 0.756 
9.460 0.633 
9.480 0.524 
9.500 0.410 
9.520 0.322 
9.540 0.271 
9.560 0.259 
9.580 0.280 
9.600 0.295 
9.620 0.289 
9.640 0.279 
9.660 0.295 
9.680 0.349 
9.700 0.424 
9.720 0.496 
9.740 0.575 
9.760 0.658 
9.780 0.746 
9.800 0.826 
9.820 0.931 
9.840 1.078 
9.860 1.214 
9.880 1.226 
9.900 1.101 
9.920 0.986 
9.940 0.980 
9.960 1.110 
9.980 1.250 
10.000 1.304 
10.020 1.241 
10.040 1.135 
10.060 1.092 
10.080 1.116 
10.100 1.147 
10.120 1.138 
10.140 1.132 
10.160 1.130 
10.180 1.137 
10.200 1.129 
10.220 1.147 
10.240 1.170 
10.260 1.195 
10.280 1.194 
10.300 1.192 
10.320 1.191 
10.340 1.184 
10.360 1.182 
10.380 1.161 
10.400 1.143 
10.420 1.125 
10.440 1.118 
10.460 1.108 
10.480 1.103 
10.500 1.102 
10.520 1.106 
10.540 1.099 
10.560 1.075 
10.580 1.069 
10.600 1.072 
10.620 1.089 
10.640 1.101 
10.660 1.083 
10.680 1.075 
10.700 1.058 
10.720 1.037 
10.740 1.018 
10.760 1.010 
10.780 1.010 
10.800 0.984 
10.820 0.968 
10.840 0.951 
10.860 0.950 
10.880 0.956 
10.900 0.940 
10.920 0.913 
10.940 0.910 
10.960 0.929 
10.980 0.933 
11.000 0.919 
11.020 0.903 
11.040 0.903 
11.060 0.901 
11.080 0.892 
11.100 0.875 
11.120 0.849 
11.140 0.844 
11.160 0.866 
11.180 0.879 
11.200 0.865 
11.220 0.828 
11.240 0.805 
11.260 0.801 
11.280 0.813 
11.300 0.841 
11.320 0.873 
11.340 0.894 
11.360 0.935 
11.380 0.989 
11.400 1.062 
11.420 1.134 
11.440 1.199 
11.460 1.276 
11.480 1.345 
11.500 1.435 
11.520 1.535 
11.540 1.636 
11.560 1.723 
11.580 1.785 
11.600 1.812 
11.620 1.796 
11.640 1.738 
11.660 1.644 
11.680 1.530 
11.700 1.405 
11.720 1.268 
11.740 1.137 
11.760 1.012 
11.780 0.884 
11.800 0.751 
11.820 0.611 
11.840 0.498 
11.860 0.410 
11.880 0.355 
11.900 0.313 
11.920 0.277 
11.940 0.259 
11.960 0.257 
11.980 0.276 
12.000 0.286 
12.020 0.296 
12.040 0.306 
12.060 0.343 
12.080 0.411 
12.100 0.494 
12.120 0.596 
12.140 0.697 
12.160 0.784 
12.180 0.861 
12.200 0.961 
12.220 1.086 
12.240 1.201 
12.260 1.242 
12.280 1.182 
12.300 1.096 
12.320 1.071 
12.340 1.150 
12.360 1.247 
12.380 1.252 
12.400 1.174 
12.420 1.072 
12.440 1.055 
12.460 1.112 
12.480 1.153 
12.500 1.147 
12.520 1.119 
12.540 1.112 
12.560 1.107 
12.580 1.110 
12.600 1.116 
12.620 1.114 
12.640 1.106 
12.660 1.090 
12.680 1.085 
12.700 1.083 
12.720 1.077 
12.740 1.069 
12.760 1.055 
12.780 1.042 
12.800 1.038 
12.820 1.026 
12.840 1.020 
12.860 1.010 
12.880 1.000 
12.900 0.995 
12.920 0.991 
12.940 0.990 
12.960 0.986 
12.980 0.982 
13.000 0.976 
13.020 0.973 
13.040 0.969 
13.060 0.966 
13.080 0.962 
13.100 0.949 
13.120 0.944 
13.140 0.937 
13.160 0.935 
13.180 0.934 
13.200 0.924 
13.220 0.924 
13.240 0.906 
13.260 0.901 
13.280 0.898 
13.300 0.888 
13.320 0.889 
13.340 0.881 
13.360 0.872 
13.380 0.864 
13.400 0.858 
13.420 0.857 
13.440 0.853 
13.460 0.853 
13.480 0.851 
13.500 0.839 
13.520 0.836 
13.540 0.846 
13.560 0.839 
13.580 0.816 
13.600 0.809 
13.620 0.818 
13.640 0.808 
13.660 0.784 
13.680 0.772 
13.700 0.779 
13.720 0.790 
13.740 0.781 
13.760 0.762 
13.780 0.746 
13.800 0.754 
13.820 0.796 
13.840 0.838 
13.860 0.887 
13.880 0.930 
13.900 0.987 
13.920 1.052 
13.940 1.111 
13.960 1.181 
13.980 1.259 
14.000 1.354 
14.020 1.445 
14.040 1.532 
14.060 1.603 
14.080 1.665 
14.100 1.698 
14.120 1.710 
14.140 1.689 
14.160 1.619 
14.180 1.523 
14.200 1.399 
14.220 1.279 
14.240 1.151 
14.260 1.019 
14.280 0.890 
14.300 0.769 
14.320 0.664 
14.340 0.564 
14.360 0.476 
14.380 0.398 
14.400 0.333 
14.420 0.284 
14.440 0.259 
14.460 0.258 
14.480 0.263 
14.500 0.259 
14.520 0.263 
14.540 0.270 
14.560 0.295 
14.580 0.334 
14.600 0.397 
14.620 0.497 
14.640 0.591 
14.660 0.666 
14.680 0.733 
14.700 0.839 
14.720 0.984 
14.740 1.112 
14.760 1.168 
14.780 1.133 
14.800 1.067 
14.820 1.012 
14.840 1.039 
14.860 1.147 
14.880 1.211 
14.900 1.170 
14.920 1.070 
14.940 1.045 
14.960 1.096 
14.980 1.122 
15.000 1.091 
15.020 1.042 
15.040 1.016 
15.060 1.031 
15.080 1.060 
15.100 1.081 
15.120 1.082 
15.140 1.068 
15.160 1.051 
15.180 1.034 
15.200 1.036 
15.220 1.043 
15.240 1.045 
15.260 1.030 
15.280 1.014 
15.300 1.005 
15.320 0.986 
15.340 0.963 
15.360 0.950 
15.380 0.954 
15.400 0.959 
15.420 0.942 
15.440 0.927 
15.460 0.934 
15.480 0.945 
15.500 0.951 
15.520 0.953 
15.540 0.961 
15.560 0.969 
15.580 0.963 
15.600 0.950 
15.620 0.935 
15.640 0.927 
15.660 0.922 
15.680 0.913 
15.700 0.909 
15.720 0.911 
15.740 0.904 
15.760 0.897 
15.780 0.900 
15.800 0.894 
15.820 0.874 
15.840 0.860 
15.860 0.856 
15.880 0.849 
15.900 0.836 
15.920 0.838 
15.940 0.849 
15.960 0.848 
15.980 0.849 
16.000 0.846 
16.020 0.843 
16.040 0.849 
16.060 0.876 
16.080 0.908 
16.100 0.943 
16.120 0.988 
16.140 1.045 
16.160 1.114 
16.180 1.195 
16.200 1.275 
16.220 1.313 
