# Supplementary material for: Pacing the phasing of leg and arm movements in breaststroke swimming to minimize intra-cyclic velocity fluctuations
Source: PLoS One. 2017 Oct 12;12(10):e0186160. doi: 10.1371/journal.pone.0186160 (PMC5638342; doi:10.1371/journal.pone.0186160)
Supplement: S1 Archive — (ZIP) [file pone.0186160.s003.zip › P6_1_veldata.txt]

% t vx 
0.000 0.667 
0.020 0.746 
0.040 0.843 
0.060 0.905 
0.080 0.979 
0.100 1.054 
0.120 1.120 
0.140 1.218 
0.160 1.342 
0.180 1.416 
0.200 1.424 
0.220 1.339 
0.240 1.260 
0.260 1.230 
0.280 1.235 
0.300 1.263 
0.320 1.299 
0.340 1.349 
0.360 1.362 
0.380 1.323 
0.400 1.268 
0.420 1.241 
0.440 1.220 
0.460 1.209 
0.480 1.208 
0.500 1.208 
0.520 1.209 
0.540 1.190 
0.560 1.170 
0.580 1.169 
0.600 1.163 
0.620 1.159 
0.640 1.149 
0.660 1.133 
0.680 1.143 
0.700 1.132 
0.720 1.132 
0.740 1.120 
0.760 1.115 
0.780 1.119 
0.800 1.108 
0.820 1.107 
0.840 1.094 
0.860 1.093 
0.880 1.083 
0.900 1.083 
0.920 1.084 
0.940 1.081 
0.960 1.076 
0.980 1.067 
1.000 1.063 
1.020 1.057 
1.040 1.066 
1.060 1.070 
1.080 1.082 
1.100 1.099 
1.120 1.105 
1.140 1.106 
1.160 1.104 
1.180 1.121 
1.200 1.160 
1.220 1.200 
1.240 1.239 
1.260 1.260 
1.280 1.279 
1.300 1.313 
1.320 1.358 
1.340 1.401 
1.360 1.427 
1.380 1.447 
1.400 1.475 
1.420 1.500 
1.440 1.513 
1.460 1.494 
1.480 1.457 
1.500 1.419 
1.520 1.371 
1.540 1.291 
1.560 1.195 
1.580 1.090 
1.600 0.990 
1.620 0.891 
1.640 0.797 
1.660 0.722 
1.680 0.638 
1.700 0.549 
1.720 0.468 
1.740 0.403 
1.760 0.370 
1.780 0.341 
1.800 0.326 
1.820 0.310 
1.840 0.288 
1.860 0.270 
1.880 0.245 
1.900 0.256 
1.920 0.273 
1.940 0.313 
1.960 0.341 
1.980 0.369 
2.000 0.422 
2.020 0.489 
2.040 0.578 
2.060 0.662 
2.080 0.741 
2.100 0.821 
2.120 0.881 
2.140 0.938 
2.160 1.009 
2.180 1.111 
2.200 1.238 
2.220 1.319 
2.240 1.334 
2.260 1.295 
2.280 1.234 
2.300 1.195 
2.320 1.199 
2.340 1.244 
2.360 1.294 
2.380 1.307 
2.400 1.286 
2.420 1.250 
2.440 1.227 
2.460 1.221 
2.480 1.222 
2.500 1.221 
2.520 1.202 
2.540 1.179 
2.560 1.173 
2.580 1.188 
2.600 1.192 
2.620 1.169 
2.640 1.143 
2.660 1.143 
2.680 1.158 
2.700 1.157 
2.720 1.140 
2.740 1.131 
2.760 1.135 
2.780 1.132 
2.800 1.116 
2.820 1.106 
2.840 1.099 
2.860 1.090 
2.880 1.080 
2.900 1.073 
2.920 1.078 
2.940 1.080 
2.960 1.076 
2.980 1.076 
3.000 1.074 
3.020 1.075 
3.040 1.077 
3.060 1.061 
3.080 1.057 
3.100 1.040 
3.120 1.038 
3.140 1.045 
3.160 1.051 
3.180 1.068 
3.200 1.070 
3.220 1.083 
3.240 1.093 
3.260 1.110 
3.280 1.142 
3.300 1.179 
3.320 1.224 
3.340 1.266 
3.360 1.303 
3.380 1.326 
3.400 1.343 
3.420 1.374 
3.440 1.422 
3.460 1.471 
3.480 1.505 
3.500 1.513 
3.520 1.493 
3.540 1.449 
3.560 1.378 
3.580 1.300 
3.600 1.238 
3.620 1.170 
3.640 1.083 
3.660 0.972 
3.680 0.869 
3.700 0.787 
3.720 0.714 
3.740 0.624 
3.760 0.512 
3.780 0.399 
3.800 0.326 
3.820 0.300 
3.840 0.284 
3.860 0.297 
3.880 0.326 
3.900 0.362 
3.920 0.360 
3.940 0.328 
3.960 0.302 
3.980 0.287 
4.000 0.287 
4.020 0.310 
4.040 0.361 
4.060 0.422 
4.080 0.465 
4.100 0.514 
4.120 0.566 
4.140 0.627 
4.160 0.689 
4.180 0.743 
4.200 0.808 
4.220 0.889 
4.240 1.004 
4.260 1.130 
4.280 1.243 
4.300 1.304 
4.320 1.294 
4.340 1.244 
4.360 1.174 
4.380 1.127 
4.400 1.128 
4.420 1.168 
4.440 1.222 
4.460 1.244 
4.480 1.232 
4.500 1.201 
4.520 1.161 
4.540 1.135 
4.560 1.150 
4.580 1.180 
4.600 1.202 
4.620 1.205 
4.640 1.186 
4.660 1.174 
4.680 1.161 
4.700 1.156 
4.720 1.154 
4.740 1.146 
4.760 1.137 
4.780 1.131 
4.800 1.124 
4.820 1.122 
4.840 1.119 
4.860 1.122 
4.880 1.092 
4.900 0.969 
4.920 0.892 
4.940 0.267 
4.960 0.413 
4.980 0.852 
5.000 1.083 
5.020 1.147 
5.040 1.156 
5.060 1.141 
5.080 1.152 
5.100 1.141 
5.120 1.137 
5.140 1.140 
5.160 1.159 
5.180 1.161 
5.200 1.158 
5.220 1.161 
5.240 1.179 
5.260 1.198 
5.280 1.195 
5.300 1.196 
5.320 1.213 
5.340 1.267 
5.360 1.329 
5.380 1.362 
5.400 1.350 
5.420 1.363 
5.440 1.397 
5.460 1.459 
5.480 1.499 
5.500 1.538 
5.520 1.570 
5.540 1.570 
5.560 1.556 
5.580 1.506 
5.600 1.449 
5.620 1.388 
5.640 1.337 
5.660 1.264 
5.680 1.173 
5.700 1.076 
5.720 0.978 
5.740 0.885 
5.760 0.784 
5.780 0.695 
5.800 0.585 
5.820 0.491 
5.840 0.407 
5.860 0.345 
5.880 0.303 
5.900 0.268 
5.920 0.270 
5.940 0.263 
5.960 0.257 
5.980 0.248 
6.000 0.227 
6.020 0.203 
6.040 0.175 
6.060 0.201 
6.080 0.263 
6.100 0.350 
6.120 0.452 
6.140 0.577 
6.160 0.694 
6.180 0.779 
6.200 0.845 
6.220 0.876 
6.240 0.886 
6.260 0.919 
6.280 1.019 
6.300 1.174 
6.320 1.312 
6.340 1.385 
6.360 1.385 
6.380 1.343 
6.400 1.301 
6.420 1.273 
6.440 1.283 
6.460 1.325 
6.480 1.369 
6.500 1.371 
6.520 1.336 
6.540 1.306 
6.560 1.297 
6.580 1.298 
6.600 1.289 
6.620 1.277 
6.640 1.261 
6.660 1.240 
6.680 1.229 
6.700 1.221 
6.720 1.216 
6.740 1.199 
6.760 1.188 
6.780 1.188 
6.800 1.179 
6.820 1.175 
6.840 1.177 
6.860 1.180 
6.880 1.167 
6.900 1.154 
6.920 1.146 
6.940 1.147 
6.960 1.149 
6.980 1.150 
7.000 1.146 
7.020 1.132 
7.040 1.131 
7.060 1.131 
7.080 1.125 
7.100 1.115 
7.120 1.109 
7.140 1.106 
7.160 1.100 
7.180 1.096 
7.200 1.104 
7.220 1.116 
7.240 1.114 
7.260 1.111 
7.280 1.110 
7.300 1.114 
7.320 1.124 
7.340 1.132 
7.360 1.157 
7.380 1.174 
7.400 1.190 
7.420 1.225 
7.440 1.270 
7.460 1.307 
7.480 1.330 
7.500 1.349 
7.520 1.364 
7.540 1.376 
7.560 1.402 
7.580 1.454 
7.600 1.501 
7.620 1.525 
7.640 1.525 
7.660 1.508 
7.680 1.474 
7.700 1.422 
7.720 1.349 
7.740 1.254 
7.760 1.148 
7.780 1.038 
7.800 0.922 
7.820 0.808 
7.840 0.716 
7.860 0.654 
7.880 0.583 
7.900 0.499 
7.920 0.429 
7.940 0.385 
7.960 0.347 
7.980 0.320 
8.000 0.304 
8.020 0.308 
8.040 0.308 
8.060 0.308 
8.080 0.307 
8.100 0.305 
8.120 0.318 
8.140 0.345 
8.160 0.385 
8.180 0.424 
8.200 0.486 
8.220 0.566 
8.240 0.647 
8.260 0.713 
8.280 0.782 
8.300 0.845 
8.320 0.903 
8.340 0.973 
8.360 1.074 
8.380 1.194 
8.400 1.290 
8.420 1.352 
8.440 1.364 
8.460 1.309 
8.480 1.226 
8.500 1.182 
8.520 1.218 
8.540 1.293 
8.560 1.341 
8.580 1.339 
8.600 1.312 
8.620 1.281 
8.640 1.255 
8.660 1.244 
8.680 1.235 
8.700 1.227 
8.720 1.219 
8.740 1.216 
8.760 1.218 
8.780 1.210 
8.800 1.207 
8.820 1.201 
8.840 1.194 
8.860 1.201 
8.880 1.191 
8.900 1.179 
8.920 1.167 
8.940 1.164 
8.960 1.165 
8.980 1.133 
9.000 1.116 
9.020 1.112 
9.040 1.112 
9.060 1.108 
9.080 1.097 
9.100 1.092 
9.120 1.093 
9.140 1.082 
9.160 1.093 
9.180 1.096 
9.200 1.099 
9.220 1.093 
9.240 1.072 
9.260 1.064 
9.280 1.044 
9.300 1.063 
9.320 1.069 
9.340 1.088 
9.360 1.105 
9.380 1.117 
9.400 1.132 
9.420 1.128 
9.440 1.137 
9.460 1.159 
9.480 1.191 
9.500 1.237 
9.520 1.287 
9.540 1.337 
9.560 1.381 
9.580 1.399 
9.600 1.421 
9.620 1.455 
9.640 1.503 
9.660 1.533 
9.680 1.555 
9.700 1.572 
9.720 1.587 
9.740 1.581 
9.760 1.543 
9.780 1.492 
9.800 1.412 
9.820 1.330 
9.840 1.234 
9.860 1.147 
9.880 1.056 
9.900 0.951 
9.920 0.845 
9.940 0.713 
9.960 0.581 
9.980 0.454 
10.000 0.337 
10.020 0.276 
10.040 0.248 
10.060 0.256 
10.080 0.294 
10.100 0.311 
10.120 0.315 
10.140 0.281 
10.160 0.262 
10.180 0.271 
10.200 0.274 
10.220 0.281 
10.240 0.323 
10.260 0.400 
10.280 0.486 
10.300 0.597 
10.320 0.681 
10.340 0.762 
10.360 0.845 
10.380 0.907 
10.400 0.976 
10.420 1.059 
10.440 1.186 
10.460 1.328 
10.480 1.393 
10.500 1.372 
10.520 1.301 
10.540 1.225 
10.560 1.192 
10.580 1.184 
10.600 1.208 
10.620 1.262 
10.640 1.275 
10.660 1.267 
10.680 1.247 
10.700 1.245 
10.720 1.252 
10.740 1.256 
10.760 1.276 
10.780 1.265 
10.800 1.234 
10.820 1.214 
10.840 1.212 
10.860 1.215 
10.880 1.204 
10.900 1.196 
10.920 1.195 
10.940 1.177 
10.960 1.164 
10.980 1.169 
11.000 1.155 
11.020 1.154 
11.040 1.137 
11.060 1.139 
11.080 1.157 
11.100 1.146 
11.120 1.137 
11.140 1.120 
11.160 1.114 
11.180 1.114 
11.200 1.099 
11.220 1.093 
11.240 1.087 
11.260 1.096 
11.280 1.100 
11.300 1.098 
11.320 1.086 
11.340 1.070 
11.360 1.067 
11.380 1.058 
11.400 1.068 
11.420 1.063 
11.440 1.062 
11.460 1.053 
11.480 1.056 
11.500 1.085 
11.520 1.099 
11.540 1.105 
11.560 1.101 
11.580 1.118 
11.600 1.154 
11.620 1.187 
11.640 1.233 
11.660 1.274 
11.680 1.323 
11.700 1.372 
11.720 1.412 
11.740 1.453 
11.760 1.479 
11.780 1.488 
11.800 1.479 
11.820 1.466 
11.840 1.450 
11.860 1.416 
11.880 1.362 
11.900 1.318 
11.920 1.249 
11.940 1.149 
11.960 1.030 
11.980 0.921 
12.000 0.840 
12.020 0.752 
12.040 0.662 
12.060 0.571 
12.080 0.503 
12.100 0.445 
12.120 0.394 
12.140 0.340 
12.160 0.308 
12.180 0.288 
12.200 0.259 
12.220 0.245 
12.240 0.226 
12.260 0.228 
12.280 0.242 
12.300 0.267 
12.320 0.306 
12.340 0.351 
12.360 0.386 
12.380 0.409 
12.400 0.431 
12.420 0.483 
12.440 0.566 
12.460 0.645 
12.480 0.724 
12.500 0.805 
12.520 0.892 
12.540 0.989 
12.560 1.093 
12.580 1.198 
12.600 1.290 
12.620 1.333 
12.640 1.324 
12.660 1.276 
12.680 1.224 
12.700 1.197 
12.720 1.220 
12.740 1.268 
12.760 1.294 
12.780 1.285 
12.800 1.255 
12.820 1.232 
12.840 1.219 
12.860 1.216 
12.880 1.217 
12.900 1.211 
12.920 1.200 
12.940 1.188 
12.960 1.184 
12.980 1.186 
13.000 1.186 
13.020 1.171 
13.040 1.151 
13.060 1.145 
13.080 1.147 
13.100 1.145 
13.120 1.127 
13.140 1.121 
13.160 1.115 
13.180 1.106 
13.200 1.096 
13.220 1.091 
13.240 1.091 
13.260 1.079 
13.280 1.066 
13.300 1.063 
13.320 1.068 
13.340 1.060 
13.360 1.055 
13.380 1.042 
13.400 1.039 
13.420 1.036 
13.440 1.032 
13.460 1.031 
13.480 1.022 
13.500 1.016 
13.520 1.008 
13.540 1.003 
13.560 1.004 
13.580 1.008 
13.600 1.013 
13.620 1.015 
13.640 1.020 
13.660 1.025 
13.680 1.031 
13.700 1.047 
13.720 1.065 
13.740 1.093 
13.760 1.120 
13.780 1.146 
13.800 1.172 
13.820 1.205 
13.840 1.256 
13.860 1.315 
13.880 1.373 
13.900 1.423 
13.920 1.457 
13.940 1.472 
13.960 1.473 
13.980 1.462 
14.000 1.426 
14.020 1.362 
14.040 1.295 
14.060 1.229 
14.080 1.161 
14.100 1.082 
14.120 0.990 
14.140 0.899 
14.160 0.810 
14.180 0.739 
14.200 0.686 
14.220 0.628 
14.240 0.548 
14.260 0.472 
14.280 0.410 
14.300 0.365 
14.320 0.327 
14.340 0.298 
14.360 0.287 
14.380 0.271 
14.400 0.276 
14.420 0.282 
14.440 0.279 
14.460 0.266 
14.480 0.270 
14.500 0.306 
14.520 0.356 
14.540 0.403 
14.560 0.434 
14.580 0.461 
14.600 0.492 
14.620 0.531 
14.640 0.579 
14.660 0.650 
14.680 0.742 
14.700 0.838 
14.720 0.922 
14.740 1.015 
14.760 1.107 
14.780 1.174 
14.800 1.190 
14.820 1.171 
14.840 1.144 
14.860 1.115 
14.880 1.109 
14.900 1.121 
14.920 1.139 
14.940 1.153 
14.960 1.146 
14.980 1.139 
15.000 1.132 
15.020 1.121 
15.040 1.109 
15.060 1.094 
15.080 1.088 
15.100 1.081 
15.120 1.082 
15.140 1.083 
15.160 1.095 
15.180 1.096 
15.200 1.075 
15.220 1.064 
15.240 1.057 
15.260 1.056 
15.280 1.048 
15.300 1.036 
15.320 1.026 
15.340 1.022 
15.360 1.027 
15.380 1.032 
15.400 1.025 
15.420 1.007 
15.440 0.992 
15.460 0.987 
15.480 0.987 
15.500 0.992 
15.520 0.991 
15.540 0.977 
15.560 0.966 
15.580 0.964 
15.600 0.975 
15.620 0.990 
15.640 0.980 
15.660 0.936 
15.680 0.905 
