# Supplementary material for: Pacing the phasing of leg and arm movements in breaststroke swimming to minimize intra-cyclic velocity fluctuations
Source: PLoS One. 2017 Oct 12;12(10):e0186160. doi: 10.1371/journal.pone.0186160 (PMC5638342; doi:10.1371/journal.pone.0186160)
Supplement: S1 Archive — (ZIP) [file pone.0186160.s003.zip › P6_2_veldata.txt]

% t vx 
0.000 -0.072 
0.020 0.101 
0.040 0.505 
0.060 0.920 
0.080 1.202 
0.100 1.353 
0.120 1.396 
0.140 1.376 
0.160 1.338 
0.180 1.293 
0.200 1.264 
0.220 1.242 
0.240 1.251 
0.260 1.290 
0.280 1.352 
0.300 1.375 
0.320 1.334 
0.340 1.302 
0.360 1.295 
0.380 1.292 
0.400 1.266 
0.420 1.255 
0.440 1.245 
0.460 1.232 
0.480 1.204 
0.500 1.201 
0.520 1.215 
0.540 1.200 
0.560 1.193 
0.580 1.168 
0.600 1.160 
0.620 1.145 
0.640 1.145 
0.660 1.154 
0.680 1.152 
0.700 1.158 
0.720 1.145 
0.740 1.150 
0.760 1.132 
0.780 1.143 
0.800 1.153 
0.820 1.145 
0.840 1.145 
0.860 1.117 
0.880 1.120 
0.900 1.106 
0.920 1.112 
0.940 1.138 
0.960 1.157 
0.980 1.166 
1.000 1.131 
1.020 1.124 
1.040 1.153 
1.060 1.189 
1.080 1.211 
1.100 1.223 
1.120 1.254 
1.140 1.292 
1.160 1.322 
1.180 1.353 
1.200 1.393 
1.220 1.444 
1.240 1.485 
1.260 1.523 
1.280 1.557 
1.300 1.565 
1.320 1.540 
1.340 1.488 
1.360 1.455 
1.380 1.399 
1.400 1.312 
1.420 1.207 
1.440 1.098 
1.460 0.994 
1.480 0.874 
1.500 0.764 
1.520 0.672 
1.540 0.584 
1.560 0.484 
1.580 0.384 
1.600 0.307 
1.620 0.268 
1.640 0.263 
1.660 0.261 
1.680 0.278 
1.700 0.292 
1.720 0.308 
1.740 0.309 
1.760 0.283 
1.780 0.279 
1.800 0.305 
1.820 0.367 
1.840 0.442 
1.860 0.523 
1.880 0.600 
1.900 0.657 
1.920 0.709 
1.940 0.751 
1.960 0.789 
1.980 0.828 
2.000 0.925 
2.020 1.087 
2.040 1.250 
2.060 1.365 
2.080 1.410 
2.100 1.401 
2.120 1.340 
2.140 1.272 
2.160 1.244 
2.180 1.259 
2.200 1.286 
2.220 1.300 
2.240 1.294 
2.260 1.279 
2.280 1.267 
2.300 1.258 
2.320 1.238 
2.340 1.211 
2.360 1.196 
2.380 1.199 
2.400 1.211 
2.420 1.222 
2.440 1.230 
2.460 1.228 
2.480 1.220 
2.500 1.205 
2.520 1.189 
2.540 1.179 
2.560 1.184 
2.580 1.196 
2.600 1.191 
2.620 1.170 
2.640 1.149 
2.660 1.151 
2.680 1.153 
2.700 1.143 
2.720 1.124 
2.740 1.129 
2.760 1.143 
2.780 1.132 
2.800 1.117 
2.820 1.121 
2.840 1.134 
2.860 1.123 
2.880 1.117 
2.900 1.138 
2.920 1.153 
2.940 1.141 
2.960 1.129 
2.980 1.160 
3.000 1.207 
3.020 1.243 
3.040 1.277 
3.060 1.313 
3.080 1.347 
3.100 1.386 
3.120 1.447 
3.140 1.507 
3.160 1.550 
3.180 1.578 
3.200 1.597 
3.220 1.607 
3.240 1.585 
3.260 1.545 
3.280 1.483 
3.300 1.415 
3.320 1.356 
3.340 1.296 
3.360 1.204 
3.380 1.105 
3.400 1.008 
3.420 0.901 
3.440 0.793 
3.460 0.684 
3.480 0.593 
3.500 0.497 
3.520 0.414 
3.540 0.369 
3.560 0.344 
3.580 0.327 
3.600 0.324 
3.620 0.341 
3.640 0.353 
3.660 0.345 
3.680 0.322 
3.700 0.303 
3.720 0.275 
3.740 0.274 
3.760 0.306 
3.780 0.375 
3.800 0.464 
3.820 0.538 
3.840 0.603 
3.860 0.649 
3.880 0.701 
3.900 0.746 
3.920 0.813 
3.940 0.901 
3.960 1.026 
3.980 1.159 
4.000 1.270 
4.020 1.357 
4.040 1.373 
4.060 1.334 
4.080 1.255 
4.100 1.203 
4.120 1.213 
4.140 1.259 
4.160 1.306 
4.180 1.310 
4.200 1.275 
4.220 1.240 
4.240 1.229 
4.260 1.229 
4.280 1.218 
4.300 1.203 
4.320 1.216 
4.340 1.223 
4.360 1.220 
4.380 1.212 
4.400 1.199 
4.420 1.194 
4.440 1.189 
4.460 1.181 
4.480 1.166 
4.500 1.143 
4.520 1.144 
4.540 1.147 
4.560 1.135 
4.580 1.127 
4.600 1.120 
4.620 1.124 
4.640 1.128 
4.660 1.136 
4.680 1.129 
4.700 1.119 
4.720 1.112 
4.740 1.116 
4.760 1.117 
4.780 1.111 
4.800 1.113 
4.820 1.110 
4.840 1.105 
4.860 1.101 
4.880 1.095 
4.900 1.099 
4.920 1.109 
4.940 1.123 
4.960 1.137 
4.980 1.144 
5.000 1.157 
5.020 1.158 
5.040 1.143 
5.060 1.129 
5.080 NaN 
5.100 NaN 
5.120 NaN 
5.140 NaN 
5.160 NaN 
5.180 NaN 
5.200 NaN 
5.220 0.323 
5.240 0.981 
5.260 1.470 
5.280 1.613 
5.300 1.555 
5.320 1.480 
5.340 1.392 
5.360 1.281 
5.380 1.153 
5.400 1.034 
5.420 0.939 
5.440 0.856 
5.460 0.796 
5.480 0.741 
5.500 0.652 
5.520 0.548 
5.540 0.454 
5.560 0.395 
5.580 0.354 
5.600 0.308 
5.620 0.284 
5.640 0.275 
5.660 0.281 
5.680 0.282 
5.700 0.261 
5.720 0.247 
5.740 0.243 
5.760 0.253 
5.780 0.300 
5.800 0.367 
5.820 0.462 
5.840 0.584 
5.860 0.693 
5.880 0.779 
5.900 0.813 
5.920 0.821 
5.940 0.836 
5.960 0.869 
5.980 0.981 
6.000 1.150 
6.020 1.311 
6.040 1.398 
6.060 1.405 
6.080 1.378 
6.100 1.345 
6.120 1.299 
6.140 1.280 
6.160 1.321 
6.180 1.387 
6.200 1.418 
6.220 1.394 
6.240 1.375 
6.260 1.350 
6.280 1.313 
6.300 1.281 
6.320 1.269 
6.340 1.265 
6.360 1.252 
6.380 1.243 
6.400 1.249 
6.420 1.243 
6.440 1.233 
6.460 1.232 
6.480 1.229 
6.500 1.219 
6.520 1.195 
6.540 1.174 
6.560 1.168 
6.580 1.183 
6.600 1.196 
6.620 1.193 
6.640 1.179 
6.660 1.178 
6.680 1.179 
6.700 1.167 
6.720 1.149 
6.740 1.145 
6.760 1.148 
6.780 1.144 
6.800 1.133 
6.820 1.124 
6.840 1.130 
6.860 1.131 
6.880 1.128 
6.900 1.133 
6.920 1.144 
6.940 1.150 
6.960 1.156 
6.980 1.172 
7.000 1.192 
7.020 1.200 
7.040 1.209 
7.060 1.235 
7.080 1.280 
7.100 1.322 
7.120 1.355 
7.140 1.392 
7.160 1.435 
7.180 1.481 
7.200 1.520 
7.220 1.556 
7.240 1.589 
7.260 1.603 
7.280 1.596 
7.300 1.573 
7.320 1.548 
7.340 1.510 
7.360 1.440 
7.380 1.363 
7.400 1.280 
7.420 1.178 
7.440 1.064 
7.460 0.959 
7.480 0.876 
7.500 0.797 
7.520 0.709 
7.540 0.612 
7.560 0.524 
7.580 0.471 
7.600 0.437 
7.620 0.416 
7.640 0.380 
7.660 0.359 
7.680 0.356 
7.700 0.359 
7.720 0.361 
7.740 0.347 
7.760 0.341 
7.780 0.345 
7.800 0.364 
7.820 0.394 
7.840 0.437 
7.860 0.477 
7.880 0.529 
7.900 0.589 
7.920 0.656 
7.940 0.733 
7.960 0.810 
7.980 0.895 
8.000 0.996 
8.020 1.124 
8.040 1.254 
8.060 1.355 
8.080 1.408 
8.100 1.408 
8.120 1.356 
8.140 1.277 
8.160 1.242 
8.180 1.272 
8.200 1.331 
8.220 1.385 
8.240 1.399 
8.260 1.390 
8.280 1.351 
8.300 1.320 
8.320 1.316 
8.340 1.322 
8.360 1.321 
8.380 1.305 
8.400 1.290 
8.420 1.285 
8.440 1.282 
8.460 1.276 
8.480 1.262 
8.500 1.253 
8.520 1.256 
8.540 1.252 
8.560 1.240 
8.580 1.220 
8.600 1.216 
8.620 1.226 
8.640 1.223 
8.660 1.210 
8.680 1.192 
8.700 1.188 
8.720 1.180 
8.740 1.171 
8.760 1.168 
8.780 1.154 
8.800 1.148 
8.820 1.136 
8.840 1.133 
8.860 1.137 
8.880 1.129 
8.900 1.131 
8.920 1.114 
8.940 1.109 
8.960 1.124 
8.980 1.126 
9.000 1.131 
9.020 1.127 
9.040 1.132 
9.060 1.150 
9.080 1.152 
9.100 1.160 
9.120 1.173 
9.140 1.187 
9.160 1.216 
9.180 1.254 
9.200 1.287 
9.220 1.327 
9.240 1.365 
9.260 1.429 
9.280 1.504 
9.300 1.566 
9.320 1.621 
9.340 1.662 
9.360 1.680 
9.380 1.676 
9.400 1.646 
9.420 1.600 
9.440 1.532 
9.460 1.439 
9.480 1.358 
9.500 1.265 
9.520 1.162 
9.540 1.043 
9.560 0.929 
9.580 0.840 
9.600 0.761 
9.620 0.696 
9.640 0.643 
9.660 0.596 
9.680 0.567 
9.700 0.524 
9.720 0.473 
9.740 0.427 
9.760 0.399 
9.780 0.374 
9.800 0.336 
9.820 0.308 
9.840 0.277 
9.860 0.250 
9.880 0.254 
9.900 0.307 
9.920 0.381 
9.940 0.441 
9.960 0.490 
9.980 0.538 
10.000 0.580 
10.020 0.637 
10.040 0.716 
10.060 0.804 
10.080 0.891 
10.100 1.009 
10.120 1.154 
10.140 1.288 
10.160 1.366 
10.180 1.373 
10.200 1.329 
10.220 1.273 
10.240 1.230 
10.260 1.228 
10.280 1.264 
10.300 1.317 
10.320 1.361 
10.340 1.370 
10.360 1.368 
10.380 1.350 
10.400 1.315 
10.420 1.279 
10.440 1.273 
10.460 1.296 
10.480 1.304 
10.500 1.266 
10.520 0.791 
10.540 1.142 
10.560 1.263 
10.580 1.263 
10.600 1.266 
10.620 1.242 
10.640 1.233 
10.660 1.237 
10.680 1.232 
10.700 1.234 
10.720 1.205 
10.740 1.195 
10.760 1.174 
10.780 1.170 
10.800 1.180 
10.820 1.183 
10.840 1.193 
10.860 1.177 
10.880 1.175 
10.900 1.161 
10.920 1.159 
10.940 1.155 
10.960 1.146 
10.980 1.140 
11.000 1.134 
11.020 1.156 
11.040 1.157 
11.060 1.159 
11.080 1.157 
11.100 1.174 
11.120 1.205 
11.140 1.197 
11.160 1.188 
11.180 1.195 
11.200 1.212 
11.220 1.232 
11.240 1.256 
11.260 1.307 
11.280 1.355 
11.300 1.374 
11.320 1.386 
11.340 1.403 
11.360 1.425 
11.380 1.457 
11.400 1.481 
11.420 1.490 
11.440 1.488 
11.460 1.469 
11.480 1.426 
11.500 1.356 
11.520 1.290 
11.540 1.218 
11.560 1.124 
11.580 1.012 
11.600 0.891 
11.620 0.790 
11.640 0.702 
11.660 0.630 
11.680 0.543 
11.700 0.456 
11.720 0.384 
11.740 0.345 
11.760 0.320 
11.780 0.287 
11.800 0.269 
11.820 0.245 
11.840 0.222 
11.860 0.203 
11.880 0.195 
11.900 0.195 
11.920 0.205 
11.940 0.231 
11.960 0.294 
11.980 0.355 
12.000 0.420 
12.020 0.506 
12.040 0.609 
12.060 0.733 
12.080 0.832 
12.100 0.903 
12.120 0.947 
12.140 0.990 
12.160 1.071 
12.180 1.188 
12.200 1.311 
12.220 1.389 
12.240 1.395 
12.260 1.346 
12.280 1.272 
12.300 1.219 
12.320 1.213 
12.340 1.249 
12.360 1.290 
12.380 1.304 
12.400 1.291 
12.420 1.274 
12.440 1.262 
12.460 1.251 
12.480 1.241 
12.500 1.237 
12.520 1.245 
12.540 1.251 
12.560 1.245 
12.580 1.236 
12.600 1.233 
12.620 1.237 
12.640 1.235 
12.660 1.226 
12.680 1.220 
12.700 1.216 
12.720 1.203 
12.740 1.193 
12.760 1.188 
12.780 1.185 
12.800 1.177 
12.820 1.164 
12.840 1.169 
12.860 1.177 
12.880 1.172 
12.900 1.160 
12.920 1.158 
12.940 1.167 
12.960 1.167 
12.980 1.149 
13.000 1.131 
13.020 1.132 
13.040 1.138 
13.060 1.138 
13.080 1.130 
13.100 1.136 
13.120 1.159 
13.140 1.176 
13.160 1.175 
13.180 1.167 
13.200 1.180 
13.220 1.211 
13.240 1.254 
13.260 1.283 
13.280 1.311 
13.300 1.336 
13.320 1.361 
13.340 1.387 
13.360 1.418 
13.380 1.459 
13.400 1.492 
13.420 1.502 
13.440 1.506 
13.460 1.513 
13.480 1.511 
13.500 1.499 
13.520 1.472 
13.540 1.438 
13.560 1.387 
13.580 1.315 
13.600 1.243 
13.620 1.153 
13.640 1.038 
13.660 0.918 
13.680 0.808 
13.700 0.713 
13.720 0.615 
13.740 0.535 
13.760 0.479 
13.780 0.448 
13.800 0.432 
13.820 0.415 
13.840 0.403 
13.860 0.386 
13.880 0.383 
13.900 0.372 
13.920 0.349 
13.940 0.320 
13.960 0.306 
13.980 0.328 
14.000 0.382 
14.020 0.467 
14.040 0.530 
14.060 0.555 
14.080 0.564 
14.100 0.588 
14.120 0.647 
14.140 0.712 
14.160 0.775 
14.180 0.843 
14.200 0.927 
14.220 1.039 
14.240 1.152 
14.260 1.246 
14.280 1.307 
14.300 1.334 
14.320 1.328 
14.340 1.292 
14.360 1.255 
14.380 1.247 
14.400 1.277 
14.420 1.316 
14.440 1.325 
14.460 1.304 
14.480 1.275 
14.500 1.260 
14.520 1.253 
14.540 1.250 
14.560 1.258 
14.580 1.269 
14.600 1.265 
14.620 1.255 
14.640 1.252 
14.660 1.258 
14.680 1.246 
14.700 1.234 
14.720 1.230 
14.740 1.223 
14.760 1.210 
14.780 1.191 
14.800 1.183 
14.820 1.178 
14.840 1.167 
14.860 1.161 
14.880 1.153 
14.900 1.155 
14.920 1.152 
14.940 1.144 
14.960 1.141 
14.980 1.136 
15.000 1.142 
15.020 1.139 
15.040 1.132 
15.060 1.130 
15.080 1.137 
15.100 1.154 
15.120 1.165 
15.140 1.158 
15.160 1.163 
15.180 1.170 
15.200 1.187 
15.220 1.205 
15.240 1.219 
15.260 1.231 
15.280 1.227 
15.300 1.237 
15.320 1.274 
15.340 1.330 
15.360 1.375 
15.380 1.405 
15.400 1.431 
15.420 1.456 
15.440 1.492 
15.460 1.527 
15.480 1.545 
15.500 1.551 
