# Supplementary material for: Pacing the phasing of leg and arm movements in breaststroke swimming to minimize intra-cyclic velocity fluctuations
Source: PLoS One. 2017 Oct 12;12(10):e0186160. doi: 10.1371/journal.pone.0186160 (PMC5638342; doi:10.1371/journal.pone.0186160)
Supplement: S1 Archive — (ZIP) [file pone.0186160.s003.zip › P6_90_veldata.txt]

% t vx 
0.000 -0.119 
0.020 0.388 
0.040 0.953 
0.060 1.044 
0.080 1.103 
0.100 1.131 
0.120 1.138 
0.140 1.134 
0.160 1.124 
0.180 1.137 
0.200 1.156 
0.220 1.167 
0.240 1.167 
0.260 1.177 
0.280 1.225 
0.300 1.269 
0.320 1.284 
0.340 1.289 
0.360 1.311 
0.380 1.352 
0.400 1.386 
0.420 1.408 
0.440 1.458 
0.460 1.505 
0.480 1.550 
0.500 1.548 
0.520 1.531 
0.540 1.499 
0.560 1.444 
0.580 1.370 
0.600 1.294 
0.620 1.231 
0.640 1.161 
0.660 1.092 
0.680 0.991 
0.700 0.906 
0.720 0.835 
0.740 0.777 
0.760 0.699 
0.780 0.611 
0.800 0.537 
0.820 0.484 
0.840 0.449 
0.860 0.420 
0.880 0.405 
0.900 0.387 
0.920 0.365 
0.940 0.344 
0.960 0.307 
0.980 0.298 
1.000 0.297 
1.020 0.309 
1.040 0.324 
1.060 0.344 
1.080 0.375 
1.100 0.411 
1.120 0.467 
1.140 0.501 
1.160 0.503 
1.180 0.477 
1.200 0.456 
1.220 0.446 
1.240 0.454 
1.260 0.459 
1.280 0.471 
1.300 0.474 
1.320 0.480 
1.340 0.490 
1.360 0.500 
1.380 0.521 
1.400 0.523 
1.420 0.520 
1.440 0.520 
1.460 0.513 
1.480 0.506 
1.500 0.516 
1.520 0.548 
1.540 0.565 
1.560 0.555 
1.580 0.550 
1.600 0.576 
1.620 0.630 
1.640 0.685 
1.660 0.750 
1.680 0.845 
1.700 0.950 
1.720 1.047 
1.740 1.121 
1.760 1.161 
1.780 1.174 
1.800 1.170 
1.820 1.162 
1.840 1.149 
1.860 1.152 
1.880 1.187 
1.900 1.212 
1.920 1.202 
1.940 1.185 
1.960 1.169 
1.980 1.149 
2.000 1.132 
2.020 1.140 
2.040 1.146 
2.060 1.134 
2.080 1.122 
2.100 1.116 
2.120 1.115 
2.140 1.120 
2.160 1.133 
2.180 1.138 
2.200 1.142 
2.220 1.164 
2.240 1.190 
2.260 1.197 
2.280 1.189 
2.300 1.198 
2.320 1.223 
2.340 1.256 
2.360 1.281 
2.380 1.306 
2.400 1.342 
2.420 1.392 
2.440 1.428 
2.460 1.449 
2.480 1.464 
2.500 1.484 
2.520 1.519 
2.540 1.542 
2.560 1.553 
2.580 1.537 
2.600 1.491 
2.620 1.431 
2.640 1.370 
2.660 1.313 
2.680 1.257 
2.700 1.175 
2.720 1.091 
2.740 1.006 
2.760 0.926 
2.780 0.869 
2.800 0.817 
2.820 0.762 
2.840 0.686 
2.860 0.605 
2.880 0.547 
2.900 0.517 
2.920 0.501 
2.940 0.466 
2.960 0.432 
2.980 0.413 
3.000 0.408 
3.020 0.410 
3.040 0.391 
3.060 0.385 
3.080 0.386 
3.100 0.387 
3.120 0.395 
3.140 0.378 
3.160 0.382 
3.180 0.401 
3.200 0.411 
3.220 0.425 
3.240 0.413 
3.260 0.408 
3.280 0.407 
3.300 0.403 
3.320 0.411 
3.340 0.406 
3.360 0.400 
3.380 0.401 
3.400 0.408 
3.420 0.419 
3.440 0.429 
3.460 0.427 
3.480 0.424 
3.500 0.420 
3.520 0.416 
3.540 0.427 
3.560 0.443 
3.580 0.475 
3.600 0.509 
3.620 0.551 
3.640 0.618 
3.660 0.690 
3.680 0.750 
3.700 0.808 
3.720 0.884 
3.740 0.982 
3.760 1.083 
3.780 1.143 
3.800 1.142 
3.820 1.114 
3.840 1.086 
3.860 1.072 
3.880 1.083 
3.900 1.114 
3.920 1.147 
3.940 1.142 
3.960 1.131 
3.980 1.133 
4.000 1.130 
4.020 1.124 
4.040 1.124 
4.060 1.125 
4.080 1.121 
4.100 1.129 
4.120 1.134 
4.140 1.138 
4.160 1.142 
4.180 1.156 
4.200 1.159 
4.220 1.149 
4.240 1.156 
4.260 1.182 
4.280 1.201 
4.300 1.199 
4.320 1.197 
4.340 1.209 
4.360 1.237 
4.380 1.265 
4.400 1.289 
4.420 1.313 
4.440 1.341 
4.460 1.378 
4.480 1.420 
4.500 1.459 
4.520 1.507 
4.540 1.550 
4.560 1.573 
4.580 1.553 
4.600 1.512 
4.620 1.487 
4.640 1.461 
4.660 1.413 
4.680 1.336 
4.700 1.263 
4.720 1.192 
4.740 1.125 
4.760 1.063 
4.780 0.992 
4.800 0.916 
4.820 0.834 
4.840 0.766 
4.860 0.695 
4.880 0.633 
4.900 0.599 
4.920 0.587 
4.940 0.570 
4.960 0.539 
4.980 0.524 
5.000 0.516 
5.020 0.500 
5.040 0.469 
5.060 0.439 
5.080 0.415 
5.100 0.378 
5.120 0.346 
5.140 0.337 
5.160 0.340 
5.180 0.353 
5.200 0.362 
5.220 0.377 
5.240 0.393 
5.260 0.392 
5.280 0.392 
5.300 0.385 
5.320 0.391 
5.340 0.388 
5.360 0.388 
5.380 0.391 
5.400 0.410 
5.420 0.423 
5.440 0.410 
5.460 0.382 
5.480 0.352 
5.500 0.345 
5.520 0.347 
5.540 0.383 
5.560 0.427 
5.580 0.470 
5.600 0.496 
5.620 0.518 
5.640 0.557 
5.660 0.628 
5.680 0.727 
5.700 0.823 
5.720 0.889 
5.740 0.973 
5.760 1.084 
5.780 1.173 
5.800 1.198 
5.820 1.164 
5.840 1.105 
5.860 1.061 
5.880 1.046 
5.900 1.083 
5.920 1.125 
5.940 1.152 
5.960 1.179 
5.980 1.187 
6.000 1.178 
6.020 1.145 
6.040 1.126 
6.060 1.117 
6.080 1.098 
6.100 1.077 
6.120 1.063 
6.140 1.035 
6.160 1.021 
6.180 NaN 
6.200 NaN 
6.220 NaN 
6.240 NaN 
6.260 NaN 
6.280 NaN 
6.300 NaN 
6.320 0.114 
6.340 0.250 
6.360 0.896 
6.380 1.269 
6.400 1.398 
6.420 1.428 
6.440 1.445 
6.460 1.476 
6.480 1.512 
6.500 1.550 
6.520 1.601 
6.540 1.635 
6.560 1.668 
6.580 1.685 
6.600 1.669 
6.620 1.635 
6.640 1.584 
6.660 1.536 
6.680 1.477 
6.700 1.390 
6.720 1.302 
6.740 1.205 
6.760 1.121 
6.780 1.050 
6.800 0.984 
6.820 0.920 
6.840 0.836 
6.860 0.760 
6.880 0.687 
6.900 0.609 
6.920 0.552 
6.940 0.537 
6.960 0.537 
6.980 0.524 
7.000 0.491 
7.020 0.448 
7.040 0.423 
7.060 0.402 
7.080 0.388 
7.100 0.360 
7.120 0.332 
7.140 0.312 
7.160 0.290 
7.180 0.288 
7.200 0.290 
7.220 0.296 
7.240 0.296 
7.260 0.287 
7.280 0.298 
7.300 0.303 
7.320 0.323 
7.340 0.336 
7.360 0.312 
7.380 0.303 
7.400 0.304 
7.420 0.345 
7.440 0.364 
7.460 0.368 
7.480 0.386 
7.500 0.413 
7.520 0.459 
7.540 0.507 
7.560 0.542 
7.580 0.557 
7.600 0.584 
7.620 0.647 
7.640 0.728 
7.660 0.808 
7.680 0.883 
7.700 0.972 
7.720 1.050 
7.740 1.121 
7.760 1.173 
7.780 1.186 
7.800 1.196 
7.820 1.193 
7.840 1.176 
7.860 1.163 
7.880 1.177 
7.900 1.211 
7.920 1.230 
7.940 1.219 
7.960 1.192 
7.980 1.169 
8.000 1.158 
8.020 1.153 
8.040 1.155 
8.060 1.148 
8.080 1.152 
8.100 1.161 
8.120 1.168 
8.140 1.162 
8.160 1.141 
8.180 1.123 
8.200 1.117 
8.220 1.111 
8.240 1.096 
8.260 1.097 
8.280 1.103 
8.300 1.117 
8.320 1.131 
8.340 1.139 
8.360 1.144 
8.380 1.149 
8.400 1.157 
8.420 1.159 
8.440 1.162 
8.460 1.180 
8.480 1.214 
8.500 1.241 
8.520 1.268 
8.540 1.307 
8.560 1.355 
8.580 1.394 
8.600 1.434 
8.620 1.476 
8.640 1.512 
8.660 1.544 
8.680 1.565 
8.700 1.572 
8.720 1.555 
8.740 1.526 
8.760 1.475 
8.780 1.406 
8.800 1.343 
8.820 1.277 
8.840 1.201 
8.860 1.117 
8.880 1.044 
8.900 0.978 
8.920 0.905 
8.940 0.831 
8.960 0.752 
8.980 0.669 
9.000 0.600 
9.020 0.560 
9.040 0.540 
9.060 0.501 
9.080 0.454 
9.100 0.417 
9.120 0.400 
9.140 0.401 
9.160 0.377 
9.180 0.365 
9.200 0.353 
9.220 0.348 
9.240 0.340 
9.260 0.335 
9.280 0.345 
9.300 0.368 
9.320 0.393 
9.340 0.407 
9.360 0.419 
9.380 0.402 
9.400 0.388 
9.420 0.377 
9.440 0.378 
9.460 0.378 
9.480 0.366 
9.500 0.367 
9.520 0.366 
9.540 0.372 
9.560 0.382 
9.580 0.404 
9.600 0.437 
9.620 0.473 
9.640 0.499 
9.660 0.510 
9.680 0.527 
9.700 0.577 
9.720 0.658 
9.740 0.753 
9.760 0.834 
9.780 0.909 
9.800 0.975 
9.820 1.042 
9.840 1.118 
9.860 1.167 
9.880 1.186 
9.900 1.169 
9.920 1.148 
9.940 1.127 
9.960 1.127 
9.980 1.162 
10.000 1.207 
10.020 1.218 
10.040 1.193 
10.060 1.177 
10.080 1.175 
10.100 1.176 
10.120 1.170 
10.140 1.155 
10.160 1.145 
10.180 1.137 
10.200 1.127 
10.220 1.122 
10.240 1.117 
10.260 1.109 
10.280 1.095 
10.300 1.083 
10.320 1.087 
10.340 1.089 
10.360 1.081 
10.380 1.080 
10.400 1.073 
10.420 1.075 
10.440 1.067 
10.460 1.073 
10.480 1.083 
10.500 1.090 
10.520 1.117 
10.540 1.125 
10.560 1.135 
10.580 1.143 
10.600 1.167 
10.620 1.199 
10.640 1.222 
10.660 1.257 
10.680 1.295 
10.700 1.335 
10.720 1.378 
10.740 1.438 
10.760 1.497 
10.780 1.532 
10.800 1.549 
10.820 1.554 
10.840 1.563 
10.860 1.568 
10.880 1.545 
10.900 1.497 
10.920 1.432 
10.940 1.386 
10.960 1.342 
10.980 1.272 
11.000 1.193 
11.020 1.119 
11.040 1.058 
11.060 0.974 
11.080 0.888 
11.100 0.824 
11.120 0.782 
11.140 0.728 
11.160 0.653 
11.180 0.586 
11.200 0.536 
11.220 0.507 
11.240 0.478 
11.260 0.458 
11.280 0.425 
11.300 0.391 
11.320 0.366 
11.340 0.370 
11.360 0.375 
11.380 0.346 
11.400 0.313 
11.420 0.281 
11.440 0.305 
11.460 0.332 
11.480 0.372 
11.500 0.423 
11.520 0.455 
11.540 0.487 
11.560 0.472 
11.580 0.452 
11.600 0.441 
11.620 0.425 
11.640 0.425 
11.660 0.403 
11.680 0.394 
11.700 0.398 
11.720 0.417 
11.740 0.451 
11.760 0.453 
11.780 0.456 
11.800 0.457 
11.820 0.467 
11.840 0.486 
11.860 0.528 
11.880 0.617 
11.900 0.732 
11.920 0.838 
11.940 0.920 
11.960 0.994 
11.980 1.069 
12.000 1.145 
12.020 1.172 
12.040 1.154 
12.060 1.140 
12.080 1.134 
12.100 1.155 
12.120 1.190 
12.140 1.222 
12.160 1.236 
12.180 1.224 
12.200 1.226 
12.220 1.225 
12.240 1.230 
12.260 1.238 
12.280 1.236 
12.300 1.217 
12.320 1.177 
12.340 1.149 
12.360 1.153 
12.380 1.170 
12.400 1.187 
12.420 1.218 
12.440 0.700 
12.460 0.994 
12.480 1.138 
12.500 1.161 
12.520 1.178 
12.540 1.206 
12.560 1.212 
12.580 1.194 
12.600 1.174 
12.620 1.212 
12.640 1.237 
12.660 1.249 
12.680 1.266 
12.700 1.279 
12.720 1.298 
12.740 1.313 
12.760 1.353 
12.780 1.406 
12.800 1.424 
12.820 1.448 
12.840 1.464 
12.860 1.487 
12.880 1.505 
12.900 1.500 
12.920 1.492 
12.940 1.466 
12.960 1.438 
12.980 1.370 
13.000 1.302 
13.020 1.257 
13.040 1.205 
13.060 1.130 
13.080 1.042 
13.100 0.973 
13.120 0.907 
13.140 0.834 
13.160 0.769 
13.180 0.717 
13.200 0.672 
13.220 0.633 
13.240 0.589 
13.260 0.541 
13.280 0.512 
13.300 0.490 
13.320 0.462 
13.340 0.410 
13.360 0.374 
13.380 0.363 
13.400 0.365 
13.420 0.365 
13.440 0.355 
13.460 0.339 
13.480 0.325 
13.500 0.321 
13.520 0.327 
13.540 0.340 
13.560 0.348 
13.580 0.354 
13.600 0.365 
13.620 0.361 
13.640 0.362 
13.660 0.364 
13.680 0.361 
13.700 0.375 
13.720 0.380 
13.740 0.401 
13.760 0.403 
13.780 0.401 
13.800 0.401 
13.820 0.396 
13.840 0.412 
13.860 0.415 
13.880 0.431 
13.900 0.459 
13.920 0.512 
13.940 0.544 
13.960 0.537 
13.980 0.529 
14.000 0.536 
14.020 0.570 
14.040 0.615 
14.060 0.690 
14.080 0.780 
14.100 0.881 
14.120 0.984 
14.140 1.072 
14.160 1.145 
14.180 1.191 
14.200 1.206 
14.220 1.186 
14.240 1.157 
14.260 1.147 
14.280 1.164 
14.300 1.202 
14.320 1.232 
14.340 1.244 
14.360 1.225 
14.380 1.201 
14.400 1.185 
14.420 1.179 
14.440 1.178 
14.460 1.164 
14.480 1.151 
14.500 1.148 
14.520 1.148 
14.540 1.151 
14.560 1.154 
14.580 1.161 
14.600 1.164 
14.620 1.163 
14.640 1.169 
14.660 1.172 
14.680 1.176 
14.700 1.180 
14.720 1.187 
14.740 1.187 
14.760 1.191 
14.780 1.219 
14.800 1.254 
14.820 1.277 
14.840 1.290 
14.860 1.311 
14.880 1.353 
14.900 1.390 
14.920 1.422 
14.940 1.455 
14.960 1.499 
14.980 1.543 
15.000 1.565 
15.020 1.564 
15.040 1.551 
15.060 1.523 
15.080 1.479 
15.100 1.422 
15.120 1.351 
15.140 1.285 
15.160 1.211 
15.180 1.133 
15.200 1.052 
15.220 0.983 
15.240 0.919 
15.260 0.843 
15.280 0.766 
15.300 0.692 
15.320 0.623 
15.340 0.569 
15.360 0.515 
15.380 0.467 
15.400 0.438 
15.420 0.421 
15.440 0.412 
15.460 0.393 
15.480 0.379 
15.500 0.379 
15.520 0.362 
15.540 0.347 
15.560 0.328 
15.580 0.316 
15.600 0.314 
15.620 0.321 
15.640 0.336 
15.660 0.359 
15.680 0.371 
15.700 0.374 
15.720 0.364 
15.740 0.342 
15.760 0.332 
15.780 0.340 
15.800 0.375 
15.820 0.390 
15.840 0.406 
15.860 0.432 
15.880 0.469 
15.900 0.485 
15.920 0.483 
15.940 0.496 
15.960 0.520 
15.980 0.542 
16.000 0.579 
16.020 0.650 
16.040 0.730 
16.060 0.816 
16.080 0.893 
16.100 0.981 
16.120 1.054 
16.140 1.093 
16.160 1.125 
16.180 1.142 
16.200 1.152 
16.220 1.138 
16.240 1.116 
16.260 1.130 
16.280 1.163 
16.300 1.181 
16.320 1.181 
16.340 1.161 
16.360 1.141 
16.380 1.129 
16.400 1.132 
16.420 1.142 
16.440 1.139 
16.460 1.124 
16.480 1.108 
16.500 1.109 
16.520 1.105 
16.540 1.103 
16.560 1.099 
16.580 1.099 
16.600 1.111 
16.620 1.099 
16.640 1.090 
16.660 1.082 
16.680 1.081 
16.700 1.086 
16.720 1.083 
16.740 1.074 
16.760 1.064 
16.780 1.090 
16.800 1.115 
16.820 1.124 
16.840 1.134 
16.860 1.156 
16.880 1.183 
16.900 1.191 
16.920 1.214 
16.940 1.246 
16.960 1.269 
16.980 1.283 
17.000 1.308 
17.020 1.337 
17.040 1.370 
17.060 1.404 
17.080 1.431 
17.100 1.454 
17.120 1.467 
17.140 1.476 
17.160 1.463 
17.180 1.437 
17.200 1.408 
17.220 1.375 
17.240 1.334 
17.260 1.265 
17.280 1.177 
17.300 1.085 
17.320 0.996 
17.340 0.909 
17.360 0.827 
17.380 0.744 
17.400 0.653 
17.420 0.565 
17.440 0.487 
17.460 0.445 
17.480 0.415 
17.500 0.409 
17.520 0.423 
17.540 0.435 
17.560 0.454 
17.580 0.453 
17.600 0.434 
17.620 0.403 
17.640 0.377 
17.660 0.371 
17.680 0.369 
17.700 0.364 
17.720 0.354 
17.740 0.339 
17.760 0.334 
17.780 0.333 
17.800 0.335 
17.820 0.346 
17.840 0.361 
17.860 0.369 
17.880 0.366 
17.900 0.369 
17.920 0.393 
17.940 0.432 
17.960 0.467 
17.980 0.500 
18.000 0.533 
18.020 0.576 
18.040 0.633 
18.060 0.693 
18.080 0.776 
18.100 0.862 
18.120 0.959 
18.140 1.067 
18.160 1.161 
18.180 1.194 
18.200 1.160 
18.220 1.106 
18.240 1.092 
18.260 1.112 
18.280 1.130 
18.300 1.164 
18.320 1.191 
18.340 1.217 
18.360 1.226 
18.380 1.222 
18.400 1.230 
18.420 1.215 
18.440 1.175 
18.460 1.127 
18.480 1.095 
