# Supplementary material for: Pacing the phasing of leg and arm movements in breaststroke swimming to minimize intra-cyclic velocity fluctuations
Source: PLoS One. 2017 Oct 12;12(10):e0186160. doi: 10.1371/journal.pone.0186160 (PMC5638342; doi:10.1371/journal.pone.0186160)
Supplement: S1 Archive — (ZIP) [file pone.0186160.s003.zip › P6_135_veldata.txt]

% t vx 
0.000 -0.085 
0.020 -0.062 
0.040 0.026 
0.060 0.142 
0.080 0.205 
0.100 0.276 
0.120 0.399 
0.140 0.503 
0.160 0.545 
0.180 0.553 
0.200 0.602 
0.220 0.663 
0.240 0.682 
0.260 0.681 
0.280 0.714 
0.300 0.787 
0.320 0.854 
0.340 0.916 
0.360 1.008 
0.380 1.129 
0.400 1.226 
0.420 1.269 
0.440 1.266 
0.460 1.250 
0.480 1.242 
0.500 1.240 
0.520 1.250 
0.540 1.265 
0.560 1.281 
0.580 1.289 
0.600 1.274 
0.620 1.232 
0.640 1.209 
0.660 1.183 
0.680 1.175 
0.700 1.194 
0.720 1.191 
0.740 1.191 
0.760 1.164 
0.780 1.155 
0.800 1.156 
0.820 1.149 
0.840 1.152 
0.860 1.141 
0.880 1.146 
0.900 1.139 
0.920 1.145 
0.940 1.130 
0.960 1.125 
0.980 1.131 
1.000 1.140 
1.020 1.174 
1.040 1.183 
1.060 1.190 
1.080 1.182 
1.100 1.174 
1.120 1.185 
1.140 1.210 
1.160 1.246 
1.180 1.279 
1.200 1.293 
1.220 1.302 
1.240 1.324 
1.260 1.370 
1.280 1.421 
1.300 1.460 
1.320 1.493 
1.340 1.529 
1.360 1.561 
1.380 1.558 
1.400 1.545 
1.420 1.531 
1.440 1.503 
1.460 1.452 
1.480 1.371 
1.500 1.282 
1.520 1.193 
1.540 1.112 
1.560 1.034 
1.580 0.948 
1.600 0.853 
1.620 0.764 
1.640 0.688 
1.660 0.620 
1.680 0.565 
1.700 0.516 
1.720 0.484 
1.740 0.463 
1.760 0.438 
1.780 0.421 
1.800 0.407 
1.820 0.412 
1.840 0.402 
1.860 0.378 
1.880 0.379 
1.900 0.381 
1.920 0.396 
1.940 0.390 
1.960 0.395 
1.980 0.421 
2.000 0.421 
2.020 0.420 
2.040 0.413 
2.060 0.412 
2.080 0.415 
2.100 0.401 
2.120 0.406 
2.140 0.428 
2.160 0.433 
2.180 0.434 
2.200 0.421 
2.220 0.415 
2.240 0.415 
2.260 0.391 
2.280 0.392 
2.300 0.422 
2.320 0.448 
2.340 0.470 
2.360 0.492 
2.380 0.542 
2.400 0.607 
2.420 0.656 
2.440 0.718 
2.460 0.798 
2.480 0.891 
2.500 0.990 
2.520 1.089 
2.540 1.194 
2.560 1.278 
2.580 1.305 
2.600 1.280 
2.620 1.217 
2.640 1.163 
2.660 1.158 
2.680 1.202 
2.700 1.263 
2.720 1.289 
2.740 1.282 
2.760 1.260 
2.780 1.238 
2.800 1.230 
2.820 1.224 
2.840 1.212 
2.860 1.193 
2.880 1.180 
2.900 1.189 
2.920 1.204 
2.940 1.200 
2.960 1.177 
2.980 1.160 
3.000 1.164 
3.020 1.190 
3.040 1.217 
3.060 1.234 
3.080 1.241 
3.100 1.237 
3.120 1.227 
3.140 1.214 
3.160 1.214 
3.180 1.242 
3.200 1.278 
3.220 1.314 
3.240 1.355 
3.260 1.400 
3.280 1.431 
3.300 1.442 
3.320 1.478 
3.340 1.531 
3.360 1.584 
3.380 1.610 
3.400 1.627 
3.420 1.631 
3.440 1.607 
3.460 1.582 
3.480 1.543 
3.500 1.499 
3.520 1.431 
3.540 1.356 
3.560 1.287 
3.580 1.196 
3.600 1.097 
3.620 0.988 
3.640 0.884 
3.660 0.792 
3.680 0.704 
3.700 0.631 
3.720 0.551 
3.740 0.486 
3.760 0.437 
3.780 0.407 
3.800 0.403 
3.820 0.408 
3.840 0.423 
3.860 0.428 
3.880 0.421 
3.900 0.426 
3.920 0.430 
3.940 0.428 
3.960 0.443 
3.980 0.472 
4.000 0.495 
4.020 0.472 
4.040 0.423 
4.060 0.393 
4.080 0.399 
4.100 0.404 
4.120 0.419 
4.140 0.423 
4.160 0.429 
4.180 0.451 
4.200 0.460 
4.220 0.473 
4.240 0.477 
4.260 0.492 
4.280 0.490 
4.300 0.463 
4.320 0.442 
4.340 0.438 
4.360 0.455 
4.380 0.471 
4.400 0.489 
4.420 0.506 
4.440 0.529 
4.460 0.571 
4.480 0.640 
4.500 0.728 
4.520 0.815 
4.540 0.908 
4.560 1.019 
4.580 1.131 
4.600 1.207 
4.620 1.249 
4.640 1.265 
4.660 1.229 
4.680 1.164 
4.700 1.130 
4.720 1.133 
4.740 1.164 
4.760 1.198 
4.780 1.214 
4.800 1.202 
4.820 1.175 
4.840 1.177 
4.860 1.175 
4.880 1.163 
4.900 1.136 
4.920 1.127 
4.940 1.124 
4.960 1.130 
4.980 1.134 
5.000 1.122 
5.020 1.124 
5.040 1.123 
5.060 1.138 
5.080 1.165 
5.100 1.182 
5.120 1.188 
5.140 1.187 
5.160 1.191 
5.180 1.201 
5.200 1.194 
5.220 1.201 
5.240 1.214 
5.260 1.226 
5.280 1.259 
5.300 1.310 
5.320 1.375 
5.340 1.431 
5.360 1.478 
5.380 1.527 
5.400 1.568 
5.420 1.603 
5.440 1.623 
5.460 1.620 
5.480 1.606 
5.500 1.575 
5.520 1.523 
5.540 1.428 
5.560 1.277 
5.580 1.191 
5.600 NaN 
5.620 NaN 
5.640 NaN 
5.660 NaN 
5.680 NaN 
5.700 NaN 
5.720 NaN 
5.740 NaN 
5.760 NaN 
5.780 NaN 
5.800 NaN 
5.820 NaN 
5.840 NaN 
5.860 NaN 
5.880 NaN 
5.900 NaN 
5.920 NaN 
5.940 NaN 
5.960 NaN 
5.980 NaN 
6.000 -0.005 
6.020 0.021 
6.040 0.127 
6.060 0.203 
6.080 0.281 
6.100 0.341 
6.120 0.376 
6.140 0.386 
6.160 0.383 
6.180 0.368 
6.200 0.367 
6.220 0.388 
6.240 0.410 
6.260 0.424 
6.280 0.434 
6.300 0.483 
6.320 0.499 
6.340 0.500 
6.360 0.514 
6.380 0.529 
6.400 0.539 
6.420 0.545 
6.440 0.598 
6.460 0.680 
6.480 0.750 
6.500 0.824 
6.520 0.911 
6.540 1.011 
6.560 1.141 
6.580 1.266 
6.600 1.338 
6.620 1.353 
6.640 1.302 
6.660 1.248 
6.680 1.219 
6.700 1.232 
6.720 1.273 
6.740 1.299 
6.760 1.314 
6.780 1.314 
6.800 1.313 
6.820 1.320 
6.840 1.316 
6.860 1.300 
6.880 1.287 
6.900 1.266 
6.920 1.250 
6.940 1.238 
6.960 1.227 
6.980 1.229 
7.000 1.236 
7.020 1.228 
7.040 1.219 
7.060 1.222 
7.080 1.242 
7.100 1.261 
7.120 1.259 
7.140 1.274 
7.160 1.295 
7.180 1.291 
7.200 1.283 
7.220 1.286 
7.240 1.309 
7.260 1.343 
7.280 1.362 
7.300 1.390 
7.320 1.421 
7.340 1.456 
7.360 1.491 
7.380 1.515 
7.400 1.540 
7.420 1.567 
7.440 1.599 
7.460 1.617 
7.480 1.625 
7.500 1.632 
7.520 1.631 
7.540 1.597 
7.560 1.540 
7.580 1.479 
7.600 1.411 
7.620 1.310 
7.640 1.194 
7.660 1.096 
7.680 1.015 
7.700 0.948 
7.720 0.883 
7.740 0.809 
7.760 0.704 
7.780 0.584 
7.800 0.507 
7.820 0.473 
7.840 0.452 
7.860 0.429 
7.880 0.398 
7.900 0.391 
7.920 0.393 
7.940 0.400 
7.960 0.404 
7.980 0.391 
8.000 0.393 
8.020 0.385 
8.040 0.386 
8.060 0.399 
8.080 0.403 
8.100 0.408 
8.120 0.385 
8.140 0.368 
8.160 0.343 
8.180 0.318 
8.200 0.310 
8.220 0.316 
8.240 0.341 
8.260 0.371 
8.280 0.380 
8.300 0.380 
8.320 0.381 
8.340 0.397 
8.360 0.427 
8.380 0.438 
8.400 0.456 
8.420 0.481 
8.440 0.516 
8.460 0.540 
8.480 0.560 
8.500 0.611 
8.520 0.696 
8.540 0.787 
8.560 0.876 
8.580 0.978 
8.600 1.100 
8.620 1.211 
8.640 1.277 
8.660 1.293 
8.680 1.277 
8.700 1.240 
8.720 1.196 
8.740 1.181 
8.760 1.204 
8.780 1.243 
8.800 1.257 
8.820 1.245 
8.840 1.226 
8.860 1.219 
8.880 1.218 
8.900 1.223 
8.920 1.232 
8.940 1.237 
8.960 1.237 
8.980 1.216 
9.000 1.192 
9.020 1.184 
9.040 1.181 
9.060 1.179 
9.080 1.165 
9.100 1.173 
9.120 1.193 
9.140 1.200 
9.160 1.190 
9.180 1.184 
9.200 1.202 
9.220 1.218 
9.240 1.216 
9.260 1.205 
9.280 1.209 
9.300 1.229 
9.320 1.261 
9.340 1.294 
9.360 1.335 
9.380 1.369 
9.400 1.394 
9.420 1.430 
9.440 1.481 
9.460 1.531 
9.480 1.569 
9.500 1.599 
9.520 1.621 
9.540 1.646 
9.560 1.650 
9.580 1.637 
9.600 1.606 
9.620 1.569 
9.640 1.532 
9.660 1.464 
9.680 1.380 
9.700 1.286 
9.720 1.183 
9.740 1.083 
9.760 0.991 
9.780 0.898 
9.800 0.806 
9.820 0.717 
9.840 0.632 
9.860 0.552 
9.880 0.497 
9.900 0.485 
9.920 0.485 
9.940 0.471 
9.960 0.438 
9.980 0.395 
10.000 0.341 
10.020 0.282 
10.040 0.246 
10.060 0.233 
10.080 0.241 
10.100 0.251 
10.120 0.270 
10.140 0.313 
10.160 0.369 
10.180 0.424 
10.200 0.447 
10.220 0.439 
10.240 0.415 
10.260 0.374 
10.280 0.350 
10.300 0.341 
10.320 0.355 
10.340 0.365 
10.360 0.377 
10.380 0.405 
10.400 0.434 
10.420 0.455 
10.440 0.473 
10.460 0.508 
10.480 0.548 
10.500 0.579 
10.520 0.601 
10.540 0.660 
10.560 0.749 
10.580 0.843 
10.600 0.952 
10.620 1.060 
10.640 1.164 
10.660 1.227 
10.680 1.244 
10.700 1.243 
10.720 1.209 
10.740 1.168 
10.760 1.149 
10.780 1.174 
10.800 1.212 
10.820 1.225 
10.840 1.217 
10.860 1.218 
10.880 1.233 
10.900 1.228 
10.920 1.210 
10.940 1.195 
10.960 1.185 
10.980 1.189 
11.000 1.178 
11.020 1.179 
11.040 1.167 
11.060 1.155 
11.080 1.148 
11.100 1.145 
11.120 1.164 
11.140 1.164 
11.160 1.155 
11.180 1.142 
11.200 1.142 
11.220 1.156 
11.240 1.168 
11.260 1.177 
11.280 1.192 
11.300 1.209 
11.320 1.221 
11.340 1.236 
11.360 1.247 
11.380 1.253 
11.400 1.257 
11.420 1.269 
11.440 1.292 
11.460 1.310 
11.480 1.342 
11.500 1.399 
11.520 1.475 
11.540 1.544 
11.560 1.591 
11.580 1.621 
11.600 1.642 
11.620 1.657 
11.640 1.657 
11.660 1.625 
11.680 1.533 
11.700 1.171 
11.720 1.309 
11.740 1.320 
11.760 1.236 
11.780 1.115 
11.800 1.000 
11.820 0.907 
11.840 0.845 
11.860 0.783 
11.880 0.723 
11.900 0.666 
11.920 0.587 
11.940 0.508 
11.960 0.439 
11.980 0.404 
12.000 0.381 
12.020 0.363 
12.040 0.342 
12.060 0.317 
12.080 0.312 
12.100 0.299 
12.120 0.310 
12.140 0.311 
12.160 0.335 
12.180 0.355 
12.200 0.380 
12.220 0.406 
12.240 0.418 
12.260 0.431 
12.280 0.438 
12.300 0.468 
12.320 0.468 
12.340 0.458 
12.360 0.440 
12.380 0.436 
12.400 0.456 
12.420 0.450 
12.440 0.435 
12.460 0.398 
12.480 0.374 
12.500 0.363 
12.520 0.381 
12.540 0.447 
12.560 0.503 
12.580 0.554 
12.600 0.591 
12.620 0.650 
12.640 0.709 
12.660 0.750 
12.680 0.807 
12.700 0.887 
12.720 0.992 
12.740 1.095 
12.760 1.172 
12.780 1.233 
12.800 1.262 
12.820 1.264 
12.840 1.237 
12.860 1.191 
12.880 1.176 
12.900 1.212 
12.920 1.269 
12.940 1.278 
12.960 1.239 
12.980 1.218 
13.000 1.199 
13.020 1.188 
13.040 1.185 
13.060 1.188 
13.080 1.185 
13.100 1.178 
13.120 1.178 
13.140 1.167 
13.160 1.155 
13.180 1.149 
13.200 1.148 
13.220 1.151 
13.240 1.146 
13.260 1.141 
13.280 1.141 
13.300 1.140 
13.320 1.143 
13.340 1.148 
13.360 1.151 
13.380 1.157 
13.400 1.154 
13.420 1.154 
13.440 1.160 
13.460 1.169 
13.480 1.199 
13.500 1.235 
13.520 1.264 
13.540 1.288 
13.560 1.326 
13.580 1.368 
13.600 1.407 
13.620 1.429 
13.640 1.451 
13.660 1.482 
13.680 1.510 
13.700 1.535 
13.720 1.541 
13.740 1.529 
13.760 1.491 
13.780 1.437 
13.800 1.382 
13.820 1.318 
13.840 1.242 
13.860 1.152 
13.880 1.050 
13.900 0.960 
13.920 0.881 
13.940 0.806 
13.960 0.723 
13.980 0.639 
14.000 0.564 
14.020 0.515 
14.040 0.497 
14.060 0.478 
14.080 0.451 
14.100 0.420 
14.120 0.393 
14.140 0.376 
14.160 0.342 
14.180 0.329 
14.200 0.316 
14.220 0.309 
14.240 0.315 
14.260 0.325 
14.280 0.344 
14.300 0.364 
14.320 0.399 
14.340 0.418 
14.360 0.429 
14.380 0.433 
14.400 0.431 
14.420 0.423 
14.440 0.417 
14.460 0.416 
14.480 0.415 
14.500 0.410 
14.520 0.418 
14.540 0.443 
14.560 0.481 
14.580 0.514 
14.600 0.529 
14.620 0.551 
14.640 0.602 
14.660 0.680 
14.680 0.751 
14.700 0.819 
14.720 0.897 
14.740 0.991 
14.760 1.088 
14.780 1.158 
14.800 1.208 
14.820 1.226 
14.840 1.212 
14.860 1.186 
14.880 1.159 
14.900 1.148 
14.920 1.159 
14.940 1.188 
14.960 1.217 
14.980 1.221 
15.000 1.216 
15.020 1.205 
15.040 1.183 
15.060 1.163 
15.080 1.163 
15.100 1.179 
15.120 1.174 
15.140 1.153 
15.160 1.144 
15.180 1.154 
15.200 1.150 
15.220 1.133 
15.240 1.132 
15.260 1.149 
15.280 1.149 
15.300 1.131 
15.320 1.128 
15.340 1.131 
15.360 1.127 
15.380 1.116 
15.400 1.115 
15.420 1.111 
15.440 1.098 
15.460 1.095 
15.480 1.104 
15.500 1.117 
15.520 1.120 
15.540 1.117 
15.560 1.117 
15.580 1.117 
15.600 1.120 
15.620 1.132 
15.640 1.154 
15.660 1.173 
15.680 1.178 
15.700 1.204 
15.720 1.246 
15.740 1.293 
15.760 1.332 
15.780 1.362 
15.800 1.407 
15.820 1.450 
15.840 1.491 
15.860 1.503 
15.880 1.492 
15.900 1.471 
15.920 1.449 
15.940 1.425 
15.960 1.387 
15.980 1.339 
16.000 1.285 
16.020 1.220 
16.040 1.143 
16.060 1.051 
16.080 0.963 
16.100 0.883 
16.120 0.807 
16.140 0.731 
16.160 0.643 
16.180 0.565 
16.200 0.502 
16.220 0.468 
16.240 0.446 
16.260 0.430 
16.280 0.412 
16.300 0.386 
16.320 0.353 
16.340 0.313 
16.360 0.282 
16.380 0.270 
16.400 0.287 
16.420 0.320 
16.440 0.363 
16.460 0.399 
16.480 0.426 
16.500 0.428 
16.520 0.400 
16.540 0.352 
16.560 0.296 
16.580 0.267 
16.600 0.259 
16.620 0.276 
16.640 0.310 
16.660 0.358 
16.680 0.408 
16.700 0.428 
16.720 0.425 
16.740 0.409 
16.760 0.398 
16.780 0.403 
16.800 0.437 
16.820 0.495 
16.840 0.561 
16.860 0.634 
16.880 0.721 
16.900 0.821 
16.920 0.923 
16.940 1.014 
16.960 1.084 
16.980 1.118 
17.000 1.108 
17.020 1.090 
17.040 1.078 
17.060 1.055 
17.080 1.028 
17.100 1.043 
17.120 1.103 
17.140 1.147 
17.160 1.138 
17.180 1.116 
17.200 1.111 
17.220 1.117 
17.240 1.103 
17.260 1.077 
17.280 1.061 
17.300 1.053 
17.320 1.068 
17.340 1.067 
17.360 1.072 
17.380 1.073 
17.400 1.064 
17.420 1.072 
17.440 1.081 
17.460 1.088 
17.480 1.091 
17.500 1.082 
17.520 1.082 
17.540 1.079 
17.560 1.079 
17.580 1.092 
17.600 1.104 
17.620 1.140 
17.640 1.186 
17.660 1.232 
17.680 1.260 
17.700 1.287 
17.720 1.292 
17.740 1.228 
17.760 1.177 
