# Supplementary material for: Pacing the phasing of leg and arm movements in breaststroke swimming to minimize intra-cyclic velocity fluctuations
Source: PLoS One. 2017 Oct 12;12(10):e0186160. doi: 10.1371/journal.pone.0186160 (PMC5638342; doi:10.1371/journal.pone.0186160)
Supplement: S1 Archive — (ZIP) [file pone.0186160.s003.zip › P6_180_veldata.txt]

% t vx 
0.000 -0.031 
0.020 0.053 
0.040 0.136 
0.060 0.159 
0.080 0.214 
0.100 0.291 
0.120 0.385 
0.140 0.482 
0.160 0.581 
0.180 0.676 
0.200 0.779 
0.220 0.877 
0.240 0.966 
0.260 1.048 
0.280 1.127 
0.300 1.189 
0.320 1.243 
0.340 1.310 
0.360 1.324 
0.380 1.304 
0.400 1.273 
0.420 1.254 
0.440 1.257 
0.460 1.245 
0.480 1.252 
0.500 1.263 
0.520 1.268 
0.540 1.271 
0.560 1.266 
0.580 1.258 
0.600 1.248 
0.620 1.234 
0.640 1.206 
0.660 1.194 
0.680 1.178 
0.700 1.173 
0.720 1.171 
0.740 1.166 
0.760 1.161 
0.780 1.144 
0.800 1.126 
0.820 1.106 
0.840 1.099 
0.860 1.094 
0.880 1.095 
0.900 1.093 
0.920 1.092 
0.940 1.097 
0.960 1.093 
0.980 1.090 
1.000 1.078 
1.020 1.066 
1.040 1.068 
1.060 1.063 
1.080 1.082 
1.100 1.082 
1.120 1.090 
1.140 1.092 
1.160 1.093 
1.180 1.122 
1.200 1.134 
1.220 1.157 
1.240 1.176 
1.260 1.219 
1.280 1.260 
1.300 1.283 
1.320 1.316 
1.340 1.349 
1.360 1.393 
1.380 1.439 
1.400 1.490 
1.420 1.536 
1.440 1.546 
1.460 1.542 
1.480 1.527 
1.500 1.499 
1.520 1.452 
1.540 1.378 
1.560 1.287 
1.580 1.191 
1.600 1.089 
1.620 1.002 
1.640 0.926 
1.660 0.851 
1.680 0.771 
1.700 0.688 
1.720 0.613 
1.740 0.543 
1.760 0.495 
1.780 0.483 
1.800 0.484 
1.820 0.461 
1.840 0.421 
1.860 0.370 
1.880 0.335 
1.900 0.310 
1.920 0.282 
1.940 0.286 
1.960 0.307 
1.980 0.345 
2.000 0.388 
2.020 0.409 
2.040 0.424 
2.060 0.419 
2.080 0.407 
2.100 0.406 
2.120 0.392 
2.140 0.402 
2.160 0.459 
2.180 0.567 
2.200 0.685 
2.220 0.791 
2.240 0.879 
2.260 0.947 
2.280 0.996 
2.300 1.047 
2.320 1.139 
2.340 1.234 
2.360 1.305 
2.380 1.312 
2.400 1.268 
2.420 1.204 
2.440 1.166 
2.460 1.184 
2.480 1.230 
2.500 1.277 
2.520 1.298 
2.540 1.300 
2.560 1.281 
2.580 1.249 
2.600 1.222 
2.620 1.212 
2.640 1.210 
2.660 1.199 
2.680 1.179 
2.700 1.165 
2.720 1.166 
2.740 1.172 
2.760 1.173 
2.780 1.154 
2.800 1.137 
2.820 1.141 
2.840 1.151 
2.860 1.144 
2.880 1.129 
2.900 1.130 
2.920 1.129 
2.940 1.110 
2.960 1.095 
2.980 1.092 
3.000 1.089 
3.020 1.079 
3.040 1.072 
3.060 1.065 
3.080 1.054 
3.100 1.055 
3.120 1.072 
3.140 1.095 
3.160 1.098 
3.180 1.092 
3.200 1.101 
3.220 1.111 
3.240 1.107 
3.260 1.105 
3.280 1.136 
3.300 1.179 
3.320 1.208 
3.340 1.243 
3.360 1.300 
3.380 1.358 
3.400 1.398 
3.420 1.421 
3.440 1.444 
3.460 1.492 
3.480 1.543 
3.500 1.564 
3.520 1.555 
3.540 1.526 
3.560 1.481 
3.580 1.425 
3.600 1.365 
3.620 1.298 
3.640 1.196 
3.660 1.102 
3.680 1.025 
3.700 0.949 
3.720 0.864 
3.740 0.778 
3.760 0.714 
3.780 0.651 
3.800 0.597 
3.820 0.558 
3.840 0.519 
3.860 0.493 
3.880 0.463 
3.900 0.427 
3.920 0.406 
3.940 0.398 
3.960 0.411 
3.980 0.391 
4.000 0.363 
4.020 0.339 
4.040 0.347 
4.060 0.381 
4.080 0.416 
4.100 0.459 
4.120 0.458 
4.140 0.427 
4.160 0.377 
4.180 0.361 
4.200 0.364 
4.220 0.360 
4.240 0.374 
4.260 0.406 
4.280 0.475 
4.300 0.561 
4.320 0.635 
4.340 0.690 
4.360 0.723 
4.380 0.769 
4.400 0.841 
4.420 0.947 
4.440 1.096 
4.460 1.243 
4.480 1.329 
4.500 1.332 
4.520 1.254 
4.540 1.158 
4.560 1.101 
4.580 1.118 
4.600 1.194 
4.620 1.256 
4.640 1.279 
4.660 1.245 
4.680 1.202 
4.700 1.187 
4.720 1.181 
4.740 1.182 
4.760 1.162 
4.780 1.144 
4.800 1.144 
4.820 1.132 
4.840 1.130 
4.860 1.109 
4.880 1.095 
4.900 1.087 
4.920 1.084 
4.940 1.093 
4.960 1.089 
4.980 1.089 
5.000 1.074 
5.020 1.078 
5.040 1.071 
5.060 1.076 
5.080 1.075 
5.100 1.068 
5.120 1.064 
5.140 1.050 
5.160 1.062 
5.180 1.074 
5.200 1.090 
5.220 1.099 
5.240 1.103 
5.260 1.116 
5.280 1.120 
5.300 1.125 
5.320 1.139 
5.340 1.173 
5.360 1.222 
5.380 1.251 
5.400 1.260 
5.420 1.244 
5.440 NaN 
5.460 NaN 
5.480 NaN 
5.500 NaN 
5.520 NaN 
5.540 NaN 
5.560 0.158 
5.580 0.901 
5.600 1.442 
5.620 1.605 
5.640 1.537 
5.660 1.406 
5.680 1.289 
5.700 1.195 
5.720 1.095 
5.740 1.005 
5.760 0.930 
5.780 0.895 
5.800 0.836 
5.820 0.734 
5.840 0.619 
5.860 0.519 
5.880 0.470 
5.900 0.445 
5.920 0.449 
5.940 0.450 
5.960 0.432 
5.980 0.410 
6.000 0.396 
6.020 0.394 
6.040 0.383 
6.060 0.355 
6.080 0.349 
6.100 0.361 
6.120 0.376 
6.140 0.390 
6.160 0.397 
6.180 0.391 
6.200 0.378 
6.220 0.354 
6.240 0.353 
6.260 0.364 
6.280 0.384 
6.300 0.403 
6.320 0.412 
6.340 0.448 
6.360 0.490 
6.380 0.571 
6.400 0.688 
6.420 0.817 
6.440 0.878 
6.460 0.880 
6.480 0.911 
6.500 1.006 
6.520 1.142 
6.540 1.272 
6.560 1.370 
6.580 1.400 
6.600 1.348 
6.620 1.294 
6.640 1.280 
6.660 1.270 
6.680 1.264 
6.700 1.274 
6.720 1.307 
6.740 1.324 
6.760 1.302 
6.780 1.290 
6.800 1.287 
6.820 1.277 
6.840 1.250 
6.860 1.216 
6.880 1.192 
6.900 1.188 
6.920 1.200 
6.940 1.213 
6.960 1.205 
6.980 1.184 
7.000 1.172 
7.020 1.170 
7.040 1.167 
7.060 1.156 
7.080 1.161 
7.100 1.169 
7.120 1.157 
7.140 1.151 
7.160 1.156 
7.180 1.151 
7.200 1.137 
7.220 1.123 
7.240 1.135 
7.260 1.153 
7.280 1.163 
7.300 1.166 
7.320 1.157 
7.340 1.145 
7.360 1.151 
7.380 1.177 
7.400 1.210 
7.420 1.243 
7.440 1.266 
7.460 1.303 
7.480 1.343 
7.500 1.372 
7.520 1.405 
7.540 1.446 
7.560 1.495 
7.580 1.530 
7.600 1.553 
7.620 1.564 
7.640 1.553 
7.660 1.529 
7.680 1.499 
7.700 1.458 
7.720 1.392 
7.740 1.309 
7.760 1.221 
7.780 1.139 
7.800 1.059 
7.820 0.961 
7.840 0.861 
7.860 0.769 
7.880 0.704 
7.900 0.660 
7.920 0.622 
7.940 0.581 
7.960 0.521 
7.980 0.479 
8.000 0.466 
8.020 0.447 
8.040 0.417 
8.060 0.376 
8.080 0.354 
8.100 0.326 
8.120 0.297 
8.140 0.297 
8.160 0.326 
8.180 0.364 
8.200 0.399 
8.220 0.437 
8.240 0.449 
8.260 0.447 
8.280 0.424 
8.300 0.408 
8.320 0.403 
8.340 0.387 
8.360 0.409 
8.380 0.469 
8.400 0.569 
8.420 0.662 
8.440 0.742 
8.460 0.835 
8.480 0.922 
8.500 1.017 
8.520 1.104 
8.540 1.189 
8.560 1.249 
8.580 1.290 
8.600 1.313 
8.620 1.306 
8.640 1.270 
8.660 1.236 
8.680 1.238 
8.700 1.265 
8.720 1.295 
8.740 1.302 
8.760 1.292 
8.780 1.283 
8.800 1.271 
8.820 1.251 
8.840 1.224 
8.860 1.201 
8.880 1.193 
8.900 1.204 
8.920 1.220 
8.940 1.222 
8.960 1.209 
8.980 1.205 
9.000 1.213 
9.020 1.207 
9.040 1.182 
9.060 1.166 
9.080 1.162 
9.100 1.150 
9.120 1.139 
9.140 1.118 
9.160 1.104 
9.180 1.098 
9.200 1.091 
9.220 1.095 
9.240 1.084 
9.260 1.089 
9.280 1.102 
9.300 1.112 
9.320 1.111 
9.340 1.094 
9.360 1.096 
9.380 1.103 
9.400 1.114 
9.420 1.129 
9.440 1.150 
9.460 1.179 
9.480 1.200 
9.500 1.236 
9.520 1.283 
9.540 1.314 
9.560 1.336 
9.580 1.380 
9.600 1.452 
9.620 1.524 
9.640 1.569 
9.660 1.587 
9.680 1.587 
9.700 1.562 
9.720 1.520 
9.740 1.457 
9.760 1.381 
9.780 1.304 
9.800 1.255 
9.820 1.200 
9.840 1.138 
9.860 1.072 
9.880 0.999 
9.900 0.907 
9.920 0.793 
9.940 0.698 
9.960 0.632 
9.980 0.586 
10.000 0.558 
10.020 0.522 
10.040 0.465 
10.060 0.425 
10.080 0.406 
10.100 0.398 
10.120 0.366 
10.140 0.334 
10.160 0.310 
10.180 0.300 
10.200 0.296 
10.220 0.313 
10.240 0.345 
10.260 0.379 
10.280 0.424 
10.300 0.456 
10.320 0.483 
10.340 0.482 
10.360 0.462 
10.380 0.445 
10.400 0.451 
10.420 0.504 
10.440 0.592 
10.460 0.720 
10.480 0.850 
10.500 0.948 
10.520 1.026 
10.540 1.107 
10.560 1.216 
10.580 1.303 
10.600 1.328 
10.620 1.282 
10.640 1.199 
10.660 1.144 
10.680 1.113 
10.700 1.135 
10.720 1.209 
10.740 1.289 
10.760 1.331 
10.780 1.311 
10.800 1.255 
10.820 1.220 
10.840 1.203 
10.860 1.213 
10.880 1.216 
10.900 1.196 
10.920 1.170 
10.940 1.142 
10.960 1.131 
10.980 1.137 
11.000 1.135 
11.020 1.118 
11.040 1.107 
11.060 1.090 
11.080 1.098 
11.100 1.089 
11.120 1.078 
11.140 1.075 
11.160 1.077 
11.180 1.120 
11.200 1.132 
11.220 1.115 
11.240 1.005 
11.260 1.109 
11.280 1.120 
11.300 1.103 
11.320 1.091 
11.340 1.082 
11.360 1.094 
11.380 1.088 
11.400 1.076 
11.420 1.078 
11.440 1.071 
11.460 1.088 
11.480 1.089 
11.500 1.105 
11.520 1.126 
11.540 1.144 
11.560 1.162 
11.580 1.165 
11.600 1.201 
11.620 1.243 
11.640 1.269 
11.660 1.289 
11.680 1.326 
11.700 1.375 
11.720 1.410 
11.740 1.424 
11.760 1.435 
11.780 1.425 
11.800 1.390 
11.820 1.345 
11.840 1.299 
11.860 1.241 
11.880 1.166 
11.900 1.072 
11.920 0.962 
11.940 0.841 
11.960 0.735 
11.980 0.672 
12.000 0.610 
12.020 0.537 
12.040 0.467 
12.060 0.414 
12.080 0.397 
12.100 0.370 
12.120 0.347 
12.140 0.337 
12.160 0.323 
12.180 0.317 
12.200 0.297 
12.220 0.305 
12.240 0.311 
12.260 0.329 
12.280 0.362 
12.300 0.390 
12.320 0.394 
12.340 0.367 
12.360 0.357 
12.380 0.359 
12.400 0.367 
12.420 0.377 
12.440 0.419 
12.460 0.497 
12.480 0.594 
12.500 0.682 
12.520 0.760 
12.540 0.842 
12.560 0.922 
12.580 1.013 
12.600 1.115 
12.620 1.205 
12.640 1.250 
12.660 1.245 
12.680 1.231 
12.700 1.220 
12.720 1.202 
12.740 1.197 
12.760 1.225 
12.780 1.256 
12.800 1.260 
12.820 1.223 
12.840 1.190 
12.860 1.178 
12.880 1.175 
12.900 1.159 
12.920 1.127 
12.940 1.107 
12.960 1.107 
12.980 1.106 
13.000 1.087 
13.020 1.085 
13.040 1.092 
13.060 1.093 
13.080 1.085 
13.100 1.076 
13.120 1.083 
13.140 1.076 
13.160 1.059 
13.180 1.053 
13.200 1.049 
13.220 1.056 
13.240 1.060 
13.260 1.046 
13.280 1.045 
13.300 1.047 
13.320 1.054 
13.340 1.059 
13.360 1.040 
13.380 1.038 
13.400 1.029 
13.420 1.036 
13.440 1.041 
13.460 1.040 
13.480 1.049 
13.500 1.048 
13.520 1.057 
13.540 1.058 
13.560 1.059 
13.580 1.080 
13.600 1.117 
13.620 1.161 
13.640 1.190 
13.660 1.219 
13.680 1.256 
13.700 1.287 
13.720 1.312 
13.740 1.343 
13.760 1.392 
13.780 1.441 
13.800 1.478 
13.820 1.490 
13.840 1.483 
13.860 1.446 
13.880 1.385 
13.900 1.324 
13.920 1.259 
13.940 1.167 
13.960 1.060 
13.980 0.964 
14.000 0.881 
14.020 0.792 
14.040 0.700 
14.060 0.632 
14.080 0.567 
14.100 0.508 
14.120 0.474 
14.140 0.452 
14.160 0.432 
14.180 0.405 
14.200 0.375 
14.220 0.350 
14.240 0.318 
14.260 0.286 
14.280 0.274 
14.300 0.277 
14.320 0.307 
14.340 0.342 
14.360 0.373 
14.380 0.406 
14.400 0.423 
14.420 0.426 
14.440 0.426 
14.460 0.415 
14.480 0.412 
14.500 0.429 
14.520 0.485 
14.540 0.580 
14.560 0.678 
14.580 0.784 
14.600 0.871 
14.620 0.954 
14.640 1.032 
14.660 1.100 
14.680 1.155 
14.700 1.187 
14.720 1.218 
14.740 1.233 
14.760 1.222 
14.780 1.189 
14.800 1.169 
14.820 1.179 
14.840 1.196 
14.860 1.190 
14.880 1.169 
14.900 1.169 
14.920 1.177 
14.940 1.173 
14.960 1.160 
14.980 1.152 
15.000 1.133 
15.020 1.112 
15.040 1.102 
15.060 1.104 
15.080 1.110 
15.100 1.108 
15.120 1.112 
15.140 1.115 
15.160 1.102 
15.180 1.085 
15.200 1.066 
15.220 1.056 
15.240 1.056 
15.260 1.049 
15.280 1.042 
15.300 1.031 
15.320 1.023 
15.340 1.024 
15.360 1.029 
15.380 1.026 
15.400 1.022 
15.420 1.019 
15.440 1.026 
15.460 1.034 
15.480 1.039 
15.500 1.043 
15.520 1.047 
15.540 1.055 
15.560 1.062 
15.580 1.061 
15.600 1.073 
15.620 1.095 
15.640 1.128 
15.660 1.170 
15.680 1.198 
15.700 1.236 
15.720 1.274 
15.740 1.335 
15.760 1.395 
15.780 1.434 
15.800 1.474 
15.820 1.512 
15.840 1.541 
15.860 1.550 
15.880 1.532 
15.900 1.490 
15.920 1.435 
15.940 1.369 
15.960 1.295 
15.980 1.204 
16.000 1.107 
16.020 1.013 
16.040 0.919 
16.060 0.835 
16.080 0.755 
16.100 0.691 
16.120 0.638 
16.140 0.585 
16.160 0.538 
16.180 0.501 
16.200 0.475 
16.220 0.451 
16.240 0.424 
16.260 0.404 
16.280 0.374 
16.300 0.325 
16.320 0.287 
16.340 0.268 
16.360 0.272 
16.380 0.272 
16.400 0.300 
16.420 0.341 
16.440 0.381 
16.460 0.384 
16.480 0.366 
16.500 0.360 
16.520 0.396 
16.540 0.486 
16.560 0.593 
16.580 0.692 
16.600 0.767 
16.620 0.839 
16.640 0.890 
16.660 0.963 
16.680 1.065 
16.700 1.174 
16.720 1.225 
16.740 1.199 
16.760 1.153 
16.780 1.116 
16.800 1.080 
16.820 1.047 
16.840 1.059 
16.860 1.120 
16.880 1.180 
16.900 1.192 
16.920 1.154 
16.940 1.082 
16.960 1.039 
