# Supplementary material for: Pacing the phasing of leg and arm movements in breaststroke swimming to minimize intra-cyclic velocity fluctuations
Source: PLoS One. 2017 Oct 12;12(10):e0186160. doi: 10.1371/journal.pone.0186160 (PMC5638342; doi:10.1371/journal.pone.0186160)
Supplement: S1 Archive — (ZIP) [file pone.0186160.s003.zip › P6_225_veldata.txt]

% t vx 
0.000 0.087 
0.020 0.211 
0.040 0.546 
0.060 0.892 
0.080 1.043 
0.100 1.092 
0.120 1.129 
0.140 1.170 
0.160 1.197 
0.180 1.218 
0.200 1.268 
0.220 1.313 
0.240 1.336 
0.260 1.346 
0.280 1.388 
0.300 1.448 
0.320 1.508 
0.340 1.535 
0.360 1.528 
0.380 1.497 
0.400 1.459 
0.420 1.425 
0.440 1.345 
0.460 1.244 
0.480 1.141 
0.500 1.039 
0.520 0.940 
0.540 0.836 
0.560 0.753 
0.580 0.679 
0.600 0.601 
0.620 0.523 
0.640 0.464 
0.660 0.415 
0.680 0.376 
0.700 0.331 
0.720 0.290 
0.740 0.239 
0.760 0.213 
0.780 0.225 
0.800 0.234 
0.820 0.252 
0.840 0.265 
0.860 0.322 
0.880 0.366 
0.900 0.409 
0.920 0.466 
0.940 0.499 
0.960 0.530 
0.980 0.573 
1.000 0.669 
1.020 0.801 
1.040 0.900 
1.060 0.947 
1.080 0.983 
1.100 1.039 
1.120 1.130 
1.140 1.216 
1.160 1.273 
1.180 1.274 
1.200 1.236 
1.220 1.209 
1.240 1.186 
1.260 1.178 
1.280 1.185 
1.300 1.204 
1.320 1.205 
1.340 1.192 
1.360 1.190 
1.380 1.180 
1.400 1.166 
1.420 1.169 
1.440 1.169 
1.460 1.158 
1.480 1.138 
1.500 1.130 
1.520 1.135 
1.540 1.132 
1.560 1.125 
1.580 1.118 
1.600 1.102 
1.620 1.097 
1.640 1.081 
1.660 1.082 
1.680 1.076 
1.700 1.061 
1.720 1.053 
1.740 1.044 
1.760 1.053 
1.780 1.042 
1.800 1.038 
1.820 1.022 
1.840 1.016 
1.860 1.013 
1.880 1.006 
1.900 1.006 
1.920 1.006 
1.940 1.011 
1.960 1.006 
1.980 0.998 
2.000 0.995 
2.020 0.994 
2.040 1.003 
2.060 1.012 
2.080 1.014 
2.100 1.009 
2.120 1.018 
2.140 1.035 
2.160 1.046 
2.180 1.048 
2.200 1.054 
2.220 1.092 
2.240 1.146 
2.260 1.198 
2.280 1.221 
2.300 1.243 
2.320 1.296 
2.340 1.354 
2.360 1.403 
2.380 1.439 
2.400 1.470 
2.420 1.505 
2.440 1.528 
2.460 1.533 
2.480 1.509 
2.500 1.450 
2.520 1.378 
2.540 1.310 
2.560 1.226 
2.580 1.136 
2.600 1.042 
2.620 0.962 
2.640 0.897 
2.660 0.816 
2.680 0.732 
2.700 0.648 
2.720 0.573 
2.740 0.510 
2.760 0.471 
2.780 0.449 
2.800 0.429 
2.820 0.405 
2.840 0.363 
2.860 0.329 
2.880 0.305 
2.900 0.293 
2.920 0.285 
2.940 0.271 
2.960 0.279 
2.980 0.293 
3.000 0.320 
3.020 0.362 
3.040 0.401 
3.060 0.437 
3.080 0.480 
3.100 0.557 
3.120 0.647 
3.140 0.744 
3.160 0.837 
3.180 0.943 
3.200 1.058 
3.220 1.171 
3.240 1.272 
3.260 1.324 
3.280 1.340 
3.300 1.310 
3.320 1.239 
3.340 1.170 
3.360 1.155 
3.380 1.203 
3.400 1.260 
3.420 1.277 
3.440 1.268 
3.460 1.252 
3.480 1.226 
3.500 1.199 
3.520 1.175 
3.540 1.171 
3.560 1.180 
3.580 1.171 
3.600 1.142 
3.620 1.121 
3.640 1.111 
3.660 1.111 
3.680 1.111 
3.700 1.103 
3.720 1.095 
3.740 1.093 
3.760 1.094 
3.780 1.083 
3.800 1.061 
3.820 1.048 
3.840 1.062 
3.860 1.054 
3.880 1.045 
3.900 1.032 
3.920 1.026 
3.940 1.028 
3.960 1.023 
3.980 1.016 
4.000 1.011 
4.020 1.009 
4.040 1.012 
4.060 1.014 
4.080 1.016 
4.100 1.022 
4.120 1.031 
4.140 1.040 
4.160 1.040 
4.180 1.044 
4.200 1.050 
4.220 1.082 
4.240 1.100 
4.260 1.118 
4.280 1.145 
4.300 1.176 
4.320 1.208 
4.340 1.245 
4.360 1.308 
4.380 1.363 
4.400 1.388 
4.420 1.408 
4.440 1.451 
4.460 1.496 
4.480 1.508 
4.500 1.498 
4.520 1.475 
4.540 1.447 
4.560 1.391 
4.580 1.308 
4.600 1.228 
4.620 1.153 
4.640 1.079 
4.660 0.987 
4.680 0.899 
4.700 0.821 
4.720 0.738 
4.740 0.652 
4.760 0.556 
4.780 0.475 
4.800 0.408 
4.820 0.374 
4.840 0.356 
4.860 0.344 
4.880 0.347 
4.900 0.359 
4.920 0.373 
4.940 0.368 
4.960 0.342 
4.980 0.309 
5.000 0.283 
5.020 0.260 
5.040 0.281 
5.060 0.328 
5.080 0.399 
5.100 0.467 
5.120 0.538 
5.140 0.623 
5.160 0.698 
5.180 0.759 
5.200 0.843 
5.220 0.977 
5.240 1.129 
5.260 1.260 
5.280 1.325 
5.300 1.340 
5.320 1.286 
5.340 1.200 
5.360 1.156 
5.380 1.172 
5.400 1.231 
5.420 1.277 
5.440 1.285 
5.460 1.280 
5.480 1.264 
5.500 1.246 
5.520 1.209 
5.540 1.136 
5.560 1.101 
5.580 NaN 
5.600 NaN 
5.620 NaN 
5.640 NaN 
5.660 NaN 
5.680 NaN 
5.700 0.212 
5.720 0.662 
5.740 0.993 
5.760 1.155 
5.780 1.169 
5.800 1.164 
5.820 1.152 
5.840 1.135 
5.860 1.131 
5.880 1.113 
5.900 1.123 
5.920 1.113 
5.940 1.123 
5.960 1.110 
5.980 1.086 
6.000 1.088 
6.020 1.092 
6.040 1.105 
6.060 1.087 
6.080 1.069 
6.100 1.072 
6.120 1.069 
6.140 1.080 
6.160 1.081 
6.180 1.078 
6.200 1.080 
6.220 1.081 
6.240 1.106 
6.260 1.116 
6.280 1.129 
6.300 1.152 
6.320 1.190 
6.340 1.234 
6.360 1.271 
6.380 1.291 
6.400 1.300 
6.420 1.313 
6.440 1.348 
6.460 1.399 
6.480 1.434 
6.500 1.463 
6.520 1.473 
6.540 1.473 
6.560 1.461 
6.580 1.430 
6.600 1.366 
6.620 1.291 
6.640 1.220 
6.660 1.138 
6.680 1.028 
6.700 0.912 
6.720 0.831 
6.740 0.775 
6.760 0.721 
6.780 0.664 
6.800 0.605 
6.820 0.543 
6.840 0.487 
6.860 0.431 
6.880 0.386 
6.900 0.331 
6.920 0.280 
6.940 0.254 
6.960 0.240 
6.980 0.246 
7.000 0.249 
7.020 0.268 
7.040 0.301 
7.060 0.330 
7.080 0.365 
7.100 0.406 
7.120 0.435 
7.140 0.452 
7.160 0.464 
7.180 0.501 
7.200 0.584 
7.220 0.687 
7.240 0.817 
7.260 0.959 
7.280 1.095 
7.300 1.224 
7.320 1.320 
7.340 1.374 
7.360 1.373 
7.380 1.323 
7.400 1.256 
7.420 1.216 
7.440 1.222 
7.460 1.270 
7.480 1.324 
7.500 1.350 
7.520 1.344 
7.540 1.322 
7.560 1.306 
7.580 1.296 
7.600 1.283 
7.620 1.270 
7.640 1.261 
7.660 1.249 
7.680 1.238 
7.700 1.221 
7.720 1.216 
7.740 1.219 
7.760 1.212 
7.780 1.198 
7.800 1.182 
7.820 1.185 
7.840 1.184 
7.860 1.160 
7.880 1.142 
7.900 1.133 
7.920 1.134 
7.940 1.134 
7.960 1.124 
7.980 1.118 
8.000 1.114 
8.020 1.108 
8.040 1.102 
8.060 1.097 
8.080 1.096 
8.100 1.096 
8.120 1.084 
8.140 1.073 
8.160 1.080 
8.180 1.089 
8.200 1.099 
8.220 1.111 
8.240 1.131 
8.260 1.139 
8.280 1.136 
8.300 1.144 
8.320 1.174 
8.340 1.213 
8.360 1.252 
8.380 1.297 
8.400 1.329 
8.420 1.356 
8.440 1.384 
8.460 1.411 
8.480 1.427 
8.500 1.445 
8.520 1.484 
8.540 1.527 
8.560 1.540 
8.580 1.517 
8.600 1.496 
8.620 1.477 
8.640 1.442 
8.660 1.385 
8.680 1.313 
8.700 1.232 
8.720 1.119 
8.740 0.993 
8.760 0.894 
8.780 0.828 
8.800 0.770 
8.820 0.685 
8.840 0.595 
8.860 0.525 
8.880 0.466 
8.900 0.422 
8.920 0.387 
8.940 0.374 
8.960 0.355 
8.980 0.334 
9.000 0.316 
9.020 0.305 
9.040 0.304 
9.060 0.300 
9.080 0.311 
9.100 0.326 
9.120 0.358 
9.140 0.406 
9.160 0.463 
9.180 0.510 
9.200 0.542 
9.220 0.580 
9.240 0.644 
9.260 0.718 
9.280 0.791 
9.300 0.875 
9.320 0.978 
9.340 1.101 
9.360 1.219 
9.380 1.305 
9.400 1.344 
9.420 1.327 
9.440 1.265 
9.460 1.195 
9.480 1.169 
9.500 1.202 
9.520 1.255 
9.540 1.283 
9.560 1.275 
9.580 1.252 
9.600 1.235 
9.620 1.222 
9.640 1.206 
9.660 1.180 
9.680 1.162 
9.700 1.170 
9.720 1.174 
9.740 1.170 
9.760 1.161 
9.780 1.157 
9.800 1.170 
9.820 1.158 
9.840 1.151 
9.860 1.131 
9.880 1.120 
9.900 1.109 
9.920 1.094 
9.940 1.080 
9.960 1.082 
9.980 1.101 
10.000 1.101 
10.020 1.079 
10.040 1.059 
10.060 1.062 
10.080 1.062 
10.100 1.066 
10.120 1.056 
10.140 1.066 
10.160 1.064 
10.180 1.065 
10.200 1.067 
10.220 1.042 
10.240 1.044 
10.260 1.040 
10.280 1.056 
10.300 1.069 
10.320 1.067 
10.340 1.082 
10.360 1.096 
10.380 1.119 
10.400 1.136 
10.420 1.147 
10.440 1.168 
10.460 1.208 
10.480 1.240 
10.500 1.269 
10.520 1.314 
10.540 1.376 
10.560 1.437 
10.580 1.469 
10.600 1.497 
10.620 1.523 
10.640 1.543 
10.660 1.538 
10.680 1.506 
10.700 1.476 
10.720 1.445 
10.740 1.402 
10.760 1.342 
10.780 1.262 
10.800 1.175 
10.820 1.106 
10.840 1.050 
10.860 0.997 
10.880 0.922 
10.900 0.841 
10.920 0.766 
10.940 0.687 
10.960 0.590 
10.980 0.473 
11.000 0.371 
11.020 0.301 
11.040 0.275 
11.060 0.187 
11.080 0.214 
11.100 0.232 
11.120 0.251 
11.140 0.264 
11.160 0.291 
11.180 0.312 
11.200 0.364 
11.220 0.412 
11.240 0.452 
11.260 0.511 
11.280 0.547 
11.300 0.591 
11.320 0.654 
11.340 0.755 
11.360 0.852 
11.380 0.914 
11.400 0.998 
11.420 1.130 
11.440 1.267 
11.460 1.354 
11.480 1.382 
11.500 1.361 
11.520 1.295 
11.540 1.250 
11.560 1.238 
11.580 1.255 
11.600 1.275 
11.620 1.302 
11.640 1.322 
11.660 1.302 
11.680 1.269 
11.700 1.226 
11.720 1.207 
11.740 1.219 
11.760 1.229 
11.780 1.215 
11.800 1.197 
11.820 1.181 
11.840 1.181 
11.860 1.164 
11.880 1.163 
11.900 1.173 
11.920 1.150 
11.940 1.142 
11.960 1.119 
11.980 1.114 
12.000 1.107 
12.020 1.110 
12.040 1.122 
12.060 1.112 
12.080 1.106 
12.100 1.083 
12.120 1.079 
12.140 1.068 
12.160 1.069 
12.180 1.065 
12.200 1.061 
12.220 1.053 
12.240 1.046 
12.260 1.040 
12.280 1.032 
12.300 1.033 
12.320 1.032 
12.340 1.037 
12.360 1.043 
12.380 1.057 
12.400 1.070 
12.420 1.079 
12.440 1.081 
12.460 1.093 
12.480 1.112 
12.500 1.139 
12.520 1.169 
12.540 1.198 
12.560 1.226 
12.580 1.251 
12.600 1.280 
12.620 1.319 
12.640 1.373 
12.660 1.435 
12.680 1.484 
12.700 1.502 
12.720 1.499 
12.740 1.484 
12.760 1.459 
12.780 1.418 
12.800 1.368 
12.820 1.314 
12.840 1.236 
12.860 1.142 
12.880 1.043 
12.900 0.960 
12.920 0.886 
12.940 0.804 
12.960 0.711 
12.980 0.609 
13.000 0.517 
13.020 0.456 
13.040 0.407 
13.060 0.375 
13.080 0.347 
13.100 0.329 
13.120 0.316 
13.140 0.305 
13.160 0.308 
13.180 0.306 
13.200 0.310 
13.220 0.321 
13.240 0.340 
13.260 0.361 
13.280 0.379 
13.300 0.403 
13.320 0.434 
13.340 0.457 
13.360 0.470 
13.380 0.489 
13.400 0.542 
13.420 0.637 
13.440 0.751 
13.460 0.865 
13.480 0.982 
13.500 1.104 
13.520 1.231 
13.540 1.324 
13.560 1.346 
13.580 1.312 
13.600 1.261 
13.620 1.218 
13.640 1.193 
13.660 1.188 
13.680 1.217 
13.700 1.257 
13.720 1.273 
13.740 1.258 
13.760 1.233 
13.780 1.222 
13.800 1.215 
13.820 1.194 
13.840 1.165 
13.860 1.148 
13.880 1.151 
13.900 1.164 
13.920 1.162 
13.940 1.151 
13.960 1.140 
13.980 1.140 
14.000 1.137 
14.020 1.122 
14.040 1.111 
14.060 1.104 
14.080 1.093 
14.100 1.080 
14.120 1.067 
14.140 1.063 
14.160 1.072 
14.180 1.069 
14.200 1.064 
14.220 1.055 
14.240 1.050 
14.260 1.049 
14.280 1.036 
14.300 1.033 
14.320 1.033 
14.340 1.037 
14.360 1.036 
14.380 1.032 
14.400 1.032 
14.420 1.027 
14.440 1.033 
14.460 1.031 
14.480 1.041 
14.500 1.053 
14.520 1.064 
14.540 1.077 
14.560 1.085 
14.580 1.111 
14.600 1.152 
14.620 1.204 
14.640 1.248 
14.660 1.275 
14.680 1.301 
14.700 1.341 
14.720 1.383 
14.740 1.413 
14.760 1.441 
14.780 1.466 
14.800 1.475 
14.820 1.455 
14.840 1.421 
14.860 1.380 
14.880 1.332 
14.900 1.276 
14.920 1.221 
14.940 1.156 
14.960 1.077 
14.980 0.998 
15.000 0.911 
15.020 0.824 
15.040 0.730 
15.060 0.644 
15.080 0.555 
15.100 0.479 
15.120 0.427 
15.140 0.403 
15.160 0.375 
15.180 0.340 
15.200 0.319 
15.220 0.317 
15.240 0.330 
15.260 0.330 
15.280 0.313 
15.300 0.286 
15.320 0.275 
15.340 0.286 
15.360 0.314 
15.380 0.345 
15.400 0.383 
15.420 0.414 
15.440 0.430 
15.460 0.447 
15.480 0.486 
15.500 0.564 
15.520 0.667 
15.540 0.770 
15.560 0.865 
15.580 0.960 
15.600 1.067 
15.620 1.168 
15.640 1.229 
15.660 1.230 
15.680 1.167 
15.700 1.100 
15.720 1.062 
15.740 1.060 
15.760 1.092 
15.780 1.130 
15.800 1.163 
15.820 1.162 
15.840 1.146 
15.860 1.133 
15.880 1.107 
15.900 1.089 
15.920 1.079 
15.940 1.081 
15.960 1.079 
15.980 1.078 
16.000 1.077 
16.020 1.066 
16.040 1.072 
16.060 1.085 
16.080 1.098 
16.100 1.093 
16.120 1.073 
16.140 1.052 
16.160 1.026 
16.180 1.020 
16.200 1.027 
16.220 1.031 
16.240 1.031 
16.260 1.025 
16.280 1.021 
16.300 1.017 
16.320 1.011 
16.340 1.007 
16.360 1.007 
16.380 1.018 
16.400 1.034 
16.420 1.039 
16.440 1.034 
16.460 1.025 
16.480 1.026 
16.500 1.039 
16.520 1.057 
16.540 1.076 
16.560 1.087 
16.580 1.093 
16.600 1.098 
16.620 1.095 
