# Supplementary material for: Pacing the phasing of leg and arm movements in breaststroke swimming to minimize intra-cyclic velocity fluctuations
Source: PLoS One. 2017 Oct 12;12(10):e0186160. doi: 10.1371/journal.pone.0186160 (PMC5638342; doi:10.1371/journal.pone.0186160)
Supplement: S1 Archive — (ZIP) [file pone.0186160.s003.zip › P6_270_veldata.txt]

% t vx 
0.000 -0.044 
0.020 0.107 
0.040 0.436 
0.060 0.737 
0.080 0.918 
0.100 0.967 
0.120 0.961 
0.140 0.966 
0.160 0.973 
0.180 0.967 
0.200 0.963 
0.220 0.981 
0.240 0.990 
0.260 0.989 
0.280 0.989 
0.300 0.999 
0.320 1.013 
0.340 1.037 
0.360 1.080 
0.380 1.131 
0.400 1.195 
0.420 1.255 
0.440 1.285 
0.460 1.301 
0.480 1.337 
0.500 1.400 
0.520 1.451 
0.540 1.468 
0.560 1.467 
0.580 1.447 
0.600 1.405 
0.620 1.349 
0.640 1.287 
0.660 1.214 
0.680 1.100 
0.700 0.955 
0.720 0.829 
0.740 0.742 
0.760 0.685 
0.780 0.617 
0.800 0.520 
0.820 0.412 
0.840 0.328 
0.860 0.280 
0.880 0.261 
0.900 0.267 
0.920 0.260 
0.940 0.255 
0.960 0.252 
0.980 0.263 
1.000 0.281 
1.020 0.276 
1.040 0.287 
1.060 0.323 
1.080 0.396 
1.100 0.510 
1.120 0.629 
1.140 0.729 
1.160 0.807 
1.180 0.877 
1.200 0.931 
1.220 0.997 
1.240 1.087 
1.260 1.192 
1.280 1.276 
1.300 1.312 
1.320 1.305 
1.340 1.234 
1.360 1.160 
1.380 1.138 
1.400 1.163 
1.420 1.203 
1.440 1.232 
1.460 1.243 
1.480 1.212 
1.500 1.180 
1.520 1.169 
1.540 1.154 
1.560 1.147 
1.580 1.149 
1.600 1.147 
1.620 1.136 
1.640 1.128 
1.660 1.135 
1.680 1.134 
1.700 1.099 
1.720 1.078 
1.740 1.049 
1.760 1.034 
1.780 1.036 
1.800 1.042 
1.820 1.050 
1.840 1.043 
1.860 1.037 
1.880 1.029 
1.900 1.020 
1.920 0.999 
1.940 0.993 
1.960 0.990 
1.980 0.976 
2.000 0.967 
2.020 0.958 
2.040 0.963 
2.060 0.964 
2.080 0.949 
2.100 0.947 
2.120 0.936 
2.140 0.939 
2.160 0.941 
2.180 0.935 
2.200 0.931 
2.220 0.924 
2.240 0.933 
2.260 0.939 
2.280 0.942 
2.300 0.947 
2.320 0.943 
2.340 0.950 
2.360 0.944 
2.380 0.954 
2.400 0.973 
2.420 0.997 
2.440 1.036 
2.460 1.066 
2.480 1.103 
2.500 1.138 
2.520 1.189 
2.540 1.248 
2.560 1.299 
2.580 1.339 
2.600 1.378 
2.620 1.424 
2.640 1.453 
2.660 1.446 
2.680 1.408 
2.700 1.354 
2.720 1.297 
2.740 1.225 
2.760 1.133 
2.780 1.034 
2.800 0.930 
2.820 0.830 
2.840 0.733 
2.860 0.629 
2.880 0.545 
2.900 0.487 
2.920 0.436 
2.940 0.388 
2.960 0.334 
2.980 0.298 
3.000 0.280 
3.020 0.256 
3.040 0.249 
3.060 0.245 
3.080 0.236 
3.100 0.231 
3.120 0.224 
3.140 0.235 
3.160 0.271 
3.180 0.333 
3.200 0.428 
3.220 0.548 
3.240 0.658 
3.260 0.752 
3.280 0.819 
3.300 0.861 
3.320 0.908 
3.340 0.964 
3.360 1.070 
3.380 1.204 
3.400 1.308 
3.420 1.333 
3.440 1.278 
3.460 1.199 
3.480 1.144 
3.500 1.125 
3.520 1.137 
3.540 1.161 
3.560 1.183 
3.580 1.189 
3.600 1.163 
3.620 1.126 
3.640 1.098 
3.660 1.087 
3.680 1.084 
3.700 1.079 
3.720 1.079 
3.740 1.078 
3.760 1.061 
3.780 1.046 
3.800 1.041 
3.820 1.039 
3.840 1.043 
3.860 1.029 
3.880 1.024 
3.900 1.014 
3.920 1.007 
3.940 1.006 
3.960 1.004 
3.980 1.004 
4.000 0.991 
4.020 0.978 
4.040 0.960 
4.060 0.952 
4.080 0.937 
4.100 0.936 
4.120 0.932 
4.140 0.925 
4.160 0.922 
4.180 0.910 
4.200 0.909 
4.220 0.907 
4.240 0.902 
4.260 0.895 
4.280 0.894 
4.300 0.902 
4.320 0.899 
4.340 0.904 
4.360 0.917 
4.380 0.923 
4.400 0.926 
4.420 0.927 
4.440 0.962 
4.460 0.990 
4.480 1.025 
4.500 1.058 
4.520 1.090 
4.540 1.150 
4.560 1.195 
4.580 1.233 
4.600 1.260 
4.620 1.306 
4.640 1.357 
4.660 1.392 
4.680 1.417 
4.700 1.422 
4.720 1.399 
4.740 1.359 
4.760 1.302 
4.780 1.230 
4.800 1.138 
4.820 1.046 
4.840 0.956 
4.860 0.859 
4.880 0.761 
4.900 0.664 
4.920 0.579 
4.940 0.523 
4.960 0.486 
4.980 0.455 
5.000 0.406 
5.020 0.361 
5.040 0.343 
5.060 0.358 
5.080 0.391 
5.100 0.415 
5.120 0.412 
5.140 0.410 
5.160 0.401 
5.180 0.389 
5.200 0.358 
5.220 0.343 
5.240 0.379 
5.260 0.443 
5.280 0.544 
5.300 0.641 
5.320 0.730 
5.340 0.797 
5.360 0.854 
5.380 0.912 
5.400 0.978 
5.420 1.064 
5.440 1.171 
5.460 1.261 
5.480 1.295 
5.500 1.251 
5.520 1.149 
5.540 1.066 
5.560 1.063 
5.580 1.117 
5.600 1.181 
5.620 1.215 
5.640 1.229 
5.660 1.216 
5.680 1.183 
5.700 1.153 
5.720 1.133 
5.740 1.116 
5.760 1.081 
5.780 1.031 
5.800 1.000 
5.820 NaN 
5.840 NaN 
5.860 -0.026 
5.880 0.103 
5.900 0.644 
5.920 0.965 
5.940 1.083 
5.960 1.099 
5.980 1.090 
6.000 1.088 
6.020 1.080 
6.040 1.070 
6.060 1.068 
6.080 1.059 
6.100 1.042 
6.120 1.025 
6.140 1.023 
6.160 1.027 
6.180 1.022 
6.200 1.022 
6.220 1.016 
6.240 1.002 
6.260 0.997 
6.280 0.999 
6.300 0.993 
6.320 0.970 
6.340 0.971 
6.360 0.990 
6.380 0.994 
6.400 1.005 
6.420 1.015 
6.440 1.004 
6.460 1.003 
6.480 1.016 
6.500 1.043 
6.520 1.051 
6.540 1.074 
6.560 1.123 
6.580 1.174 
6.600 1.198 
6.620 1.218 
6.640 1.257 
6.660 1.308 
6.680 1.366 
6.700 1.411 
6.720 1.446 
6.740 1.444 
6.760 1.427 
6.780 1.383 
6.800 1.351 
6.820 1.313 
6.840 1.246 
6.860 1.177 
6.880 1.087 
6.900 1.000 
6.920 0.899 
6.940 0.795 
6.960 0.707 
6.980 0.623 
7.000 0.542 
7.020 0.466 
7.040 0.395 
7.060 0.348 
7.080 0.320 
7.100 0.297 
7.120 0.286 
7.140 0.278 
7.160 0.265 
7.180 0.255 
7.200 0.242 
7.220 0.261 
7.240 0.309 
7.260 0.379 
7.280 0.463 
7.300 0.538 
7.320 0.616 
7.340 0.667 
7.360 0.704 
7.380 0.741 
7.400 0.786 
7.420 0.855 
7.440 0.952 
7.460 1.096 
7.480 1.248 
7.500 1.363 
7.520 1.395 
7.540 1.357 
7.560 1.310 
7.580 1.276 
7.600 1.254 
7.620 1.233 
7.640 1.241 
7.660 1.272 
7.680 1.292 
7.700 1.279 
7.720 1.232 
7.740 1.192 
7.760 1.176 
7.780 1.177 
7.800 1.170 
7.820 1.157 
7.840 1.146 
7.860 1.137 
7.880 1.130 
7.900 1.113 
7.920 1.107 
7.940 1.092 
7.960 1.084 
7.980 1.077 
8.000 1.058 
8.020 1.052 
8.040 1.043 
8.060 1.038 
8.080 1.024 
8.100 1.017 
8.120 1.021 
8.140 1.022 
8.160 1.013 
8.180 0.998 
8.200 0.985 
8.220 0.979 
8.240 0.972 
8.260 0.969 
8.280 0.968 
8.300 0.958 
8.320 0.956 
8.340 0.940 
8.360 0.942 
8.380 0.941 
8.400 0.951 
8.420 0.968 
8.440 0.967 
8.460 0.974 
8.480 0.977 
8.500 0.992 
8.520 0.997 
8.540 1.004 
8.560 1.034 
8.580 1.078 
8.600 1.137 
8.620 1.186 
8.640 1.233 
8.660 1.279 
8.680 1.328 
8.700 1.378 
8.720 1.435 
8.740 1.486 
8.760 1.516 
8.780 1.520 
8.800 1.493 
8.820 1.456 
8.840 1.399 
8.860 1.328 
8.880 1.261 
8.900 1.174 
8.920 1.083 
8.940 0.984 
8.960 0.878 
8.980 0.796 
9.000 0.727 
9.020 0.661 
9.040 0.559 
9.060 0.460 
9.080 0.388 
9.100 0.352 
9.120 0.321 
9.140 0.309 
9.160 0.320 
9.180 0.337 
9.200 0.351 
9.220 0.349 
9.240 0.340 
9.260 0.325 
9.280 0.322 
9.300 0.322 
9.320 0.347 
9.340 0.405 
9.360 0.502 
9.380 0.605 
9.400 0.699 
9.420 0.783 
9.440 0.844 
9.460 0.896 
9.480 0.953 
9.500 1.046 
9.520 1.170 
9.540 1.271 
9.560 1.322 
9.580 1.299 
9.600 1.234 
9.620 1.192 
9.640 1.160 
9.660 1.157 
9.680 1.175 
9.700 1.218 
9.720 1.246 
9.740 1.207 
9.760 1.172 
9.780 1.149 
9.800 1.147 
9.820 1.138 
9.840 1.121 
9.860 1.114 
9.880 1.099 
9.900 1.104 
9.920 1.105 
9.940 1.114 
9.960 1.128 
9.980 1.123 
10.000 1.120 
10.020 1.099 
10.040 1.085 
10.060 1.064 
10.080 1.045 
10.100 1.047 
10.120 1.035 
10.140 1.030 
10.160 1.017 
10.180 1.015 
10.200 1.015 
10.220 1.007 
10.240 1.006 
10.260 0.995 
10.280 0.978 
10.300 0.969 
10.320 0.973 
10.340 0.973 
10.360 0.960 
10.380 0.945 
10.400 0.944 
10.420 0.938 
10.440 0.929 
10.460 0.917 
10.480 0.909 
10.500 0.911 
10.520 0.932 
10.540 0.959 
10.560 0.966 
10.580 0.983 
10.600 1.010 
10.620 1.049 
10.640 1.081 
10.660 1.113 
10.680 1.161 
10.700 1.198 
10.720 1.225 
10.740 1.243 
10.760 1.291 
10.780 1.365 
10.800 1.446 
10.820 1.513 
10.840 1.549 
10.860 1.570 
10.880 1.556 
10.900 1.516 
10.920 1.449 
10.940 1.379 
10.960 1.309 
10.980 1.232 
11.000 1.142 
11.020 1.039 
11.040 0.934 
11.060 0.842 
11.080 0.763 
11.100 0.672 
11.120 0.585 
11.140 0.522 
11.160 0.466 
11.180 0.425 
11.200 0.388 
11.220 0.374 
11.240 0.366 
11.260 0.354 
11.280 0.359 
11.300 0.346 
11.320 0.334 
11.340 0.315 
11.360 0.327 
11.380 0.343 
11.400 0.353 
11.420 0.380 
11.440 0.438 
11.460 0.522 
11.480 0.602 
11.500 0.666 
11.520 0.733 
11.540 0.812 
11.560 0.905 
11.580 1.018 
11.600 1.123 
11.620 1.273 
11.640 1.336 
11.660 1.330 
11.680 1.283 
11.700 1.231 
11.720 1.177 
11.740 1.176 
11.760 1.218 
11.780 1.258 
11.800 1.283 
11.820 1.266 
11.840 1.225 
11.860 1.192 
11.880 1.167 
11.900 1.169 
11.920 1.162 
11.940 1.153 
11.960 1.141 
11.980 1.124 
12.000 1.112 
12.020 1.103 
12.040 1.105 
12.060 1.105 
12.080 1.092 
12.100 1.071 
12.120 1.056 
12.140 1.043 
12.160 1.050 
12.180 1.042 
12.200 1.040 
12.220 1.039 
12.240 1.028 
12.260 1.025 
12.280 1.008 
12.300 1.003 
12.320 0.995 
12.340 0.981 
12.360 0.985 
12.380 0.979 
12.400 0.971 
12.420 0.972 
12.440 0.965 
12.460 0.963 
12.480 0.957 
12.500 0.949 
12.520 0.960 
12.540 0.957 
12.560 0.963 
12.580 0.971 
12.600 0.973 
12.620 0.983 
12.640 0.983 
12.660 0.984 
12.680 1.000 
12.700 1.020 
12.720 1.049 
12.740 1.089 
12.760 1.115 
12.780 1.144 
12.800 1.173 
12.820 1.213 
12.840 1.255 
12.860 1.289 
12.880 1.331 
12.900 1.373 
12.920 1.411 
12.940 1.434 
12.960 1.435 
12.980 1.415 
13.000 1.376 
13.020 1.321 
13.040 1.239 
13.060 1.154 
13.080 1.079 
13.100 1.004 
13.120 0.921 
13.140 0.829 
13.160 0.743 
13.180 0.654 
13.200 0.549 
13.220 0.457 
13.240 0.377 
13.260 0.327 
13.280 0.286 
13.300 0.238 
13.320 0.236 
13.340 0.249 
13.360 0.287 
13.380 0.301 
13.400 0.296 
13.420 0.296 
13.440 0.290 
13.460 0.309 
13.480 0.349 
13.500 0.392 
13.520 0.424 
13.540 0.468 
13.560 0.552 
13.580 0.658 
13.600 0.759 
13.620 0.842 
13.640 0.903 
13.660 0.959 
13.680 1.043 
13.700 1.157 
13.720 1.256 
13.740 1.305 
13.760 1.310 
13.780 1.272 
13.800 1.188 
13.820 1.114 
13.840 1.105 
13.860 1.160 
13.880 1.215 
13.900 1.227 
13.920 1.207 
13.940 1.181 
13.960 1.165 
13.980 1.155 
14.000 1.144 
14.020 1.137 
14.040 1.137 
14.060 1.128 
14.080 1.106 
14.100 1.094 
14.120 1.089 
14.140 1.085 
14.160 1.079 
14.180 1.071 
14.200 1.061 
14.220 1.048 
14.240 1.038 
14.260 1.040 
14.280 1.033 
14.300 1.027 
14.320 1.018 
14.340 1.011 
14.360 1.007 
14.380 0.997 
14.400 0.991 
14.420 0.983 
14.440 0.982 
14.460 0.977 
14.480 0.972 
14.500 0.965 
14.520 0.957 
14.540 0.957 
14.560 0.956 
14.580 0.965 
14.600 0.959 
14.620 0.943 
14.640 0.931 
14.660 0.929 
14.680 0.946 
14.700 0.953 
14.720 0.963 
14.740 0.968 
14.760 0.974 
14.780 0.984 
14.800 0.997 
14.820 1.028 
14.840 1.063 
14.860 1.101 
14.880 1.142 
14.900 1.188 
14.920 1.237 
14.940 1.270 
14.960 1.310 
14.980 1.357 
15.000 1.402 
15.020 1.429 
15.040 1.441 
15.060 1.448 
15.080 1.439 
15.100 1.410 
15.120 1.360 
15.140 1.304 
15.160 1.230 
15.180 1.144 
15.200 1.046 
15.220 0.942 
15.240 0.829 
15.260 0.721 
15.280 0.634 
15.300 0.565 
15.320 0.496 
15.340 0.432 
15.360 0.381 
15.380 0.340 
15.400 0.310 
15.420 0.281 
15.440 0.280 
15.460 0.289 
15.480 0.311 
15.500 0.325 
15.520 0.312 
15.540 0.282 
15.560 0.238 
15.580 0.227 
15.600 0.262 
15.620 0.331 
15.640 0.411 
15.660 0.487 
15.680 0.554 
15.700 0.611 
15.720 0.685 
15.740 0.780 
15.760 0.898 
15.780 1.022 
15.800 1.144 
15.820 1.244 
15.840 1.302 
15.860 1.311 
15.880 1.256 
15.900 1.141 
15.920 1.034 
15.940 1.000 
15.960 1.045 
15.980 1.099 
16.000 1.128 
16.020 1.131 
16.040 1.124 
16.060 1.117 
16.080 1.104 
16.100 1.083 
16.120 1.061 
16.140 1.047 
16.160 1.037 
16.180 1.029 
16.200 1.004 
16.220 0.999 
16.240 1.005 
16.260 1.007 
16.280 0.998 
16.300 0.986 
16.320 0.990 
16.340 0.995 
16.360 0.986 
16.380 0.972 
16.400 0.963 
16.420 0.965 
16.440 0.970 
16.460 0.960 
16.480 0.955 
16.500 0.959 
16.520 0.960 
16.540 0.956 
16.560 0.953 
16.580 0.965 
16.600 0.970 
16.620 0.961 
16.640 0.941 
16.660 0.932 
16.680 0.948 
16.700 0.963 
16.720 0.957 
16.740 0.947 
16.760 0.956 
16.780 0.970 
16.800 0.977 
16.820 0.982 
16.840 1.003 
16.860 1.036 
16.880 1.065 
16.900 1.097 
16.920 1.131 
16.940 1.166 
16.960 1.209 
16.980 1.254 
17.000 1.298 
17.020 1.337 
17.040 1.369 
17.060 1.391 
17.080 1.392 
17.100 1.386 
