# Supplementary material for: Pacing the phasing of leg and arm movements in breaststroke swimming to minimize intra-cyclic velocity fluctuations
Source: PLoS One. 2017 Oct 12;12(10):e0186160. doi: 10.1371/journal.pone.0186160 (PMC5638342; doi:10.1371/journal.pone.0186160)
Supplement: S1 Archive — (ZIP) [file pone.0186160.s003.zip › P7_1_veldata.txt]

% t vx 
0.000 0.228 
0.020 0.301 
0.040 0.619 
0.060 1.025 
0.080 1.242 
0.100 1.246 
0.120 1.142 
0.140 1.083 
0.160 1.115 
0.180 1.178 
0.200 1.193 
0.220 1.161 
0.240 1.115 
0.260 1.093 
0.280 1.080 
0.300 1.079 
0.320 1.098 
0.340 1.117 
0.360 1.131 
0.380 1.122 
0.400 1.099 
0.420 1.075 
0.440 1.062 
0.460 1.067 
0.480 1.079 
0.500 1.080 
0.520 1.058 
0.540 1.035 
0.560 1.022 
0.580 1.016 
0.600 1.013 
0.620 0.992 
0.640 0.988 
0.660 0.991 
0.680 0.989 
0.700 0.994 
0.720 0.989 
0.740 0.993 
0.760 0.973 
0.780 0.943 
0.800 0.928 
0.820 0.917 
0.840 0.931 
0.860 0.943 
0.880 0.958 
0.900 0.967 
0.920 0.976 
0.940 0.988 
0.960 1.000 
0.980 1.016 
1.000 1.044 
1.020 1.096 
1.040 1.144 
1.060 1.184 
1.080 1.213 
1.100 1.258 
1.120 1.314 
1.140 1.360 
1.160 1.409 
1.180 1.450 
1.200 1.493 
1.220 1.516 
1.240 1.498 
1.260 1.454 
1.280 1.417 
1.300 1.398 
1.320 1.369 
1.340 1.328 
1.360 1.290 
1.380 1.249 
1.400 1.184 
1.420 1.124 
1.440 1.069 
1.460 1.009 
1.480 0.928 
1.500 0.832 
1.520 0.748 
1.540 0.661 
1.560 0.579 
1.580 0.510 
1.600 0.431 
1.620 0.342 
1.640 0.250 
1.660 0.178 
1.680 0.136 
1.700 0.109 
1.720 0.112 
1.740 0.164 
1.760 0.272 
1.780 0.403 
1.800 0.524 
1.820 0.641 
1.840 0.766 
1.860 0.901 
1.880 1.017 
1.900 1.085 
1.920 1.094 
1.940 1.072 
1.960 1.074 
1.980 1.098 
2.000 1.121 
2.020 1.143 
2.040 1.168 
2.060 1.150 
2.080 1.109 
2.100 1.093 
2.120 1.099 
2.140 1.104 
2.160 1.092 
2.180 1.084 
2.200 1.070 
2.220 1.059 
2.240 1.067 
2.260 1.079 
2.280 1.084 
2.300 1.080 
2.320 1.080 
2.340 1.087 
2.360 1.092 
2.380 1.090 
2.400 1.067 
2.420 1.053 
2.440 1.050 
2.460 1.038 
2.480 1.041 
2.500 1.035 
2.520 1.032 
2.540 1.016 
2.560 0.996 
2.580 0.981 
2.600 0.970 
2.620 0.962 
2.640 0.958 
2.660 0.951 
2.680 0.948 
2.700 0.947 
2.720 0.942 
2.740 0.939 
2.760 0.921 
2.780 0.925 
2.800 0.917 
2.820 0.924 
2.840 0.922 
2.860 0.928 
2.880 0.933 
2.900 0.940 
2.920 0.963 
2.940 0.981 
2.960 1.003 
2.980 1.029 
3.000 1.081 
3.020 1.126 
3.040 1.175 
3.060 1.225 
3.080 1.277 
3.100 1.322 
3.120 1.362 
3.140 1.401 
3.160 1.441 
3.180 1.489 
3.200 1.534 
3.220 1.566 
3.240 1.573 
3.260 1.557 
3.280 1.526 
3.300 1.480 
3.320 1.425 
3.340 1.362 
3.360 1.292 
3.380 1.230 
3.400 1.164 
3.420 1.084 
3.440 0.992 
3.460 0.912 
3.480 0.848 
3.500 0.793 
3.520 0.726 
3.540 0.650 
3.560 0.567 
3.580 0.490 
3.600 0.427 
3.620 0.380 
3.640 0.351 
3.660 0.329 
3.680 0.311 
3.700 0.280 
3.720 0.263 
3.740 0.259 
3.760 0.277 
3.780 0.301 
3.800 0.353 
3.820 0.442 
3.840 0.548 
3.860 0.683 
3.880 0.824 
3.900 0.936 
3.920 1.005 
3.940 1.042 
3.960 1.039 
3.980 1.014 
4.000 1.005 
4.020 1.041 
4.040 1.077 
4.060 1.083 
4.080 1.083 
4.100 1.070 
4.120 1.066 
4.140 1.067 
4.160 1.070 
4.180 1.052 
4.200 1.033 
4.220 1.027 
4.240 1.044 
4.260 1.062 
4.280 1.071 
4.300 1.075 
4.320 1.082 
4.340 1.084 
4.360 1.081 
4.380 1.085 
4.400 1.087 
4.420 1.089 
4.440 1.077 
4.460 1.074 
4.480 1.052 
4.500 1.027 
4.520 1.014 
4.540 1.004 
4.560 0.995 
4.580 0.969 
4.600 0.957 
4.620 0.950 
4.640 0.937 
4.660 0.922 
4.680 0.923 
4.700 0.934 
4.720 0.926 
4.740 0.904 
4.760 0.891 
4.780 0.900 
4.800 0.899 
4.820 0.886 
4.840 0.880 
4.860 0.886 
4.880 0.898 
4.900 0.894 
4.920 0.894 
4.940 0.912 
4.960 0.936 
4.980 0.940 
5.000 0.947 
5.020 0.969 
5.040 0.995 
5.060 1.034 
5.080 1.059 
5.100 1.106 
5.120 1.136 
5.140 1.179 
5.160 1.233 
5.180 1.276 
5.200 1.318 
5.220 1.335 
5.240 1.385 
5.260 1.467 
5.280 1.547 
5.300 1.583 
5.320 1.562 
5.340 1.490 
5.360 1.532 
5.380 1.460 
5.400 1.389 
5.420 1.312 
5.440 1.233 
5.460 1.156 
5.480 1.079 
5.500 1.021 
5.520 0.960 
5.540 0.883 
5.560 0.786 
5.580 0.679 
5.600 0.601 
5.620 0.532 
5.640 0.462 
5.660 0.378 
5.680 0.291 
5.700 0.225 
5.720 0.177 
5.740 0.159 
5.760 0.166 
5.780 0.203 
5.800 0.258 
5.820 0.340 
5.840 0.468 
5.860 0.621 
5.880 0.764 
5.900 0.892 
5.920 0.999 
5.940 1.097 
5.960 1.134 
5.980 1.119 
6.000 1.103 
6.020 1.122 
6.040 1.191 
6.060 1.251 
6.080 1.268 
6.100 1.227 
6.120 1.167 
6.140 1.141 
6.160 1.167 
6.180 1.198 
6.200 1.192 
6.220 1.151 
6.240 1.117 
6.260 1.092 
6.280 1.091 
6.300 1.110 
6.320 1.141 
6.340 1.145 
6.360 1.100 
6.380 1.066 
6.400 1.050 
6.420 1.059 
6.440 1.066 
6.460 1.046 
6.480 1.020 
6.500 1.005 
6.520 0.998 
6.540 1.012 
6.560 1.005 
6.580 0.995 
6.600 0.990 
6.620 0.972 
6.640 0.966 
6.660 0.947 
6.680 0.939 
6.700 0.932 
6.720 0.931 
6.740 0.928 
6.760 0.915 
6.780 0.905 
6.800 0.902 
6.820 0.906 
6.840 0.905 
6.860 0.912 
6.880 0.920 
6.900 0.927 
6.920 0.935 
6.940 0.943 
6.960 0.953 
6.980 0.956 
7.000 0.972 
7.020 0.994 
7.040 1.013 
7.060 1.043 
7.080 1.071 
7.100 1.112 
7.120 1.148 
7.140 1.179 
7.160 1.215 
7.180 1.254 
7.200 1.310 
7.220 1.367 
7.240 1.413 
7.260 1.447 
7.280 1.474 
7.300 1.492 
7.320 1.497 
7.340 1.485 
7.360 1.468 
7.380 1.443 
7.400 1.405 
7.420 1.350 
7.440 1.275 
7.460 1.189 
7.480 1.112 
7.500 1.039 
7.520 0.974 
7.540 0.913 
7.560 0.849 
7.580 0.792 
7.600 0.729 
7.620 0.671 
7.640 0.607 
7.660 0.531 
7.680 0.459 
7.700 0.386 
7.720 0.330 
7.740 0.285 
7.760 0.239 
7.780 0.219 
7.800 0.220 
7.820 0.259 
7.840 0.323 
7.860 0.414 
7.880 0.524 
7.900 0.644 
7.920 0.794 
7.940 0.950 
7.960 1.059 
7.980 1.107 
8.000 1.106 
8.020 1.087 
8.040 1.069 
8.060 1.062 
8.080 1.085 
8.100 1.123 
8.120 1.142 
8.140 1.130 
8.160 1.108 
8.180 1.098 
8.200 1.105 
8.220 1.095 
8.240 1.082 
8.260 1.086 
8.280 1.086 
8.300 1.081 
8.320 1.069 
8.340 1.069 
8.360 1.084 
8.380 1.090 
8.400 1.096 
8.420 1.100 
8.440 1.104 
8.460 1.110 
8.480 1.116 
8.500 1.103 
8.520 1.073 
8.540 1.034 
8.560 1.019 
8.580 1.016 
8.600 1.021 
8.620 1.019 
8.640 1.011 
8.660 1.000 
8.680 0.979 
8.700 0.977 
8.720 0.968 
8.740 0.965 
8.760 0.952 
8.780 0.942 
8.800 0.939 
8.820 0.934 
8.840 0.942 
8.860 0.941 
8.880 0.936 
8.900 0.941 
8.920 0.949 
8.940 0.969 
8.960 0.974 
8.980 0.976 
9.000 0.985 
9.020 0.991 
9.040 1.013 
9.060 1.028 
9.080 1.055 
9.100 1.086 
9.120 1.113 
9.140 1.145 
9.160 1.189 
9.180 1.247 
9.200 1.301 
9.220 1.349 
9.240 1.404 
9.260 1.453 
9.280 1.487 
9.300 1.514 
9.320 1.527 
9.340 1.527 
9.360 1.504 
9.380 1.476 
9.400 1.442 
9.420 1.395 
9.440 1.348 
9.460 1.295 
9.480 1.226 
9.500 1.157 
9.520 1.088 
9.540 1.020 
9.560 0.960 
9.580 0.904 
9.600 0.851 
9.620 0.786 
9.640 0.699 
9.660 0.616 
9.680 0.533 
9.700 0.477 
9.720 0.398 
9.740 0.354 
9.760 0.318 
9.780 0.259 
9.800 0.217 
9.820 0.185 
9.840 0.235 
9.860 0.316 
9.880 0.428 
9.900 0.576 
9.920 0.667 
9.940 0.787 
9.960 0.853 
9.980 0.949 
10.000 0.963 
10.020 1.002 
10.040 1.016 
10.060 0.987 
10.080 0.995 
10.100 0.968 
10.120 1.028 
10.140 1.033 
10.160 1.055 
10.180 1.046 
10.200 1.067 
10.220 1.080 
10.240 1.059 
10.260 1.021 
10.280 1.022 
10.300 1.053 
10.320 1.042 
10.340 1.019 
10.360 1.035 
10.380 1.060 
10.400 1.070 
10.420 1.067 
10.440 1.086 
10.460 1.109 
10.480 1.121 
10.500 1.140 
10.520 1.135 
10.540 1.092 
10.560 1.060 
10.580 1.051 
10.600 1.041 
10.620 1.026 
10.640 1.009 
10.660 1.009 
10.680 0.987 
10.700 0.973 
10.720 0.977 
10.740 0.978 
10.760 0.966 
10.780 0.938 
10.800 0.915 
10.820 0.891 
10.840 0.874 
10.860 0.880 
10.880 0.890 
10.900 0.896 
10.920 0.901 
10.940 0.895 
10.960 0.881 
10.980 0.870 
11.000 0.887 
11.020 0.916 
11.040 0.920 
11.060 0.906 
11.080 0.899 
11.100 0.917 
11.120 0.930 
11.140 0.939 
11.160 0.970 
11.180 1.022 
11.200 1.075 
11.220 1.109 
11.240 1.142 
11.260 1.197 
11.280 1.274 
11.300 1.347 
11.320 1.395 
11.340 1.424 
11.360 1.445 
11.380 1.460 
11.400 1.463 
11.420 1.447 
11.440 1.415 
11.460 1.367 
11.480 1.305 
11.500 1.264 
11.520 1.232 
11.540 1.184 
11.560 1.121 
11.580 1.049 
11.600 0.978 
11.620 0.893 
11.640 0.811 
11.660 0.753 
11.680 0.705 
11.700 0.662 
11.720 0.606 
11.740 0.526 
11.760 0.436 
11.780 0.346 
11.800 0.259 
11.820 0.192 
11.840 0.159 
11.860 0.159 
11.880 0.156 
11.900 0.152 
11.920 0.191 
11.940 0.272 
11.960 0.371 
11.980 0.468 
12.000 0.576 
12.020 0.722 
12.040 0.870 
12.060 0.995 
12.080 1.054 
12.100 1.049 
12.120 1.011 
12.140 0.991 
12.160 1.020 
12.180 1.075 
12.200 1.123 
12.220 1.132 
12.240 1.118 
12.260 1.080 
12.280 1.070 
12.300 1.088 
12.320 1.101 
12.340 1.097 
12.360 1.076 
12.380 1.070 
12.400 1.063 
12.420 1.044 
12.440 1.041 
12.460 1.043 
12.480 1.052 
12.500 1.043 
12.520 1.034 
12.540 1.022 
12.560 1.014 
12.580 1.011 
12.600 1.003 
12.620 0.996 
12.640 0.986 
12.660 0.980 
12.680 0.978 
12.700 0.985 
12.720 0.989 
12.740 0.980 
12.760 0.969 
12.780 0.951 
12.800 0.933 
12.820 0.916 
12.840 0.906 
12.860 0.908 
12.880 0.898 
12.900 0.890 
12.920 0.889 
12.940 0.882 
12.960 0.872 
12.980 0.860 
13.000 0.858 
13.020 0.874 
13.040 0.896 
13.060 0.922 
13.080 0.941 
13.100 0.942 
13.120 0.952 
13.140 0.969 
13.160 0.991 
13.180 1.015 
13.200 1.043 
13.220 1.086 
13.240 1.125 
13.260 1.170 
13.280 1.220 
13.300 1.271 
13.320 1.323 
13.340 1.374 
13.360 1.424 
13.380 1.467 
13.400 1.494 
13.420 1.516 
13.440 1.520 
13.460 1.512 
13.480 1.483 
13.500 1.440 
13.520 1.391 
13.540 1.337 
13.560 1.289 
13.580 1.234 
13.600 1.164 
13.620 1.084 
13.640 1.006 
13.660 0.934 
13.680 0.873 
13.700 0.819 
13.720 0.770 
13.740 0.711 
13.760 0.635 
13.780 0.547 
13.800 0.470 
13.820 0.395 
13.840 0.323 
13.860 0.246 
13.880 0.173 
13.900 0.133 
13.920 0.121 
13.940 0.163 
13.960 0.243 
13.980 0.338 
14.000 0.431 
14.020 0.521 
14.040 0.653 
14.060 0.803 
14.080 0.922 
14.100 0.983 
14.120 0.992 
14.140 0.995 
14.160 1.010 
14.180 1.035 
14.200 1.064 
14.220 1.076 
14.240 1.077 
14.260 1.064 
14.280 1.047 
14.300 1.063 
14.320 1.086 
14.340 1.099 
14.360 1.090 
14.380 1.077 
14.400 1.084 
14.420 1.080 
14.440 1.081 
14.460 1.096 
14.480 1.097 
14.500 1.086 
14.520 1.061 
14.540 1.055 
14.560 1.058 
14.580 1.046 
14.600 1.035 
14.620 1.011 
14.640 0.992 
14.660 0.980 
14.680 0.985 
14.700 0.987 
14.720 0.983 
14.740 0.985 
14.760 0.981 
14.780 0.969 
14.800 0.942 
14.820 0.923 
14.840 0.929 
14.860 0.941 
14.880 0.942 
14.900 0.923 
14.920 0.904 
14.940 0.898 
14.960 0.894 
14.980 0.896 
15.000 0.902 
15.020 0.910 
15.040 0.909 
15.060 0.908 
15.080 0.917 
15.100 0.924 
15.120 0.935 
15.140 0.946 
15.160 0.972 
15.180 1.001 
15.200 1.028 
15.220 1.059 
15.240 1.082 
15.260 1.113 
15.280 1.144 
15.300 1.168 
15.320 1.196 
15.340 1.226 
15.360 1.269 
15.380 1.307 
15.400 1.340 
15.420 1.373 
15.440 1.400 
15.460 1.432 
15.480 1.442 
15.500 1.418 
15.520 1.362 
15.540 1.303 
15.560 1.250 
15.580 1.187 
15.600 1.113 
15.620 1.034 
15.640 0.964 
15.660 0.904 
15.680 0.849 
15.700 0.787 
15.720 0.733 
15.740 0.664 
15.760 0.583 
15.780 0.518 
15.800 0.435 
15.820 0.376 
15.840 0.327 
15.860 0.344 
15.880 0.296 
15.900 0.272 
15.920 0.295 
15.940 0.378 
15.960 0.391 
15.980 0.403 
16.000 0.522 
16.020 0.572 
16.040 0.714 
16.060 0.815 
16.080 0.973 
16.100 0.980 
16.120 0.954 
16.140 0.971 
16.160 0.978 
16.180 0.981 
16.200 0.963 
16.220 0.994 
16.240 0.986 
16.260 0.993 
16.280 0.980 
16.300 1.010 
16.320 1.010 
16.340 0.914 
16.360 0.714 
