# Supplementary material for: Pacing the phasing of leg and arm movements in breaststroke swimming to minimize intra-cyclic velocity fluctuations
Source: PLoS One. 2017 Oct 12;12(10):e0186160. doi: 10.1371/journal.pone.0186160 (PMC5638342; doi:10.1371/journal.pone.0186160)
Supplement: S1 Archive — (ZIP) [file pone.0186160.s003.zip › P7_2_veldata.txt]

% t vx 
0.000 0.223 
0.020 0.545 
0.040 1.089 
0.060 1.403 
0.080 1.467 
0.100 1.395 
0.120 1.322 
0.140 1.255 
0.160 1.177 
0.180 1.104 
0.200 1.025 
0.220 0.932 
0.240 0.824 
0.260 0.719 
0.280 0.639 
0.300 0.573 
0.320 0.508 
0.340 0.430 
0.360 0.339 
0.380 0.246 
0.400 0.176 
0.420 0.128 
0.440 0.092 
0.460 0.072 
0.480 0.095 
0.500 0.213 
0.520 0.408 
0.540 0.615 
0.560 0.773 
0.580 0.896 
0.600 1.004 
0.620 1.089 
0.640 1.148 
0.660 1.175 
0.680 1.167 
0.700 1.139 
0.720 1.138 
0.740 1.187 
0.760 1.235 
0.780 1.241 
0.800 1.202 
0.820 1.151 
0.840 1.141 
0.860 1.143 
0.880 1.153 
0.900 1.136 
0.920 1.109 
0.940 1.084 
0.960 1.073 
0.980 1.089 
1.000 1.119 
1.020 1.123 
1.040 1.112 
1.060 1.082 
1.080 1.065 
1.100 1.055 
1.120 1.036 
1.140 1.023 
1.160 1.012 
1.180 1.026 
1.200 1.019 
1.220 1.011 
1.240 1.000 
1.260 0.987 
1.280 0.989 
1.300 0.994 
1.320 0.989 
1.340 0.978 
1.360 0.946 
1.380 0.937 
1.400 0.936 
1.420 0.945 
1.440 0.947 
1.460 0.936 
1.480 0.920 
1.500 0.916 
1.520 0.923 
1.540 0.919 
1.560 0.915 
1.580 0.912 
1.600 0.923 
1.620 0.921 
1.640 0.923 
1.660 0.921 
1.680 0.939 
1.700 0.945 
1.720 0.960 
1.740 0.986 
1.760 1.004 
1.780 1.031 
1.800 1.063 
1.820 1.110 
1.840 1.140 
1.860 1.165 
1.880 1.199 
1.900 1.258 
1.920 1.319 
1.940 1.363 
1.960 1.398 
1.980 1.439 
2.000 1.486 
2.020 1.516 
2.040 1.522 
2.060 1.514 
2.080 1.497 
2.100 1.455 
2.120 1.398 
2.140 1.349 
2.160 1.303 
2.180 1.244 
2.200 1.158 
2.220 1.055 
2.240 0.965 
2.260 0.877 
2.280 0.784 
2.300 0.694 
2.320 0.604 
2.340 0.526 
2.360 0.456 
2.380 0.389 
2.400 0.322 
2.420 0.259 
2.440 0.214 
2.460 0.180 
2.480 0.168 
2.500 0.190 
2.520 0.264 
2.540 0.350 
2.560 0.455 
2.580 0.609 
2.600 0.776 
2.620 0.931 
2.640 1.025 
2.660 1.059 
2.680 1.067 
2.700 1.047 
2.720 1.043 
2.740 1.081 
2.760 1.144 
2.780 1.181 
2.800 1.162 
2.820 1.130 
2.840 1.096 
2.860 1.072 
2.880 1.070 
2.900 1.101 
2.920 1.117 
2.940 1.099 
2.960 1.092 
2.980 1.105 
3.000 1.128 
3.020 1.148 
3.040 1.165 
3.060 1.169 
3.080 1.145 
3.100 1.116 
3.120 1.081 
3.140 1.046 
3.160 1.027 
3.180 1.022 
3.200 1.035 
3.220 1.040 
3.240 1.035 
3.260 1.019 
3.280 1.005 
3.300 0.987 
3.320 0.969 
3.340 0.952 
3.360 0.952 
3.380 0.950 
3.400 0.943 
3.420 0.929 
3.440 0.914 
3.460 0.909 
3.480 0.896 
3.500 0.893 
3.520 0.897 
3.540 0.899 
3.560 0.892 
3.580 0.876 
3.600 0.864 
3.620 0.884 
3.640 0.898 
3.660 0.904 
3.680 0.906 
3.700 0.902 
3.720 0.919 
3.740 0.928 
3.760 0.930 
3.780 0.943 
3.800 0.942 
3.820 0.955 
3.840 0.966 
3.860 0.985 
3.880 1.014 
3.900 1.040 
3.920 1.088 
3.940 1.137 
3.960 1.181 
3.980 1.219 
4.000 1.271 
4.020 1.343 
4.040 1.418 
4.060 1.472 
4.080 1.498 
4.100 1.491 
4.120 1.464 
4.140 1.441 
4.160 1.433 
4.180 1.426 
4.200 1.393 
4.220 1.340 
4.240 1.286 
4.260 1.244 
4.280 1.179 
4.300 1.106 
4.320 1.024 
4.340 0.944 
4.360 0.874 
4.380 0.800 
4.400 0.743 
4.420 0.669 
4.440 0.608 
4.460 0.537 
4.480 0.472 
4.500 0.422 
4.520 0.401 
4.540 0.363 
4.560 0.289 
4.580 0.231 
4.600 0.203 
4.620 0.215 
4.640 0.222 
4.660 0.260 
4.680 0.331 
4.700 0.439 
4.720 0.579 
4.740 0.711 
4.760 0.825 
4.780 0.913 
4.800 0.977 
4.820 1.002 
4.840 0.999 
4.860 0.996 
4.880 1.009 
4.900 1.033 
4.920 1.034 
4.940 1.027 
4.960 1.021 
4.980 1.036 
5.000 1.084 
5.020 1.129 
5.040 1.149 
5.060 1.110 
5.080 1.053 
5.100 1.047 
5.120 1.086 
5.140 1.133 
5.160 1.161 
5.180 1.182 
5.200 1.190 
5.220 1.176 
5.240 1.147 
5.260 1.122 
5.280 1.106 
5.300 1.087 
5.320 1.070 
5.340 1.064 
5.360 1.068 
5.380 1.075 
5.400 1.080 
5.420 1.078 
5.440 1.072 
5.460 1.053 
5.480 1.027 
5.500 0.983 
5.520 0.955 
5.540 0.959 
5.560 0.953 
5.580 0.893 
5.600 0.888 
5.620 0.954 
5.640 0.963 
5.660 0.977 
5.680 0.982 
5.700 0.969 
5.720 0.961 
5.740 0.975 
5.760 0.995 
5.780 0.986 
5.800 0.961 
5.820 0.971 
5.840 0.995 
5.860 0.991 
5.880 0.973 
5.900 0.974 
5.920 1.008 
5.940 1.041 
5.960 1.065 
5.980 1.074 
6.000 1.102 
6.020 1.156 
6.040 1.209 
6.060 1.248 
6.080 1.272 
6.100 1.304 
6.120 1.346 
6.140 1.401 
6.160 1.471 
6.180 1.531 
6.200 1.573 
6.220 1.593 
6.240 1.587 
6.260 1.560 
6.280 1.521 
6.300 1.472 
6.320 1.401 
6.340 1.315 
6.360 1.258 
6.380 1.195 
6.400 1.128 
6.420 1.046 
6.440 0.952 
6.460 0.859 
6.480 0.758 
6.500 0.677 
6.520 0.580 
6.540 0.493 
6.560 0.417 
6.580 0.358 
6.600 0.299 
6.620 0.235 
6.640 0.192 
6.660 0.169 
6.680 0.169 
6.700 0.175 
6.720 0.207 
6.740 0.287 
6.760 0.411 
6.780 0.557 
6.800 0.722 
6.820 0.880 
6.840 1.004 
6.860 1.071 
6.880 1.115 
6.900 1.141 
6.920 1.149 
6.940 1.157 
6.960 1.155 
6.980 1.164 
7.000 1.179 
7.020 1.203 
7.040 1.210 
7.060 1.189 
7.080 1.175 
7.100 1.163 
7.120 1.149 
7.140 1.130 
7.160 1.124 
7.180 1.133 
7.200 1.131 
7.220 1.140 
7.240 1.167 
7.260 1.174 
7.280 1.155 
7.300 1.120 
7.320 1.091 
7.340 1.082 
7.360 1.065 
7.380 1.067 
7.400 1.082 
7.420 1.087 
7.440 1.089 
7.460 1.065 
7.480 1.054 
7.500 1.043 
7.520 1.035 
7.540 1.028 
7.560 1.011 
7.580 0.992 
7.600 0.964 
7.620 0.953 
7.640 0.944 
7.660 0.946 
7.680 0.947 
7.700 0.944 
7.720 0.955 
7.740 0.959 
7.760 0.976 
7.780 0.982 
7.800 0.979 
7.820 0.967 
7.840 0.952 
7.860 0.961 
7.880 0.971 
7.900 0.981 
7.920 0.980 
7.940 0.997 
7.960 1.015 
7.980 1.025 
8.000 1.042 
8.020 1.069 
8.040 1.117 
8.060 1.171 
8.080 1.234 
8.100 1.294 
8.120 1.346 
8.140 1.399 
8.160 1.459 
8.180 1.507 
8.200 1.539 
8.220 1.559 
8.240 1.579 
8.260 1.597 
8.280 1.608 
8.300 1.603 
8.320 1.580 
8.340 1.543 
8.360 1.483 
8.380 1.391 
8.400 1.277 
8.420 1.179 
8.440 1.092 
8.460 1.001 
8.480 0.909 
8.500 0.821 
8.520 0.742 
8.540 0.644 
8.560 0.567 
8.580 0.522 
8.600 0.481 
8.620 0.434 
8.640 0.378 
8.660 0.322 
8.680 0.249 
8.700 0.183 
8.720 0.177 
8.740 0.227 
8.760 0.311 
8.780 0.423 
8.800 0.564 
8.820 0.714 
8.840 0.851 
8.860 0.955 
8.880 1.032 
8.900 1.079 
8.920 1.109 
8.940 1.141 
8.960 1.181 
8.980 1.220 
9.000 1.226 
9.020 1.204 
9.040 1.157 
9.060 1.115 
9.080 1.100 
9.100 1.110 
9.120 1.128 
9.140 1.139 
9.160 1.154 
9.180 1.187 
9.200 1.226 
9.220 1.259 
9.240 1.275 
9.260 1.257 
9.280 1.230 
9.300 1.210 
9.320 1.213 
9.340 1.212 
9.360 1.206 
9.380 1.199 
9.400 1.188 
9.420 1.178 
9.440 1.155 
9.460 1.142 
9.480 1.114 
9.500 1.074 
9.520 1.038 
9.540 1.021 
9.560 1.030 
9.580 1.037 
9.600 1.033 
9.620 1.012 
9.640 1.006 
9.660 1.003 
9.680 0.988 
9.700 0.975 
9.720 0.959 
9.740 0.963 
9.760 0.964 
9.780 0.965 
9.800 0.979 
9.820 0.990 
9.840 1.000 
9.860 1.015 
9.880 1.017 
9.900 1.028 
9.920 1.042 
9.940 1.055 
9.960 1.085 
9.980 1.096 
10.000 1.128 
10.020 1.177 
10.040 1.225 
10.060 1.267 
10.080 1.294 
10.100 1.341 
10.120 1.398 
10.140 1.450 
10.160 1.496 
10.180 1.528 
10.200 1.547 
10.220 1.573 
10.240 1.590 
10.260 1.593 
10.280 1.577 
10.300 1.524 
10.320 1.460 
10.340 1.394 
10.360 1.346 
10.380 1.287 
10.400 1.196 
10.420 1.109 
10.440 1.038 
10.460 0.924 
10.480 0.820 
10.500 0.714 
10.520 0.682 
10.540 0.605 
10.560 0.568 
10.580 0.495 
10.600 0.462 
10.620 0.446 
10.640 0.404 
10.660 0.293 
10.680 0.180 
10.700 0.224 
10.720 0.261 
10.740 0.373 
10.760 0.449 
10.780 0.713 
10.800 0.858 
10.820 1.014 
10.840 1.136 
10.860 1.212 
10.880 1.244 
10.900 1.235 
10.920 1.225 
10.940 1.252 
10.960 1.274 
10.980 1.285 
11.000 1.253 
11.020 1.208 
11.040 1.178 
11.060 1.159 
11.080 1.184 
11.100 1.205 
11.120 1.202 
11.140 1.166 
11.160 1.133 
11.180 1.121 
11.200 1.141 
11.220 1.180 
11.240 1.191 
11.260 1.178 
11.280 1.135 
11.300 1.119 
11.320 1.107 
11.340 1.111 
11.360 1.100 
11.380 1.079 
11.400 1.067 
11.420 1.052 
11.440 1.055 
11.460 1.043 
11.480 1.039 
11.500 1.027 
11.520 1.008 
11.540 0.993 
11.560 0.972 
11.580 0.980 
11.600 0.985 
11.620 0.981 
11.640 0.978 
11.660 0.970 
11.680 0.968 
11.700 0.960 
11.720 0.948 
11.740 0.957 
11.760 0.966 
11.780 0.970 
11.800 0.978 
11.820 0.964 
11.840 0.972 
11.860 0.981 
11.880 0.998 
11.900 1.017 
11.920 1.035 
11.940 1.064 
11.960 1.097 
11.980 1.130 
12.000 1.156 
12.020 1.186 
12.040 1.237 
12.060 1.315 
12.080 1.387 
12.100 1.442 
12.120 1.491 
12.140 1.527 
12.160 1.568 
12.180 1.608 
12.200 1.626 
12.220 1.607 
12.240 1.552 
12.260 1.488 
12.280 1.418 
12.300 1.344 
12.320 1.261 
12.340 1.170 
12.360 1.075 
12.380 0.991 
12.400 0.908 
12.420 0.816 
12.440 0.724 
12.460 0.642 
12.480 0.548 
12.500 0.465 
12.520 0.389 
12.540 0.327 
12.560 0.258 
12.580 0.180 
12.600 0.120 
12.620 0.117 
12.640 0.182 
12.660 0.301 
12.680 0.447 
12.700 0.588 
12.720 0.749 
12.740 0.886 
12.760 1.007 
12.780 1.101 
12.800 1.161 
12.820 1.187 
12.840 1.171 
12.860 1.154 
12.880 1.150 
12.900 1.152 
12.920 1.142 
12.940 1.134 
12.960 1.114 
12.980 1.090 
13.000 1.079 
13.020 1.070 
13.040 1.069 
13.060 1.083 
13.080 1.121 
13.100 1.135 
13.120 1.113 
13.140 1.101 
13.160 1.106 
13.180 1.107 
13.200 1.094 
13.220 1.088 
13.240 1.081 
13.260 1.081 
13.280 1.078 
13.300 1.074 
13.320 1.066 
13.340 1.051 
13.360 1.053 
13.380 1.051 
13.400 1.048 
13.420 1.043 
13.440 1.027 
13.460 1.013 
13.480 0.992 
13.500 0.987 
13.520 0.980 
13.540 0.967 
13.560 0.960 
13.580 0.958 
13.600 0.963 
13.620 0.945 
13.640 0.937 
13.660 0.923 
13.680 0.917 
13.700 0.927 
13.720 0.934 
13.740 0.952 
13.760 0.960 
13.780 0.979 
13.800 0.994 
13.820 0.999 
13.840 1.003 
13.860 1.010 
13.880 1.020 
13.900 1.029 
13.920 1.052 
13.940 1.085 
13.960 1.110 
13.980 1.124 
14.000 1.156 
14.020 1.214 
14.040 1.286 
14.060 1.363 
14.080 1.445 
14.100 1.520 
14.120 1.568 
14.140 1.594 
14.160 1.591 
14.180 1.562 
14.200 1.507 
14.220 1.440 
14.240 1.380 
14.260 1.320 
14.280 1.245 
14.300 1.154 
14.320 1.052 
14.340 0.950 
14.360 0.860 
14.380 0.783 
14.400 0.727 
14.420 0.679 
14.440 0.608 
14.460 0.517 
14.480 0.450 
14.500 0.414 
14.520 0.384 
14.540 0.343 
14.560 0.285 
14.580 0.237 
14.600 0.203 
14.620 0.195 
14.640 0.228 
14.660 0.273 
14.680 0.346 
14.700 0.451 
14.720 0.560 
14.740 0.685 
14.760 0.805 
14.780 0.894 
14.800 0.971 
14.820 1.000 
14.840 1.008 
14.860 0.972 
14.880 0.920 
14.900 0.917 
14.920 0.926 
14.940 0.959 
14.960 0.976 
14.980 0.996 
15.000 1.025 
15.020 1.031 
15.040 1.009 
15.060 0.982 
15.080 0.999 
15.100 1.049 
15.120 1.061 
15.140 1.029 
15.160 1.015 
15.180 1.023 
15.200 1.046 
15.220 1.047 
15.240 1.036 
15.260 1.047 
15.280 1.051 
15.300 1.046 
15.320 1.010 
15.340 0.978 
15.360 0.968 
15.380 0.965 
15.400 0.975 
15.420 0.963 
15.440 0.939 
15.460 0.911 
15.480 0.893 
15.500 0.891 
15.520 0.874 
15.540 0.864 
15.560 0.862 
15.580 0.873 
15.600 0.891 
15.620 0.891 
15.640 0.888 
15.660 0.876 
15.680 0.877 
15.700 0.885 
15.720 0.893 
15.740 0.899 
15.760 0.906 
15.780 0.910 
15.800 0.910 
15.820 0.922 
15.840 0.935 
15.860 0.950 
15.880 0.957 
15.900 0.968 
15.920 0.984 
15.940 1.004 
15.960 1.033 
15.980 1.056 
16.000 1.074 
16.020 1.100 
16.040 1.143 
16.060 1.189 
16.080 1.233 
16.100 1.275 
16.120 1.304 
16.140 1.297 
16.160 1.228 
16.180 1.180 
