# Supplementary material for: Pacing the phasing of leg and arm movements in breaststroke swimming to minimize intra-cyclic velocity fluctuations
Source: PLoS One. 2017 Oct 12;12(10):e0186160. doi: 10.1371/journal.pone.0186160 (PMC5638342; doi:10.1371/journal.pone.0186160)
Supplement: S1 Archive — (ZIP) [file pone.0186160.s003.zip › P7_90_veldata.txt]

% t vx 
0.000 -0.010 
0.020 0.134 
0.040 0.525 
0.060 0.922 
0.080 1.098 
0.100 1.155 
0.120 1.169 
0.140 1.188 
0.160 1.215 
0.180 1.217 
0.200 1.189 
0.220 1.137 
0.240 1.119 
0.260 1.134 
0.280 1.158 
0.300 1.169 
0.320 1.156 
0.340 1.127 
0.360 1.104 
0.380 1.091 
0.400 1.085 
0.420 1.063 
0.440 1.051 
0.460 1.034 
0.480 1.030 
0.500 1.032 
0.520 1.029 
0.540 1.036 
0.560 1.037 
0.580 1.029 
0.600 1.003 
0.620 0.970 
0.640 0.946 
0.660 0.944 
0.680 0.965 
0.700 0.972 
0.720 0.946 
0.740 0.916 
0.760 0.908 
0.780 0.921 
0.800 0.920 
0.820 0.926 
0.840 0.929 
0.860 0.930 
0.880 0.937 
0.900 0.941 
0.920 0.952 
0.940 0.954 
0.960 0.955 
0.980 0.955 
1.000 0.956 
1.020 0.977 
1.040 0.991 
1.060 1.016 
1.080 1.052 
1.100 1.078 
1.120 1.094 
1.140 1.091 
1.160 1.116 
1.180 1.145 
1.200 1.159 
1.220 1.172 
1.240 1.153 
1.260 1.140 
1.280 1.143 
1.300 1.135 
1.320 1.127 
1.340 1.079 
1.360 1.046 
1.380 1.019 
1.400 0.982 
1.420 0.961 
1.440 0.925 
1.460 0.895 
1.480 0.860 
1.500 0.846 
1.520 0.842 
1.540 0.827 
1.560 0.802 
1.580 0.768 
1.600 0.742 
1.620 0.711 
1.640 0.676 
1.660 0.645 
1.680 0.614 
1.700 0.582 
1.720 0.527 
1.740 0.477 
1.760 0.432 
1.780 0.386 
1.800 0.325 
1.820 0.257 
1.840 0.215 
1.860 0.182 
1.880 0.153 
1.900 0.120 
1.920 0.091 
1.940 0.087 
1.960 0.108 
1.980 0.123 
2.000 0.118 
2.020 0.118 
2.040 0.177 
2.060 0.299 
2.080 0.464 
2.100 0.641 
2.120 0.818 
2.140 0.950 
2.160 1.023 
2.180 1.043 
2.200 1.050 
2.220 1.072 
2.240 1.090 
2.260 1.110 
2.280 1.114 
2.300 1.103 
2.320 1.078 
2.340 1.045 
2.360 1.058 
2.380 1.122 
2.400 1.157 
2.420 1.139 
2.440 1.087 
2.460 1.056 
2.480 1.056 
2.500 1.077 
2.520 1.111 
2.540 1.120 
2.560 1.109 
2.580 1.088 
2.600 1.068 
2.620 1.049 
2.640 1.026 
2.660 1.024 
2.680 1.022 
2.700 1.028 
2.720 1.031 
2.740 1.035 
2.760 1.057 
2.780 1.061 
2.800 1.065 
2.820 1.073 
2.840 1.084 
2.860 1.092 
2.880 1.104 
2.900 1.139 
2.920 1.174 
2.940 1.190 
2.960 1.204 
2.980 1.232 
3.000 1.278 
3.020 1.343 
3.040 1.405 
3.060 1.445 
3.080 1.474 
3.100 1.504 
3.120 1.537 
3.140 1.567 
3.160 1.585 
3.180 1.581 
3.200 1.544 
3.220 1.499 
3.240 1.481 
3.260 1.476 
3.280 1.454 
3.300 1.406 
3.320 1.353 
3.340 1.310 
3.360 1.263 
3.380 1.207 
3.400 1.164 
3.420 1.131 
3.440 1.092 
3.460 1.037 
3.480 0.979 
3.500 0.921 
3.520 0.852 
3.540 0.790 
3.560 0.745 
3.580 0.704 
3.600 0.654 
3.620 0.610 
3.640 0.591 
3.660 0.584 
3.680 0.586 
3.700 0.583 
3.720 0.565 
3.740 0.539 
3.760 0.520 
3.780 0.528 
3.800 0.544 
3.820 0.552 
3.840 0.538 
3.860 0.522 
3.880 0.525 
3.900 0.542 
3.920 0.530 
3.940 0.494 
3.960 0.460 
3.980 0.427 
4.000 0.413 
4.020 0.385 
4.040 0.365 
4.060 0.336 
4.080 0.317 
4.100 0.315 
4.120 0.293 
4.140 0.287 
4.160 0.279 
4.180 0.283 
4.200 0.244 
4.220 0.175 
4.240 0.141 
4.260 0.177 
4.280 0.297 
4.300 0.445 
4.320 0.611 
4.340 0.769 
4.360 0.891 
4.380 0.968 
4.400 1.002 
4.420 1.020 
4.440 1.034 
4.460 1.048 
4.480 1.041 
4.500 1.013 
4.520 0.987 
4.540 0.988 
4.560 1.025 
4.580 1.071 
4.600 1.086 
4.620 1.048 
4.640 1.002 
4.660 0.998 
4.680 1.028 
4.700 1.070 
4.720 1.104 
4.740 1.115 
4.760 1.121 
4.780 1.100 
4.800 1.092 
4.820 1.088 
4.840 1.083 
4.860 1.080 
4.880 1.067 
4.900 1.054 
4.920 1.045 
4.940 1.034 
4.960 1.035 
4.980 1.062 
5.000 1.102 
5.020 1.137 
5.040 1.136 
5.060 1.137 
5.080 1.146 
5.100 1.176 
5.120 1.205 
5.140 1.238 
5.160 1.287 
5.180 1.315 
5.200 1.330 
5.220 1.353 
5.240 1.400 
5.260 1.457 
5.280 1.506 
5.300 1.552 
5.320 1.597 
5.340 1.614 
5.360 1.604 
5.380 1.588 
5.400 1.560 
5.420 1.531 
5.440 1.498 
5.460 1.451 
5.480 1.389 
5.500 1.325 
5.520 1.259 
5.540 1.200 
5.560 1.141 
5.580 1.083 
5.600 1.057 
5.620 1.017 
5.640 0.929 
5.660 0.927 
5.680 0.927 
5.700 0.866 
5.720 0.832 
5.740 0.795 
5.760 0.758 
5.780 0.722 
5.800 0.686 
5.820 0.647 
5.840 0.628 
5.860 0.624 
5.880 0.628 
5.900 0.618 
5.920 0.611 
5.940 0.620 
5.960 0.642 
5.980 0.678 
6.000 0.706 
6.020 0.712 
6.040 0.692 
6.060 0.676 
6.080 0.670 
6.100 0.660 
6.120 0.653 
6.140 0.657 
6.160 0.655 
6.180 0.628 
6.200 0.598 
6.220 0.596 
6.240 0.582 
6.260 0.530 
6.280 0.477 
6.300 0.439 
6.320 0.419 
6.340 0.384 
6.360 0.360 
6.380 0.346 
6.400 0.312 
6.420 0.275 
6.440 0.235 
6.460 0.209 
6.480 0.181 
6.500 0.167 
6.520 0.194 
6.540 0.275 
6.560 0.396 
6.580 0.567 
6.600 0.754 
6.620 0.922 
6.640 1.043 
6.660 1.120 
6.680 1.169 
6.700 1.155 
6.720 1.122 
6.740 1.114 
6.760 1.147 
6.780 1.189 
6.800 1.185 
6.820 1.141 
6.840 1.090 
6.860 1.083 
6.880 1.112 
6.900 1.146 
6.920 1.144 
6.940 1.128 
6.960 1.119 
6.980 1.115 
7.000 1.137 
7.020 1.135 
7.040 1.140 
7.060 1.116 
7.080 1.103 
7.100 1.094 
7.120 1.097 
7.140 1.122 
7.160 1.116 
7.180 1.110 
7.200 1.098 
7.220 1.103 
7.240 1.117 
7.260 1.132 
7.280 1.148 
7.300 1.161 
7.320 1.166 
7.340 1.172 
7.360 1.186 
7.380 1.224 
7.400 1.279 
7.420 1.333 
7.440 1.384 
7.460 1.421 
7.480 1.456 
7.500 1.497 
7.520 1.540 
7.540 1.577 
7.560 1.600 
7.580 1.619 
7.600 1.635 
7.620 1.642 
7.640 1.643 
7.660 1.625 
7.680 1.576 
7.700 1.512 
7.720 1.453 
7.740 1.411 
7.760 1.378 
7.780 1.339 
7.800 1.279 
7.820 1.210 
7.840 1.150 
7.860 1.098 
7.880 1.054 
7.900 1.012 
7.920 0.973 
7.940 0.945 
7.960 0.906 
7.980 0.851 
8.000 0.776 
8.020 0.700 
8.040 0.643 
8.060 0.600 
8.080 0.575 
8.100 0.559 
8.120 0.556 
8.140 0.572 
8.160 0.594 
8.180 0.611 
8.200 0.612 
8.220 0.610 
8.240 0.607 
8.260 0.596 
8.280 0.594 
8.300 0.597 
8.320 0.608 
8.340 0.623 
8.360 0.635 
8.380 0.646 
8.400 0.649 
8.420 0.648 
8.440 0.643 
8.460 0.632 
8.480 0.607 
8.500 0.562 
8.520 0.504 
8.540 0.455 
8.560 0.413 
8.580 0.380 
8.600 0.359 
8.620 0.351 
8.640 0.346 
8.660 0.330 
8.680 0.310 
8.700 0.294 
8.720 0.283 
8.740 0.257 
8.760 0.241 
8.780 0.249 
8.800 0.309 
8.820 0.415 
8.840 0.547 
8.860 0.701 
8.880 0.864 
8.900 1.012 
8.920 1.105 
8.940 1.136 
8.960 1.099 
8.980 1.042 
9.000 1.013 
9.020 1.021 
9.040 1.056 
9.060 1.072 
9.080 1.073 
9.100 1.051 
9.120 1.040 
9.140 1.064 
9.160 1.083 
9.180 1.089 
9.200 1.082 
9.220 1.096 
9.240 1.107 
9.260 1.091 
9.280 1.085 
9.300 1.098 
9.320 1.114 
9.340 1.122 
9.360 1.115 
9.380 1.112 
9.400 1.122 
9.420 1.121 
9.440 1.112 
9.460 1.112 
9.480 1.129 
9.500 1.164 
9.520 1.192 
9.540 1.219 
9.560 1.254 
9.580 1.280 
9.600 1.307 
9.620 1.340 
9.640 1.384 
9.660 1.425 
9.680 1.448 
9.700 1.473 
9.720 1.517 
9.740 1.573 
9.760 1.616 
9.780 1.635 
9.800 1.631 
9.820 1.605 
9.840 1.561 
9.860 1.513 
9.880 1.472 
9.900 1.433 
9.920 1.401 
9.940 1.379 
9.960 1.348 
9.980 1.294 
10.000 1.234 
10.020 1.174 
10.040 1.126 
10.060 1.072 
10.080 1.017 
10.100 0.965 
10.120 0.905 
10.140 0.850 
10.160 0.800 
10.180 0.770 
10.200 0.744 
10.220 0.703 
10.240 0.660 
10.260 0.615 
10.280 0.573 
10.300 0.546 
10.320 0.535 
10.340 0.537 
10.360 0.526 
10.380 0.524 
10.400 0.526 
10.420 0.519 
10.440 0.521 
10.460 0.535 
10.480 0.557 
10.500 0.561 
10.520 0.563 
10.540 0.582 
10.560 0.605 
10.580 0.613 
10.600 0.587 
10.620 0.560 
10.640 0.556 
10.660 0.562 
10.680 0.556 
10.700 0.550 
10.720 0.563 
10.740 0.576 
10.760 0.578 
10.780 0.567 
10.800 0.562 
10.820 0.551 
10.840 0.543 
10.860 0.528 
10.880 0.498 
10.900 0.465 
10.920 0.424 
10.940 0.400 
10.960 0.371 
10.980 0.369 
11.000 0.358 
11.020 0.338 
11.040 0.328 
11.060 0.311 
11.080 0.313 
11.100 0.317 
11.120 0.374 
11.140 0.492 
11.160 0.616 
11.180 0.749 
11.200 0.863 
11.220 0.931 
11.240 0.933 
11.260 0.901 
11.280 0.908 
11.300 0.943 
11.320 0.961 
11.340 0.982 
11.360 0.986 
11.380 0.970 
11.400 0.963 
11.420 0.988 
11.440 1.034 
11.460 1.031 
11.480 1.016 
11.500 1.010 
11.520 1.029 
11.540 1.037 
11.560 1.012 
11.580 0.986 
11.600 0.975 
11.620 1.002 
11.640 1.027 
11.660 1.056 
11.680 1.070 
11.700 1.064 
11.720 1.041 
11.740 1.052 
11.760 1.086 
11.780 1.124 
11.800 1.141 
11.820 1.170 
11.840 1.228 
11.860 1.281 
11.880 1.305 
11.900 1.315 
11.920 1.342 
11.940 1.378 
11.960 1.414 
11.980 1.462 
12.000 1.516 
12.020 1.574 
12.040 1.599 
12.060 1.598 
12.080 1.589 
12.100 1.576 
12.120 1.551 
12.140 1.499 
12.160 1.445 
12.180 1.393 
12.200 1.336 
12.220 1.278 
12.240 1.209 
12.260 1.157 
12.280 1.118 
12.300 1.097 
12.320 1.056 
12.340 0.991 
12.360 0.951 
12.380 0.921 
12.400 0.890 
12.420 0.843 
12.440 0.795 
12.460 0.741 
12.480 0.671 
12.500 0.608 
12.520 0.564 
12.540 0.532 
12.560 0.508 
12.580 0.506 
12.600 0.516 
12.620 0.516 
12.640 0.527 
12.660 0.544 
12.680 0.569 
12.700 0.565 
12.720 0.547 
12.740 0.533 
12.760 0.539 
12.780 0.581 
12.800 0.622 
12.820 0.641 
12.840 0.626 
12.860 0.605 
12.880 0.601 
12.900 0.608 
12.920 0.606 
12.940 0.589 
12.960 0.565 
12.980 0.532 
13.000 0.490 
13.020 0.448 
13.040 0.422 
13.060 0.410 
13.080 0.380 
13.100 0.362 
13.120 0.340 
13.140 0.325 
13.160 0.301 
13.180 0.268 
13.200 0.255 
13.220 0.236 
13.240 0.219 
13.260 0.206 
13.280 0.215 
13.300 0.251 
13.320 0.298 
13.340 0.371 
13.360 0.479 
13.380 0.607 
13.400 0.742 
13.420 0.856 
13.440 0.932 
13.460 0.969 
13.480 0.976 
13.500 0.982 
13.520 0.990 
13.540 1.004 
13.560 1.018 
13.580 1.036 
13.600 1.036 
13.620 1.014 
13.640 0.994 
13.660 1.007 
13.680 1.036 
13.700 1.044 
13.720 1.048 
13.740 1.038 
13.760 1.020 
13.780 0.995 
13.800 1.001 
13.820 1.029 
13.840 1.054 
13.860 1.052 
13.880 1.040 
13.900 1.027 
13.920 1.020 
13.940 1.038 
13.960 1.050 
13.980 1.063 
14.000 1.063 
14.020 1.075 
14.040 1.108 
14.060 1.150 
14.080 1.189 
14.100 1.206 
14.120 1.220 
14.140 1.238 
14.160 1.267 
14.180 1.305 
14.200 1.342 
14.220 1.383 
14.240 1.418 
14.260 1.462 
14.280 1.524 
14.300 1.595 
14.320 1.648 
14.340 1.661 
14.360 1.658 
14.380 1.632 
14.400 1.587 
14.420 1.519 
14.440 1.458 
14.460 1.417 
14.480 1.365 
14.500 1.305 
14.520 1.240 
14.540 1.194 
14.560 1.146 
14.580 1.090 
14.600 1.029 
14.620 0.983 
14.640 0.936 
14.660 0.875 
14.680 0.814 
14.700 0.750 
14.720 0.691 
14.740 0.630 
14.760 0.587 
14.780 0.574 
14.800 0.576 
14.820 0.578 
14.840 0.557 
14.860 0.533 
14.880 0.531 
14.900 0.552 
14.920 0.587 
14.940 0.609 
14.960 0.627 
14.980 0.640 
15.000 0.644 
15.020 0.641 
15.040 0.637 
15.060 0.637 
15.080 0.641 
15.100 0.641 
15.120 0.642 
15.140 0.646 
15.160 0.647 
15.180 0.639 
15.200 0.623 
15.220 0.605 
15.240 0.586 
15.260 0.567 
15.280 0.544 
15.300 0.505 
15.320 0.474 
15.340 0.467 
15.360 0.468 
15.380 0.459 
15.400 0.445 
15.420 0.433 
15.440 0.408 
15.460 0.365 
15.480 0.330 
15.500 0.315 
15.520 0.312 
15.540 0.304 
15.560 0.312 
15.580 0.351 
15.600 0.429 
15.620 0.548 
15.640 0.676 
15.660 0.803 
15.680 0.897 
15.700 0.948 
15.720 0.971 
15.740 0.964 
15.760 0.949 
15.780 0.952 
15.800 0.966 
15.820 0.988 
15.840 1.001 
15.860 1.011 
15.880 1.020 
15.900 1.024 
15.920 1.023 
15.940 1.010 
15.960 0.998 
15.980 0.999 
16.000 1.013 
16.020 1.031 
16.040 1.042 
16.060 1.054 
16.080 1.063 
16.100 1.063 
16.120 1.059 
16.140 1.058 
16.160 1.083 
16.180 1.097 
16.200 1.090 
16.220 1.077 
16.240 1.091 
16.260 1.123 
16.280 1.147 
16.300 1.177 
16.320 1.211 
16.340 1.243 
16.360 1.274 
16.380 1.318 
16.400 1.368 
16.420 1.406 
16.440 1.434 
16.460 1.471 
16.480 1.515 
16.500 1.568 
16.520 1.603 
16.540 1.621 
16.560 1.614 
16.580 1.584 
16.600 1.550 
16.620 1.508 
16.640 1.472 
16.660 1.409 
16.680 1.330 
16.700 1.264 
16.720 1.204 
16.740 1.170 
16.760 1.144 
16.780 1.114 
16.800 1.083 
16.820 1.041 
16.840 0.994 
16.860 0.946 
16.880 0.896 
16.900 0.859 
16.920 0.824 
16.940 0.776 
16.960 0.734 
16.980 0.683 
17.000 0.638 
17.020 0.600 
17.040 0.575 
17.060 0.582 
17.080 0.599 
17.100 0.607 
17.120 0.592 
17.140 0.578 
17.160 0.583 
17.180 0.598 
17.200 0.608 
17.220 0.612 
17.240 0.615 
17.260 0.616 
17.280 0.617 
17.300 0.614 
17.320 0.609 
17.340 0.598 
17.360 0.575 
17.380 0.542 
17.400 0.520 
17.420 0.504 
17.440 0.472 
