# Supplementary material for: Pacing the phasing of leg and arm movements in breaststroke swimming to minimize intra-cyclic velocity fluctuations
Source: PLoS One. 2017 Oct 12;12(10):e0186160. doi: 10.1371/journal.pone.0186160 (PMC5638342; doi:10.1371/journal.pone.0186160)
Supplement: S1 Archive — (ZIP) [file pone.0186160.s003.zip › P7_135_veldata.txt]

% t vx 
0.000 0.040 
0.020 0.286 
0.040 0.844 
0.060 1.329 
0.080 1.544 
0.100 1.567 
0.120 1.541 
0.140 1.522 
0.160 1.507 
0.180 1.494 
0.200 1.484 
0.220 1.463 
0.240 1.432 
0.260 1.407 
0.280 1.378 
0.300 1.347 
0.320 1.324 
0.340 1.297 
0.360 1.253 
0.380 1.217 
0.400 1.197 
0.420 1.197 
0.440 1.174 
0.460 1.150 
0.480 1.102 
0.500 1.034 
0.520 0.991 
0.540 0.950 
0.560 0.913 
0.580 0.842 
0.600 0.792 
0.620 0.749 
0.640 0.688 
0.660 0.630 
0.680 0.583 
0.700 0.540 
0.720 0.468 
0.740 0.369 
0.760 0.281 
0.780 0.229 
0.800 0.193 
0.820 0.149 
0.840 0.086 
0.860 0.038 
0.880 -0.006 
0.900 -0.058 
0.920 -0.092 
0.940 -0.079 
0.960 -0.023 
0.980 0.056 
1.000 0.157 
1.020 0.304 
1.040 0.493 
1.060 0.677 
1.080 0.814 
1.100 0.914 
1.120 0.980 
1.140 1.044 
1.160 1.115 
1.180 1.179 
1.200 1.219 
1.220 1.213 
1.240 1.192 
1.260 1.145 
1.280 1.091 
1.300 1.079 
1.320 1.096 
1.340 1.132 
1.360 1.136 
1.380 1.124 
1.400 1.118 
1.420 1.104 
1.440 1.116 
1.460 1.133 
1.480 1.148 
1.500 1.158 
1.520 1.127 
1.540 1.102 
1.560 1.100 
1.580 1.110 
1.600 1.118 
1.620 1.082 
1.640 1.070 
1.660 1.063 
1.680 1.070 
1.700 1.079 
1.720 1.071 
1.740 1.054 
1.760 1.019 
1.780 1.007 
1.800 1.011 
1.820 1.021 
1.840 1.025 
1.860 1.029 
1.880 1.024 
1.900 1.038 
1.920 1.064 
1.940 1.083 
1.960 1.095 
1.980 1.103 
2.000 1.122 
2.020 1.152 
2.040 1.194 
2.060 1.243 
2.080 1.283 
2.100 1.317 
2.120 1.365 
2.140 1.414 
2.160 1.465 
2.180 1.511 
2.200 1.552 
2.220 1.593 
2.240 1.627 
2.260 1.643 
2.280 1.634 
2.300 1.619 
2.320 1.591 
2.340 1.549 
2.360 1.498 
2.380 1.456 
2.400 1.428 
2.420 1.384 
2.440 1.336 
2.460 1.282 
2.480 1.223 
2.500 1.165 
2.520 1.117 
2.540 1.065 
2.560 0.997 
2.580 0.927 
2.600 0.869 
2.620 0.806 
2.640 0.731 
2.660 0.668 
2.680 0.629 
2.700 0.595 
2.720 0.536 
2.740 0.482 
2.760 0.428 
2.780 0.372 
2.800 0.310 
2.820 0.253 
2.840 0.218 
2.860 0.188 
2.880 0.163 
2.900 0.160 
2.920 0.173 
2.940 0.177 
2.960 0.174 
2.980 0.179 
3.000 0.234 
3.020 0.321 
3.040 0.433 
3.060 0.575 
3.080 0.725 
3.100 0.855 
3.120 0.928 
3.140 0.959 
3.160 0.980 
3.180 0.994 
3.200 1.011 
3.220 1.039 
3.240 1.056 
3.260 1.075 
3.280 1.094 
3.300 1.097 
3.320 1.081 
3.340 1.052 
3.360 1.033 
3.380 1.040 
3.400 1.045 
3.420 1.066 
3.440 1.102 
3.460 1.131 
3.480 1.131 
3.500 1.101 
3.520 1.092 
3.540 1.094 
3.560 1.096 
3.580 1.094 
3.600 1.097 
3.620 1.092 
3.640 1.073 
3.660 1.065 
3.680 1.060 
3.700 1.037 
3.720 1.018 
3.740 1.000 
3.760 0.997 
3.780 0.989 
3.800 0.998 
3.820 0.997 
3.840 0.971 
3.860 0.949 
3.880 0.935 
3.900 0.954 
3.920 0.959 
3.940 0.969 
3.960 0.967 
3.980 0.964 
4.000 0.966 
4.020 0.969 
4.040 0.976 
4.060 0.981 
4.080 0.993 
4.100 0.998 
4.120 1.015 
4.140 1.031 
4.160 1.047 
4.180 1.068 
4.200 1.081 
4.220 1.109 
4.240 1.139 
4.260 1.170 
4.280 1.195 
4.300 1.219 
4.320 1.255 
4.340 1.289 
4.360 1.322 
4.380 1.359 
4.400 1.409 
4.420 1.445 
4.440 1.450 
4.460 1.433 
4.480 1.412 
4.500 1.401 
4.520 1.388 
4.540 1.377 
4.560 1.368 
4.580 1.350 
4.600 1.307 
4.620 1.254 
4.640 1.212 
4.660 1.166 
4.680 1.130 
4.700 1.103 
4.720 1.087 
4.740 1.049 
4.760 0.972 
4.780 0.893 
4.800 0.808 
4.820 0.734 
4.840 0.651 
4.860 0.567 
4.880 0.497 
4.900 0.441 
4.920 0.429 
4.940 0.398 
4.960 0.378 
4.980 0.349 
5.000 0.328 
5.020 0.308 
5.040 0.265 
5.060 0.253 
5.080 0.241 
5.100 0.246 
5.120 0.249 
5.140 0.245 
5.160 0.268 
5.180 0.321 
5.200 0.407 
5.220 0.501 
5.240 0.611 
5.260 0.744 
5.280 0.855 
5.300 0.924 
5.320 0.947 
5.340 0.979 
5.360 1.012 
5.380 1.011 
5.400 0.984 
5.420 0.956 
5.440 0.985 
5.460 1.033 
5.480 1.060 
5.500 1.042 
5.520 0.981 
5.540 0.950 
5.560 0.996 
5.580 1.059 
5.600 1.089 
5.620 1.081 
5.640 1.175 
5.660 1.230 
5.680 1.252 
5.700 1.242 
5.720 1.213 
5.740 1.188 
5.760 1.165 
5.780 1.148 
5.800 1.122 
5.820 1.100 
5.840 1.096 
5.860 1.118 
5.880 1.125 
5.900 1.126 
5.920 1.112 
5.940 1.096 
5.960 1.080 
5.980 1.048 
6.000 1.025 
6.020 1.015 
6.040 1.018 
6.060 1.022 
6.080 1.018 
6.100 1.000 
6.120 0.976 
6.140 0.967 
6.160 0.974 
6.180 0.970 
6.200 0.944 
6.220 0.921 
6.240 0.923 
6.260 0.922 
6.280 0.909 
6.300 0.908 
6.320 0.932 
6.340 0.959 
6.360 0.976 
6.380 0.989 
6.400 0.992 
6.420 1.007 
6.440 1.040 
6.460 1.081 
6.480 1.096 
6.500 1.113 
6.520 1.159 
6.540 1.210 
6.560 1.258 
6.580 1.294 
6.600 1.339 
6.620 1.385 
6.640 1.434 
6.660 1.489 
6.680 1.533 
6.700 1.554 
6.720 1.548 
6.740 1.526 
6.760 1.505 
6.780 1.479 
6.800 1.452 
6.820 1.435 
6.840 1.423 
6.860 1.403 
6.880 1.370 
6.900 1.320 
6.920 1.247 
6.940 1.174 
6.960 1.101 
6.980 1.041 
7.000 0.970 
7.020 0.884 
7.040 0.794 
7.060 0.700 
7.080 0.621 
7.100 0.535 
7.120 0.460 
7.140 0.384 
7.160 0.298 
7.180 0.223 
7.200 0.181 
7.220 0.160 
7.240 0.125 
7.260 0.080 
7.280 0.060 
7.300 0.081 
7.320 0.137 
7.340 0.194 
7.360 0.248 
7.380 0.307 
7.400 0.410 
7.420 0.554 
7.440 0.701 
7.460 0.836 
7.480 0.955 
7.500 1.039 
7.520 1.088 
7.540 1.115 
7.560 1.129 
7.580 1.147 
7.600 1.146 
7.620 1.152 
7.640 1.151 
7.660 1.139 
7.680 1.124 
7.700 1.113 
7.720 1.129 
7.740 1.152 
7.760 1.155 
7.780 1.142 
7.800 1.125 
7.820 1.122 
7.840 1.140 
7.860 1.159 
7.880 1.169 
7.900 1.157 
7.920 1.158 
7.940 1.175 
7.960 1.183 
7.980 1.163 
8.000 1.126 
8.020 1.100 
8.040 1.089 
8.060 1.099 
8.080 1.092 
8.100 1.076 
8.120 1.055 
8.140 1.047 
8.160 1.044 
8.180 1.022 
8.200 0.996 
8.220 0.978 
8.240 0.978 
8.260 0.987 
8.280 0.986 
8.300 0.978 
8.320 0.971 
8.340 0.962 
8.360 0.961 
8.380 0.949 
8.400 0.947 
8.420 0.938 
8.440 0.921 
8.460 0.922 
8.480 0.923 
8.500 0.949 
8.520 0.959 
8.540 0.965 
8.560 0.986 
8.580 1.006 
8.600 1.043 
8.620 1.068 
8.640 1.088 
8.660 1.100 
8.680 1.116 
8.700 1.160 
8.720 1.217 
8.740 1.264 
8.760 1.302 
8.780 1.351 
8.800 1.412 
8.820 1.464 
8.840 1.505 
8.860 1.539 
8.880 1.566 
8.900 1.583 
8.920 1.590 
8.940 1.583 
8.960 1.560 
8.980 1.532 
9.000 1.513 
9.020 1.491 
9.040 1.452 
9.060 1.411 
9.080 1.369 
9.100 1.336 
9.120 1.311 
9.140 1.271 
9.160 1.206 
9.180 1.141 
9.200 1.086 
9.220 1.038 
9.240 0.987 
9.260 0.934 
9.280 0.882 
9.300 0.808 
9.320 0.727 
9.340 0.657 
9.360 0.590 
9.380 0.510 
9.400 0.429 
9.420 0.362 
9.440 0.336 
9.460 0.328 
9.480 0.303 
9.500 0.258 
9.520 0.202 
9.540 0.163 
9.560 0.141 
9.580 0.130 
9.600 0.132 
9.620 0.144 
9.640 0.172 
9.660 0.215 
9.680 0.285 
9.700 0.390 
9.720 0.527 
9.740 0.687 
9.760 0.817 
9.780 0.915 
9.800 0.978 
9.820 1.022 
9.840 1.024 
9.860 0.988 
9.880 0.959 
9.900 0.954 
9.920 0.979 
9.940 0.998 
9.960 1.020 
9.980 1.045 
10.000 1.064 
10.020 1.069 
10.040 1.063 
10.060 1.068 
10.080 1.080 
10.100 1.086 
10.120 1.096 
10.140 1.128 
10.160 1.151 
10.180 1.156 
10.200 1.139 
10.220 1.132 
10.240 1.144 
10.260 1.146 
10.280 1.137 
10.300 1.101 
10.320 1.076 
10.340 1.067 
10.360 1.072 
10.380 1.072 
10.400 1.056 
10.420 1.041 
10.440 1.038 
10.460 1.036 
10.480 1.027 
10.500 1.017 
10.520 1.009 
10.540 1.000 
10.560 0.988 
10.580 0.992 
10.600 0.993 
10.620 0.988 
10.640 0.982 
10.660 0.978 
10.680 0.979 
10.700 0.977 
10.720 0.982 
10.740 0.993 
10.760 1.008 
10.780 1.037 
10.800 1.056 
10.820 1.062 
10.840 1.068 
10.860 1.108 
10.880 1.156 
10.900 1.136 
10.920 1.161 
10.940 1.191 
10.960 1.236 
10.980 1.271 
11.000 1.301 
11.020 1.330 
11.040 1.379 
11.060 1.446 
11.080 1.489 
11.100 1.500 
11.120 1.515 
11.140 1.530 
11.160 1.519 
11.180 1.487 
11.200 1.460 
11.220 1.446 
11.240 1.408 
11.260 1.352 
11.280 1.304 
11.300 1.277 
11.320 1.257 
11.340 1.219 
11.360 1.181 
11.380 1.141 
11.400 1.093 
11.420 1.033 
11.440 0.988 
11.460 0.972 
11.480 0.948 
11.500 0.908 
11.520 0.835 
11.540 0.765 
11.560 0.696 
11.580 0.619 
11.600 0.532 
11.620 0.459 
11.640 0.411 
11.660 0.377 
11.680 0.337 
11.700 0.301 
11.720 0.285 
11.740 0.251 
11.760 0.213 
11.780 0.166 
11.800 0.139 
11.820 0.132 
11.840 0.121 
11.860 0.136 
11.880 0.170 
11.900 0.222 
11.920 0.285 
11.940 0.360 
11.960 0.471 
11.980 0.615 
12.000 0.771 
12.020 0.926 
12.040 1.032 
12.060 1.085 
12.080 1.095 
12.100 1.081 
12.120 1.056 
12.140 1.045 
12.160 1.069 
12.180 1.098 
12.200 1.110 
12.220 1.077 
12.240 1.075 
12.260 1.107 
12.280 1.132 
12.300 1.130 
12.320 1.089 
12.340 1.076 
12.360 1.087 
12.380 1.093 
12.400 1.097 
12.420 1.079 
12.440 1.069 
12.460 1.079 
12.480 1.086 
12.500 1.084 
12.520 1.074 
12.540 1.061 
12.560 1.058 
12.580 1.043 
12.600 1.036 
12.620 1.030 
12.640 1.022 
12.660 1.007 
12.680 0.991 
12.700 0.981 
12.720 0.974 
12.740 0.970 
12.760 0.959 
12.780 0.954 
12.800 0.947 
12.820 0.953 
12.840 0.955 
12.860 0.967 
12.880 0.963 
12.900 0.960 
12.920 0.952 
12.940 0.947 
12.960 0.953 
12.980 0.962 
13.000 0.978 
13.020 0.986 
13.040 0.995 
13.060 1.019 
13.080 1.051 
13.100 1.080 
13.120 1.121 
13.140 1.164 
13.160 1.206 
13.180 1.229 
13.200 1.263 
13.220 1.326 
13.240 1.395 
13.260 1.464 
13.280 1.516 
13.300 1.550 
13.320 1.569 
13.340 1.580 
13.360 1.588 
13.380 1.577 
13.400 1.556 
13.420 1.533 
13.440 1.500 
13.460 1.446 
13.480 1.387 
13.500 1.341 
13.520 1.316 
13.540 1.298 
13.560 1.266 
13.580 1.217 
13.600 1.150 
13.620 1.100 
13.640 1.062 
13.660 1.033 
13.680 0.992 
13.700 0.944 
13.720 0.903 
13.740 0.844 
13.760 0.770 
13.780 0.673 
13.800 0.563 
13.820 0.467 
13.840 0.393 
13.860 0.357 
13.880 0.326 
13.900 0.296 
13.920 0.264 
13.940 0.223 
13.960 0.195 
13.980 0.183 
14.000 0.189 
14.020 0.188 
14.040 0.200 
14.060 0.215 
14.080 0.217 
14.100 0.223 
14.120 0.253 
14.140 0.323 
14.160 0.416 
14.180 0.534 
14.200 0.680 
14.220 0.816 
14.240 0.925 
14.260 1.000 
14.280 1.056 
14.300 1.088 
14.320 1.093 
14.340 1.086 
14.360 1.080 
14.380 1.087 
14.400 1.086 
14.420 1.075 
14.440 1.068 
14.460 1.070 
14.480 1.097 
14.500 1.129 
14.520 1.148 
14.540 1.144 
14.560 1.116 
14.580 1.098 
14.600 1.111 
14.620 1.142 
14.640 1.166 
14.660 1.169 
14.680 1.162 
14.700 1.157 
14.720 1.143 
14.740 1.121 
14.760 1.097 
14.780 1.076 
14.800 1.079 
14.820 1.087 
14.840 1.094 
14.860 1.096 
14.880 1.081 
14.900 1.066 
14.920 1.047 
14.940 1.034 
14.960 1.024 
14.980 1.014 
15.000 1.008 
15.020 1.000 
15.040 0.991 
15.060 0.998 
15.080 1.009 
15.100 1.016 
15.120 1.015 
15.140 1.012 
15.160 1.023 
15.180 1.025 
15.200 1.040 
15.220 1.051 
15.240 1.072 
15.260 1.098 
15.280 1.117 
15.300 1.151 
15.320 1.175 
15.340 1.203 
15.360 1.220 
15.380 1.243 
15.400 1.282 
15.420 1.323 
15.440 1.365 
15.460 1.404 
15.480 1.450 
15.500 1.488 
15.520 1.520 
15.540 1.544 
15.560 1.565 
15.580 1.573 
15.600 1.563 
15.620 1.547 
15.640 1.516 
15.660 1.479 
15.680 1.447 
15.700 1.412 
15.720 1.355 
15.740 1.272 
15.760 1.198 
15.780 1.147 
15.800 1.123 
15.820 1.112 
15.840 1.086 
15.860 1.016 
15.880 0.919 
15.900 0.850 
15.920 0.828 
