# Supplementary material for: Pacing the phasing of leg and arm movements in breaststroke swimming to minimize intra-cyclic velocity fluctuations
Source: PLoS One. 2017 Oct 12;12(10):e0186160. doi: 10.1371/journal.pone.0186160 (PMC5638342; doi:10.1371/journal.pone.0186160)
Supplement: S1 Archive — (ZIP) [file pone.0186160.s003.zip › P7_180_veldata.txt]

% t vx 
0.000 0.605 
0.020 0.965 
0.040 1.370 
0.060 1.444 
0.080 1.487 
0.100 1.511 
0.120 1.529 
0.140 1.536 
0.160 1.534 
0.180 1.511 
0.200 1.457 
0.220 1.389 
0.240 1.345 
0.260 1.321 
0.280 1.296 
0.300 1.248 
0.320 1.189 
0.340 1.149 
0.360 1.099 
0.380 1.024 
0.400 0.943 
0.420 0.876 
0.440 0.817 
0.460 0.762 
0.480 0.700 
0.500 0.644 
0.520 0.583 
0.540 0.517 
0.560 0.459 
0.580 0.396 
0.600 0.341 
0.620 0.283 
0.640 0.213 
0.660 0.142 
0.680 0.076 
0.700 0.041 
0.720 0.039 
0.740 0.073 
0.760 0.135 
0.780 0.241 
0.800 0.391 
0.820 0.551 
0.840 0.709 
0.860 0.850 
0.880 0.971 
0.900 1.047 
0.920 1.093 
0.940 1.118 
0.960 1.151 
0.980 1.186 
1.000 1.199 
1.020 1.196 
1.040 1.147 
1.060 1.110 
1.080 1.090 
1.100 1.115 
1.120 1.162 
1.140 1.172 
1.160 1.159 
1.180 1.108 
1.200 1.078 
1.220 1.065 
1.240 1.093 
1.260 1.100 
1.280 1.084 
1.300 1.076 
1.320 1.070 
1.340 1.092 
1.360 1.092 
1.380 1.088 
1.400 1.067 
1.420 1.048 
1.440 1.039 
1.460 1.027 
1.480 1.022 
1.500 1.029 
1.520 1.036 
1.540 1.024 
1.560 1.008 
1.580 0.980 
1.600 0.968 
1.620 0.968 
1.640 0.957 
1.660 0.952 
1.680 0.928 
1.700 0.928 
1.720 0.940 
1.740 0.950 
1.760 0.950 
1.780 0.930 
1.800 0.900 
1.820 0.893 
1.840 0.897 
1.860 0.903 
1.880 0.901 
1.900 0.882 
1.920 0.863 
1.940 0.835 
1.960 0.839 
1.980 0.855 
2.000 0.863 
2.020 0.853 
2.040 0.855 
2.060 0.882 
2.080 0.893 
2.100 0.898 
2.120 0.905 
2.140 0.931 
2.160 0.951 
2.180 0.972 
2.200 0.989 
2.220 1.013 
2.240 1.040 
2.260 1.058 
2.280 1.095 
2.300 1.145 
2.320 1.202 
2.340 1.237 
2.360 1.264 
2.380 1.307 
2.400 1.356 
2.420 1.387 
2.440 1.419 
2.460 1.455 
2.480 1.485 
2.500 1.495 
2.520 1.488 
2.540 1.474 
2.560 1.448 
2.580 1.408 
2.600 1.362 
2.620 1.324 
2.640 1.289 
2.660 1.244 
2.680 1.175 
2.700 1.098 
2.720 1.018 
2.740 0.938 
2.760 0.881 
2.780 0.840 
2.800 0.798 
2.820 0.745 
2.840 0.680 
2.860 0.619 
2.880 0.532 
2.900 0.451 
2.920 0.371 
2.940 0.296 
2.960 0.232 
2.980 0.174 
3.000 0.134 
3.020 0.094 
3.040 0.104 
3.060 0.164 
3.080 0.273 
3.100 0.413 
3.120 0.578 
3.140 0.744 
3.160 0.879 
3.180 0.973 
3.200 1.018 
3.220 1.025 
3.240 0.989 
3.260 0.977 
3.280 0.997 
3.300 1.046 
3.320 1.099 
3.340 1.102 
3.360 1.073 
3.380 1.044 
3.400 1.056 
3.420 1.086 
3.440 1.105 
3.460 1.086 
3.480 1.062 
3.500 1.047 
3.520 1.056 
3.540 1.080 
3.560 1.069 
3.580 1.057 
3.600 1.057 
3.620 1.058 
3.640 1.063 
3.660 1.070 
3.680 1.083 
3.700 1.087 
3.720 1.056 
3.740 1.028 
3.760 1.003 
3.780 0.995 
3.800 0.996 
3.820 1.000 
3.840 1.004 
3.860 1.002 
3.880 0.994 
3.900 0.991 
3.920 0.986 
3.940 0.981 
3.960 0.976 
3.980 0.955 
4.000 0.945 
4.020 0.932 
4.040 0.929 
4.060 0.930 
4.080 0.920 
4.100 0.914 
4.120 0.910 
4.140 0.895 
4.160 0.870 
4.180 0.842 
4.200 0.839 
4.220 0.846 
4.240 0.838 
4.260 0.834 
4.280 0.841 
4.300 0.842 
4.320 0.827 
4.340 0.816 
4.360 0.824 
4.380 0.832 
4.400 0.829 
4.420 0.815 
4.440 0.804 
4.460 0.811 
4.480 0.832 
4.500 0.853 
4.520 0.847 
4.540 0.819 
4.560 0.804 
4.580 0.818 
4.600 0.845 
4.620 0.851 
4.640 0.841 
4.660 0.853 
4.680 0.887 
4.700 0.910 
4.720 0.915 
4.740 0.919 
4.760 0.946 
4.780 0.978 
4.800 1.006 
4.820 1.042 
4.840 1.066 
4.860 1.094 
4.880 1.125 
4.900 1.157 
4.920 1.198 
4.940 1.247 
4.960 1.307 
4.980 1.349 
5.000 1.370 
5.020 1.376 
5.040 1.370 
5.060 1.359 
5.080 1.344 
5.100 1.323 
5.120 1.282 
5.140 1.227 
5.160 1.157 
5.180 1.078 
5.200 1.009 
5.220 0.953 
5.240 0.903 
5.260 0.848 
5.280 0.797 
5.300 0.725 
5.320 0.652 
5.340 0.582 
5.360 0.493 
5.380 0.436 
5.400 0.358 
5.420 0.330 
5.440 0.287 
5.460 0.206 
5.480 0.146 
5.500 0.096 
5.520 0.112 
5.540 0.168 
5.560 0.243 
5.580 0.340 
5.600 0.462 
5.620 0.585 
5.640 0.726 
5.660 0.815 
5.680 0.866 
5.700 0.950 
5.720 1.011 
5.740 1.080 
5.760 1.090 
5.780 1.146 
5.800 1.163 
5.820 1.199 
5.840 1.229 
5.860 1.225 
5.880 1.194 
5.900 1.174 
5.920 1.173 
5.940 1.166 
5.960 1.153 
5.980 1.131 
6.000 1.121 
6.020 1.132 
6.040 1.162 
6.060 1.176 
6.080 1.165 
6.100 1.129 
6.120 1.102 
6.140 1.094 
6.160 1.095 
6.180 1.110 
6.200 1.113 
6.220 1.112 
6.240 1.097 
6.260 1.087 
6.280 1.080 
6.300 1.085 
6.320 1.078 
6.340 1.071 
6.360 1.067 
6.380 1.055 
6.400 1.061 
6.420 1.061 
6.440 1.059 
6.460 1.045 
6.480 1.020 
6.500 1.011 
6.520 0.998 
6.540 0.971 
6.560 0.959 
6.580 0.957 
6.600 0.948 
6.620 0.932 
6.640 0.938 
6.660 0.961 
6.680 0.984 
6.700 0.985 
6.720 0.980 
6.740 0.985 
6.760 0.988 
6.780 1.004 
6.800 1.006 
6.820 1.010 
6.840 1.034 
6.860 1.055 
6.880 1.090 
6.900 1.131 
6.920 1.169 
6.940 1.198 
6.960 1.220 
6.980 1.256 
7.000 1.303 
7.020 1.342 
7.040 1.376 
7.060 1.410 
7.080 1.445 
7.100 1.475 
7.120 1.501 
7.140 1.516 
7.160 1.520 
7.180 1.515 
7.200 1.501 
7.220 1.482 
7.240 1.463 
7.260 1.445 
7.280 1.424 
7.300 1.386 
7.320 1.327 
7.340 1.274 
7.360 1.225 
7.380 1.183 
7.400 1.130 
7.420 1.055 
7.440 0.976 
7.460 0.911 
7.480 0.853 
7.500 0.790 
7.520 0.716 
7.540 0.631 
7.560 0.550 
7.580 0.487 
7.600 0.423 
7.620 0.356 
7.640 0.278 
7.660 0.210 
7.680 0.147 
7.700 0.082 
7.720 0.041 
7.740 0.019 
7.760 0.016 
7.780 0.052 
7.800 0.149 
7.820 0.291 
7.840 0.455 
7.860 0.627 
7.880 0.807 
7.900 0.948 
7.920 1.035 
7.940 1.079 
7.960 1.080 
7.980 1.073 
8.000 1.063 
8.020 1.082 
8.040 1.116 
8.060 1.135 
8.080 1.144 
8.100 1.142 
8.120 1.136 
8.140 1.131 
8.160 1.139 
8.180 1.144 
8.200 1.144 
8.220 1.134 
8.240 1.143 
8.260 1.163 
8.280 1.169 
8.300 1.173 
8.320 1.178 
8.340 1.196 
8.360 1.201 
8.380 1.187 
8.400 1.175 
8.420 1.175 
8.440 1.175 
8.460 1.160 
8.480 1.144 
8.500 1.132 
8.520 1.122 
8.540 1.118 
8.560 1.108 
8.580 1.102 
8.600 1.097 
8.620 1.095 
8.640 1.094 
8.660 1.071 
8.680 1.058 
8.700 1.043 
8.720 1.029 
8.740 1.040 
8.760 1.037 
8.780 1.019 
8.800 0.990 
8.820 0.978 
8.840 0.996 
8.860 0.992 
8.880 0.996 
8.900 0.999 
8.920 1.011 
8.940 1.019 
8.960 1.035 
8.980 1.062 
9.000 1.080 
9.020 1.096 
9.040 1.098 
9.060 1.115 
9.080 1.148 
9.100 1.192 
9.120 1.227 
9.140 1.257 
9.160 1.287 
9.180 1.313 
9.200 1.331 
9.220 1.360 
9.240 1.404 
9.260 1.442 
9.280 1.466 
9.300 1.480 
9.320 1.493 
9.340 1.507 
9.360 1.517 
9.380 1.521 
9.400 1.509 
9.420 1.485 
9.440 1.447 
9.460 1.412 
9.480 1.387 
9.500 1.346 
9.520 1.291 
9.540 1.226 
9.560 1.175 
9.580 1.134 
9.600 1.082 
9.620 1.036 
9.640 0.982 
9.660 0.924 
9.680 0.856 
9.700 0.784 
9.720 0.717 
9.740 0.672 
9.760 0.638 
9.780 0.600 
9.800 0.535 
9.820 0.462 
9.840 0.410 
9.860 0.359 
9.880 0.307 
9.900 0.247 
9.920 0.212 
9.940 0.165 
9.960 0.134 
9.980 0.117 
10.000 0.127 
10.020 0.187 
10.040 0.295 
10.060 0.442 
10.080 0.587 
10.100 0.724 
10.120 0.868 
10.140 0.956 
10.160 0.994 
10.180 1.011 
10.200 1.010 
10.220 1.009 
10.240 0.997 
10.260 1.013 
10.280 1.024 
10.300 1.043 
10.320 1.051 
10.340 1.073 
10.360 1.094 
10.380 1.095 
10.400 1.068 
10.420 1.026 
10.440 1.044 
10.460 1.095 
10.480 1.133 
10.500 1.136 
10.520 1.124 
10.540 1.112 
10.560 1.107 
10.580 1.104 
10.600 1.114 
10.620 1.128 
10.640 1.123 
10.660 1.113 
10.680 1.084 
10.700 1.069 
10.720 1.050 
10.740 1.054 
10.760 1.058 
10.780 1.058 
10.800 1.060 
10.820 1.046 
10.840 1.022 
10.860 0.989 
10.880 0.990 
10.900 0.995 
10.920 0.976 
10.940 0.949 
10.960 0.957 
10.980 0.964 
11.000 0.963 
11.020 0.948 
11.040 0.944 
11.060 0.942 
11.080 0.948 
11.100 0.966 
11.120 0.982 
11.140 0.976 
11.160 0.971 
11.180 0.973 
11.200 0.986 
11.220 1.012 
11.240 1.034 
11.260 1.052 
11.280 1.056 
11.300 1.073 
11.320 1.104 
11.340 1.138 
11.360 1.155 
11.380 1.176 
11.400 1.208 
11.420 1.238 
11.440 1.262 
11.460 1.280 
11.480 1.319 
11.500 1.360 
11.520 1.389 
11.540 1.407 
11.560 1.424 
11.580 1.441 
11.600 1.452 
11.620 1.453 
11.640 1.446 
11.660 1.434 
11.680 1.411 
11.700 1.369 
11.720 1.310 
11.740 1.267 
11.760 1.256 
11.780 1.257 
11.800 1.214 
11.820 1.134 
11.840 1.053 
11.860 0.982 
11.880 0.921 
11.900 0.860 
11.920 0.781 
11.940 0.684 
11.960 0.589 
11.980 0.524 
12.000 0.461 
12.020 0.387 
12.040 0.311 
12.060 0.232 
12.080 0.156 
12.100 0.081 
12.120 0.020 
12.140 -0.028 
12.160 -0.046 
12.180 -0.023 
12.200 0.068 
12.220 0.206 
12.240 0.375 
12.260 0.554 
12.280 0.727 
12.300 0.868 
12.320 0.956 
12.340 1.001 
12.360 1.029 
12.380 1.038 
12.400 1.042 
12.420 1.058 
12.440 1.085 
12.460 1.113 
12.480 1.110 
12.500 1.103 
12.520 1.089 
12.540 1.090 
12.560 1.099 
12.580 1.086 
12.600 1.079 
12.620 1.079 
12.640 1.077 
12.660 1.078 
12.680 1.071 
12.700 1.083 
12.720 1.097 
12.740 1.097 
12.760 1.093 
12.780 1.084 
12.800 1.074 
12.820 1.073 
12.840 1.069 
12.860 1.059 
12.880 1.054 
12.900 1.045 
12.920 1.047 
12.940 1.041 
12.960 1.033 
12.980 1.024 
13.000 1.009 
13.020 1.005 
13.040 0.991 
13.060 0.976 
13.080 0.963 
13.100 0.954 
13.120 0.955 
13.140 0.947 
13.160 0.944 
13.180 0.932 
13.200 0.933 
13.220 0.948 
13.240 0.959 
13.260 0.966 
13.280 0.967 
13.300 0.973 
13.320 0.981 
13.340 0.991 
13.360 1.006 
13.380 1.017 
13.400 1.027 
13.420 1.057 
13.440 1.084 
13.460 1.110 
13.480 1.136 
13.500 1.175 
13.520 1.216 
13.540 1.248 
13.560 1.278 
13.580 1.311 
13.600 1.346 
13.620 1.380 
13.640 1.418 
13.660 1.443 
13.680 1.454 
13.700 1.451 
13.720 1.446 
13.740 1.443 
13.760 1.430 
13.780 1.405 
13.800 1.369 
13.820 1.333 
13.840 1.290 
13.860 1.236 
13.880 1.177 
13.900 1.110 
13.920 1.045 
13.940 0.976 
13.960 0.920 
13.980 0.882 
14.000 0.839 
14.020 0.782 
14.040 0.708 
14.060 0.643 
14.080 0.577 
14.100 0.501 
14.120 0.402 
14.140 0.316 
14.160 0.262 
14.180 0.212 
14.200 0.149 
14.220 0.079 
14.240 0.061 
14.260 0.097 
14.280 0.151 
14.300 0.229 
14.320 0.321 
14.340 0.430 
14.360 0.551 
14.380 0.678 
14.400 0.796 
14.420 0.878 
14.440 0.928 
14.460 0.949 
14.480 0.949 
14.500 0.940 
14.520 0.950 
14.540 0.958 
14.560 0.951 
14.580 0.934 
14.600 0.925 
14.620 0.936 
14.640 0.962 
14.660 0.989 
14.680 1.001 
14.700 0.990 
14.720 0.978 
14.740 0.978 
14.760 0.975 
14.780 0.973 
14.800 0.982 
14.820 0.999 
14.840 1.010 
14.860 1.011 
14.880 1.006 
14.900 1.004 
14.920 1.006 
14.940 1.001 
14.960 0.993 
14.980 0.973 
15.000 0.969 
15.020 0.970 
15.040 0.966 
15.060 0.967 
15.080 0.956 
15.100 0.941 
15.120 0.908 
15.140 0.900 
15.160 0.908 
15.180 0.906 
15.200 0.885 
15.220 0.867 
15.240 0.874 
15.260 0.884 
15.280 0.886 
15.300 0.884 
15.320 0.891 
15.340 0.897 
15.360 0.895 
15.380 0.884 
15.400 0.890 
15.420 0.906 
15.440 0.922 
15.460 0.935 
15.480 0.948 
15.500 0.972 
15.520 0.993 
15.540 1.003 
15.560 1.007 
15.580 1.029 
15.600 1.055 
15.620 1.086 
15.640 1.110 
15.660 1.143 
15.680 1.196 
15.700 1.241 
15.720 1.276 
15.740 1.299 
15.760 1.333 
15.780 1.380 
15.800 1.415 
15.820 1.432 
15.840 1.446 
15.860 1.456 
15.880 1.451 
15.900 1.428 
15.920 1.389 
15.940 1.341 
15.960 1.302 
15.980 1.267 
16.000 1.229 
16.020 1.171 
16.040 1.104 
16.060 1.063 
16.080 1.026 
16.100 0.988 
16.120 0.916 
16.140 0.832 
16.160 0.784 
16.180 0.766 
