# Supplementary material for: Pacing the phasing of leg and arm movements in breaststroke swimming to minimize intra-cyclic velocity fluctuations
Source: PLoS One. 2017 Oct 12;12(10):e0186160. doi: 10.1371/journal.pone.0186160 (PMC5638342; doi:10.1371/journal.pone.0186160)
Supplement: S1 Archive — (ZIP) [file pone.0186160.s003.zip › P7_225_veldata.txt]

% t vx 
0.000 0.549 
0.020 0.616 
0.040 0.834 
0.060 1.043 
0.080 1.045 
0.100 0.944 
0.120 0.858 
0.140 0.800 
0.160 0.767 
0.180 0.726 
0.200 0.651 
0.220 0.580 
0.240 0.518 
0.260 0.444 
0.280 0.341 
0.300 0.230 
0.320 0.156 
0.340 0.118 
0.360 0.098 
0.380 0.080 
0.400 0.058 
0.420 0.051 
0.440 0.100 
0.460 0.230 
0.480 0.422 
0.500 0.635 
0.520 0.853 
0.540 1.038 
0.560 1.161 
0.580 1.192 
0.600 1.209 
0.620 1.218 
0.640 1.208 
0.660 1.196 
0.680 1.197 
0.700 1.246 
0.720 1.249 
0.740 1.196 
0.760 1.130 
0.780 1.115 
0.800 1.167 
0.820 1.200 
0.840 1.178 
0.860 1.114 
0.880 1.094 
0.900 1.111 
0.920 1.139 
0.940 1.138 
0.960 1.128 
0.980 1.118 
1.000 1.108 
1.020 1.099 
1.040 1.087 
1.060 1.087 
1.080 1.070 
1.100 1.059 
1.120 1.025 
1.140 1.020 
1.160 1.007 
1.180 1.008 
1.200 1.011 
1.220 1.012 
1.240 1.014 
1.260 0.994 
1.280 0.983 
1.300 0.969 
1.320 0.954 
1.340 0.943 
1.360 0.940 
1.380 0.926 
1.400 0.917 
1.420 0.912 
1.440 0.913 
1.460 0.892 
1.480 0.885 
1.500 0.904 
1.520 0.912 
1.540 0.918 
1.560 0.917 
1.580 0.934 
1.600 0.935 
1.620 0.937 
1.640 0.943 
1.660 0.960 
1.680 0.976 
1.700 0.986 
1.720 0.994 
1.740 1.002 
1.760 1.021 
1.780 1.047 
1.800 1.095 
1.820 1.140 
1.840 1.174 
1.860 1.188 
1.880 1.214 
1.900 1.243 
1.920 1.276 
1.940 1.312 
1.960 1.352 
1.980 1.395 
2.000 1.438 
2.020 1.466 
2.040 1.476 
2.060 1.472 
2.080 1.451 
2.100 1.412 
2.120 1.362 
2.140 1.322 
2.160 1.296 
2.180 1.252 
2.200 1.188 
2.220 1.134 
2.240 1.083 
2.260 1.021 
2.280 0.947 
2.300 0.872 
2.320 0.812 
2.340 0.758 
2.360 0.710 
2.380 0.657 
2.400 0.585 
2.420 0.491 
2.440 0.388 
2.460 0.290 
2.480 0.214 
2.500 0.161 
2.520 0.128 
2.540 0.127 
2.560 0.130 
2.580 0.137 
2.600 0.195 
2.620 0.304 
2.640 0.447 
2.660 0.600 
2.680 0.761 
2.700 0.923 
2.720 1.049 
2.740 1.113 
2.760 1.100 
2.780 1.063 
2.800 1.025 
2.820 1.019 
2.840 1.029 
2.860 1.050 
2.880 1.095 
2.900 1.089 
2.920 1.061 
2.940 1.040 
2.960 1.037 
2.980 1.047 
3.000 1.033 
3.020 1.030 
3.040 1.041 
3.060 1.047 
3.080 1.056 
3.100 1.072 
3.120 1.081 
3.140 1.086 
3.160 1.091 
3.180 1.085 
3.200 1.071 
3.220 1.053 
3.240 1.045 
3.260 1.045 
3.280 1.026 
3.300 1.020 
3.320 1.012 
3.340 1.009 
3.360 1.007 
3.380 0.998 
3.400 0.988 
3.420 0.972 
3.440 0.961 
3.460 0.959 
3.480 0.955 
3.500 0.949 
3.520 0.937 
3.540 0.918 
3.560 0.915 
3.580 0.905 
3.600 0.896 
3.620 0.888 
3.640 0.889 
3.660 0.904 
3.680 0.909 
3.700 0.899 
3.720 0.902 
3.740 0.901 
3.760 0.909 
3.780 0.906 
3.800 0.908 
3.820 0.936 
3.840 0.954 
3.860 0.974 
3.880 0.987 
3.900 1.011 
3.920 1.037 
3.940 1.062 
3.960 1.095 
3.980 1.114 
4.000 1.134 
4.020 1.159 
4.040 1.210 
4.060 1.262 
4.080 1.307 
4.100 1.353 
4.120 1.404 
4.140 1.463 
4.160 1.510 
4.180 1.534 
4.200 1.541 
4.220 1.545 
4.240 1.547 
4.260 1.528 
4.280 1.487 
4.300 1.454 
4.320 1.429 
4.340 1.397 
4.360 1.357 
4.380 1.306 
4.400 1.269 
4.420 1.217 
4.440 1.147 
4.460 1.064 
4.480 0.973 
4.500 0.890 
4.520 0.814 
4.540 0.749 
4.560 0.692 
4.580 0.635 
4.600 0.573 
4.620 0.518 
4.640 0.463 
4.660 0.428 
4.680 0.378 
4.700 0.336 
4.720 0.281 
4.740 0.228 
4.760 0.187 
4.780 0.152 
4.800 0.150 
4.820 0.137 
4.840 0.171 
4.860 0.216 
4.880 0.283 
4.900 0.364 
4.920 0.468 
4.940 0.603 
4.960 0.758 
4.980 0.872 
5.000 0.950 
5.020 1.002 
5.040 1.017 
5.060 1.020 
5.080 0.996 
5.100 1.003 
5.120 1.013 
5.140 1.021 
5.160 1.046 
5.180 1.075 
5.200 1.101 
5.220 1.090 
5.240 1.062 
5.260 1.041 
5.280 1.050 
5.300 1.080 
5.320 1.104 
5.340 1.133 
5.360 1.150 
5.380 1.148 
5.400 1.124 
5.420 1.109 
5.440 1.111 
5.460 1.113 
5.480 1.091 
5.500 1.054 
5.520 1.030 
5.540 1.028 
5.560 1.031 
5.580 1.044 
5.600 1.059 
5.620 1.048 
5.640 1.031 
5.660 1.010 
5.680 1.002 
5.700 0.969 
5.720 0.897 
5.740 1.044 
5.760 1.040 
5.780 1.040 
5.800 1.037 
5.820 1.013 
5.840 0.991 
5.860 0.972 
5.880 0.954 
5.900 0.951 
5.920 0.972 
5.940 0.982 
5.960 0.958 
5.980 0.920 
6.000 0.916 
6.020 0.937 
6.040 0.947 
6.060 0.941 
6.080 0.915 
6.100 0.895 
6.120 0.889 
6.140 0.893 
6.160 0.902 
6.180 0.906 
6.200 0.908 
6.220 0.916 
6.240 0.922 
6.260 0.934 
6.280 0.967 
6.300 1.000 
6.320 1.019 
6.340 1.044 
6.360 1.070 
6.380 1.100 
6.400 1.101 
6.420 1.113 
6.440 1.162 
6.460 1.210 
6.480 1.247 
6.500 1.281 
6.520 1.332 
6.540 1.379 
6.560 1.427 
6.580 1.469 
6.600 1.496 
6.620 1.493 
6.640 1.478 
6.660 1.475 
6.680 1.478 
6.700 1.471 
6.720 1.449 
6.740 1.403 
6.760 1.326 
6.780 1.242 
6.800 1.165 
6.820 1.095 
6.840 1.019 
6.860 0.940 
6.880 0.868 
6.900 0.782 
6.920 0.698 
6.940 0.633 
6.960 0.576 
6.980 0.501 
7.000 0.412 
7.020 0.333 
7.040 0.265 
7.060 0.189 
7.080 0.111 
7.100 0.059 
7.120 0.036 
7.140 0.033 
7.160 0.048 
7.180 0.112 
7.200 0.254 
7.220 0.434 
7.240 0.602 
7.260 0.742 
7.280 0.879 
7.300 1.012 
7.320 1.110 
7.340 1.171 
7.360 1.182 
7.380 1.170 
7.400 1.157 
7.420 1.163 
7.440 1.193 
7.460 1.214 
7.480 1.208 
7.500 1.155 
7.520 1.114 
7.540 1.117 
7.560 1.127 
7.580 1.120 
7.600 1.093 
7.620 1.098 
7.640 1.109 
7.660 1.111 
7.680 1.127 
7.700 1.151 
7.720 1.173 
7.740 1.160 
7.760 1.128 
7.780 1.092 
7.800 1.074 
7.820 1.061 
7.840 1.062 
7.860 1.066 
7.880 1.061 
7.900 1.063 
7.920 1.046 
7.940 1.034 
7.960 1.016 
7.980 1.004 
8.000 0.999 
8.020 0.998 
8.040 0.994 
8.060 0.976 
8.080 0.961 
8.100 0.951 
8.120 0.963 
8.140 0.965 
8.160 0.964 
8.180 0.959 
8.200 0.942 
8.220 0.936 
8.240 0.922 
8.260 0.918 
8.280 0.928 
8.300 0.935 
8.320 0.949 
8.340 0.954 
8.360 0.972 
8.380 0.992 
8.400 1.009 
8.420 1.027 
8.440 1.049 
8.460 1.084 
8.480 1.111 
8.500 1.134 
8.520 1.152 
8.540 1.190 
8.560 1.232 
8.580 1.270 
8.600 1.300 
8.620 1.333 
8.640 1.376 
8.660 1.421 
8.680 1.465 
8.700 1.501 
8.720 1.519 
8.740 1.510 
8.760 1.485 
8.780 1.477 
8.800 1.484 
8.820 1.476 
8.840 1.442 
8.860 1.400 
8.880 1.362 
8.900 1.319 
8.920 1.253 
8.940 1.182 
8.960 1.108 
8.980 1.038 
9.000 0.974 
9.020 0.912 
9.040 0.846 
9.060 0.771 
9.080 0.698 
9.100 0.636 
9.120 0.577 
9.140 0.503 
9.160 0.422 
9.180 0.349 
9.200 0.289 
9.220 0.241 
9.240 0.214 
9.260 0.197 
9.280 0.193 
9.300 0.186 
9.320 0.185 
9.340 0.218 
9.360 0.292 
9.380 0.413 
9.400 0.551 
9.420 0.685 
9.440 0.818 
9.460 0.929 
9.480 1.019 
9.500 1.077 
9.520 1.105 
9.540 1.115 
9.560 1.106 
9.580 1.104 
9.600 1.079 
9.620 1.065 
9.640 1.055 
9.660 1.077 
9.680 1.114 
9.700 1.128 
9.720 1.137 
9.740 1.118 
9.760 1.114 
9.780 1.100 
9.800 1.091 
9.820 1.102 
9.840 1.124 
9.860 1.153 
9.880 1.142 
9.900 1.122 
9.920 1.093 
9.940 1.096 
9.960 1.098 
9.980 1.090 
10.000 1.069 
10.020 1.054 
10.040 1.058 
10.060 1.059 
10.080 1.074 
10.100 1.072 
10.120 1.063 
10.140 1.031 
10.160 1.014 
10.180 1.007 
10.200 0.998 
10.220 0.980 
10.240 0.978 
10.260 0.984 
10.280 0.976 
10.300 0.965 
10.320 0.960 
10.340 0.962 
10.360 0.952 
10.380 0.941 
10.400 0.938 
10.420 0.929 
10.440 0.915 
10.460 0.914 
10.480 0.922 
10.500 0.932 
10.520 0.917 
10.540 0.886 
10.560 0.863 
10.580 0.860 
10.600 0.867 
10.620 0.879 
10.640 0.892 
10.660 0.900 
10.680 0.910 
10.700 0.916 
10.720 0.943 
10.740 0.960 
10.760 0.976 
10.780 0.989 
10.800 1.006 
10.820 1.033 
10.840 1.039 
10.860 1.056 
10.880 1.069 
10.900 1.118 
10.920 1.171 
10.940 1.221 
10.960 1.269 
10.980 1.302 
11.000 1.340 
11.020 1.375 
11.040 1.423 
11.060 1.467 
11.080 1.503 
11.100 1.477 
11.120 1.481 
11.140 1.465 
11.160 1.432 
11.180 1.403 
11.200 1.368 
11.220 1.325 
11.240 1.285 
11.260 1.234 
11.280 1.173 
11.300 1.096 
11.320 1.005 
11.340 0.906 
11.360 0.811 
11.380 0.737 
11.400 0.682 
11.420 0.630 
11.440 0.543 
11.460 0.434 
11.480 0.308 
11.500 0.184 
11.520 0.082 
11.540 0.016 
11.560 -0.004 
11.580 0.003 
11.600 0.067 
11.620 0.190 
11.640 0.358 
11.660 0.553 
11.680 0.750 
11.700 0.913 
11.720 1.012 
11.740 1.066 
11.760 1.093 
11.780 1.105 
11.800 1.110 
11.820 1.126 
11.840 1.149 
11.860 1.147 
11.880 1.152 
11.900 1.156 
11.920 1.154 
11.940 1.134 
11.960 1.104 
11.980 1.095 
12.000 1.080 
12.020 1.055 
12.040 1.043 
12.060 1.053 
12.080 1.069 
12.100 1.090 
12.120 1.093 
12.140 1.105 
12.160 1.089 
12.180 1.075 
12.200 1.055 
12.220 1.039 
12.240 1.024 
12.260 1.005 
12.280 0.993 
12.300 0.979 
12.320 0.980 
12.340 0.982 
12.360 1.003 
12.380 1.003 
12.400 1.000 
12.420 0.977 
12.440 0.964 
12.460 0.957 
12.480 0.946 
12.500 0.953 
12.520 0.948 
12.540 0.960 
12.560 0.961 
12.580 0.952 
12.600 0.943 
12.620 0.917 
12.640 0.897 
12.660 0.888 
12.680 0.892 
12.700 0.901 
12.720 0.903 
12.740 0.890 
12.760 0.870 
12.780 0.859 
12.800 0.868 
12.820 0.878 
12.840 0.877 
12.860 0.868 
12.880 0.858 
12.900 0.838 
12.920 0.831 
12.940 0.842 
12.960 0.843 
12.980 0.835 
13.000 0.835 
13.020 0.849 
13.040 0.857 
13.060 0.860 
13.080 0.863 
13.100 0.868 
13.120 0.884 
13.140 0.898 
13.160 0.916 
13.180 0.929 
13.200 0.951 
13.220 0.977 
13.240 1.003 
13.260 1.025 
13.280 1.046 
13.300 1.076 
13.320 1.117 
13.340 1.171 
13.360 1.217 
13.380 1.261 
13.400 1.293 
13.420 1.328 
13.440 1.371 
13.460 1.412 
13.480 1.438 
13.500 1.458 
13.520 1.476 
13.540 1.476 
13.560 1.448 
13.580 1.393 
13.600 1.323 
13.620 1.248 
13.640 1.165 
13.660 1.091 
13.680 1.002 
13.700 0.914 
13.720 0.842 
13.740 0.770 
13.760 0.696 
13.780 0.600 
13.800 0.519 
13.820 0.438 
13.840 0.370 
13.860 0.319 
13.880 0.272 
13.900 0.214 
13.920 0.143 
13.940 0.111 
13.960 0.129 
13.980 0.205 
14.000 0.316 
14.020 0.445 
14.040 0.585 
14.060 0.723 
14.080 0.853 
14.100 0.959 
14.120 1.031 
14.140 1.080 
14.160 1.097 
14.180 1.089 
14.200 1.071 
14.220 1.066 
14.240 1.089 
14.260 1.109 
14.280 1.103 
14.300 1.093 
14.320 1.104 
14.340 1.121 
14.360 1.112 
14.380 1.076 
14.400 1.053 
14.420 1.065 
14.440 1.089 
14.460 1.092 
14.480 1.085 
14.500 1.080 
14.520 1.079 
14.540 1.076 
14.560 1.062 
14.580 1.057 
14.600 1.047 
14.620 1.040 
14.640 1.033 
14.660 1.024 
14.680 1.014 
14.700 1.010 
14.720 1.014 
14.740 1.015 
14.760 1.005 
14.780 0.992 
14.800 0.984 
14.820 0.963 
14.840 0.950 
14.860 0.938 
14.880 0.933 
14.900 0.922 
14.920 0.906 
14.940 0.901 
14.960 0.895 
14.980 0.897 
15.000 0.901 
15.020 0.897 
15.040 0.894 
15.060 0.894 
15.080 0.894 
15.100 0.887 
15.120 0.878 
15.140 0.874 
15.160 0.864 
15.180 0.849 
15.200 0.847 
15.220 0.860 
15.240 0.876 
15.260 0.881 
15.280 0.879 
15.300 0.881 
15.320 0.885 
15.340 0.889 
15.360 0.897 
15.380 0.910 
15.400 0.922 
15.420 0.936 
15.440 0.957 
15.460 0.978 
15.480 0.997 
15.500 1.009 
15.520 1.025 
15.540 1.045 
15.560 1.084 
15.580 1.130 
15.600 1.161 
15.620 1.188 
15.640 1.213 
15.660 1.249 
15.680 1.305 
15.700 1.373 
15.720 1.436 
15.740 1.476 
15.760 1.496 
15.780 1.510 
15.800 1.514 
15.820 1.508 
15.840 1.485 
15.860 1.443 
15.880 1.382 
15.900 1.315 
15.920 1.248 
15.940 1.182 
15.960 1.127 
15.980 1.059 
16.000 0.978 
16.020 0.895 
16.040 0.814 
16.060 0.750 
16.080 0.693 
16.100 0.616 
16.120 0.542 
16.140 0.454 
16.160 0.381 
16.180 0.289 
16.200 0.225 
16.220 0.208 
16.240 0.197 
16.260 0.186 
16.280 0.206 
16.300 0.304 
16.320 0.353 
16.340 0.440 
16.360 0.572 
16.380 0.694 
16.400 0.817 
16.420 0.854 
16.440 0.945 
16.460 0.991 
16.480 1.018 
16.500 1.031 
16.520 1.047 
16.540 1.284 
16.560 1.431 
