# Supplementary material for: Pacing the phasing of leg and arm movements in breaststroke swimming to minimize intra-cyclic velocity fluctuations
Source: PLoS One. 2017 Oct 12;12(10):e0186160. doi: 10.1371/journal.pone.0186160 (PMC5638342; doi:10.1371/journal.pone.0186160)
Supplement: S1 Archive — (ZIP) [file pone.0186160.s003.zip › P7_270_veldata.txt]

% t vx 
0.000 0.535 
0.020 0.419 
0.040 0.478 
0.060 0.777 
0.080 0.939 
0.100 0.979 
0.120 0.976 
0.140 0.972 
0.160 0.957 
0.180 0.911 
0.200 0.873 
0.220 0.874 
0.240 0.893 
0.260 0.905 
0.280 0.909 
0.300 0.905 
0.320 0.877 
0.340 0.845 
0.360 0.848 
0.380 0.874 
0.400 0.882 
0.420 0.857 
0.440 0.834 
0.460 0.835 
0.480 0.841 
0.500 0.844 
0.520 0.841 
0.540 0.843 
0.560 0.855 
0.580 0.871 
0.600 0.869 
0.620 0.848 
0.640 0.822 
0.660 0.803 
0.680 0.792 
0.700 0.787 
0.720 0.792 
0.740 0.805 
0.760 0.813 
0.780 0.812 
0.800 0.807 
0.820 0.801 
0.840 0.800 
0.860 0.809 
0.880 0.832 
0.900 0.872 
0.920 0.893 
0.940 0.889 
0.960 0.896 
0.980 0.936 
1.000 0.972 
1.020 1.008 
1.040 1.061 
1.060 1.117 
1.080 1.171 
1.100 1.206 
1.120 1.278 
1.140 1.374 
1.160 1.461 
1.180 1.517 
1.200 1.516 
1.220 1.486 
1.240 1.454 
1.260 1.428 
1.280 1.393 
1.300 1.304 
1.320 1.193 
1.340 1.080 
1.360 0.983 
1.380 0.894 
1.400 0.787 
1.420 0.689 
1.440 0.584 
1.460 0.471 
1.480 0.360 
1.500 0.263 
1.520 0.200 
1.540 0.151 
1.560 0.104 
1.580 0.121 
1.600 0.225 
1.620 0.379 
1.640 0.529 
1.660 0.681 
1.680 0.834 
1.700 0.954 
1.720 1.024 
1.740 1.072 
1.760 1.093 
1.780 1.100 
1.800 1.089 
1.820 1.103 
1.840 1.130 
1.860 1.114 
1.880 1.094 
1.900 1.053 
1.920 1.050 
1.940 1.073 
1.960 1.074 
1.980 1.064 
2.000 1.021 
2.020 1.016 
2.040 1.040 
2.060 1.058 
2.080 1.085 
2.100 1.078 
2.120 1.067 
2.140 1.043 
2.160 1.031 
2.180 1.030 
2.200 1.012 
2.220 0.990 
2.240 0.986 
2.260 0.993 
2.280 1.007 
2.300 0.993 
2.320 0.977 
2.340 0.960 
2.360 0.942 
2.380 0.940 
2.400 0.931 
2.420 0.940 
2.440 0.930 
2.460 0.931 
2.480 0.919 
2.500 0.901 
2.520 0.887 
2.540 0.881 
2.560 0.887 
2.580 0.890 
2.600 0.891 
2.620 0.890 
2.640 0.886 
2.660 0.876 
2.680 0.876 
2.700 0.884 
2.720 0.879 
2.740 0.866 
2.760 0.862 
2.780 0.856 
2.800 0.842 
2.820 0.838 
2.840 0.847 
2.860 0.850 
2.880 0.842 
2.900 0.838 
2.920 0.832 
2.940 0.814 
2.960 0.818 
2.980 0.836 
3.000 0.850 
3.020 0.861 
3.040 0.868 
3.060 0.880 
3.080 0.894 
3.100 0.895 
3.120 0.902 
3.140 0.904 
3.160 0.926 
3.180 0.951 
3.200 0.980 
3.220 1.022 
3.240 1.056 
3.260 1.109 
3.280 1.177 
3.300 1.253 
3.320 1.312 
3.340 1.371 
3.360 1.444 
3.380 1.503 
3.400 1.554 
3.420 1.587 
3.440 1.619 
3.460 1.634 
3.480 1.622 
3.500 1.593 
3.520 1.552 
3.540 1.518 
3.560 1.467 
3.580 1.382 
3.600 1.259 
3.620 1.103 
3.640 0.923 
3.660 0.763 
3.680 0.624 
3.700 0.519 
3.720 0.435 
3.740 0.362 
3.760 0.300 
3.780 0.234 
3.800 0.176 
3.820 0.131 
3.840 0.101 
3.860 0.143 
3.880 0.253 
3.900 0.387 
3.920 0.543 
3.940 0.705 
3.960 0.855 
3.980 0.948 
4.000 0.989 
4.020 1.013 
4.040 1.047 
4.060 1.092 
4.080 1.130 
4.100 1.140 
4.120 1.110 
4.140 1.070 
4.160 1.019 
4.180 0.997 
4.200 1.002 
4.220 1.004 
4.240 0.993 
4.260 0.949 
4.280 0.934 
4.300 0.949 
4.320 0.988 
4.340 1.032 
4.360 1.050 
4.380 1.064 
4.400 1.051 
4.420 1.027 
4.440 1.011 
4.460 0.987 
4.480 0.983 
4.500 0.979 
4.520 0.975 
4.540 0.966 
4.560 0.944 
4.580 0.943 
4.600 0.942 
4.620 0.927 
4.640 0.908 
4.660 0.900 
4.680 0.905 
4.700 0.910 
4.720 0.914 
4.740 0.914 
4.760 0.902 
4.780 0.891 
4.800 0.888 
4.820 0.896 
4.840 0.888 
4.860 0.875 
4.880 0.877 
4.900 0.880 
4.920 0.876 
4.940 0.851 
4.960 0.835 
4.980 0.838 
5.000 0.848 
5.020 0.849 
5.040 0.841 
5.060 0.827 
5.080 0.825 
5.100 0.839 
5.120 0.850 
5.140 0.861 
5.160 0.845 
5.180 0.826 
5.200 0.798 
5.220 0.785 
5.240 0.805 
5.260 0.828 
5.280 0.831 
5.300 0.807 
5.320 0.797 
5.340 0.800 
5.360 0.796 
5.380 0.781 
5.400 0.780 
5.420 0.785 
5.440 0.801 
5.460 0.835 
5.480 0.869 
5.500 0.902 
5.520 0.918 
5.540 0.964 
5.560 1.021 
5.580 1.077 
5.600 1.112 
5.620 1.139 
5.640 1.179 
5.660 1.245 
5.680 1.329 
5.700 1.408 
5.720 1.485 
5.740 1.514 
5.760 1.494 
5.780 1.521 
5.800 1.484 
5.820 1.439 
5.840 1.379 
5.860 1.296 
5.880 1.182 
5.900 1.052 
5.920 0.934 
5.940 0.825 
5.960 0.738 
5.980 0.663 
6.000 0.571 
6.020 0.448 
6.040 0.334 
6.060 0.254 
6.080 0.207 
6.100 0.175 
6.120 0.141 
6.140 0.138 
6.160 0.176 
6.180 0.276 
6.200 0.432 
6.220 0.597 
6.240 0.756 
6.260 0.871 
6.280 0.986 
6.300 1.113 
6.320 1.194 
6.340 1.221 
6.360 1.190 
6.380 1.178 
6.400 1.188 
6.420 1.186 
6.440 1.163 
6.460 1.122 
6.480 1.096 
6.500 1.106 
6.520 1.130 
6.540 1.139 
6.560 1.119 
6.580 1.076 
6.600 1.050 
6.620 1.040 
6.640 1.046 
6.660 1.052 
6.680 1.076 
6.700 1.077 
6.720 1.045 
6.740 1.019 
6.760 1.015 
6.780 1.039 
6.800 1.038 
6.820 1.027 
6.840 1.026 
6.860 1.020 
6.880 1.023 
6.900 1.009 
6.920 0.995 
6.940 0.991 
6.960 0.993 
6.980 1.001 
7.000 0.984 
7.020 0.961 
7.040 0.961 
7.060 0.966 
7.080 0.963 
7.100 0.944 
7.120 0.924 
7.140 0.913 
7.160 0.901 
7.180 0.911 
7.200 0.918 
7.220 0.908 
7.240 0.880 
7.260 0.868 
7.280 0.871 
7.300 0.870 
7.320 0.872 
7.340 0.877 
7.360 0.880 
7.380 0.876 
7.400 0.885 
7.420 0.908 
7.440 0.929 
7.460 0.935 
7.480 0.931 
7.500 0.945 
7.520 0.971 
7.540 1.002 
7.560 1.032 
7.580 1.061 
7.600 1.104 
7.620 1.146 
7.640 1.181 
7.660 1.207 
7.680 1.244 
7.700 1.305 
7.720 1.375 
7.740 1.448 
7.760 1.526 
7.780 1.595 
7.800 1.647 
7.820 1.674 
7.840 1.673 
7.860 1.639 
7.880 1.574 
7.900 1.508 
7.920 1.435 
7.940 1.353 
7.960 1.268 
7.980 1.157 
8.000 1.034 
8.020 0.925 
8.040 0.837 
8.060 0.748 
8.080 0.621 
8.100 0.497 
8.120 0.387 
8.140 0.283 
8.160 0.190 
8.180 0.100 
8.200 0.045 
8.220 0.056 
8.240 0.148 
8.260 0.310 
8.280 0.511 
8.300 0.715 
8.320 0.870 
8.340 0.950 
8.360 0.966 
8.380 0.982 
8.400 1.013 
8.420 1.041 
8.440 1.056 
8.460 1.067 
8.480 1.108 
8.500 1.152 
8.520 1.168 
8.540 1.140 
8.560 1.096 
8.580 1.069 
8.600 1.078 
8.620 1.094 
8.640 1.087 
8.660 1.072 
8.680 1.061 
8.700 1.081 
8.720 1.097 
8.740 1.108 
8.760 1.118 
8.780 1.102 
8.800 1.084 
8.820 1.046 
8.840 1.021 
8.860 1.009 
8.880 1.006 
8.900 1.009 
8.920 1.009 
8.940 1.006 
8.960 0.999 
8.980 0.991 
9.000 0.982 
9.020 0.978 
9.040 0.960 
9.060 0.946 
9.080 0.935 
9.100 0.925 
9.120 0.922 
9.140 0.921 
9.160 0.916 
9.180 0.909 
9.200 0.903 
9.220 0.907 
9.240 0.907 
9.260 0.898 
9.280 0.885 
9.300 0.878 
9.320 0.888 
9.340 0.892 
9.360 0.879 
9.380 0.864 
9.400 0.866 
9.420 0.861 
9.440 0.841 
9.460 0.832 
9.480 0.840 
9.500 0.847 
9.520 0.833 
9.540 0.826 
9.560 0.839 
9.580 0.860 
9.600 0.860 
9.620 0.834 
9.640 0.825 
9.660 0.846 
9.680 0.864 
9.700 0.861 
9.720 0.854 
9.740 0.871 
9.760 0.901 
9.780 0.917 
9.800 0.936 
9.820 0.966 
9.840 0.997 
9.860 1.027 
9.880 1.042 
9.900 1.052 
9.920 1.077 
9.940 1.139 
9.960 1.223 
9.980 1.303 
10.000 1.380 
10.020 1.462 
10.040 1.533 
10.060 1.570 
10.080 1.583 
10.100 1.591 
10.120 1.588 
10.140 1.572 
10.160 1.538 
10.180 1.473 
10.200 1.395 
10.220 1.307 
10.240 1.205 
10.260 1.090 
10.280 0.967 
10.300 0.842 
10.320 0.714 
10.340 0.598 
10.360 0.521 
10.380 0.420 
10.400 0.297 
10.420 0.211 
10.440 0.192 
10.460 0.161 
10.480 0.129 
10.500 0.145 
10.520 0.262 
10.540 0.452 
10.560 0.635 
10.580 0.773 
10.600 0.864 
10.620 0.950 
10.640 1.015 
10.660 1.034 
10.680 1.020 
10.700 1.061 
10.720 1.098 
10.740 1.124 
10.760 1.109 
10.780 1.094 
10.800 1.096 
10.820 1.115 
10.840 1.158 
10.860 1.165 
10.880 1.154 
10.900 1.154 
10.920 1.227 
10.940 1.287 
10.960 1.282 
10.980 1.244 
11.000 1.233 
11.020 1.258 
11.040 1.250 
11.060 1.214 
11.080 1.177 
11.100 1.160 
11.120 1.173 
11.140 1.168 
11.160 1.155 
11.180 1.135 
11.200 1.140 
11.220 1.012 
11.240 1.033 
11.260 1.035 
11.280 1.011 
11.300 0.981 
11.320 0.957 
11.340 0.944 
11.360 0.945 
11.380 0.959 
11.400 0.963 
11.420 0.944 
11.440 0.932 
11.460 0.938 
11.480 0.937 
11.500 0.912 
11.520 0.892 
11.540 0.907 
11.560 0.927 
11.580 0.925 
11.600 0.902 
11.620 0.885 
11.640 0.897 
11.660 0.907 
11.680 0.893 
11.700 0.868 
11.720 0.855 
11.740 0.858 
11.760 0.860 
11.780 0.857 
11.800 0.852 
11.820 0.836 
11.840 0.816 
11.860 0.818 
11.880 0.841 
11.900 0.870 
11.920 0.874 
11.940 0.856 
11.960 0.840 
11.980 0.850 
12.000 0.878 
12.020 0.894 
12.040 0.922 
12.060 0.964 
12.080 1.013 
12.100 1.054 
12.120 1.087 
12.140 1.110 
12.160 1.143 
12.180 1.210 
12.200 1.309 
12.220 1.413 
12.240 1.488 
12.260 1.541 
12.280 1.558 
12.300 1.543 
12.320 1.509 
12.340 1.467 
12.360 1.424 
12.380 1.371 
12.400 1.304 
12.420 1.206 
12.440 1.109 
12.460 1.016 
12.480 0.911 
12.500 0.792 
12.520 0.665 
12.540 0.544 
12.560 0.440 
12.580 0.355 
12.600 0.297 
12.620 0.262 
12.640 0.213 
12.660 0.162 
12.680 0.145 
12.700 0.216 
12.720 0.380 
12.740 0.586 
12.760 0.774 
12.780 0.878 
12.800 0.919 
12.820 0.953 
12.840 1.016 
12.860 1.077 
12.880 1.107 
12.900 1.130 
12.920 1.152 
12.940 1.178 
12.960 1.194 
12.980 1.191 
13.000 1.171 
13.020 1.136 
13.040 1.113 
13.060 1.092 
13.080 1.062 
13.100 1.045 
13.120 1.044 
13.140 1.066 
13.160 1.086 
13.180 1.100 
13.200 1.109 
13.220 1.099 
13.240 1.088 
13.260 1.085 
13.280 1.074 
13.300 1.056 
13.320 1.037 
13.340 1.020 
13.360 1.006 
13.380 0.993 
13.400 0.992 
13.420 0.996 
13.440 0.997 
13.460 0.991 
13.480 0.979 
13.500 0.964 
13.520 0.951 
13.540 0.944 
13.560 0.936 
13.580 0.933 
13.600 0.927 
13.620 0.926 
13.640 0.905 
13.660 0.893 
13.680 0.888 
13.700 0.882 
13.720 0.873 
13.740 0.869 
13.760 0.872 
13.780 0.879 
13.800 0.878 
13.820 0.866 
13.840 0.849 
13.860 0.837 
13.880 0.843 
13.900 0.832 
13.920 0.818 
13.940 0.822 
13.960 0.837 
13.980 0.840 
14.000 0.837 
14.020 0.843 
14.040 0.846 
14.060 0.848 
14.080 0.865 
14.100 0.885 
14.120 0.903 
14.140 0.911 
14.160 0.931 
14.180 0.954 
14.200 0.982 
14.220 1.022 
14.240 1.054 
14.260 1.085 
14.280 1.112 
14.300 1.145 
14.320 1.188 
14.340 1.239 
14.360 1.308 
14.380 1.383 
14.400 1.446 
14.420 1.498 
14.440 1.525 
14.460 1.530 
14.480 1.511 
14.500 1.473 
14.520 1.422 
14.540 1.355 
14.560 1.281 
14.580 1.189 
14.600 1.083 
14.620 0.970 
14.640 0.853 
14.660 0.723 
14.680 0.584 
14.700 0.461 
14.720 0.366 
14.740 0.280 
14.760 0.213 
14.780 0.182 
14.800 0.172 
14.820 0.172 
14.840 0.207 
14.860 0.314 
14.880 0.463 
14.900 0.619 
14.920 0.777 
14.940 0.933 
14.960 1.020 
14.980 1.037 
15.000 1.023 
15.020 1.024 
15.040 1.062 
15.060 1.110 
15.080 1.140 
15.100 1.137 
15.120 1.114 
15.140 1.089 
15.160 1.063 
15.180 1.051 
15.200 1.064 
15.220 1.071 
15.240 1.059 
15.260 1.058 
15.280 1.085 
15.300 1.124 
15.320 1.144 
15.340 1.148 
15.360 1.144 
15.380 1.137 
15.400 1.123 
15.420 1.107 
15.440 1.091 
15.460 1.066 
15.480 1.046 
15.500 1.023 
15.520 1.020 
15.540 1.020 
15.560 1.017 
15.580 1.020 
15.600 1.005 
15.620 0.995 
15.640 0.987 
15.660 0.975 
15.680 0.973 
15.700 0.968 
15.720 0.961 
15.740 0.940 
15.760 0.919 
15.780 0.923 
15.800 0.925 
15.820 0.916 
15.840 0.910 
15.860 0.912 
15.880 0.912 
15.900 0.888 
15.920 0.862 
15.940 0.849 
15.960 0.860 
15.980 0.877 
16.000 0.877 
16.020 0.860 
16.040 0.844 
16.060 0.835 
16.080 0.837 
16.100 0.851 
16.120 0.854 
16.140 0.849 
16.160 0.831 
16.180 0.820 
16.200 0.824 
16.220 0.835 
16.240 0.852 
16.260 0.864 
16.280 0.869 
16.300 0.864 
16.320 0.870 
16.340 0.899 
16.360 0.929 
16.380 0.951 
16.400 0.969 
16.420 0.991 
16.440 1.010 
16.460 1.022 
16.480 1.053 
16.500 1.117 
16.520 1.193 
16.540 1.256 
16.560 1.312 
16.580 1.367 
16.600 1.416 
16.620 1.459 
16.640 1.477 
16.660 1.475 
16.680 1.425 
16.700 1.326 
