# Supplementary material for: Pacing the phasing of leg and arm movements in breaststroke swimming to minimize intra-cyclic velocity fluctuations
Source: PLoS One. 2017 Oct 12;12(10):e0186160. doi: 10.1371/journal.pone.0186160 (PMC5638342; doi:10.1371/journal.pone.0186160)
Supplement: S1 Archive — (ZIP) [file pone.0186160.s003.zip › P8_1_veldata.txt]

% t vx 
0.000 0.610 
0.020 0.666 
0.040 0.930 
0.060 1.229 
0.080 1.281 
0.100 1.235 
0.120 1.211 
0.140 1.195 
0.160 1.189 
0.180 1.192 
0.200 1.194 
0.220 1.181 
0.240 1.158 
0.260 1.140 
0.280 1.128 
0.300 1.118 
0.320 1.101 
0.340 1.098 
0.360 1.088 
0.380 1.079 
0.400 1.060 
0.420 1.037 
0.440 1.031 
0.460 1.015 
0.480 1.003 
0.500 0.977 
0.520 0.966 
0.540 0.964 
0.560 0.964 
0.580 0.980 
0.600 0.988 
0.620 1.000 
0.640 1.011 
0.660 1.028 
0.680 1.063 
0.700 1.082 
0.720 1.090 
0.740 1.083 
0.760 1.109 
0.780 1.178 
0.800 1.239 
0.820 1.274 
0.840 1.304 
0.860 1.369 
0.880 1.456 
0.900 1.525 
0.920 1.559 
0.940 1.554 
0.960 1.527 
0.980 1.489 
1.000 1.429 
1.020 1.347 
1.040 1.237 
1.060 1.089 
1.080 0.916 
1.100 0.757 
1.120 0.631 
1.140 0.507 
1.160 0.385 
1.180 0.279 
1.200 0.200 
1.220 0.143 
1.240 0.093 
1.260 0.060 
1.280 0.048 
1.300 0.068 
1.320 0.118 
1.340 0.231 
1.360 0.421 
1.380 0.649 
1.400 0.809 
1.420 0.884 
1.440 0.942 
1.460 1.055 
1.480 1.222 
1.500 1.367 
1.520 1.461 
1.540 1.461 
1.560 1.403 
1.580 1.348 
1.600 1.341 
1.620 1.375 
1.640 1.390 
1.660 1.375 
1.680 1.337 
1.700 1.301 
1.720 1.286 
1.740 1.291 
1.760 1.294 
1.780 1.277 
1.800 1.241 
1.820 1.204 
1.840 1.191 
1.860 1.194 
1.880 1.193 
1.900 1.166 
1.920 1.143 
1.940 1.145 
1.960 1.149 
1.980 1.138 
2.000 1.113 
2.020 1.088 
2.040 1.078 
2.060 1.071 
2.080 1.056 
2.100 1.053 
2.120 1.045 
2.140 1.046 
2.160 1.043 
2.180 1.029 
2.200 1.029 
2.220 1.018 
2.240 1.030 
2.260 1.043 
2.280 1.051 
2.300 1.074 
2.320 1.095 
2.340 1.114 
2.360 1.128 
2.380 1.159 
2.400 1.208 
2.420 1.252 
2.440 1.283 
2.460 1.313 
2.480 1.362 
2.500 1.429 
2.520 1.489 
2.540 1.536 
2.560 1.562 
2.580 1.567 
2.600 1.544 
2.620 1.494 
2.640 1.430 
2.660 1.333 
2.680 1.206 
2.700 1.074 
2.720 0.946 
2.740 0.805 
2.760 0.642 
2.780 0.477 
2.800 0.345 
2.820 0.257 
2.840 0.193 
2.860 0.142 
2.880 0.106 
2.900 0.091 
2.920 0.106 
2.940 0.174 
2.960 0.315 
2.980 0.498 
3.000 0.657 
3.020 0.748 
3.040 0.807 
3.060 0.878 
3.080 1.005 
3.100 1.180 
3.120 1.350 
3.140 1.457 
3.160 1.467 
3.180 1.410 
3.200 1.349 
3.220 1.330 
3.240 1.350 
3.260 1.356 
3.280 1.323 
3.300 1.284 
3.320 1.270 
3.340 1.268 
3.360 1.261 
3.380 1.250 
3.400 1.240 
3.420 1.234 
3.440 1.238 
3.460 1.246 
3.480 1.240 
3.500 1.215 
3.520 1.184 
3.540 1.162 
3.560 1.157 
3.580 1.151 
3.600 1.141 
3.620 1.136 
3.640 1.129 
3.660 1.127 
3.680 1.100 
3.700 1.059 
3.720 1.033 
3.740 1.006 
3.760 1.012 
3.780 1.010 
3.800 1.010 
3.820 1.012 
3.840 0.996 
3.860 0.992 
3.880 0.983 
3.900 0.999 
3.920 1.009 
3.940 1.015 
3.960 1.014 
3.980 1.030 
4.000 1.058 
4.020 1.083 
4.040 1.111 
4.060 1.131 
4.080 1.171 
4.100 1.213 
4.120 1.255 
4.140 1.299 
4.160 1.355 
4.180 1.437 
4.200 1.506 
4.220 1.541 
4.240 1.549 
4.260 1.531 
4.280 1.489 
4.300 1.400 
4.320 1.274 
4.340 1.136 
4.360 1.013 
4.380 0.906 
4.400 0.797 
4.420 0.689 
4.440 0.584 
4.460 0.476 
4.480 0.377 
4.500 0.294 
4.520 0.262 
4.540 0.255 
4.560 0.219 
4.580 0.159 
4.600 0.136 
4.620 0.212 
4.640 0.373 
4.660 0.588 
4.680 0.789 
4.700 0.901 
4.720 0.935 
4.740 0.958 
4.760 1.051 
4.780 1.194 
4.800 1.306 
4.820 1.384 
4.840 1.393 
4.860 1.370 
4.880 1.352 
4.900 1.336 
4.920 1.350 
4.940 1.346 
4.960 1.324 
4.980 1.301 
5.000 1.263 
5.020 1.257 
5.040 1.263 
5.060 1.260 
5.080 1.260 
5.100 1.248 
5.120 1.169 
5.140 1.264 
5.160 1.255 
5.180 1.224 
5.200 1.210 
5.220 1.195 
5.240 1.187 
5.260 1.173 
5.280 1.158 
5.300 1.149 
5.320 1.136 
5.340 1.128 
5.360 1.109 
5.380 1.093 
5.400 1.082 
5.420 1.059 
5.440 1.055 
5.460 1.060 
5.480 1.053 
5.500 1.044 
5.520 1.027 
5.540 1.011 
5.560 1.001 
5.580 0.999 
5.600 1.007 
5.620 1.021 
5.640 1.031 
5.660 1.064 
5.680 1.077 
5.700 1.082 
5.720 1.091 
5.740 1.099 
5.760 1.129 
5.780 1.167 
5.800 1.216 
5.820 1.245 
5.840 1.272 
5.860 1.321 
5.880 1.390 
5.900 1.459 
5.920 1.510 
5.940 1.564 
5.960 1.607 
5.980 1.601 
6.000 1.531 
6.020 1.415 
6.040 1.308 
6.060 1.217 
6.080 1.122 
6.100 1.010 
6.120 0.871 
6.140 0.735 
6.160 0.606 
6.180 0.487 
6.200 0.373 
6.220 0.280 
6.240 0.227 
6.260 0.189 
6.280 0.150 
6.300 0.121 
6.320 0.118 
6.340 0.146 
6.360 0.198 
6.380 0.310 
6.400 0.487 
6.420 0.683 
6.440 0.843 
6.460 0.933 
6.480 1.006 
6.500 1.089 
6.520 1.226 
6.540 1.391 
6.560 1.501 
6.580 1.503 
6.600 1.428 
6.620 1.374 
6.640 1.358 
6.660 1.351 
6.680 1.340 
6.700 1.335 
6.720 1.330 
6.740 1.319 
6.760 1.296 
6.780 1.264 
6.800 1.243 
6.820 1.241 
6.840 1.232 
6.860 1.205 
6.880 1.185 
6.900 1.190 
6.920 1.205 
6.940 1.202 
6.960 1.183 
6.980 1.165 
7.000 1.146 
7.020 1.136 
7.040 1.131 
7.060 1.122 
7.080 1.115 
7.100 1.113 
7.120 1.106 
7.140 1.099 
7.160 1.075 
7.180 1.059 
7.200 1.042 
7.220 1.037 
7.240 1.043 
7.260 1.034 
7.280 1.018 
7.300 1.002 
7.320 0.998 
7.340 0.996 
7.360 0.989 
7.380 0.991 
7.400 0.996 
7.420 1.007 
7.440 1.018 
7.460 1.019 
7.480 1.033 
7.500 1.043 
7.520 1.075 
7.540 1.117 
7.560 1.156 
7.580 1.195 
7.600 1.234 
7.620 1.284 
7.640 1.335 
7.660 1.386 
7.680 1.442 
7.700 1.493 
7.720 1.531 
7.740 1.552 
7.760 1.544 
7.780 1.512 
7.800 1.458 
7.820 1.384 
7.840 1.298 
7.860 1.204 
7.880 1.108 
7.900 0.992 
7.920 0.862 
7.940 0.737 
7.960 0.632 
7.980 0.525 
8.000 0.425 
8.020 0.348 
8.040 0.286 
8.060 0.242 
8.080 0.203 
8.100 0.184 
8.120 0.164 
8.140 0.160 
8.160 0.204 
8.180 0.318 
8.200 0.483 
8.220 0.639 
8.240 0.755 
8.260 0.824 
8.280 0.913 
8.300 1.050 
8.320 1.226 
8.340 1.383 
8.360 1.485 
8.380 1.513 
8.400 1.467 
8.420 1.393 
8.440 1.351 
8.460 1.356 
8.480 1.364 
8.500 1.353 
8.520 1.338 
8.540 1.342 
8.560 1.347 
8.580 1.335 
8.600 1.312 
8.620 1.285 
8.640 1.273 
8.660 1.263 
8.680 1.251 
8.700 1.226 
8.720 1.195 
8.740 1.181 
8.760 1.176 
8.780 1.173 
8.800 1.163 
8.820 1.148 
8.840 1.139 
8.860 1.116 
8.880 1.091 
8.900 1.071 
8.920 1.060 
8.940 1.058 
8.960 1.034 
8.980 1.024 
9.000 1.024 
9.020 1.031 
9.040 1.031 
9.060 1.014 
9.080 1.014 
9.100 1.000 
9.120 0.990 
9.140 0.985 
9.160 0.978 
9.180 0.985 
9.200 0.985 
9.220 0.991 
9.240 1.002 
9.260 1.010 
9.280 1.010 
9.300 1.025 
9.320 1.045 
9.340 1.081 
9.360 1.118 
9.380 1.156 
9.400 1.211 
9.420 1.238 
9.440 1.259 
9.460 1.299 
9.480 1.371 
9.500 1.444 
9.520 1.481 
9.540 1.495 
9.560 1.509 
9.580 1.501 
9.600 1.441 
9.620 1.356 
9.640 1.275 
9.660 1.197 
9.680 1.100 
9.700 0.960 
9.720 0.830 
9.740 0.709 
9.760 0.611 
9.780 0.517 
9.800 0.431 
9.820 0.364 
9.840 0.274 
9.860 0.195 
9.880 0.114 
9.900 0.066 
9.920 0.045 
9.940 0.102 
9.960 0.290 
9.980 0.497 
10.000 0.672 
10.020 0.762 
10.040 0.818 
10.060 0.869 
10.080 0.940 
10.100 1.086 
10.120 1.221 
10.140 1.340 
10.160 1.400 
10.180 1.400 
10.200 1.359 
10.220 1.322 
10.240 1.350 
10.260 1.386 
10.280 1.387 
10.300 1.410 
10.320 1.383 
10.340 1.331 
10.360 1.299 
10.380 1.282 
10.400 1.260 
10.420 1.221 
10.440 1.200 
10.460 1.201 
10.480 1.183 
10.500 1.172 
10.520 1.167 
10.540 1.167 
10.560 1.153 
10.580 1.130 
10.600 1.114 
10.620 1.099 
10.640 1.079 
10.660 1.073 
10.680 1.068 
10.700 1.059 
10.720 1.057 
10.740 1.030 
10.760 1.025 
10.780 1.012 
10.800 1.008 
10.820 0.999 
10.840 0.976 
10.860 0.958 
10.880 0.941 
10.900 0.947 
10.920 0.948 
10.940 0.926 
10.960 0.915 
10.980 0.924 
11.000 0.930 
11.020 0.942 
11.040 0.956 
11.060 0.989 
11.080 1.003 
11.100 1.008 
11.120 1.029 
11.140 1.061 
11.160 1.102 
11.180 1.144 
11.200 1.191 
11.220 1.254 
11.240 1.330 
11.260 1.383 
11.280 1.427 
11.300 1.464 
11.320 1.506 
11.340 1.534 
11.360 1.521 
11.380 1.477 
11.400 1.410 
11.420 1.331 
11.440 1.231 
11.460 1.130 
11.480 1.026 
11.500 0.918 
11.520 0.787 
11.540 0.652 
11.560 0.535 
11.580 0.443 
11.600 0.365 
11.620 0.281 
11.640 0.198 
11.660 0.138 
11.680 0.123 
11.700 0.121 
11.720 0.111 
11.740 0.112 
11.760 0.195 
11.780 0.391 
11.800 0.633 
11.820 0.806 
11.840 0.869 
11.860 0.919 
11.880 1.033 
11.900 1.208 
11.920 1.366 
11.940 1.471 
11.960 1.495 
11.980 1.447 
12.000 1.385 
12.020 1.354 
12.040 1.350 
12.060 1.335 
12.080 1.310 
12.100 1.291 
12.120 1.284 
12.140 1.284 
12.160 1.281 
12.180 1.259 
12.200 1.219 
12.220 1.191 
12.240 1.186 
12.260 1.187 
12.280 1.174 
12.300 1.156 
12.320 1.153 
12.340 1.144 
12.360 1.127 
12.380 1.113 
12.400 1.112 
12.420 1.100 
12.440 1.080 
12.460 1.068 
12.480 1.067 
12.500 1.066 
12.520 1.043 
12.540 1.031 
12.560 1.020 
12.580 1.015 
12.600 1.004 
12.620 0.988 
12.640 0.977 
12.660 0.968 
12.680 0.960 
12.700 0.957 
12.720 0.954 
12.740 0.957 
12.760 0.975 
12.780 0.984 
12.800 0.981 
12.820 0.978 
12.840 0.995 
12.860 1.025 
12.880 1.056 
12.900 1.085 
12.920 1.114 
12.940 1.140 
12.960 1.179 
12.980 1.232 
13.000 1.293 
13.020 1.358 
13.040 1.431 
13.060 1.493 
13.080 1.523 
13.100 1.525 
13.120 1.497 
13.140 1.444 
13.160 1.378 
13.180 1.300 
13.200 1.204 
13.220 1.087 
13.240 0.982 
13.260 0.891 
13.280 0.792 
13.300 0.667 
13.320 0.538 
13.340 0.433 
13.360 0.348 
13.380 0.276 
13.400 0.203 
13.420 0.150 
13.440 0.129 
13.460 0.135 
13.480 0.151 
13.500 0.201 
13.520 0.326 
13.540 0.505 
13.560 0.668 
13.580 0.762 
13.600 0.820 
13.620 0.880 
13.640 0.985 
13.660 1.134 
13.680 1.286 
13.700 1.404 
13.720 1.440 
13.740 1.412 
13.760 1.358 
13.780 1.323 
13.800 1.314 
13.820 1.308 
13.840 1.304 
13.860 1.303 
13.880 1.292 
13.900 1.263 
13.920 1.241 
13.940 1.244 
13.960 1.254 
13.980 1.246 
14.000 1.222 
14.020 1.197 
14.040 1.182 
14.060 1.170 
14.080 1.155 
14.100 1.147 
14.120 1.139 
14.140 1.123 
14.160 1.104 
14.180 1.088 
14.200 1.092 
14.220 1.090 
14.240 1.079 
14.260 1.059 
14.280 1.037 
14.300 1.022 
14.320 1.016 
14.340 1.007 
14.360 0.999 
14.380 0.984 
14.400 0.964 
14.420 0.961 
14.440 0.958 
14.460 0.963 
14.480 0.954 
14.500 0.945 
14.520 0.948 
14.540 0.954 
14.560 0.953 
14.580 0.962 
14.600 0.975 
14.620 0.987 
14.640 0.999 
14.660 1.023 
14.680 1.070 
14.700 1.118 
14.720 1.155 
14.740 1.195 
14.760 1.251 
14.780 1.308 
14.800 1.361 
14.820 1.413 
14.840 1.472 
14.860 1.528 
14.880 1.553 
14.900 1.551 
14.920 1.510 
14.940 1.438 
14.960 1.362 
14.980 1.282 
15.000 1.200 
15.020 1.104 
15.040 1.000 
15.060 0.894 
15.080 0.790 
15.100 0.686 
15.120 0.574 
15.140 0.457 
15.160 0.374 
15.180 0.315 
15.200 0.289 
15.220 0.236 
15.240 0.169 
15.260 0.100 
15.280 0.038 
15.300 0.122 
15.320 0.265 
15.340 0.497 
15.360 0.619 
15.380 0.723 
15.400 0.847 
15.420 0.837 
15.440 0.872 
15.460 0.976 
15.480 1.154 
15.500 1.120 
15.520 0.997 
