# Supplementary material for: Pacing the phasing of leg and arm movements in breaststroke swimming to minimize intra-cyclic velocity fluctuations
Source: PLoS One. 2017 Oct 12;12(10):e0186160. doi: 10.1371/journal.pone.0186160 (PMC5638342; doi:10.1371/journal.pone.0186160)
Supplement: S1 Archive — (ZIP) [file pone.0186160.s003.zip › P8_2_veldata.txt]

% t vx 
0.000 -0.102 
0.020 0.252 
0.040 0.780 
0.060 1.049 
0.080 1.154 
0.100 1.168 
0.120 1.182 
0.140 1.233 
0.160 1.284 
0.180 1.332 
0.200 1.403 
0.220 1.466 
0.240 1.502 
0.260 1.531 
0.280 1.555 
0.300 1.564 
0.320 1.556 
0.340 1.526 
0.360 1.494 
0.380 1.421 
0.400 1.309 
0.420 1.181 
0.440 1.036 
0.460 0.896 
0.480 0.771 
0.500 0.673 
0.520 0.593 
0.540 0.483 
0.560 0.357 
0.580 0.243 
0.600 0.152 
0.620 0.091 
0.640 0.040 
0.660 0.013 
0.680 0.024 
0.700 0.074 
0.720 0.215 
0.740 0.453 
0.760 0.716 
0.780 0.910 
0.800 0.989 
0.820 1.015 
0.840 1.107 
0.860 1.283 
0.880 1.463 
0.900 1.551 
0.920 1.523 
0.940 1.455 
0.960 1.391 
0.980 1.367 
1.000 1.383 
1.020 1.390 
1.040 1.374 
1.060 1.340 
1.080 1.293 
1.100 1.258 
1.120 1.259 
1.140 1.276 
1.160 1.276 
1.180 1.246 
1.200 1.213 
1.220 1.192 
1.240 1.171 
1.260 1.157 
1.280 1.148 
1.300 1.143 
1.320 1.147 
1.340 1.138 
1.360 1.121 
1.380 1.110 
1.400 1.094 
1.420 1.082 
1.440 1.060 
1.460 1.054 
1.480 1.058 
1.500 1.055 
1.520 1.048 
1.540 1.031 
1.560 1.018 
1.580 1.015 
1.600 1.021 
1.620 1.029 
1.640 1.036 
1.660 1.041 
1.680 1.047 
1.700 1.055 
1.720 1.077 
1.740 1.111 
1.760 1.148 
1.780 1.185 
1.800 1.239 
1.820 1.310 
1.840 1.390 
1.860 1.460 
1.880 1.503 
1.900 1.536 
1.920 1.557 
1.940 1.556 
1.960 1.531 
1.980 1.485 
2.000 1.416 
2.020 1.308 
2.040 1.183 
2.060 1.058 
2.080 0.932 
2.100 0.805 
2.120 0.680 
2.140 0.580 
2.160 0.484 
2.180 0.384 
2.200 0.293 
2.220 0.222 
2.240 0.172 
2.260 0.121 
2.280 0.073 
2.300 0.041 
2.320 0.036 
2.340 0.100 
2.360 0.276 
2.380 0.519 
2.400 0.744 
2.420 0.866 
2.440 0.932 
2.460 1.018 
2.480 1.156 
2.500 1.324 
2.520 1.463 
2.540 1.536 
2.560 1.519 
2.580 1.440 
2.600 1.358 
2.620 1.341 
2.640 1.363 
2.660 1.392 
2.680 1.399 
2.700 1.379 
2.720 1.351 
2.740 1.315 
2.760 1.291 
2.780 1.271 
2.800 1.249 
2.820 1.225 
2.840 1.203 
2.860 1.189 
2.880 1.185 
2.900 1.187 
2.920 1.180 
2.940 1.159 
2.960 1.135 
2.980 1.118 
3.000 1.104 
3.020 1.089 
3.040 1.076 
3.060 1.064 
3.080 1.064 
3.100 1.065 
3.120 1.070 
3.140 1.069 
3.160 1.059 
3.180 1.053 
3.200 1.046 
3.220 1.053 
3.240 1.061 
3.260 1.063 
3.280 1.068 
3.300 1.086 
3.320 1.115 
3.340 1.137 
3.360 1.149 
3.380 1.175 
3.400 1.225 
3.420 1.276 
3.440 1.330 
3.460 1.375 
3.480 1.416 
3.500 1.460 
3.520 1.502 
3.540 1.550 
3.560 1.569 
3.580 1.556 
3.600 1.518 
3.620 1.469 
3.640 1.408 
3.660 1.323 
3.680 1.196 
3.700 1.042 
3.720 0.900 
3.740 0.795 
3.760 0.707 
3.780 0.603 
3.800 0.478 
3.820 0.373 
3.840 0.310 
3.860 0.244 
3.880 0.165 
3.900 0.083 
3.920 0.046 
3.940 0.055 
3.960 0.115 
3.980 0.264 
4.000 0.470 
4.020 0.658 
4.040 0.770 
4.060 0.833 
4.080 0.921 
4.100 1.063 
4.120 1.257 
4.140 1.417 
4.160 1.491 
4.180 1.488 
4.200 1.435 
4.220 1.394 
4.240 1.376 
4.260 1.376 
4.280 1.366 
4.300 1.323 
4.320 1.298 
4.340 1.303 
4.360 1.315 
4.380 1.310 
4.400 1.274 
4.420 1.248 
4.440 1.233 
4.460 1.235 
4.480 1.240 
4.500 1.230 
4.520 1.214 
4.540 1.203 
4.560 1.188 
4.580 1.167 
4.600 1.130 
4.620 1.104 
4.640 1.093 
4.660 1.093 
4.680 1.099 
4.700 1.098 
4.720 1.090 
4.740 1.080 
4.760 1.073 
4.780 1.046 
4.800 1.033 
4.820 1.041 
4.840 1.070 
4.860 1.090 
4.880 1.077 
4.900 1.083 
4.920 1.102 
4.940 1.125 
4.960 1.162 
4.980 1.206 
5.000 1.258 
5.020 1.298 
5.040 1.433 
5.060 1.477 
5.080 1.520 
5.100 1.556 
5.120 1.586 
5.140 1.619 
5.160 1.652 
5.180 1.665 
5.200 1.647 
5.220 1.597 
5.240 1.492 
5.260 1.350 
5.280 1.199 
5.300 1.068 
5.320 0.957 
5.340 0.850 
5.360 0.755 
5.380 0.663 
5.400 0.547 
5.420 0.402 
5.440 0.249 
5.460 0.128 
5.480 0.058 
5.500 0.017 
5.520 -0.002 
5.540 -0.007 
5.560 0.021 
5.580 0.116 
5.600 0.289 
5.620 0.531 
5.640 0.765 
5.660 0.939 
5.680 1.061 
5.700 1.178 
5.720 1.321 
5.740 1.469 
5.760 1.589 
5.780 1.628 
5.800 1.595 
5.820 1.516 
5.840 1.456 
5.860 1.432 
5.880 1.424 
5.900 1.411 
5.920 1.384 
5.940 1.364 
5.960 1.354 
5.980 1.352 
6.000 1.344 
6.020 1.325 
6.040 1.306 
6.060 1.300 
6.080 1.306 
6.100 1.310 
6.120 1.292 
6.140 1.265 
6.160 1.247 
6.180 1.233 
6.200 1.218 
6.220 1.194 
6.240 1.183 
6.260 1.177 
6.280 1.164 
6.300 1.154 
6.320 1.134 
6.340 1.129 
6.360 1.123 
6.380 1.120 
6.400 1.113 
6.420 1.095 
6.440 1.098 
6.460 1.096 
6.480 1.104 
6.500 1.121 
6.520 1.137 
6.540 1.162 
6.560 1.193 
6.580 1.239 
6.600 1.283 
6.620 1.313 
6.640 1.350 
6.660 1.397 
6.680 1.452 
6.700 1.508 
6.720 1.564 
6.740 1.610 
6.760 1.636 
6.780 1.628 
6.800 1.598 
6.820 1.577 
6.840 1.541 
6.860 1.474 
6.880 1.357 
6.900 1.220 
6.920 1.084 
6.940 0.946 
6.960 0.825 
6.980 0.712 
7.000 0.608 
7.020 0.503 
7.040 0.402 
7.060 0.310 
7.080 0.228 
7.100 0.171 
7.120 0.142 
7.140 0.122 
7.160 0.092 
7.180 0.084 
7.200 0.158 
7.220 0.335 
7.240 0.556 
7.260 0.751 
7.280 0.891 
7.300 0.992 
7.320 1.099 
7.340 1.247 
7.360 1.430 
7.380 1.585 
7.400 1.632 
7.420 1.578 
7.440 1.489 
7.460 1.445 
7.480 1.450 
7.500 1.448 
7.520 1.421 
7.540 1.385 
7.560 1.365 
7.580 1.362 
7.600 1.356 
7.620 1.350 
7.640 1.335 
7.660 1.312 
7.680 1.292 
7.700 1.279 
7.720 1.277 
7.740 1.265 
7.760 1.241 
7.780 1.223 
7.800 1.225 
7.820 1.230 
7.840 1.205 
7.860 1.157 
7.880 1.123 
7.900 1.121 
7.920 1.131 
7.940 1.132 
7.960 1.121 
7.980 1.104 
8.000 1.087 
8.020 1.086 
8.040 1.099 
8.060 1.111 
8.080 1.124 
8.100 1.148 
8.120 1.172 
8.140 1.183 
8.160 1.190 
8.180 1.208 
8.200 1.236 
8.220 1.265 
8.240 1.309 
8.260 1.390 
8.280 1.469 
8.300 1.537 
8.320 1.597 
8.340 1.657 
8.360 1.693 
8.380 1.672 
8.400 1.614 
8.420 1.544 
8.440 1.476 
8.460 1.409 
8.480 1.306 
8.500 1.169 
8.520 1.035 
8.540 0.920 
8.560 0.818 
8.580 0.704 
8.600 0.585 
8.620 0.480 
8.640 0.389 
8.660 0.301 
8.680 0.231 
8.700 0.164 
8.720 0.103 
8.740 0.053 
8.760 0.028 
8.780 0.075 
8.800 0.199 
8.820 0.394 
8.840 0.607 
8.860 0.756 
8.880 0.850 
8.900 0.950 
8.920 1.097 
8.940 1.275 
8.960 1.425 
8.980 1.507 
9.000 1.523 
9.020 1.492 
9.040 1.446 
9.060 1.400 
9.080 1.375 
9.100 1.369 
9.120 1.371 
9.140 1.367 
9.160 1.356 
9.180 1.350 
9.200 1.333 
9.220 1.316 
9.240 1.280 
9.260 1.252 
9.280 1.249 
9.300 1.254 
9.320 1.261 
9.340 1.277 
9.360 1.263 
9.380 1.243 
9.400 1.201 
9.420 1.185 
9.440 1.169 
9.460 1.146 
9.480 1.141 
9.500 1.121 
9.520 1.094 
9.540 1.070 
9.560 1.081 
9.580 1.082 
9.600 1.075 
9.620 1.080 
9.640 1.097 
9.660 1.109 
9.680 1.111 
9.700 1.096 
9.720 1.114 
9.740 1.116 
9.760 1.149 
9.780 1.172 
9.800 1.184 
9.820 1.185 
9.840 1.209 
9.860 1.237 
9.880 1.293 
9.900 1.361 
9.920 1.427 
9.940 1.477 
9.960 1.533 
9.980 1.609 
10.000 1.662 
10.020 1.654 
10.040 1.595 
10.060 1.550 
10.080 1.481 
10.100 1.350 
10.120 1.201 
10.140 1.086 
10.160 1.003 
10.180 0.896 
10.200 0.759 
10.220 0.629 
10.240 0.517 
10.260 0.416 
10.280 0.319 
10.300 0.213 
10.320 0.147 
10.340 0.105 
10.360 0.071 
10.380 0.053 
10.400 0.055 
10.420 0.081 
10.440 0.145 
10.460 0.305 
10.480 0.524 
10.500 0.720 
10.520 0.871 
10.540 0.988 
10.560 1.097 
10.580 1.208 
10.600 1.359 
10.620 1.514 
10.640 1.581 
10.660 1.533 
10.680 1.445 
10.700 1.384 
10.720 1.356 
10.740 1.337 
10.760 1.313 
10.780 1.303 
10.800 1.296 
10.820 1.305 
10.840 1.315 
10.860 1.303 
10.880 1.274 
10.900 1.238 
10.920 1.221 
10.940 1.217 
10.960 1.202 
10.980 1.190 
11.000 1.180 
11.020 1.168 
11.040 1.138 
11.060 1.116 
11.080 1.107 
11.100 1.104 
11.120 1.092 
11.140 1.074 
11.160 1.070 
11.180 1.062 
11.200 1.065 
11.220 1.054 
11.240 1.044 
11.260 1.034 
11.280 1.035 
11.300 1.044 
11.320 1.052 
11.340 1.068 
11.360 1.079 
11.380 1.097 
11.400 1.117 
11.420 1.135 
11.440 1.145 
11.460 1.159 
11.480 1.201 
11.500 1.261 
11.520 1.316 
11.540 1.372 
11.560 1.434 
11.580 1.485 
11.600 1.531 
11.620 1.572 
11.640 1.611 
11.660 1.619 
11.680 1.585 
11.700 1.541 
11.720 1.477 
11.740 1.392 
11.760 1.277 
11.780 1.164 
11.800 1.059 
11.820 0.940 
11.840 0.822 
11.860 0.709 
11.880 0.612 
11.900 0.491 
11.920 0.360 
11.940 0.255 
11.960 0.180 
11.980 0.123 
12.000 0.056 
12.020 -0.002 
12.040 -0.041 
12.060 -0.042 
12.080 0.022 
12.100 0.185 
12.120 0.410 
12.140 0.617 
12.160 0.774 
12.180 0.871 
12.200 0.966 
12.220 1.095 
12.240 1.268 
12.260 1.432 
12.280 1.511 
12.300 1.511 
12.320 1.468 
12.340 1.415 
12.360 1.376 
12.380 1.363 
12.400 1.368 
12.420 1.363 
12.440 1.342 
12.460 1.321 
12.480 1.306 
12.500 1.297 
12.520 1.280 
12.540 1.257 
12.560 1.230 
12.580 1.198 
12.600 1.175 
12.620 1.164 
12.640 1.157 
12.660 1.138 
12.680 1.122 
12.700 1.116 
12.720 1.105 
12.740 1.091 
12.760 1.086 
12.780 1.096 
12.800 1.105 
12.820 1.087 
12.840 1.068 
12.860 1.049 
12.880 1.040 
12.900 1.042 
12.920 1.045 
12.940 1.062 
12.960 1.072 
12.980 1.079 
13.000 1.089 
13.020 1.105 
13.040 1.127 
13.060 1.162 
13.080 1.193 
13.100 1.215 
13.120 1.244 
13.140 1.298 
13.160 1.368 
13.180 1.428 
13.200 1.478 
13.220 1.526 
13.240 1.557 
13.260 1.566 
13.280 1.565 
13.300 1.560 
13.320 1.546 
13.340 1.492 
13.360 1.419 
13.380 1.344 
13.400 1.257 
13.420 1.142 
13.440 1.005 
13.460 0.876 
13.480 0.754 
13.500 0.618 
13.520 0.501 
13.540 0.404 
13.560 0.330 
13.580 0.276 
13.600 0.225 
13.620 0.175 
13.640 0.117 
13.660 0.076 
13.680 0.070 
13.700 0.134 
13.720 0.265 
13.740 0.459 
13.760 0.657 
13.780 0.794 
13.800 0.893 
13.820 0.968 
13.840 1.084 
13.860 1.227 
13.880 1.356 
13.900 1.442 
13.920 1.461 
13.940 1.429 
13.960 1.381 
13.980 1.348 
14.000 1.341 
14.020 1.347 
14.040 1.341 
14.060 1.337 
14.080 1.327 
14.100 1.316 
14.120 1.298 
14.140 1.276 
14.160 1.266 
14.180 1.263 
14.200 1.284 
14.220 1.304 
14.240 1.307 
14.260 1.267 
14.280 1.230 
14.300 1.199 
14.320 1.190 
14.340 1.175 
14.360 1.157 
14.380 1.160 
14.400 1.148 
14.420 1.151 
14.440 1.150 
14.460 1.154 
14.480 1.150 
14.500 1.149 
14.520 1.158 
14.540 1.152 
14.560 1.155 
14.580 1.156 
14.600 1.196 
14.620 1.236 
14.640 1.248 
14.660 1.280 
14.680 1.303 
14.700 1.345 
14.720 1.326 
14.740 1.241 
14.760 1.192 
