# Supplementary material for: Pacing the phasing of leg and arm movements in breaststroke swimming to minimize intra-cyclic velocity fluctuations
Source: PLoS One. 2017 Oct 12;12(10):e0186160. doi: 10.1371/journal.pone.0186160 (PMC5638342; doi:10.1371/journal.pone.0186160)
Supplement: S1 Archive — (ZIP) [file pone.0186160.s003.zip › P8_90_veldata.txt]

% t vx 
0.000 0.560 
0.020 0.477 
0.040 0.610 
0.060 0.974 
0.080 1.213 
0.100 1.353 
0.120 1.436 
0.140 1.479 
0.160 1.457 
0.180 1.432 
0.200 1.437 
0.220 1.452 
0.240 1.454 
0.260 1.427 
0.280 1.393 
0.300 1.347 
0.320 1.311 
0.340 1.297 
0.360 1.306 
0.380 1.321 
0.400 1.314 
0.420 1.280 
0.440 1.249 
0.460 1.223 
0.480 1.210 
0.500 1.196 
0.520 1.189 
0.540 1.198 
0.560 1.193 
0.580 1.187 
0.600 1.162 
0.620 1.143 
0.640 1.133 
0.660 1.124 
0.680 1.127 
0.700 1.132 
0.720 1.146 
0.740 1.152 
0.760 1.152 
0.780 1.137 
0.800 1.134 
0.820 1.163 
0.840 1.198 
0.860 1.234 
0.880 1.263 
0.900 1.300 
0.920 1.336 
0.940 1.365 
0.960 1.401 
0.980 1.436 
1.000 1.479 
1.020 1.548 
1.040 1.628 
1.060 1.684 
1.080 1.698 
1.100 1.687 
1.120 1.668 
1.140 1.619 
1.160 1.540 
1.180 1.440 
1.200 1.323 
1.220 1.203 
1.240 1.098 
1.260 1.035 
1.280 0.990 
1.300 0.924 
1.320 0.841 
1.340 0.754 
1.360 0.668 
1.380 0.589 
1.400 0.510 
1.420 0.444 
1.440 0.386 
1.460 0.344 
1.480 0.328 
1.500 0.328 
1.520 0.337 
1.540 0.348 
1.560 0.352 
1.580 0.346 
1.600 0.355 
1.620 0.369 
1.640 0.391 
1.660 0.395 
1.680 0.400 
1.700 0.428 
1.720 0.444 
1.740 0.457 
1.760 0.465 
1.780 0.492 
1.800 0.530 
1.820 0.563 
1.840 0.611 
1.860 0.674 
1.880 0.753 
1.900 0.836 
1.920 0.941 
1.940 1.088 
1.960 1.264 
1.980 1.414 
2.000 1.489 
2.020 1.498 
2.040 1.475 
2.060 1.455 
2.080 1.450 
2.100 1.452 
2.120 1.447 
2.140 1.429 
2.160 1.408 
2.180 1.391 
2.200 1.385 
2.220 1.378 
2.240 1.357 
2.260 1.322 
2.280 1.292 
2.300 1.281 
2.320 1.269 
2.340 1.253 
2.360 1.234 
2.380 1.222 
2.400 1.215 
2.420 1.208 
2.440 1.205 
2.460 1.195 
2.480 1.179 
2.500 1.163 
2.520 1.160 
2.540 1.172 
2.560 1.182 
2.580 1.170 
2.600 1.155 
2.620 1.153 
2.640 1.175 
2.660 1.207 
2.680 1.228 
2.700 1.241 
2.720 1.255 
2.740 1.286 
2.760 1.326 
2.780 1.354 
2.800 1.395 
2.820 1.455 
2.840 1.521 
2.860 1.583 
2.880 1.624 
2.900 1.668 
2.920 1.712 
2.940 1.733 
2.960 1.728 
2.980 1.698 
3.000 1.664 
3.020 1.615 
3.040 1.546 
3.060 1.470 
3.080 1.396 
3.100 1.319 
3.120 1.234 
3.140 1.141 
3.160 1.029 
3.180 0.921 
3.200 0.827 
3.220 0.731 
3.240 0.634 
3.260 0.541 
3.280 0.456 
3.300 0.392 
3.320 0.346 
3.340 0.335 
3.360 0.331 
3.380 0.344 
3.400 0.362 
3.420 0.381 
3.440 0.411 
3.460 0.425 
3.480 0.437 
3.500 0.439 
3.520 0.452 
3.540 0.466 
3.560 0.470 
3.580 0.467 
3.600 0.462 
3.620 0.473 
3.640 0.482 
3.660 0.465 
3.680 0.449 
3.700 0.464 
3.720 0.484 
3.740 0.470 
3.760 0.468 
3.780 0.517 
3.800 0.601 
3.820 0.693 
3.840 0.778 
3.860 0.858 
3.880 0.967 
3.900 1.096 
3.920 1.212 
3.940 1.290 
3.960 1.340 
3.980 1.376 
4.000 1.369 
4.020 1.343 
4.040 1.338 
4.060 1.373 
4.080 1.404 
4.100 1.398 
4.120 1.361 
4.140 1.333 
4.160 1.329 
4.180 1.319 
4.200 1.301 
4.220 1.289 
4.240 1.288 
4.260 1.290 
4.280 1.306 
4.300 1.320 
4.320 1.295 
4.340 1.245 
4.360 1.206 
4.380 1.202 
4.400 1.203 
4.420 1.187 
4.440 1.182 
4.460 1.185 
4.480 1.183 
4.500 1.186 
4.520 1.198 
4.540 1.190 
4.560 1.211 
4.580 1.205 
4.600 1.251 
4.620 1.253 
4.640 1.254 
4.660 1.313 
4.680 1.350 
4.700 1.430 
4.720 1.453 
4.740 1.510 
4.760 1.577 
4.780 1.643 
4.800 1.691 
4.820 1.709 
4.840 1.716 
4.860 1.686 
4.880 1.580 
4.900 1.498 
4.920 NaN 
4.940 NaN 
4.960 NaN 
4.980 NaN 
5.000 NaN 
5.020 NaN 
5.040 NaN 
5.060 NaN 
5.080 NaN 
5.100 NaN 
5.120 NaN 
5.140 NaN 
5.160 NaN 
5.180 NaN 
5.200 NaN 
5.220 NaN 
5.240 NaN 
5.260 NaN 
5.280 NaN 
5.300 NaN 
5.320 NaN 
5.340 NaN 
5.360 NaN 
5.380 NaN 
5.400 NaN 
5.420 NaN 
5.440 NaN 
5.460 NaN 
5.480 NaN 
5.500 NaN 
5.520 NaN 
5.540 NaN 
5.560 NaN 
5.580 NaN 
5.600 NaN 
5.620 NaN 
5.640 NaN 
5.660 NaN 
5.680 0.312 
5.700 0.171 
5.720 0.500 
5.740 0.819 
5.760 1.084 
5.780 1.294 
5.800 1.474 
5.820 1.596 
5.840 1.624 
5.860 1.561 
5.880 1.471 
5.900 1.428 
5.920 1.438 
5.940 1.456 
5.960 1.467 
5.980 1.466 
6.000 1.456 
6.020 1.434 
6.040 1.401 
6.060 1.368 
6.080 1.344 
6.100 1.317 
6.120 1.293 
6.140 1.279 
6.160 1.272 
6.180 1.274 
6.200 1.272 
6.220 1.280 
6.240 1.276 
6.260 1.255 
6.280 1.226 
6.300 1.209 
6.320 1.206 
6.340 1.209 
6.360 1.215 
6.380 1.209 
6.400 1.206 
6.420 1.208 
6.440 1.217 
6.460 1.224 
6.480 1.238 
6.500 1.264 
6.520 1.307 
6.540 1.358 
6.560 1.396 
6.580 1.427 
6.600 1.458 
6.620 1.504 
6.640 1.567 
6.660 1.639 
6.680 1.704 
6.700 1.758 
6.720 1.807 
6.740 1.834 
6.760 1.823 
6.780 1.781 
6.800 1.711 
6.820 1.619 
6.840 1.500 
6.860 1.371 
6.880 1.255 
6.900 1.152 
6.920 1.072 
6.940 0.986 
6.960 0.877 
6.980 0.760 
7.000 0.642 
7.020 0.542 
7.040 0.472 
7.060 0.416 
7.080 0.377 
7.100 0.346 
7.120 0.341 
7.140 0.334 
7.160 0.300 
7.180 0.287 
7.200 0.300 
7.220 0.342 
7.240 0.382 
7.260 0.406 
7.280 0.424 
7.300 0.425 
7.320 0.422 
7.340 0.422 
7.360 0.416 
7.380 0.426 
7.400 0.463 
7.420 0.522 
7.440 0.579 
7.460 0.614 
7.480 0.661 
7.500 0.737 
7.520 0.857 
7.540 0.996 
7.560 1.133 
7.580 1.269 
7.600 1.388 
7.620 1.469 
7.640 1.486 
7.660 1.473 
7.680 1.457 
7.700 1.464 
7.720 1.486 
7.740 1.496 
7.760 1.468 
7.780 1.420 
7.800 1.413 
7.820 1.443 
7.840 1.462 
7.860 1.446 
7.880 1.411 
7.900 1.379 
7.920 1.355 
7.940 1.339 
7.960 1.331 
7.980 1.317 
8.000 1.299 
8.020 1.284 
8.040 1.272 
8.060 1.260 
8.080 1.249 
8.100 1.240 
8.120 1.242 
8.140 1.252 
8.160 1.260 
8.180 1.266 
8.200 1.265 
8.220 1.271 
8.240 1.283 
8.260 1.292 
8.280 1.296 
8.300 1.304 
8.320 1.340 
8.340 1.393 
8.360 1.444 
8.380 1.483 
8.400 1.526 
8.420 1.569 
8.440 1.613 
8.460 1.662 
8.480 1.724 
8.500 1.783 
8.520 1.812 
8.540 1.813 
8.560 1.788 
8.580 1.758 
8.600 1.710 
8.620 1.647 
8.640 1.537 
8.660 1.387 
8.680 1.239 
8.700 1.140 
8.720 1.083 
8.740 1.030 
8.760 0.982 
8.780 0.922 
8.800 0.840 
8.820 0.716 
8.840 0.597 
8.860 0.511 
8.880 0.440 
8.900 0.390 
8.920 0.349 
8.940 0.351 
8.960 0.365 
8.980 0.364 
9.000 0.355 
9.020 0.363 
9.040 0.416 
9.060 0.443 
9.080 0.449 
9.100 0.446 
9.120 0.447 
9.140 0.457 
9.160 0.449 
9.180 0.438 
9.200 0.433 
9.220 0.421 
9.240 0.436 
9.260 0.451 
9.280 0.470 
9.300 0.503 
9.320 0.532 
9.340 0.573 
9.360 0.604 
9.380 0.633 
9.400 0.666 
9.420 0.716 
9.440 0.791 
9.460 0.911 
9.480 1.077 
9.500 1.263 
9.520 1.420 
9.540 1.478 
9.560 1.448 
9.580 1.381 
9.600 1.374 
9.620 1.435 
9.640 1.481 
9.660 1.470 
9.680 1.425 
9.700 1.396 
9.720 1.380 
9.740 1.350 
9.760 1.324 
9.780 1.313 
9.800 1.308 
9.820 1.308 
9.840 1.309 
9.860 1.316 
9.880 1.318 
9.900 1.293 
9.920 1.269 
9.940 1.263 
9.960 1.267 
9.980 1.285 
10.000 1.297 
10.020 1.294 
10.040 1.272 
10.060 1.265 
10.080 1.280 
10.100 1.299 
10.120 1.303 
10.140 1.312 
10.160 1.329 
10.180 1.354 
10.200 1.404 
10.220 1.446 
10.240 1.468 
10.260 1.490 
10.280 1.539 
10.300 1.607 
10.320 1.672 
10.340 1.721 
10.360 1.789 
10.380 1.872 
10.400 1.937 
10.420 1.942 
10.440 1.882 
10.460 1.765 
10.480 1.577 
10.500 1.467 
