# Supplementary material for: Pacing the phasing of leg and arm movements in breaststroke swimming to minimize intra-cyclic velocity fluctuations
Source: PLoS One. 2017 Oct 12;12(10):e0186160. doi: 10.1371/journal.pone.0186160 (PMC5638342; doi:10.1371/journal.pone.0186160)
Supplement: S1 Archive — (ZIP) [file pone.0186160.s003.zip › P8_135_veldata.txt]

% t vx 
0.000 0.521 
0.020 0.220 
0.040 0.224 
0.060 0.722 
0.080 0.955 
0.100 1.003 
0.120 1.016 
0.140 1.036 
0.160 1.062 
0.180 1.073 
0.200 1.080 
0.220 1.089 
0.240 1.103 
0.260 1.149 
0.280 1.193 
0.300 1.228 
0.320 1.258 
0.340 1.303 
0.360 1.343 
0.380 1.356 
0.400 1.398 
0.420 1.461 
0.440 1.543 
0.460 1.606 
0.480 1.630 
0.500 1.607 
0.520 1.538 
0.540 1.466 
0.560 1.385 
0.580 1.295 
0.600 1.183 
0.620 1.051 
0.640 0.936 
0.660 0.862 
0.680 0.827 
0.700 0.771 
0.720 0.691 
0.740 0.606 
0.760 0.530 
0.780 0.458 
0.800 0.396 
0.820 0.357 
0.840 0.317 
0.860 0.290 
0.880 0.279 
0.900 0.273 
0.920 0.254 
0.940 0.234 
0.960 0.250 
0.980 0.275 
1.000 0.315 
1.020 0.357 
1.040 0.415 
1.060 0.497 
1.080 0.588 
1.100 0.689 
1.120 0.791 
1.140 0.908 
1.160 1.049 
1.180 1.198 
1.200 1.331 
1.220 1.435 
1.240 1.494 
1.260 1.497 
1.280 1.439 
1.300 1.372 
1.320 1.347 
1.340 1.360 
1.360 1.372 
1.380 1.360 
1.400 1.327 
1.420 1.283 
1.440 1.257 
1.460 1.260 
1.480 1.266 
1.500 1.244 
1.520 1.204 
1.540 1.189 
1.560 1.201 
1.580 1.207 
1.600 1.187 
1.620 1.162 
1.640 1.150 
1.660 1.134 
1.680 1.120 
1.700 1.105 
1.720 1.095 
1.740 1.091 
1.760 1.078 
1.780 1.069 
1.800 1.051 
1.820 1.038 
1.840 1.027 
1.860 1.017 
1.880 1.010 
1.900 1.001 
1.920 0.994 
1.940 0.990 
1.960 0.981 
1.980 0.972 
2.000 0.966 
2.020 0.960 
2.040 0.964 
2.060 0.963 
2.080 0.979 
2.100 0.989 
2.120 0.995 
2.140 1.015 
2.160 1.037 
2.180 1.062 
2.200 1.079 
2.220 1.100 
2.240 1.134 
2.260 1.177 
2.280 1.233 
2.300 1.291 
2.320 1.332 
2.340 1.374 
2.360 1.429 
2.380 1.469 
2.400 1.496 
2.420 1.508 
2.440 1.514 
2.460 1.484 
2.480 1.416 
2.500 1.338 
2.520 1.261 
2.540 1.185 
2.560 1.106 
2.580 1.015 
2.600 0.936 
2.620 0.860 
2.640 0.769 
2.660 0.658 
2.680 0.548 
2.700 0.481 
2.720 0.425 
2.740 0.388 
2.760 0.345 
2.780 0.330 
2.800 0.318 
2.820 0.298 
2.840 0.280 
2.860 0.260 
2.880 0.266 
2.900 0.269 
2.920 0.286 
2.940 0.302 
2.960 0.327 
2.980 0.366 
3.000 0.416 
3.020 0.478 
3.040 0.550 
3.060 0.651 
3.080 0.752 
3.100 0.821 
3.120 0.888 
3.140 1.002 
3.160 1.182 
3.180 1.371 
3.200 1.483 
3.220 1.493 
3.240 1.422 
3.260 1.347 
3.280 1.335 
3.300 1.373 
3.320 1.406 
3.340 1.393 
3.360 1.350 
3.380 1.307 
3.400 1.276 
3.420 1.257 
3.440 1.246 
3.460 1.242 
3.480 1.244 
3.500 1.244 
3.520 1.222 
3.540 1.191 
3.560 1.159 
3.580 1.148 
3.600 1.135 
3.620 1.121 
3.640 1.117 
3.660 1.104 
3.680 1.095 
3.700 1.065 
3.720 1.045 
3.740 1.048 
3.760 1.050 
3.780 1.039 
3.800 1.013 
3.820 0.986 
3.840 0.972 
3.860 0.959 
3.880 0.957 
3.900 0.964 
3.920 0.974 
3.940 0.981 
3.960 0.984 
3.980 0.983 
4.000 0.987 
4.020 1.012 
4.040 1.038 
4.060 1.059 
4.080 1.087 
4.100 1.144 
4.120 1.214 
4.140 1.270 
4.160 1.313 
4.180 1.369 
4.200 1.430 
4.220 1.484 
4.240 1.524 
4.260 1.558 
4.280 1.586 
4.300 1.592 
4.320 1.566 
4.340 1.515 
4.360 1.453 
4.380 1.373 
4.400 1.252 
4.420 1.125 
4.440 1.022 
4.460 0.946 
4.480 0.884 
4.500 0.819 
4.520 0.769 
4.540 0.717 
4.560 0.651 
4.580 0.568 
4.600 0.480 
4.620 0.410 
4.640 0.354 
4.660 0.313 
4.680 0.307 
4.700 0.321 
4.720 0.328 
4.740 0.318 
4.760 0.332 
4.780 0.371 
4.800 0.395 
4.820 0.413 
4.840 0.430 
4.860 0.456 
4.880 0.451 
4.900 0.415 
4.920 0.415 
4.940 0.442 
4.960 0.468 
4.980 0.474 
5.000 0.492 
5.020 0.550 
5.040 0.578 
5.060 0.608 
5.080 0.675 
5.100 0.782 
5.120 0.923 
5.140 1.066 
5.160 1.218 
5.180 1.323 
5.200 1.363 
5.220 1.328 
5.240 1.287 
5.260 1.295 
5.280 1.344 
5.300 1.381 
5.320 1.365 
5.340 1.349 
5.360 1.314 
5.380 1.283 
5.400 1.270 
5.420 1.272 
5.440 1.241 
5.460 1.124 
5.480 0.422 
5.500 0.632 
5.520 1.014 
5.540 1.175 
5.560 1.199 
5.580 1.195 
5.600 1.187 
5.620 1.178 
5.640 1.158 
5.660 1.141 
5.680 1.124 
5.700 1.104 
5.720 1.089 
5.740 1.077 
5.760 1.073 
5.780 1.077 
5.800 1.082 
5.820 1.081 
5.840 1.068 
5.860 1.067 
5.880 1.083 
5.900 1.107 
5.920 1.135 
5.940 1.150 
5.960 1.161 
5.980 1.169 
6.000 1.188 
6.020 1.231 
6.040 1.279 
6.060 1.319 
6.080 1.349 
6.100 1.392 
6.120 1.463 
6.140 1.540 
6.160 1.595 
6.180 1.629 
6.200 1.652 
6.220 1.663 
6.240 1.637 
6.260 1.562 
6.280 1.474 
6.300 1.383 
6.320 1.289 
6.340 1.196 
6.360 1.112 
6.380 1.039 
6.400 0.962 
6.420 0.881 
6.440 0.799 
6.460 0.703 
6.480 0.614 
6.500 0.520 
6.520 0.441 
6.540 0.373 
6.560 0.312 
6.580 0.278 
6.600 0.254 
6.620 0.251 
6.640 0.242 
6.660 0.220 
6.680 0.208 
6.700 0.222 
6.720 0.251 
6.740 0.294 
6.760 0.347 
6.780 0.420 
6.800 0.520 
6.820 0.633 
6.840 0.761 
6.860 0.873 
6.880 0.954 
6.900 1.023 
6.920 1.119 
6.940 1.271 
6.960 1.445 
6.980 1.560 
7.000 1.563 
7.020 1.488 
7.040 1.418 
7.060 1.403 
7.080 1.417 
7.100 1.418 
7.120 1.405 
7.140 1.393 
7.160 1.382 
7.180 1.360 
7.200 1.337 
7.220 1.319 
7.240 1.305 
7.260 1.290 
7.280 1.270 
7.300 1.245 
7.320 1.220 
7.340 1.213 
7.360 1.218 
7.380 1.214 
7.400 1.194 
7.420 1.173 
7.440 1.158 
7.460 1.140 
7.480 1.123 
7.500 1.108 
7.520 1.106 
7.540 1.107 
7.560 1.093 
7.580 1.083 
7.600 1.068 
7.620 1.065 
7.640 1.058 
7.660 1.042 
7.680 1.032 
7.700 1.007 
7.720 0.989 
7.740 0.986 
7.760 0.990 
7.780 1.002 
7.800 1.014 
7.820 1.028 
7.840 1.043 
7.860 1.048 
7.880 1.069 
7.900 1.099 
7.920 1.125 
7.940 1.151 
7.960 1.186 
7.980 1.240 
8.000 1.305 
8.020 1.364 
8.040 1.414 
8.060 1.462 
8.080 1.509 
8.100 1.558 
8.120 1.601 
8.140 1.626 
8.160 1.630 
8.180 1.590 
8.200 1.519 
8.220 1.444 
8.240 1.373 
8.260 1.290 
8.280 1.182 
8.300 1.062 
8.320 0.962 
8.340 0.877 
8.360 0.792 
8.380 0.686 
8.400 0.577 
8.420 0.491 
8.440 0.415 
8.460 0.355 
8.480 0.313 
8.500 0.295 
8.520 0.293 
8.540 0.271 
8.560 0.257 
8.580 0.259 
8.600 0.269 
8.620 0.293 
8.640 0.310 
8.660 0.351 
8.680 0.418 
8.700 0.519 
8.720 0.638 
8.740 0.727 
8.760 0.795 
8.780 0.867 
8.800 0.985 
8.820 1.140 
8.840 1.312 
8.860 1.456 
8.880 1.516 
8.900 1.486 
8.920 1.417 
8.940 1.391 
8.960 1.412 
8.980 1.430 
9.000 1.416 
9.020 1.388 
9.040 1.376 
9.060 1.375 
9.080 1.347 
9.100 1.303 
9.120 1.273 
9.140 1.271 
9.160 1.277 
9.180 1.256 
9.200 1.235 
9.220 1.213 
9.240 1.186 
9.260 1.171 
9.280 1.160 
9.300 1.154 
9.320 1.137 
9.340 1.114 
9.360 1.101 
9.380 1.092 
9.400 1.084 
9.420 1.080 
9.440 1.074 
9.460 1.063 
9.480 1.048 
9.500 1.036 
9.520 1.033 
9.540 1.037 
9.560 1.043 
9.580 1.056 
9.600 1.059 
9.620 1.075 
9.640 1.106 
9.660 1.133 
9.680 1.142 
9.700 1.155 
9.720 1.207 
9.740 1.273 
9.760 1.331 
9.780 1.381 
9.800 1.441 
9.820 1.508 
9.840 1.563 
9.860 1.598 
9.880 1.623 
9.900 1.628 
9.920 1.607 
9.940 1.550 
9.960 1.485 
9.980 1.391 
10.000 1.302 
10.020 1.201 
10.040 1.111 
10.060 1.048 
10.080 0.991 
10.100 0.927 
10.120 0.811 
10.140 0.692 
10.160 0.613 
10.180 0.566 
10.200 0.514 
10.220 0.436 
10.240 0.371 
10.260 0.313 
10.280 0.270 
10.300 0.245 
10.320 0.228 
10.340 0.215 
10.360 0.218 
10.380 0.272 
10.400 0.329 
10.420 0.398 
10.440 0.468 
10.460 0.564 
10.480 0.648 
10.500 0.709 
10.520 0.779 
10.540 0.837 
10.560 0.940 
10.580 1.101 
10.600 1.286 
10.620 1.393 
10.640 1.402 
10.660 1.351 
10.680 1.315 
10.700 1.398 
10.720 1.357 
10.740 1.382 
10.760 1.403 
10.780 1.400 
10.800 1.389 
10.820 1.368 
10.840 1.328 
10.860 1.292 
10.880 1.278 
10.900 1.264 
10.920 1.234 
10.940 1.210 
10.960 1.197 
10.980 1.196 
11.000 1.180 
11.020 1.167 
11.040 1.150 
11.060 1.135 
11.080 1.124 
11.100 1.106 
11.120 1.097 
11.140 1.075 
11.160 1.061 
11.180 1.053 
11.200 1.044 
11.220 1.031 
11.240 1.014 
11.260 1.002 
11.280 0.986 
11.300 0.970 
11.320 0.959 
11.340 0.949 
11.360 0.951 
11.380 0.952 
11.400 0.942 
11.420 0.933 
11.440 0.946 
11.460 0.988 
11.480 1.005 
11.500 1.003 
11.520 1.007 
11.540 1.027 
11.560 1.061 
11.580 1.102 
11.600 1.158 
11.620 1.199 
11.640 1.227 
11.660 1.261 
11.680 1.318 
11.700 1.391 
11.720 1.452 
11.740 1.495 
11.760 1.515 
11.780 1.519 
11.800 1.522 
11.820 1.498 
11.840 1.443 
11.860 1.347 
11.880 1.240 
11.900 1.139 
11.920 1.045 
11.940 0.962 
11.960 0.882 
11.980 0.795 
12.000 0.705 
12.020 0.620 
12.040 0.529 
12.060 0.436 
12.080 0.352 
12.100 0.300 
12.120 0.257 
12.140 0.208 
12.160 0.177 
12.180 0.181 
12.200 0.192 
12.220 0.191 
12.240 0.204 
12.260 0.231 
12.280 0.290 
12.300 0.378 
12.320 0.505 
12.340 0.639 
12.360 0.733 
12.380 0.826 
12.400 0.914 
12.420 1.018 
12.440 1.144 
12.460 1.278 
12.480 1.403 
12.500 1.455 
12.520 1.434 
12.540 1.373 
12.560 1.334 
12.580 1.336 
12.600 1.341 
12.620 1.330 
12.640 1.313 
12.660 1.304 
12.680 1.293 
12.700 1.274 
12.720 1.253 
12.740 1.231 
12.760 1.205 
12.780 1.187 
12.800 1.187 
12.820 1.197 
12.840 1.197 
12.860 1.176 
12.880 1.156 
12.900 1.150 
12.920 1.140 
12.940 1.122 
12.960 1.110 
12.980 1.101 
13.000 1.082 
13.020 1.064 
13.040 1.053 
13.060 1.046 
13.080 1.025 
13.100 1.006 
13.120 0.997 
13.140 0.991 
13.160 0.983 
13.180 0.975 
13.200 0.967 
13.220 0.953 
13.240 0.940 
13.260 0.942 
13.280 0.953 
13.300 0.975 
13.320 0.988 
13.340 1.003 
13.360 1.012 
13.380 1.015 
13.400 1.041 
13.420 1.079 
13.440 1.121 
13.460 1.153 
13.480 1.190 
13.500 1.241 
13.520 1.296 
13.540 1.351 
13.560 1.407 
13.580 1.463 
13.600 1.504 
13.620 1.523 
13.640 1.531 
13.660 1.531 
13.680 1.510 
13.700 1.453 
13.720 1.379 
13.740 1.302 
13.760 1.195 
13.780 1.074 
13.800 0.972 
13.820 0.898 
13.840 0.831 
13.860 0.747 
13.880 0.673 
13.900 0.597 
13.920 0.526 
13.940 0.463 
13.960 0.402 
13.980 0.367 
14.000 0.345 
14.020 0.359 
14.040 0.368 
14.060 0.357 
14.080 0.326 
14.100 0.300 
14.120 0.300 
14.140 0.307 
14.160 0.325 
14.180 0.335 
14.200 0.345 
14.220 0.361 
14.240 0.400 
14.260 0.458 
14.280 0.533 
14.300 0.625 
14.320 0.727 
14.340 0.809 
14.360 0.875 
14.380 0.955 
14.400 1.058 
14.420 1.183 
14.440 1.294 
14.460 1.370 
14.480 1.392 
14.500 1.362 
14.520 1.331 
14.540 1.331 
14.560 1.361 
14.580 1.383 
14.600 1.365 
14.620 1.338 
14.640 1.320 
14.660 1.302 
14.680 1.277 
14.700 1.253 
14.720 1.248 
14.740 1.246 
14.760 1.241 
14.780 1.224 
14.800 1.201 
14.820 1.182 
14.840 1.163 
14.860 1.151 
14.880 1.139 
14.900 1.130 
14.920 1.124 
14.940 1.116 
14.960 1.112 
14.980 1.115 
15.000 1.111 
15.020 1.101 
15.040 1.086 
15.060 1.070 
15.080 1.071 
15.100 1.055 
15.120 1.050 
15.140 1.061 
15.160 1.073 
15.180 1.080 
15.200 1.066 
15.220 1.063 
15.240 1.074 
15.260 1.090 
15.280 1.112 
15.300 1.146 
15.320 1.179 
15.340 1.214 
15.360 1.244 
15.380 1.285 
15.400 1.341 
15.420 1.394 
15.440 1.442 
15.460 1.486 
15.480 1.528 
15.500 1.580 
15.520 1.619 
15.540 1.639 
15.560 1.625 
15.580 1.587 
15.600 1.530 
15.620 1.429 
15.640 1.319 
15.660 1.170 
15.680 0.940 
15.700 0.809 
