# Supplementary material for: Pacing the phasing of leg and arm movements in breaststroke swimming to minimize intra-cyclic velocity fluctuations
Source: PLoS One. 2017 Oct 12;12(10):e0186160. doi: 10.1371/journal.pone.0186160 (PMC5638342; doi:10.1371/journal.pone.0186160)
Supplement: S1 Archive — (ZIP) [file pone.0186160.s003.zip › P8_180_veldata.txt]

% t vx 
0.000 0.319 
0.020 0.503 
0.040 0.924 
0.060 1.305 
0.080 1.509 
0.100 1.595 
0.120 1.639 
0.140 1.674 
0.160 1.695 
0.180 1.698 
0.200 1.682 
0.220 1.647 
0.240 1.603 
0.260 1.537 
0.280 1.427 
0.300 1.306 
0.320 1.187 
0.340 1.078 
0.360 0.978 
0.380 0.879 
0.400 0.771 
0.420 0.661 
0.440 0.570 
0.460 0.509 
0.480 0.439 
0.500 0.347 
0.520 0.285 
0.540 0.252 
0.560 0.223 
0.580 0.196 
0.600 0.206 
0.620 0.261 
0.640 0.309 
0.660 0.325 
0.680 0.357 
0.700 0.452 
0.720 0.591 
0.740 0.732 
0.760 0.860 
0.780 0.965 
0.800 1.075 
0.820 1.204 
0.840 1.371 
0.860 1.542 
0.880 1.671 
0.900 1.707 
0.920 1.640 
0.940 1.536 
0.960 1.461 
0.980 1.451 
1.000 1.461 
1.020 1.469 
1.040 1.470 
1.060 1.462 
1.080 1.452 
1.100 1.422 
1.120 1.382 
1.140 1.348 
1.160 1.329 
1.180 1.310 
1.200 1.286 
1.220 1.279 
1.240 1.287 
1.260 1.291 
1.280 1.269 
1.300 1.227 
1.320 1.202 
1.340 1.199 
1.360 1.181 
1.380 1.155 
1.400 1.132 
1.420 1.118 
1.440 1.117 
1.460 1.118 
1.480 1.111 
1.500 1.099 
1.520 1.077 
1.540 1.068 
1.560 1.056 
1.580 1.039 
1.600 1.046 
1.620 1.051 
1.640 1.066 
1.660 1.072 
1.680 1.080 
1.700 1.091 
1.720 1.099 
1.740 1.128 
1.760 1.172 
1.780 1.222 
1.800 1.255 
1.820 1.286 
1.840 1.333 
1.860 1.385 
1.880 1.442 
1.900 1.515 
1.920 1.588 
1.940 1.637 
1.960 1.652 
1.980 1.637 
2.000 1.600 
2.020 1.547 
2.040 1.478 
2.060 1.386 
2.080 1.266 
2.100 1.144 
2.120 1.040 
2.140 0.942 
2.160 0.843 
2.180 0.740 
2.200 0.651 
2.220 0.581 
2.240 0.511 
2.260 0.439 
2.280 0.367 
2.300 0.320 
2.320 0.288 
2.340 0.258 
2.360 0.240 
2.380 0.219 
2.400 0.212 
2.420 0.224 
2.440 0.289 
2.460 0.381 
2.480 0.490 
2.500 0.625 
2.520 0.760 
2.540 0.890 
2.560 0.993 
2.580 1.101 
2.600 1.227 
2.620 1.367 
2.640 1.512 
2.660 1.607 
2.680 1.610 
2.700 1.544 
2.720 1.463 
2.740 1.428 
2.760 1.436 
2.780 1.448 
2.800 1.457 
2.820 1.453 
2.840 1.434 
2.860 1.408 
2.880 1.387 
2.900 1.370 
2.920 1.348 
2.940 1.316 
2.960 1.288 
2.980 1.267 
3.000 1.246 
3.020 1.233 
3.040 1.232 
3.060 1.232 
3.080 1.233 
3.100 1.225 
3.120 1.202 
3.140 1.177 
3.160 1.157 
3.180 1.154 
3.200 1.141 
3.220 1.124 
3.240 1.117 
3.260 1.111 
3.280 1.098 
3.300 1.065 
3.320 1.049 
3.340 1.045 
3.360 1.036 
3.380 1.036 
3.400 1.030 
3.420 1.036 
3.440 1.039 
3.460 1.052 
3.480 1.065 
3.500 1.060 
3.520 1.073 
3.540 1.095 
3.560 1.133 
3.580 1.167 
3.600 1.213 
3.620 1.268 
3.640 1.314 
3.660 1.360 
3.680 1.399 
3.700 1.447 
3.720 1.496 
3.740 1.546 
3.760 1.577 
3.780 1.583 
3.800 1.566 
3.820 1.522 
3.840 1.461 
3.860 1.372 
3.880 1.285 
3.900 1.196 
3.920 1.104 
3.940 1.003 
3.960 0.887 
3.980 0.781 
4.000 0.702 
4.020 0.620 
4.040 0.522 
4.060 0.422 
4.080 0.336 
4.100 0.263 
4.120 0.191 
4.140 0.169 
4.160 0.194 
4.180 0.209 
4.200 0.229 
4.220 0.273 
4.240 0.359 
4.260 0.484 
4.280 0.617 
4.300 0.729 
4.320 0.782 
4.340 0.861 
4.360 0.980 
4.380 1.133 
4.400 1.280 
4.420 1.424 
4.440 1.538 
4.460 1.553 
4.480 1.506 
4.500 1.453 
4.520 1.452 
4.540 1.476 
4.560 1.461 
4.580 1.412 
4.600 1.376 
4.620 1.367 
4.640 1.380 
4.660 1.388 
4.680 1.382 
4.700 1.373 
4.720 1.360 
4.740 1.345 
4.760 1.307 
4.780 1.279 
4.800 1.255 
4.820 1.241 
4.840 1.235 
4.860 1.217 
4.880 1.180 
4.900 1.099 
4.920 1.053 
4.940 NaN 
4.960 NaN 
4.980 NaN 
5.000 NaN 
5.020 NaN 
5.040 NaN 
5.060 NaN 
5.080 NaN 
5.100 NaN 
5.120 NaN 
5.140 NaN 
5.160 NaN 
5.180 NaN 
5.200 NaN 
5.220 0.342 
5.240 0.385 
5.260 0.759 
5.280 0.955 
5.300 1.028 
5.320 1.048 
5.340 1.055 
5.360 1.069 
5.380 1.103 
5.400 1.132 
5.420 1.138 
5.440 1.154 
5.460 1.185 
5.480 1.234 
5.500 1.279 
5.520 1.308 
5.540 1.344 
5.560 1.386 
5.580 1.459 
5.600 1.547 
5.620 1.613 
5.640 1.649 
5.660 1.646 
5.680 1.622 
5.700 1.582 
5.720 1.538 
5.740 1.495 
5.760 1.435 
5.780 1.339 
5.800 1.231 
5.820 1.122 
5.840 1.010 
5.860 0.906 
5.880 0.820 
5.900 0.757 
5.920 0.694 
5.940 0.607 
5.960 0.510 
5.980 0.415 
6.000 0.352 
6.020 0.314 
6.040 0.286 
6.060 0.269 
6.080 0.235 
6.100 0.217 
6.120 0.234 
6.140 0.278 
6.160 0.326 
6.180 0.345 
6.200 0.403 
6.220 0.544 
6.240 0.738 
6.260 0.902 
6.280 1.004 
6.300 1.081 
6.320 1.186 
6.340 1.343 
6.360 1.514 
6.380 1.649 
6.400 1.654 
6.420 1.560 
6.440 1.470 
6.460 1.458 
6.480 1.499 
6.500 1.519 
6.520 1.497 
6.540 1.451 
6.560 1.411 
6.580 1.388 
6.600 1.387 
6.620 1.387 
6.640 1.374 
6.660 1.358 
6.680 1.331 
6.700 1.304 
6.720 1.285 
6.740 1.276 
6.760 1.271 
6.780 1.255 
6.800 1.235 
6.820 1.219 
6.840 1.207 
6.860 1.198 
6.880 1.184 
6.900 1.164 
6.920 1.155 
6.940 1.149 
6.960 1.145 
6.980 1.135 
7.000 1.116 
7.020 1.101 
7.040 1.078 
7.060 1.072 
7.080 1.062 
7.100 1.058 
7.120 1.048 
7.140 1.039 
7.160 1.043 
7.180 1.039 
7.200 1.049 
7.220 1.059 
7.240 1.082 
7.260 1.096 
7.280 1.096 
7.300 1.120 
7.320 1.161 
7.340 1.205 
7.360 1.246 
7.380 1.275 
7.400 1.321 
7.420 1.371 
7.440 1.430 
7.460 1.491 
7.480 1.545 
7.500 1.611 
7.520 1.670 
7.540 1.700 
7.560 1.690 
7.580 1.667 
7.600 1.617 
7.620 1.537 
7.640 1.441 
7.660 1.344 
7.680 1.246 
7.700 1.136 
7.720 1.030 
7.740 0.927 
7.760 0.830 
7.780 0.746 
7.800 0.669 
7.820 0.565 
7.840 0.461 
7.860 0.386 
7.880 0.354 
7.900 0.341 
7.920 0.333 
7.940 0.317 
7.960 0.304 
7.980 0.303 
8.000 0.317 
8.020 0.338 
8.040 0.361 
8.060 0.419 
8.080 0.486 
8.100 0.574 
8.120 0.668 
8.140 0.756 
8.160 0.853 
8.180 0.962 
8.200 1.105 
8.220 1.265 
8.240 1.422 
8.260 1.558 
8.280 1.636 
8.300 1.637 
8.320 1.581 
8.340 1.527 
8.360 1.507 
8.380 1.503 
8.400 1.475 
8.420 1.447 
8.440 1.441 
8.460 1.447 
8.480 1.441 
8.500 1.421 
8.520 1.394 
8.540 1.364 
8.560 1.346 
8.580 1.350 
8.600 1.351 
8.620 1.329 
8.640 1.308 
8.660 1.290 
8.680 1.264 
8.700 1.232 
8.720 1.217 
8.740 1.218 
8.760 1.218 
8.780 1.210 
8.800 1.199 
8.820 1.194 
8.840 1.183 
8.860 1.163 
8.880 1.145 
8.900 1.131 
8.920 1.131 
8.940 1.123 
8.960 1.097 
8.980 1.084 
9.000 1.079 
9.020 1.075 
9.040 1.074 
9.060 1.069 
9.080 1.084 
9.100 1.080 
9.120 1.071 
9.140 1.077 
9.160 1.110 
9.180 1.155 
9.200 1.173 
9.220 1.195 
9.240 1.213 
9.260 1.241 
9.280 1.277 
9.300 1.327 
9.320 1.395 
9.340 1.454 
9.360 1.510 
9.380 1.571 
9.400 1.631 
9.420 1.682 
9.440 1.699 
9.460 1.680 
9.480 1.634 
9.500 1.565 
9.520 1.486 
9.540 1.386 
9.560 1.285 
9.580 1.183 
9.600 1.091 
9.620 1.007 
9.640 0.904 
9.660 0.775 
9.680 0.652 
9.700 0.575 
9.720 0.514 
9.740 0.451 
9.760 0.395 
9.780 0.357 
9.800 0.292 
9.820 0.226 
9.840 0.201 
9.860 0.223 
9.880 0.242 
9.900 0.252 
9.920 0.295 
9.940 0.392 
9.960 0.545 
9.980 0.692 
10.000 0.804 
10.020 0.893 
10.040 0.983 
10.060 1.132 
10.080 1.316 
10.100 1.462 
10.120 1.529 
10.140 1.518 
10.160 1.508 
10.180 1.499 
10.200 1.491 
10.220 1.505 
10.240 1.495 
10.260 1.412 
10.280 1.350 
10.300 NaN 
10.320 NaN 
10.340 NaN 
10.360 0.422 
10.380 0.849 
10.400 1.219 
10.420 1.329 
10.440 1.300 
10.460 1.256 
10.480 1.249 
10.500 1.246 
10.520 1.242 
10.540 1.251 
10.560 1.234 
10.580 1.215 
10.600 1.196 
10.620 1.191 
10.640 1.169 
10.660 1.135 
10.680 1.117 
10.700 1.116 
10.720 1.114 
10.740 1.100 
10.760 1.085 
10.780 1.062 
10.800 1.047 
10.820 1.037 
10.840 1.028 
10.860 1.019 
10.880 1.002 
10.900 1.003 
10.920 1.013 
10.940 1.026 
10.960 1.043 
10.980 1.046 
11.000 1.061 
11.020 1.066 
11.040 1.084 
11.060 1.123 
11.080 1.160 
11.100 1.198 
11.120 1.234 
11.140 1.276 
11.160 1.322 
11.180 1.356 
11.200 1.393 
11.220 1.443 
11.240 1.509 
11.260 1.587 
11.280 1.641 
11.300 1.655 
11.320 1.635 
11.340 1.589 
11.360 1.520 
11.380 1.418 
11.400 1.313 
11.420 1.223 
11.440 1.136 
11.460 1.042 
11.480 0.945 
11.500 0.850 
11.520 0.755 
11.540 0.650 
11.560 0.558 
11.580 0.490 
11.600 0.419 
11.620 0.344 
11.640 0.285 
11.660 0.250 
11.680 0.224 
11.700 0.208 
11.720 0.209 
11.740 0.220 
11.760 0.239 
11.780 0.261 
11.800 0.320 
11.820 0.423 
11.840 0.563 
11.860 0.735 
11.880 0.874 
11.900 0.984 
11.920 1.064 
11.940 1.153 
11.960 1.310 
11.980 1.483 
12.000 1.619 
12.020 1.637 
12.040 1.558 
12.060 1.473 
12.080 1.442 
12.100 1.464 
12.120 1.472 
12.140 1.443 
12.160 1.399 
12.180 1.375 
12.200 1.377 
12.220 1.379 
12.240 1.373 
12.260 1.355 
12.280 1.342 
12.300 1.327 
12.320 1.310 
12.340 1.298 
12.360 1.280 
12.380 1.264 
12.400 1.246 
12.420 1.237 
12.440 1.239 
12.460 1.241 
12.480 1.233 
12.500 1.204 
12.520 1.177 
12.540 1.160 
12.560 1.158 
12.580 1.161 
12.600 1.156 
12.620 1.142 
12.640 1.130 
12.660 1.119 
12.680 1.102 
12.700 1.090 
12.720 1.077 
12.740 1.073 
12.760 1.062 
12.780 1.046 
12.800 1.046 
12.820 1.051 
12.840 1.055 
12.860 1.057 
12.880 1.054 
12.900 1.064 
12.920 1.082 
12.940 1.104 
12.960 1.127 
12.980 1.147 
13.000 1.189 
13.020 1.242 
13.040 1.293 
13.060 1.339 
13.080 1.396 
13.100 1.464 
13.120 1.526 
13.140 1.581 
13.160 1.632 
13.180 1.681 
13.200 1.713 
13.220 1.697 
13.240 1.632 
13.260 1.550 
13.280 1.471 
13.300 1.386 
13.320 1.287 
13.340 1.194 
13.360 1.105 
13.380 1.016 
13.400 0.923 
13.420 0.836 
13.440 0.751 
13.460 0.666 
13.480 0.583 
13.500 0.492 
13.520 0.414 
13.540 0.348 
13.560 0.316 
13.580 0.300 
13.600 0.297 
13.620 0.299 
13.640 0.282 
13.660 0.286 
13.680 0.293 
13.700 0.326 
13.720 0.383 
13.740 0.476 
13.760 0.600 
13.780 0.718 
13.800 0.838 
13.820 0.930 
13.840 1.014 
13.860 1.118 
13.880 1.268 
13.900 1.449 
13.920 1.571 
13.940 1.595 
13.960 1.508 
13.980 1.405 
14.000 1.388 
14.020 1.436 
14.040 1.483 
14.060 1.469 
14.080 1.452 
14.100 1.451 
14.120 1.446 
14.140 1.428 
14.160 1.398 
14.180 1.372 
14.200 1.347 
14.220 1.337 
14.240 1.333 
14.260 1.321 
14.280 1.300 
14.300 1.283 
14.320 1.264 
14.340 1.242 
14.360 1.219 
14.380 1.208 
14.400 1.215 
14.420 1.221 
14.440 1.225 
14.460 1.213 
14.480 1.209 
14.500 1.213 
14.520 1.212 
14.540 1.191 
14.560 1.164 
14.580 1.148 
14.600 1.130 
14.620 1.119 
14.640 1.101 
14.660 1.097 
14.680 1.095 
14.700 1.093 
14.720 1.101 
14.740 1.104 
14.760 1.109 
14.780 1.125 
14.800 1.145 
14.820 1.160 
14.840 1.181 
14.860 1.219 
14.880 1.263 
14.900 1.305 
14.920 1.344 
14.940 1.395 
14.960 1.450 
14.980 1.498 
15.000 1.537 
15.020 1.564 
15.040 1.608 
15.060 1.644 
15.080 1.654 
15.100 1.619 
15.120 1.522 
15.140 1.349 
15.160 1.237 
