# Supplementary material for: Pacing the phasing of leg and arm movements in breaststroke swimming to minimize intra-cyclic velocity fluctuations
Source: PLoS One. 2017 Oct 12;12(10):e0186160. doi: 10.1371/journal.pone.0186160 (PMC5638342; doi:10.1371/journal.pone.0186160)
Supplement: S1 Archive — (ZIP) [file pone.0186160.s003.zip › P8_225_veldata.txt]

% t vx 
0.000 0.280 
0.020 0.311 
0.040 0.547 
0.060 0.847 
0.080 0.948 
0.100 0.956 
0.120 0.976 
0.140 0.984 
0.160 0.955 
0.180 0.910 
0.200 0.903 
0.220 0.933 
0.240 0.946 
0.260 0.931 
0.280 0.915 
0.300 0.926 
0.320 0.952 
0.340 0.962 
0.360 0.969 
0.380 0.994 
0.400 1.027 
0.420 1.062 
0.440 1.084 
0.460 1.127 
0.480 1.190 
0.500 1.253 
0.520 1.310 
0.540 1.358 
0.560 1.397 
0.580 1.432 
0.600 1.450 
0.620 1.434 
0.640 1.383 
0.660 1.338 
0.680 1.334 
0.700 1.307 
0.720 1.228 
0.740 1.099 
0.760 0.957 
0.780 0.831 
0.800 0.730 
0.820 0.660 
0.840 0.567 
0.860 0.451 
0.880 0.352 
0.900 0.280 
0.920 0.216 
0.940 0.137 
0.960 0.077 
0.980 0.045 
1.000 0.049 
1.020 0.073 
1.040 0.111 
1.060 0.206 
1.080 0.377 
1.100 0.607 
1.120 0.794 
1.140 0.887 
1.160 0.965 
1.180 1.086 
1.200 1.277 
1.220 1.449 
1.240 1.556 
1.260 1.580 
1.280 1.526 
1.300 1.435 
1.320 1.353 
1.340 1.320 
1.360 1.318 
1.380 1.333 
1.400 1.339 
1.420 1.327 
1.440 1.301 
1.460 1.272 
1.480 1.250 
1.500 1.235 
1.520 1.225 
1.540 1.206 
1.560 1.179 
1.580 1.157 
1.600 1.138 
1.620 1.130 
1.640 1.122 
1.660 1.107 
1.680 1.090 
1.700 1.066 
1.720 1.064 
1.740 1.055 
1.760 1.044 
1.780 1.035 
1.800 1.029 
1.820 1.026 
1.840 1.014 
1.860 0.999 
1.880 0.979 
1.900 0.957 
1.920 0.941 
1.940 0.942 
1.960 0.942 
1.980 0.939 
2.000 0.916 
2.020 0.899 
2.040 0.892 
2.060 0.882 
2.080 0.873 
2.100 0.862 
2.120 0.872 
2.140 0.887 
2.160 0.897 
2.180 0.902 
2.200 0.910 
2.220 0.924 
2.240 0.944 
2.260 0.965 
2.280 0.989 
2.300 1.018 
2.320 1.058 
2.340 1.105 
2.360 1.150 
2.380 1.199 
2.400 1.260 
2.420 1.334 
2.440 1.400 
2.460 1.442 
2.480 1.479 
2.500 1.512 
2.520 1.524 
2.540 1.501 
2.560 1.454 
2.580 1.392 
2.600 1.294 
2.620 1.169 
2.640 1.035 
2.660 0.918 
2.680 0.815 
2.700 0.719 
2.720 0.642 
2.740 0.541 
2.760 0.428 
2.780 0.314 
2.800 0.213 
2.820 0.159 
2.840 0.129 
2.860 0.124 
2.880 0.117 
2.900 0.106 
2.920 0.128 
2.940 0.210 
2.960 0.362 
2.980 0.555 
3.000 0.731 
3.020 0.835 
3.040 0.897 
3.060 0.982 
3.080 1.136 
3.100 1.337 
3.120 1.493 
3.140 1.544 
3.160 1.509 
3.180 1.448 
3.200 1.429 
3.220 1.442 
3.240 1.441 
3.260 1.420 
3.280 1.382 
3.300 1.352 
3.320 1.328 
3.340 1.301 
3.360 1.276 
3.380 1.260 
3.400 1.256 
3.420 1.257 
3.440 1.249 
3.460 1.229 
3.480 1.203 
3.500 1.175 
3.520 1.153 
3.540 1.139 
3.560 1.122 
3.580 1.110 
3.600 1.105 
3.620 1.094 
3.640 1.075 
3.660 1.051 
3.680 1.044 
3.700 1.039 
3.720 1.027 
3.740 1.016 
3.760 1.001 
3.780 0.982 
3.800 0.957 
3.820 0.953 
3.840 0.951 
3.860 0.938 
3.880 0.914 
3.900 0.901 
3.920 0.905 
3.940 0.895 
3.960 0.887 
3.980 0.886 
4.000 0.887 
4.020 0.898 
4.040 0.911 
4.060 0.932 
4.080 0.959 
4.100 0.985 
4.120 1.021 
4.140 1.049 
4.160 1.093 
4.180 1.144 
4.200 1.185 
4.220 1.236 
4.240 1.299 
4.260 1.371 
4.280 1.429 
4.300 1.473 
4.320 1.497 
4.340 1.497 
4.360 1.472 
4.380 1.436 
4.400 1.400 
4.420 1.347 
4.440 1.282 
4.460 1.191 
4.480 1.082 
4.500 0.959 
4.520 0.822 
4.540 0.695 
4.560 0.576 
4.580 0.482 
4.600 0.403 
4.620 0.337 
4.640 0.270 
4.660 0.214 
4.680 0.167 
4.700 0.111 
4.720 0.068 
4.740 0.056 
4.760 0.162 
4.780 0.376 
4.800 0.625 
4.820 0.797 
4.840 0.835 
4.860 0.854 
4.880 0.911 
4.900 1.045 
4.920 1.219 
4.940 1.396 
4.960 1.513 
4.980 1.503 
5.000 1.419 
5.020 1.349 
5.040 1.339 
5.060 1.354 
5.080 1.371 
5.100 1.370 
5.120 1.360 
5.140 1.340 
5.160 1.320 
5.180 1.303 
5.200 1.281 
5.220 1.255 
5.240 1.258 
5.260 1.269 
5.280 1.291 
5.300 1.301 
5.320 1.254 
5.340 1.184 
5.360 1.133 
5.380 1.123 
5.400 0.247 
5.420 0.795 
5.440 1.079 
5.460 1.146 
5.480 1.130 
5.500 1.118 
5.520 1.116 
5.540 1.104 
5.560 1.089 
5.580 1.073 
5.600 1.056 
5.620 1.047 
5.640 1.037 
5.660 1.019 
5.680 0.992 
5.700 0.979 
5.720 0.979 
5.740 0.975 
5.760 0.970 
5.780 0.971 
5.800 0.979 
5.820 0.976 
5.840 0.987 
5.860 1.026 
5.880 1.067 
5.900 1.103 
5.920 1.131 
5.940 1.174 
5.960 1.228 
5.980 1.281 
6.000 1.336 
6.020 1.387 
6.040 1.451 
6.060 1.521 
6.080 1.579 
6.100 1.608 
6.120 1.612 
6.140 1.605 
6.160 1.582 
6.180 1.540 
6.200 1.470 
6.220 1.380 
6.240 1.268 
6.260 1.135 
6.280 1.001 
6.300 0.861 
6.320 0.725 
6.340 0.605 
6.360 0.492 
6.380 0.389 
6.400 0.289 
6.420 0.192 
6.440 0.106 
6.460 0.050 
6.480 0.032 
6.500 0.030 
6.520 0.020 
6.540 0.037 
6.560 0.132 
6.580 0.320 
6.600 0.580 
6.620 0.822 
6.640 0.957 
6.660 1.006 
6.680 1.068 
6.700 1.227 
6.720 1.437 
6.740 1.608 
6.760 1.680 
6.780 1.628 
6.800 1.527 
6.820 1.441 
6.840 1.415 
6.860 1.426 
6.880 1.430 
6.900 1.422 
6.920 1.400 
6.940 1.392 
6.960 1.397 
6.980 1.385 
7.000 1.353 
7.020 1.322 
7.040 1.308 
7.060 1.302 
7.080 1.292 
7.100 1.279 
7.120 1.274 
7.140 1.274 
7.160 1.264 
7.180 1.246 
7.200 1.222 
7.220 1.208 
7.240 1.208 
7.260 1.209 
7.280 1.195 
7.300 1.167 
7.320 1.152 
7.340 1.138 
7.360 1.122 
7.380 1.109 
7.400 1.092 
7.420 1.080 
7.440 1.055 
7.460 1.042 
7.480 1.033 
7.500 1.024 
7.520 1.013 
7.540 1.000 
7.560 0.991 
7.580 0.986 
7.600 0.988 
7.620 0.993 
7.640 1.004 
7.660 1.010 
7.680 1.008 
7.700 1.004 
7.720 1.006 
7.740 1.020 
7.760 1.055 
7.780 1.086 
7.800 1.118 
7.820 1.146 
7.840 1.180 
7.860 1.218 
7.880 1.258 
7.900 1.318 
7.920 1.391 
7.940 1.462 
7.960 1.538 
7.980 1.602 
8.000 1.634 
8.020 1.627 
8.040 1.593 
8.060 1.538 
8.080 1.448 
8.100 1.333 
8.120 1.201 
8.140 1.058 
8.160 0.938 
8.180 0.831 
8.200 0.720 
8.220 0.614 
8.240 0.526 
8.260 0.436 
8.280 0.316 
8.300 0.216 
8.320 0.164 
8.340 0.131 
8.360 0.096 
8.380 0.063 
8.400 0.057 
8.420 0.136 
8.440 0.330 
8.460 0.584 
8.480 0.804 
8.500 0.941 
8.520 1.020 
8.540 1.089 
8.560 1.212 
8.580 1.405 
8.600 1.594 
8.620 1.678 
8.640 1.642 
8.660 1.557 
8.680 1.499 
8.700 1.480 
8.720 1.475 
8.740 1.460 
8.760 1.437 
8.780 1.412 
8.800 1.381 
8.820 1.360 
8.840 1.354 
8.860 1.360 
8.880 1.354 
8.900 1.331 
8.920 1.311 
8.940 1.293 
8.960 1.268 
8.980 1.235 
9.000 1.208 
9.020 1.192 
9.040 1.182 
9.060 1.170 
9.080 1.144 
9.100 1.125 
9.120 1.105 
9.140 1.102 
9.160 1.100 
9.180 1.096 
9.200 1.091 
9.220 1.079 
9.240 1.069 
9.260 1.067 
9.280 1.060 
9.300 1.063 
9.320 1.046 
9.340 1.015 
9.360 1.008 
9.380 1.001 
9.400 1.011 
9.420 1.002 
9.440 1.017 
9.460 1.049 
9.480 1.063 
9.500 1.093 
9.520 1.104 
9.540 1.110 
9.560 1.087 
9.580 1.089 
9.600 1.122 
9.620 1.191 
9.640 1.310 
9.660 1.393 
9.680 1.429 
9.700 1.399 
9.720 1.448 
9.740 1.556 
9.760 1.636 
9.780 1.669 
9.800 1.654 
9.820 1.630 
9.840 1.568 
9.860 1.493 
9.880 1.424 
9.900 1.332 
9.920 1.223 
9.940 1.106 
9.960 1.000 
9.980 0.895 
10.000 0.783 
10.020 0.684 
10.040 0.590 
10.060 0.496 
10.080 0.416 
10.100 0.383 
10.120 0.322 
10.140 0.226 
10.160 0.117 
10.180 0.053 
10.200 0.032 
10.220 0.034 
10.240 0.151 
10.260 0.363 
10.280 0.623 
10.300 0.825 
10.320 0.911 
10.340 0.916 
10.360 0.936 
10.380 1.074 
10.400 1.285 
10.420 1.468 
10.440 1.535 
10.460 1.491 
10.480 1.420 
10.500 1.364 
10.520 1.372 
10.540 1.429 
10.560 1.459 
10.580 1.464 
10.600 1.423 
10.620 1.384 
10.640 1.372 
10.660 1.373 
10.680 1.350 
10.700 1.322 
10.720 1.293 
10.740 1.275 
10.760 1.267 
10.780 1.264 
10.800 1.257 
10.820 1.228 
10.840 1.201 
10.860 1.175 
10.880 1.159 
10.900 1.147 
10.920 1.133 
10.940 1.121 
10.960 1.107 
10.980 1.100 
11.000 1.084 
11.020 1.066 
11.040 1.046 
11.060 1.031 
11.080 1.021 
11.100 1.012 
11.120 1.013 
11.140 1.007 
11.160 0.996 
11.180 0.985 
11.200 0.980 
11.220 0.973 
11.240 0.951 
11.260 0.940 
11.280 0.937 
11.300 0.924 
11.320 0.910 
11.340 0.900 
11.360 0.901 
11.380 0.896 
11.400 0.884 
11.420 0.885 
11.440 0.888 
11.460 0.898 
11.480 0.899 
11.500 0.902 
11.520 0.909 
11.540 0.920 
11.560 0.944 
11.580 0.965 
11.600 0.986 
11.620 1.004 
11.640 1.040 
11.660 1.089 
11.680 1.130 
11.700 1.172 
11.720 1.227 
11.740 1.293 
11.760 1.352 
11.780 1.394 
11.800 1.421 
11.820 1.459 
11.840 1.496 
11.860 1.504 
11.880 1.463 
11.900 1.394 
11.920 1.322 
11.940 1.250 
11.960 1.163 
11.980 1.057 
12.000 0.944 
12.020 0.840 
12.040 0.750 
12.060 0.661 
12.080 0.571 
12.100 0.466 
12.120 0.358 
12.140 0.262 
12.160 0.186 
12.180 0.135 
12.200 0.094 
12.220 0.075 
12.240 0.056 
12.260 0.037 
12.280 0.065 
12.300 0.145 
12.320 0.295 
12.340 0.483 
12.360 0.674 
12.380 0.818 
12.400 0.893 
12.420 0.967 
12.440 1.081 
12.460 1.238 
12.480 1.379 
12.500 1.469 
12.520 1.481 
12.540 1.417 
12.560 1.335 
12.580 1.296 
12.600 1.324 
12.620 1.366 
12.640 1.386 
12.660 1.385 
12.680 1.369 
12.700 1.345 
12.720 1.308 
12.740 1.265 
12.760 1.226 
12.780 1.203 
12.800 1.205 
12.820 1.210 
12.840 1.204 
12.860 1.180 
12.880 1.150 
12.900 1.131 
12.920 1.124 
12.940 1.114 
12.960 1.103 
12.980 1.089 
13.000 1.072 
13.020 1.062 
13.040 1.049 
13.060 1.048 
13.080 1.039 
13.100 1.024 
13.120 1.011 
13.140 0.997 
13.160 0.997 
13.180 0.989 
13.200 0.975 
13.220 0.963 
13.240 0.951 
13.260 0.948 
13.280 0.936 
13.300 0.929 
13.320 0.923 
13.340 0.915 
13.360 0.915 
13.380 0.899 
13.400 0.888 
13.420 0.884 
13.440 0.882 
13.460 0.892 
13.480 0.908 
13.500 0.929 
13.520 0.952 
13.540 0.965 
13.560 0.994 
13.580 1.032 
13.600 1.073 
13.620 1.114 
13.640 1.163 
13.660 1.226 
13.680 1.288 
13.700 1.344 
13.720 1.395 
13.740 1.442 
13.760 1.476 
13.780 1.500 
13.800 1.523 
13.820 1.530 
13.840 1.506 
13.860 1.450 
13.880 1.363 
13.900 1.255 
13.920 1.134 
13.940 1.016 
13.960 0.911 
13.980 0.796 
14.000 0.679 
14.020 0.581 
14.040 0.498 
14.060 0.429 
14.080 0.339 
14.100 0.244 
14.120 0.169 
14.140 0.116 
14.160 0.087 
14.180 0.049 
14.200 0.028 
14.220 0.058 
14.240 0.185 
14.260 0.393 
14.280 0.603 
14.300 0.745 
14.320 0.838 
14.340 0.933 
14.360 1.070 
14.380 1.242 
14.400 1.407 
14.420 1.537 
14.440 1.590 
14.460 1.575 
14.480 1.511 
14.500 1.440 
14.520 1.409 
14.540 1.420 
14.560 1.444 
14.580 1.454 
14.600 1.428 
14.620 1.380 
14.640 1.334 
14.660 1.316 
14.680 1.314 
14.700 1.307 
14.720 1.295 
14.740 1.288 
14.760 1.282 
14.780 1.253 
14.800 1.219 
14.820 1.194 
14.840 1.175 
14.860 1.160 
14.880 1.146 
14.900 1.137 
14.920 1.122 
14.940 1.101 
14.960 1.095 
14.980 1.093 
15.000 1.090 
15.020 1.098 
15.040 1.083 
15.060 1.057 
15.080 1.037 
15.100 1.042 
15.120 1.046 
15.140 1.032 
15.160 1.017 
15.180 0.994 
15.200 0.976 
15.220 0.965 
15.240 0.979 
15.260 0.968 
15.280 0.943 
15.300 0.939 
15.320 0.937 
15.340 0.942 
15.360 0.924 
15.380 0.901 
15.400 0.907 
15.420 0.929 
15.440 0.976 
15.460 0.974 
15.480 0.967 
15.500 0.986 
15.520 1.016 
15.540 1.073 
15.560 1.094 
15.580 1.143 
15.600 1.209 
15.620 1.273 
15.640 1.320 
15.660 1.329 
15.680 1.339 
