# Supplementary material for: Pacing the phasing of leg and arm movements in breaststroke swimming to minimize intra-cyclic velocity fluctuations
Source: PLoS One. 2017 Oct 12;12(10):e0186160. doi: 10.1371/journal.pone.0186160 (PMC5638342; doi:10.1371/journal.pone.0186160)
Supplement: S1 Archive — (ZIP) [file pone.0186160.s003.zip › P8_270_veldata.txt]

% t vx 
0.000 1.836 
0.020 1.571 
0.040 1.308 
0.060 1.329 
0.080 1.326 
0.100 1.286 
0.120 1.231 
0.140 1.181 
0.160 1.160 
0.180 1.138 
0.200 1.133 
0.220 1.139 
0.240 1.134 
0.260 1.130 
0.280 1.113 
0.300 1.097 
0.320 1.082 
0.340 1.066 
0.360 1.059 
0.380 1.044 
0.400 1.034 
0.420 1.025 
0.440 1.012 
0.460 1.009 
0.480 1.009 
0.500 0.991 
0.520 0.960 
0.540 0.929 
0.560 0.920 
0.580 0.921 
0.600 0.916 
0.620 0.920 
0.640 0.925 
0.660 0.919 
0.680 0.913 
0.700 0.912 
0.720 0.923 
0.740 0.940 
0.760 0.951 
0.780 0.961 
0.800 0.978 
0.820 1.005 
0.840 1.032 
0.860 1.060 
0.880 1.096 
0.900 1.141 
0.920 1.189 
0.940 1.238 
0.960 1.300 
0.980 1.364 
1.000 1.423 
1.020 1.473 
1.040 1.504 
1.060 1.499 
1.080 1.457 
1.100 1.394 
1.120 1.318 
1.140 1.221 
1.160 1.126 
1.180 1.034 
1.200 0.931 
1.220 0.814 
1.240 0.697 
1.260 0.580 
1.280 0.464 
1.300 0.343 
1.320 0.241 
1.340 0.143 
1.360 0.054 
1.380 0.006 
1.400 -0.009 
1.420 0.010 
1.440 0.037 
1.460 0.100 
1.480 0.225 
1.500 0.417 
1.520 0.622 
1.540 0.773 
1.560 0.886 
1.580 0.985 
1.600 1.105 
1.620 1.248 
1.640 1.389 
1.660 1.500 
1.680 1.518 
1.700 1.462 
1.720 1.396 
1.740 1.367 
1.760 1.376 
1.780 1.378 
1.800 1.365 
1.820 1.332 
1.840 1.298 
1.860 1.289 
1.880 1.305 
1.900 1.312 
1.920 1.285 
1.940 1.247 
1.960 1.222 
1.980 1.203 
2.000 1.183 
2.020 1.169 
2.040 1.157 
2.060 1.144 
2.080 1.124 
2.100 1.110 
2.120 1.103 
2.140 1.086 
2.160 1.066 
2.180 1.043 
2.200 1.035 
2.220 1.027 
2.240 1.020 
2.260 1.014 
2.280 1.003 
2.300 0.993 
2.320 0.975 
2.340 0.955 
2.360 0.940 
2.380 0.939 
2.400 0.937 
2.420 0.930 
2.440 0.910 
2.460 0.890 
2.480 0.885 
2.500 0.893 
2.520 0.912 
2.540 0.920 
2.560 0.921 
2.580 0.929 
2.600 0.938 
2.620 0.951 
2.640 0.957 
2.660 0.979 
2.680 1.033 
2.700 1.088 
2.720 1.137 
2.740 1.178 
2.760 1.232 
2.780 1.304 
2.800 1.378 
2.820 1.443 
2.840 1.495 
2.860 1.526 
2.880 1.529 
2.900 1.499 
2.920 1.443 
2.940 1.363 
2.960 1.274 
2.980 1.199 
3.000 1.124 
3.020 1.016 
3.040 0.886 
3.060 0.761 
3.080 0.656 
3.100 0.558 
3.120 0.457 
3.140 0.364 
3.160 0.274 
3.180 0.194 
3.200 0.119 
3.220 0.053 
3.240 0.015 
3.260 0.001 
3.280 0.006 
3.300 0.076 
3.320 0.234 
3.340 0.458 
3.360 0.670 
3.380 0.839 
3.400 0.949 
3.420 1.035 
3.440 1.172 
3.460 1.348 
3.480 1.507 
3.500 1.560 
3.520 1.524 
3.540 1.451 
3.560 1.381 
3.580 1.352 
3.600 1.352 
3.620 1.354 
3.640 1.344 
3.660 1.316 
3.680 1.295 
3.700 1.287 
3.720 1.288 
3.740 1.275 
3.760 1.245 
3.780 1.220 
3.800 1.212 
3.820 1.205 
3.840 1.183 
3.860 1.162 
3.880 1.149 
3.900 1.139 
3.920 1.123 
3.940 1.105 
3.960 1.099 
3.980 1.097 
4.000 1.086 
4.020 1.081 
4.040 1.069 
4.060 1.069 
4.080 1.060 
4.100 1.034 
4.120 1.007 
4.140 0.985 
4.160 0.980 
4.180 0.973 
4.200 0.976 
4.220 0.975 
4.240 0.953 
4.260 0.917 
4.280 0.894 
4.300 0.891 
4.320 0.890 
4.340 0.888 
4.360 0.884 
4.380 0.869 
4.400 0.853 
4.420 0.837 
4.440 0.832 
4.460 0.850 
4.480 0.884 
4.500 0.902 
4.520 0.890 
4.540 0.886 
4.560 0.926 
4.580 0.985 
4.600 1.036 
4.620 1.074 
4.640 1.109 
4.660 1.163 
4.680 1.209 
4.700 1.250 
4.720 1.296 
4.740 1.353 
4.760 1.415 
4.780 1.455 
4.800 1.476 
4.820 1.476 
4.840 1.425 
4.860 1.352 
4.880 1.264 
4.900 1.172 
4.920 1.075 
4.940 0.989 
4.960 0.916 
4.980 0.832 
5.000 0.747 
5.020 0.662 
5.040 0.581 
5.060 0.471 
5.080 0.376 
5.100 0.276 
5.120 0.188 
5.140 0.109 
5.160 0.045 
5.180 0.025 
5.200 0.051 
5.220 0.190 
5.240 0.403 
5.260 0.615 
5.280 0.745 
5.300 0.782 
5.320 0.816 
5.340 0.935 
5.360 1.153 
5.380 1.346 
5.400 1.404 
5.420 1.646 
5.440 1.621 
5.460 1.516 
5.480 1.432 
5.500 1.379 
5.520 1.392 
5.540 1.412 
5.560 1.423 
5.580 1.409 
5.600 1.377 
5.620 1.361 
5.640 1.342 
5.660 1.303 
5.680 1.268 
5.700 1.244 
5.720 1.231 
5.740 1.210 
5.760 1.195 
5.780 1.198 
5.800 1.195 
5.820 1.181 
5.840 1.150 
5.860 1.121 
5.880 1.103 
5.900 1.096 
5.920 1.096 
5.940 1.089 
5.960 1.073 
5.980 1.056 
6.000 1.052 
6.020 1.048 
6.040 1.039 
6.060 1.026 
6.080 1.016 
6.100 1.004 
6.120 0.990 
6.140 0.978 
6.160 0.966 
6.180 0.949 
6.200 0.925 
6.220 0.914 
6.240 0.912 
6.260 0.918 
6.280 0.921 
6.300 0.918 
6.320 0.923 
6.340 0.932 
6.360 0.954 
6.380 0.981 
6.400 0.997 
6.420 1.024 
6.440 1.046 
6.460 1.079 
6.480 1.120 
6.500 1.157 
6.520 1.212 
6.540 1.268 
6.560 1.336 
6.580 1.396 
6.600 1.457 
6.620 1.518 
6.640 1.569 
6.660 1.594 
6.680 1.588 
6.700 1.556 
6.720 1.491 
6.740 1.403 
6.760 1.301 
6.780 1.197 
6.800 1.092 
6.820 0.986 
6.840 0.881 
6.860 0.785 
6.880 0.687 
6.900 0.576 
6.920 0.464 
6.940 0.357 
6.960 0.265 
6.980 0.194 
7.000 0.147 
7.020 0.109 
7.040 0.062 
7.060 0.030 
7.080 0.045 
7.100 0.158 
7.120 0.365 
7.140 0.602 
7.160 0.809 
7.180 0.931 
7.200 1.021 
7.220 1.114 
7.240 1.231 
7.260 1.381 
7.280 1.506 
7.300 1.572 
7.320 1.535 
7.340 1.445 
7.360 1.379 
7.380 1.365 
7.400 1.382 
7.420 1.401 
7.440 1.413 
7.460 1.418 
7.480 1.397 
7.500 1.349 
7.520 1.303 
7.540 1.282 
7.560 1.276 
7.580 1.264 
7.600 1.255 
7.620 1.257 
7.640 1.252 
7.660 1.224 
7.680 1.195 
7.700 1.178 
7.720 1.163 
7.740 1.139 
7.760 1.122 
7.780 1.116 
7.800 1.108 
7.820 1.099 
7.840 1.082 
7.860 1.074 
7.880 1.058 
7.900 1.041 
7.920 1.028 
7.940 1.006 
7.960 0.993 
7.980 0.985 
8.000 0.982 
8.020 0.981 
8.040 0.962 
8.060 0.931 
8.080 0.913 
8.100 0.905 
8.120 0.905 
8.140 0.902 
8.160 0.898 
8.180 0.892 
8.200 0.878 
8.220 0.867 
8.240 0.870 
8.260 0.875 
8.280 0.894 
8.300 0.917 
8.320 0.944 
8.340 0.972 
8.360 0.997 
8.380 1.030 
8.400 1.075 
8.420 1.138 
8.440 1.201 
8.460 1.264 
8.480 1.329 
8.500 1.383 
8.520 1.423 
8.540 1.463 
8.560 1.508 
8.580 1.528 
8.600 1.495 
8.620 1.436 
8.640 1.376 
8.660 1.304 
8.680 1.214 
8.700 1.098 
8.720 0.967 
8.740 0.838 
8.760 0.721 
8.780 0.623 
8.800 0.523 
8.820 0.417 
8.840 0.326 
8.860 0.246 
8.880 0.168 
8.900 0.094 
8.920 0.038 
8.940 0.014 
8.960 0.035 
8.980 0.137 
9.000 0.315 
9.020 0.523 
9.040 0.677 
9.060 0.751 
9.080 0.801 
9.100 0.876 
9.120 1.034 
9.140 1.233 
9.160 1.418 
9.180 1.545 
9.200 1.548 
9.220 1.469 
9.240 1.377 
9.260 1.352 
9.280 1.373 
9.300 1.373 
9.320 1.359 
9.340 1.342 
9.360 1.319 
9.380 1.285 
9.400 1.264 
9.420 1.270 
9.440 1.262 
9.460 1.237 
9.480 1.227 
9.500 1.215 
9.520 1.190 
9.540 1.146 
9.560 1.117 
9.580 1.110 
9.600 1.095 
9.620 1.088 
9.640 1.080 
9.660 1.076 
9.680 1.071 
9.700 1.058 
9.720 1.053 
9.740 1.044 
9.760 1.040 
9.780 1.021 
9.800 1.006 
9.820 1.004 
9.840 0.998 
9.860 0.998 
9.880 0.986 
9.900 0.972 
9.920 0.957 
9.940 0.942 
9.960 0.925 
9.980 0.911 
10.000 0.920 
10.020 0.928 
10.040 0.916 
10.060 0.902 
10.080 0.875 
10.100 0.863 
10.120 0.878 
10.140 0.916 
10.160 0.940 
10.180 0.934 
10.200 0.948 
10.220 0.973 
10.240 1.004 
10.260 1.027 
10.280 1.068 
10.300 1.108 
10.320 1.161 
10.340 1.231 
10.360 1.264 
10.380 1.295 
10.400 1.328 
10.420 1.435 
10.440 1.445 
10.460 1.443 
10.480 1.443 
10.500 1.435 
10.520 1.417 
10.540 1.371 
10.560 1.293 
10.580 1.187 
10.600 1.062 
10.620 0.923 
10.640 0.782 
10.660 0.663 
10.680 0.556 
10.700 0.476 
10.720 0.382 
10.740 0.269 
10.760 0.170 
10.780 0.115 
10.800 0.110 
10.820 0.098 
10.840 0.066 
10.860 0.049 
10.880 0.069 
10.900 0.178 
10.920 0.375 
10.940 0.595 
10.960 0.757 
10.980 0.855 
11.000 0.948 
11.020 1.085 
11.040 1.279 
11.060 1.469 
11.080 1.583 
11.100 1.550 
11.120 1.424 
11.140 1.311 
11.160 1.273 
11.180 1.307 
11.200 1.342 
11.220 1.343 
11.240 1.300 
11.260 1.254 
11.280 1.241 
11.300 1.245 
11.320 1.242 
11.340 1.215 
11.360 1.191 
11.380 1.173 
11.400 1.153 
11.420 1.141 
11.440 1.131 
11.460 1.128 
11.480 1.121 
11.500 1.115 
11.520 1.113 
11.540 1.091 
11.560 1.067 
11.580 1.050 
11.600 1.046 
11.620 1.035 
11.640 1.018 
11.660 1.001 
11.680 0.989 
11.700 0.982 
11.720 0.977 
11.740 0.971 
11.760 0.949 
11.780 0.934 
11.800 0.928 
11.820 0.925 
11.840 0.917 
11.860 0.900 
11.880 0.883 
11.900 0.872 
11.920 0.869 
11.940 0.874 
11.960 0.866 
11.980 0.850 
12.000 0.838 
12.020 0.837 
12.040 0.846 
12.060 0.867 
12.080 0.885 
12.100 0.898 
12.120 0.911 
12.140 0.939 
12.160 0.976 
12.180 1.012 
12.200 1.051 
12.220 1.095 
12.240 1.146 
12.260 1.192 
12.280 1.240 
12.300 1.287 
12.320 1.335 
12.340 1.387 
12.360 1.448 
12.380 1.503 
12.400 1.516 
12.420 1.490 
12.440 1.446 
12.460 1.395 
12.480 1.323 
12.500 1.219 
12.520 1.086 
12.540 0.946 
12.560 0.819 
12.580 0.720 
12.600 0.632 
12.620 0.544 
12.640 0.449 
12.660 0.341 
12.680 0.249 
12.700 0.182 
12.720 0.136 
12.740 0.096 
12.760 0.067 
12.780 0.055 
12.800 0.076 
12.820 0.170 
12.840 0.355 
12.860 0.587 
12.880 0.767 
12.900 0.846 
12.920 0.885 
12.940 0.984 
12.960 1.167 
12.980 1.385 
13.000 1.536 
13.020 1.574 
13.040 1.512 
13.060 1.424 
13.080 1.386 
13.100 1.391 
13.120 1.398 
13.140 1.381 
13.160 1.347 
13.180 1.317 
13.200 1.304 
13.220 1.298 
13.240 1.288 
13.260 1.269 
13.280 1.241 
13.300 1.216 
13.320 1.195 
13.340 1.182 
13.360 1.178 
13.380 1.170 
13.400 1.154 
13.420 1.134 
13.440 1.119 
13.460 1.111 
13.480 1.113 
13.500 1.114 
13.520 1.104 
13.540 1.089 
13.560 1.079 
13.580 1.079 
13.600 1.079 
13.620 1.060 
13.640 1.039 
13.660 1.016 
13.680 0.997 
13.700 0.978 
13.720 0.952 
13.740 0.942 
13.760 0.928 
13.780 0.915 
13.800 0.899 
13.820 0.889 
13.840 0.887 
13.860 0.883 
13.880 0.890 
13.900 0.896 
13.920 0.903 
13.940 0.913 
13.960 0.930 
13.980 0.947 
14.000 0.967 
14.020 0.991 
14.040 1.032 
14.060 1.074 
14.080 1.110 
14.100 1.149 
14.120 1.191 
14.140 1.249 
14.160 1.312 
14.180 1.371 
14.200 1.419 
14.220 1.449 
14.240 1.453 
14.260 1.415 
14.280 1.334 
14.300 1.239 
14.320 1.161 
14.340 1.108 
14.360 1.062 
14.380 1.012 
14.400 0.941 
14.420 0.853 
14.440 0.764 
14.460 0.681 
14.480 0.584 
14.500 0.487 
14.520 0.394 
14.540 0.297 
14.560 0.207 
14.580 0.137 
14.600 0.109 
14.620 0.095 
14.640 0.102 
14.660 0.161 
14.680 0.305 
14.700 0.510 
14.720 0.697 
14.740 0.784 
14.760 0.808 
14.780 0.878 
14.800 1.044 
14.820 1.269 
14.840 1.455 
14.860 1.530 
14.880 1.496 
14.900 1.410 
14.920 1.350 
14.940 1.346 
14.960 1.361 
14.980 1.384 
15.000 1.394 
15.020 1.384 
15.040 1.363 
15.060 1.340 
15.080 1.337 
15.100 1.344 
15.120 1.335 
15.140 1.311 
15.160 1.292 
15.180 1.283 
15.200 1.260 
15.220 1.222 
15.240 1.198 
15.260 1.196 
15.280 1.195 
15.300 1.176 
15.320 1.139 
15.340 1.124 
15.360 1.111 
15.380 1.118 
15.400 1.126 
15.420 1.121 
15.440 1.094 
15.460 1.053 
15.480 1.033 
15.500 1.034 
15.520 1.034 
15.540 1.018 
15.560 1.021 
15.580 1.004 
15.600 0.946 
15.620 0.826 
15.640 0.748 
