# Supplementary material for: Pacing the phasing of leg and arm movements in breaststroke swimming to minimize intra-cyclic velocity fluctuations
Source: PLoS One. 2017 Oct 12;12(10):e0186160. doi: 10.1371/journal.pone.0186160 (PMC5638342; doi:10.1371/journal.pone.0186160)
Supplement: S1 Archive — (ZIP) [file pone.0186160.s003.zip › P9_1_veldata.txt]

% t vx 
0.000 0.287 
0.020 0.365 
0.040 0.653 
0.060 0.981 
0.080 1.110 
0.100 1.127 
0.120 1.132 
0.140 1.142 
0.160 1.154 
0.180 1.171 
0.200 1.195 
0.220 1.236 
0.240 1.295 
0.260 1.357 
0.280 1.423 
0.300 1.483 
0.320 1.552 
0.340 1.615 
0.360 1.694 
0.380 1.772 
0.400 1.823 
0.420 1.830 
0.440 1.789 
0.460 1.712 
0.480 1.603 
0.500 1.508 
0.520 1.430 
0.540 1.316 
0.560 1.166 
0.580 1.015 
0.600 0.890 
0.620 0.774 
0.640 0.660 
0.660 0.575 
0.680 0.493 
0.700 0.413 
0.720 0.332 
0.740 0.264 
0.760 0.226 
0.780 0.217 
0.800 0.223 
0.820 0.236 
0.840 0.263 
0.860 0.301 
0.880 0.346 
0.900 0.376 
0.920 0.404 
0.940 0.452 
0.960 0.546 
0.980 0.701 
1.000 0.907 
1.020 1.130 
1.040 1.337 
1.060 1.521 
1.080 1.642 
1.100 1.664 
1.120 1.600 
1.140 1.505 
1.160 1.431 
1.180 1.372 
1.200 1.321 
1.220 1.299 
1.240 1.289 
1.260 1.288 
1.280 1.288 
1.300 1.299 
1.320 1.320 
1.340 1.335 
1.360 1.331 
1.380 1.304 
1.400 1.271 
1.420 1.233 
1.440 1.206 
1.460 1.204 
1.480 1.213 
1.500 1.212 
1.520 1.198 
1.540 1.190 
1.560 1.193 
1.580 1.187 
1.600 1.177 
1.620 1.170 
1.640 1.165 
1.660 1.146 
1.680 1.126 
1.700 1.116 
1.720 1.111 
1.740 1.116 
1.760 1.123 
1.780 1.127 
1.800 1.121 
1.820 1.110 
1.840 1.102 
1.860 1.108 
1.880 1.130 
1.900 1.161 
1.920 1.195 
1.940 1.232 
1.960 1.287 
1.980 1.359 
2.000 1.434 
2.020 1.516 
2.040 1.590 
2.060 1.661 
2.080 1.717 
2.100 1.745 
2.120 1.750 
2.140 1.725 
2.160 1.673 
2.180 1.593 
2.200 1.491 
2.220 1.377 
2.240 1.261 
2.260 1.127 
2.280 0.965 
2.300 0.799 
2.320 0.670 
2.340 0.569 
2.360 0.477 
2.380 0.392 
2.400 0.333 
2.420 0.286 
2.440 0.257 
2.460 0.243 
2.480 0.230 
2.500 0.238 
2.520 0.245 
2.540 0.261 
2.560 0.262 
2.580 0.266 
2.600 0.308 
2.620 0.406 
2.640 0.592 
2.660 0.832 
2.680 1.054 
2.700 1.199 
2.720 1.301 
2.740 1.416 
2.760 1.555 
2.780 1.665 
2.800 1.688 
2.820 1.621 
2.840 1.506 
2.860 1.392 
2.880 1.300 
2.900 1.245 
2.920 1.243 
2.940 1.280 
2.960 1.319 
2.980 1.337 
3.000 1.331 
3.020 1.315 
3.040 1.295 
3.060 1.286 
3.080 1.290 
3.100 1.297 
3.120 1.301 
3.140 1.291 
3.160 1.265 
3.180 1.237 
3.200 1.210 
3.220 1.191 
3.240 1.183 
3.260 1.182 
3.280 1.170 
3.300 1.152 
3.320 1.145 
3.340 1.144 
3.360 1.133 
3.380 1.132 
3.400 1.149 
3.420 1.167 
3.440 1.169 
3.460 1.171 
3.480 1.181 
3.500 1.175 
3.520 1.176 
3.540 1.192 
3.560 1.232 
3.580 1.284 
3.600 1.340 
3.620 1.397 
3.640 1.449 
3.660 1.513 
3.680 1.577 
3.700 1.645 
3.720 1.696 
3.740 1.714 
3.760 1.708 
3.780 1.677 
3.800 1.637 
3.820 1.587 
3.840 1.529 
3.860 1.459 
3.880 1.354 
3.900 1.241 
3.920 1.118 
3.940 0.979 
3.960 0.848 
3.980 0.736 
4.000 0.670 
4.020 0.618 
4.040 0.545 
4.060 0.454 
4.080 0.358 
4.100 0.307 
4.120 0.295 
4.140 0.298 
4.160 0.312 
4.180 0.312 
4.200 0.314 
4.220 0.323 
4.240 0.350 
4.260 0.379 
4.280 0.391 
4.300 0.433 
4.320 0.532 
4.340 0.693 
4.360 0.893 
4.380 1.132 
4.400 1.379 
4.420 1.587 
4.440 1.700 
4.460 1.706 
4.480 1.629 
4.500 1.509 
4.520 1.400 
4.540 1.325 
4.560 1.284 
4.580 1.278 
4.600 1.305 
4.620 1.343 
4.640 1.383 
4.660 1.390 
4.680 1.359 
4.700 1.298 
4.720 1.226 
4.740 1.199 
4.760 1.234 
4.780 1.288 
4.800 1.318 
4.820 1.291 
4.840 1.210 
4.860 1.166 
4.880 0.612 
4.900 1.049 
4.920 1.223 
4.940 1.244 
4.960 1.234 
4.980 1.206 
5.000 1.190 
5.020 1.177 
5.040 1.181 
5.060 1.189 
5.080 1.201 
5.100 1.201 
5.120 1.191 
5.140 1.180 
5.160 1.194 
5.180 1.203 
5.200 1.208 
5.220 1.230 
5.240 1.260 
5.260 1.303 
5.280 1.333 
5.300 1.393 
5.320 1.467 
5.340 1.532 
5.360 1.600 
5.380 1.672 
5.400 1.743 
5.420 1.802 
5.440 1.823 
5.460 1.816 
5.480 1.772 
5.500 1.703 
5.520 1.613 
5.540 1.495 
5.560 1.361 
5.580 1.240 
5.600 1.125 
5.620 1.007 
5.640 0.887 
5.660 0.782 
5.680 0.704 
5.700 0.614 
5.720 0.512 
5.740 0.403 
5.760 0.336 
5.780 0.306 
5.800 0.297 
5.820 0.289 
5.840 0.292 
5.860 0.322 
5.880 0.354 
5.900 0.384 
5.920 0.391 
5.940 0.378 
5.960 0.360 
5.980 0.385 
6.000 0.449 
6.020 0.550 
6.040 0.711 
6.060 0.918 
6.080 1.130 
6.100 1.295 
6.120 1.420 
6.140 1.537 
6.160 1.615 
6.180 1.646 
6.200 1.639 
6.220 1.623 
6.240 1.592 
6.260 1.515 
6.280 1.423 
6.300 1.362 
6.320 1.340 
6.340 1.329 
6.360 1.328 
6.380 1.341 
6.400 1.356 
6.420 1.353 
6.440 1.335 
6.460 1.308 
6.480 1.280 
6.500 1.262 
6.520 1.254 
6.540 1.246 
6.560 1.232 
6.580 1.214 
6.600 1.207 
6.620 1.205 
6.640 1.204 
6.660 1.205 
6.680 1.197 
6.700 1.187 
6.720 1.174 
6.740 1.155 
6.760 1.143 
6.780 1.144 
6.800 1.154 
6.820 1.162 
6.840 1.166 
6.860 1.189 
6.880 1.210 
6.900 1.224 
6.920 1.236 
6.940 1.259 
6.960 1.295 
6.980 1.341 
7.000 1.405 
7.020 1.477 
7.040 1.550 
7.060 1.621 
7.080 1.697 
7.100 1.773 
7.120 1.823 
7.140 1.833 
7.160 1.801 
7.180 1.743 
7.200 1.672 
7.220 1.598 
7.240 1.512 
7.260 1.388 
7.280 1.245 
7.300 1.089 
7.320 0.937 
7.340 0.804 
7.360 0.690 
7.380 0.587 
7.400 0.472 
7.420 0.356 
7.440 0.258 
7.460 0.189 
7.480 0.160 
7.500 0.156 
7.520 0.168 
7.540 0.194 
7.560 0.243 
7.580 0.299 
7.600 0.335 
7.620 0.341 
7.640 0.340 
7.660 0.373 
7.680 0.485 
7.700 0.693 
7.720 0.964 
7.740 1.209 
7.760 1.379 
7.780 1.510 
7.800 1.620 
7.820 1.691 
7.840 1.691 
7.860 1.648 
7.880 1.607 
7.900 1.566 
7.920 1.503 
7.940 1.426 
7.960 1.358 
7.980 1.312 
8.000 1.272 
8.020 1.230 
8.040 1.223 
8.060 1.249 
8.080 1.281 
8.100 1.294 
8.120 1.310 
8.140 1.322 
8.160 1.310 
8.180 1.281 
8.200 1.257 
8.220 1.250 
8.240 1.230 
8.260 1.215 
8.280 1.211 
8.300 1.217 
8.320 1.203 
8.340 1.175 
8.360 1.156 
8.380 1.145 
8.400 1.160 
8.420 1.160 
8.440 1.157 
8.460 1.152 
8.480 1.151 
8.500 1.163 
8.520 1.164 
8.540 1.175 
8.560 1.203 
8.580 1.240 
8.600 1.272 
8.620 1.304 
8.640 1.357 
8.660 1.425 
8.680 1.503 
8.700 1.584 
8.720 1.658 
8.740 1.709 
8.760 1.744 
8.780 1.761 
8.800 1.751 
8.820 1.722 
8.840 1.688 
8.860 1.651 
8.880 1.584 
8.900 1.475 
8.920 1.341 
8.940 1.206 
8.960 1.092 
8.980 0.973 
9.000 0.828 
9.020 0.692 
9.040 0.606 
9.060 0.553 
9.080 0.512 
9.100 0.479 
9.120 0.434 
9.140 0.390 
9.160 0.346 
9.180 0.308 
9.200 0.253 
9.220 0.178 
9.240 0.151 
9.260 0.179 
9.280 0.258 
9.300 0.365 
9.320 0.527 
9.340 0.775 
9.360 1.049 
9.380 1.274 
9.400 1.409 
9.420 1.512 
9.440 1.602 
9.460 1.623 
9.480 1.583 
9.500 1.525 
9.520 1.475 
9.540 1.431 
9.560 1.359 
9.580 1.313 
9.600 1.329 
9.620 1.399 
9.640 1.478 
9.660 1.338 
9.680 1.353 
9.700 1.362 
9.720 1.334 
9.740 1.302 
9.760 1.280 
9.780 1.269 
9.800 1.271 
9.820 1.268 
9.840 1.253 
9.860 1.244 
9.880 1.260 
9.900 1.272 
9.920 1.255 
9.940 1.212 
9.960 1.185 
9.980 1.159 
10.000 1.154 
10.020 1.167 
10.040 1.168 
10.060 1.181 
10.080 1.173 
10.100 1.170 
10.120 1.163 
10.140 1.157 
10.160 1.168 
10.180 1.166 
10.200 1.177 
10.220 1.192 
10.240 1.207 
10.260 1.233 
10.280 1.278 
10.300 1.351 
10.320 1.435 
10.340 1.512 
10.360 1.590 
10.380 1.661 
10.400 1.709 
10.420 1.720 
10.440 1.698 
10.460 1.646 
10.480 1.577 
10.500 1.494 
10.520 1.400 
10.540 1.296 
10.560 1.191 
10.580 1.087 
10.600 0.997 
10.620 0.916 
10.640 0.826 
10.660 0.735 
10.680 0.627 
10.700 0.530 
10.720 0.445 
10.740 0.384 
10.760 0.333 
10.780 0.293 
10.800 0.274 
10.820 0.279 
10.840 0.300 
10.860 0.328 
10.880 0.348 
10.900 0.335 
10.920 0.310 
10.940 0.297 
10.960 0.342 
10.980 0.442 
11.000 0.567 
11.020 0.700 
11.040 0.832 
11.060 0.974 
11.080 1.138 
11.100 1.315 
11.120 1.490 
11.140 1.604 
11.160 1.620 
11.180 1.556 
11.200 1.456 
11.220 1.374 
11.240 1.314 
11.260 1.286 
11.280 1.287 
11.300 1.294 
11.320 1.303 
11.340 1.306 
11.360 1.311 
11.380 1.313 
11.400 1.303 
11.420 1.281 
11.440 1.242 
11.460 1.205 
11.480 1.181 
11.500 1.186 
11.520 1.194 
11.540 1.198 
11.560 1.175 
11.580 1.119 
11.600 1.101 
11.620 1.133 
11.640 1.188 
11.660 1.195 
11.680 1.156 
11.700 1.132 
11.720 1.120 
11.740 1.099 
11.760 1.074 
11.780 1.061 
11.800 1.066 
11.820 1.084 
11.840 1.097 
11.860 1.109 
11.880 1.124 
11.900 1.144 
11.920 1.173 
11.940 1.203 
11.960 1.249 
11.980 1.310 
12.000 1.379 
12.020 1.441 
12.040 1.504 
12.060 1.565 
12.080 1.618 
12.100 1.656 
12.120 1.666 
12.140 1.642 
12.160 1.586 
12.180 1.517 
12.200 1.446 
12.220 1.370 
12.240 1.283 
12.260 1.189 
12.280 1.096 
12.300 1.001 
12.320 0.900 
12.340 0.799 
12.360 0.719 
12.380 0.660 
12.400 0.592 
12.420 0.502 
12.440 0.413 
12.460 0.348 
12.480 0.300 
12.500 0.274 
12.520 0.265 
12.540 0.289 
12.560 0.313 
12.580 0.337 
12.600 0.343 
12.620 0.340 
12.640 0.330 
12.660 0.331 
12.680 0.389 
12.700 0.498 
12.720 0.648 
12.740 0.813 
12.760 1.017 
12.780 1.235 
12.800 1.425 
12.820 1.554 
12.840 1.612 
12.860 1.602 
12.880 1.525 
12.900 1.410 
12.920 1.297 
12.940 1.208 
12.960 1.154 
12.980 1.142 
13.000 1.171 
13.020 1.219 
13.040 1.246 
13.060 1.253 
13.080 1.274 
13.100 1.291 
13.120 1.288 
13.140 1.274 
13.160 1.260 
13.180 1.264 
13.200 1.268 
13.220 1.284 
13.240 1.274 
13.260 1.236 
13.280 1.206 
13.300 1.189 
13.320 1.171 
13.340 1.134 
13.360 1.103 
13.380 1.088 
13.400 1.076 
13.420 1.080 
13.440 1.091 
13.460 1.101 
13.480 1.100 
13.500 1.089 
13.520 1.087 
13.540 1.097 
13.560 1.108 
13.580 1.124 
13.600 1.149 
13.620 1.175 
13.640 1.212 
13.660 1.236 
13.680 1.279 
13.700 1.342 
13.720 1.417 
13.740 1.499 
13.760 1.560 
13.780 1.614 
13.800 1.635 
13.820 1.618 
13.840 1.591 
13.860 1.573 
13.880 1.546 
13.900 1.481 
13.920 1.407 
13.940 1.349 
13.960 1.271 
13.980 1.148 
14.000 1.019 
14.020 0.915 
14.040 0.820 
14.060 0.721 
14.080 0.641 
14.100 0.584 
14.120 0.539 
14.140 0.497 
14.160 0.452 
14.180 0.437 
14.200 0.446 
14.220 0.446 
14.240 0.414 
14.260 0.366 
14.280 0.346 
14.300 0.336 
14.320 0.303 
14.340 0.266 
14.360 0.237 
14.380 0.263 
14.400 0.337 
14.420 0.483 
14.440 0.677 
14.460 0.871 
14.480 1.074 
14.500 1.283 
14.520 1.492 
14.540 1.649 
14.560 1.708 
14.580 1.641 
14.600 1.581 
