# Supplementary material for: Pacing the phasing of leg and arm movements in breaststroke swimming to minimize intra-cyclic velocity fluctuations
Source: PLoS One. 2017 Oct 12;12(10):e0186160. doi: 10.1371/journal.pone.0186160 (PMC5638342; doi:10.1371/journal.pone.0186160)
Supplement: S1 Archive — (ZIP) [file pone.0186160.s003.zip › P9_2_veldata.txt]

% t vx 
0.000 0.140 
0.020 0.281 
0.040 0.639 
0.060 0.968 
0.080 1.124 
0.100 1.177 
0.120 1.196 
0.140 1.214 
0.160 1.190 
0.180 1.178 
0.200 1.142 
0.220 1.123 
0.240 1.127 
0.260 1.117 
0.280 1.112 
0.300 1.080 
0.320 1.077 
0.340 1.070 
0.360 1.068 
0.380 1.060 
0.400 1.031 
0.420 1.036 
0.440 1.048 
0.460 1.057 
0.480 1.053 
0.500 1.043 
0.520 1.061 
0.540 1.059 
0.560 1.082 
0.580 1.109 
0.600 1.167 
0.620 1.248 
0.640 1.313 
0.660 1.364 
0.680 1.392 
0.700 1.465 
0.720 1.550 
0.740 1.610 
0.760 1.654 
0.780 1.693 
0.800 1.714 
0.820 1.682 
0.840 1.605 
0.860 1.519 
0.880 1.429 
0.900 1.328 
0.920 1.213 
0.940 1.083 
0.960 0.953 
0.980 0.832 
1.000 0.712 
1.020 0.597 
1.040 0.482 
1.060 0.395 
1.080 0.334 
1.100 0.279 
1.120 0.247 
1.140 0.234 
1.160 0.234 
1.180 0.244 
1.200 0.269 
1.220 0.322 
1.240 0.365 
1.260 0.380 
1.280 0.386 
1.300 0.391 
1.320 0.418 
1.340 0.499 
1.360 0.659 
1.380 0.882 
1.400 1.111 
1.420 1.300 
1.440 1.432 
1.460 1.503 
1.480 1.524 
1.500 1.485 
1.520 1.392 
1.540 1.281 
1.560 1.213 
1.580 1.203 
1.600 1.206 
1.620 1.190 
1.640 1.171 
1.660 1.194 
1.680 1.243 
1.700 1.265 
1.720 1.249 
1.740 1.212 
1.760 1.181 
1.780 1.152 
1.800 1.119 
1.820 1.105 
1.840 1.103 
1.860 1.105 
1.880 1.105 
1.900 1.085 
1.920 1.071 
1.940 1.060 
1.960 1.057 
1.980 1.070 
2.000 1.065 
2.020 1.069 
2.040 1.074 
2.060 1.060 
2.080 1.053 
2.100 1.033 
2.120 1.040 
2.140 1.047 
2.160 1.046 
2.180 1.066 
2.200 1.085 
2.220 1.111 
2.240 1.138 
2.260 1.188 
2.280 1.249 
2.300 1.288 
2.320 1.323 
2.340 1.379 
2.360 1.454 
2.380 1.521 
2.400 1.573 
2.420 1.602 
2.440 1.608 
2.460 1.597 
2.480 1.565 
2.500 1.515 
2.520 1.452 
2.540 1.387 
2.560 1.306 
2.580 1.201 
2.600 1.078 
2.620 0.974 
2.640 0.874 
2.660 0.777 
2.680 0.677 
2.700 0.571 
2.720 0.490 
2.740 0.419 
2.760 0.366 
2.780 0.328 
2.800 0.294 
2.820 0.271 
2.840 0.263 
2.860 0.274 
2.880 0.309 
2.900 0.333 
2.920 0.352 
2.940 0.355 
2.960 0.365 
2.980 0.395 
3.000 0.465 
3.020 0.601 
3.040 0.794 
3.060 1.000 
3.080 1.162 
3.100 1.295 
3.120 1.391 
3.140 1.436 
3.160 1.412 
3.180 1.333 
3.200 1.247 
3.220 1.183 
3.240 1.160 
3.260 1.163 
3.280 1.169 
3.300 1.184 
3.320 1.212 
3.340 1.241 
3.360 1.261 
3.380 1.243 
3.400 1.198 
3.420 1.161 
3.440 1.141 
3.460 1.120 
3.480 1.102 
3.500 1.104 
3.520 1.110 
3.540 1.090 
3.560 1.048 
3.580 1.026 
3.600 1.044 
3.620 1.074 
3.640 1.089 
3.660 1.079 
3.680 1.067 
3.700 1.068 
3.720 1.062 
3.740 1.057 
3.760 1.053 
3.780 1.063 
3.800 1.088 
3.820 1.107 
3.840 1.122 
3.860 1.126 
3.880 1.134 
3.900 1.155 
3.920 1.176 
3.940 1.211 
3.960 1.261 
3.980 1.336 
4.000 1.418 
4.020 1.478 
4.040 1.513 
4.060 1.540 
4.080 1.564 
4.100 1.567 
4.120 1.535 
4.140 1.482 
4.160 1.424 
4.180 1.359 
4.200 1.285 
4.220 1.216 
4.240 1.144 
4.260 1.054 
4.280 0.952 
4.300 0.849 
4.320 0.758 
4.340 0.670 
4.360 0.601 
4.380 0.527 
4.400 0.471 
4.420 0.430 
4.440 0.404 
4.460 0.366 
4.480 0.326 
4.500 0.304 
4.520 0.282 
4.540 0.266 
4.560 0.235 
4.580 0.201 
4.600 0.166 
4.620 0.200 
4.640 0.321 
4.660 0.482 
4.680 0.639 
4.700 0.806 
4.720 0.988 
4.740 1.145 
4.760 1.250 
4.780 1.305 
4.800 1.346 
4.820 1.372 
4.840 1.369 
4.860 1.333 
4.880 1.250 
4.900 1.174 
4.920 1.141 
4.940 1.133 
4.960 1.154 
4.980 1.160 
5.000 1.201 
5.020 1.254 
5.040 1.262 
5.060 1.247 
5.080 1.187 
5.100 1.157 
5.120 1.136 
5.140 1.134 
5.160 1.146 
5.180 1.131 
5.200 1.132 
5.220 1.136 
5.240 1.137 
5.260 1.145 
5.280 1.130 
5.300 1.108 
5.320 1.088 
5.340 1.072 
5.360 1.071 
5.380 1.064 
5.400 1.075 
5.420 1.093 
5.440 1.102 
5.460 1.113 
5.480 1.109 
5.500 1.124 
5.520 1.137 
5.540 1.162 
5.560 1.193 
5.580 1.222 
5.600 1.255 
5.620 1.297 
5.640 1.357 
5.660 1.415 
5.680 1.476 
5.700 1.532 
5.720 1.582 
5.740 1.630 
5.760 1.671 
5.780 1.679 
5.800 1.636 
5.820 1.553 
5.840 1.444 
5.860 1.335 
5.880 1.245 
5.900 1.166 
5.920 1.078 
5.940 0.986 
5.960 0.879 
5.980 0.745 
6.000 0.617 
6.020 0.537 
6.040 0.480 
6.060 0.417 
6.080 0.358 
6.100 0.319 
6.120 0.296 
6.140 0.265 
6.160 0.239 
6.180 0.234 
6.200 0.254 
6.220 0.308 
6.240 0.344 
6.260 0.352 
6.280 0.349 
6.300 0.374 
6.320 0.476 
6.340 0.625 
6.360 0.811 
6.380 1.009 
6.400 1.224 
6.420 1.419 
6.440 1.524 
6.460 1.524 
6.480 1.459 
6.500 1.387 
6.520 1.325 
6.540 1.255 
6.560 1.205 
6.580 1.188 
6.600 1.209 
6.620 1.235 
6.640 1.235 
6.660 1.233 
6.680 1.224 
6.700 1.211 
6.720 1.183 
6.740 1.151 
6.760 1.127 
6.780 1.115 
6.800 1.117 
6.820 1.112 
6.840 1.102 
6.860 1.084 
6.880 1.083 
6.900 1.070 
6.920 1.051 
6.940 1.055 
6.960 1.060 
6.980 1.062 
7.000 1.057 
7.020 1.065 
7.040 1.071 
7.060 1.080 
7.080 1.100 
7.100 1.121 
7.120 1.135 
7.140 1.160 
7.160 1.208 
7.180 1.261 
7.200 1.307 
7.220 1.359 
7.240 1.415 
7.260 1.492 
7.280 1.581 
7.300 1.650 
7.320 1.680 
7.340 1.679 
7.360 1.674 
7.380 1.651 
7.400 1.605 
7.420 1.538 
7.440 1.461 
7.460 1.379 
7.480 1.288 
7.500 1.181 
7.520 1.056 
7.540 0.929 
7.560 0.819 
7.580 0.723 
7.600 0.639 
7.620 0.573 
7.640 0.505 
7.660 0.442 
7.680 0.381 
7.700 0.339 
7.720 0.303 
7.740 0.254 
7.760 0.226 
7.780 0.216 
7.800 0.228 
7.820 0.243 
7.840 0.251 
7.860 0.280 
7.880 0.331 
7.900 0.415 
7.920 0.535 
7.940 0.691 
7.960 0.864 
7.980 1.032 
8.000 1.180 
8.020 1.316 
8.040 1.437 
8.060 1.520 
8.080 1.550 
8.100 1.500 
8.120 1.396 
8.140 1.286 
8.160 1.213 
8.180 1.191 
8.200 1.194 
8.220 1.211 
8.240 1.236 
8.260 1.261 
8.280 1.274 
8.300 1.267 
8.320 1.238 
8.340 1.184 
8.360 1.137 
8.380 1.107 
8.400 1.100 
8.420 1.085 
8.440 1.072 
8.460 1.074 
8.480 1.077 
8.500 1.083 
8.520 1.065 
8.540 1.060 
8.560 1.066 
8.580 1.091 
8.600 1.101 
8.620 1.084 
8.640 1.070 
8.660 1.064 
8.680 1.073 
8.700 1.071 
8.720 1.084 
8.740 1.098 
8.760 1.116 
8.780 1.142 
8.800 1.167 
8.820 1.207 
8.840 1.265 
8.860 1.343 
8.880 1.419 
8.900 1.482 
8.920 1.550 
8.940 1.612 
8.960 1.649 
8.980 1.668 
9.000 1.659 
9.020 1.632 
9.040 1.594 
9.060 1.531 
9.080 1.456 
9.100 1.379 
9.120 1.296 
9.140 1.210 
9.160 1.104 
9.180 1.004 
9.200 0.907 
9.220 0.794 
9.240 0.693 
9.260 0.599 
9.280 0.525 
9.300 0.462 
9.320 0.409 
9.340 0.373 
9.360 0.336 
9.380 0.295 
9.400 0.259 
9.420 0.231 
9.440 0.196 
9.460 0.150 
9.480 0.130 
9.500 0.188 
9.520 0.327 
9.540 0.478 
9.560 0.618 
9.580 0.749 
9.600 0.915 
9.620 1.117 
9.640 1.306 
9.660 1.456 
9.680 1.557 
9.700 1.560 
9.720 1.483 
9.740 1.390 
9.760 1.320 
9.780 1.278 
9.800 1.217 
9.820 1.195 
9.840 1.229 
9.860 1.283 
9.880 1.333 
9.900 1.328 
9.920 1.290 
9.940 1.245 
9.960 1.221 
9.980 1.222 
10.000 1.212 
10.020 1.192 
10.040 1.160 
10.060 1.142 
10.080 1.151 
10.100 1.147 
10.120 1.135 
10.140 1.125 
10.160 1.121 
10.180 1.100 
10.200 1.085 
10.220 1.086 
10.240 1.072 
10.260 1.083 
10.280 1.098 
10.300 1.112 
10.320 1.120 
10.340 1.112 
10.360 1.116 
10.380 1.125 
10.400 1.139 
10.420 1.173 
10.440 1.215 
10.460 1.256 
10.480 1.292 
10.500 1.331 
10.520 1.387 
10.540 1.431 
10.560 1.476 
10.580 1.536 
10.600 1.613 
10.620 1.661 
10.640 1.658 
10.660 1.621 
10.680 1.581 
10.700 1.543 
10.720 1.490 
10.740 1.424 
10.760 1.330 
10.780 1.207 
10.800 1.076 
10.820 0.942 
10.840 0.804 
10.860 0.662 
10.880 0.563 
10.900 0.487 
10.920 0.416 
10.940 0.345 
10.960 0.290 
10.980 0.260 
11.000 0.223 
11.020 0.198 
11.040 0.187 
11.060 0.199 
11.080 0.209 
11.100 0.215 
11.120 0.217 
11.140 0.218 
11.160 0.239 
11.180 0.294 
11.200 0.414 
11.220 0.608 
11.240 0.833 
11.260 1.054 
11.280 1.234 
11.300 1.376 
11.320 1.458 
11.340 1.429 
11.360 1.324 
11.380 1.212 
11.400 1.152 
11.420 1.137 
11.440 1.152 
11.460 1.180 
11.480 1.190 
11.500 1.177 
11.520 1.159 
11.540 1.152 
11.560 1.136 
11.580 1.113 
11.600 1.094 
11.620 1.085 
11.640 1.075 
11.660 1.064 
11.680 1.057 
11.700 1.048 
11.720 1.049 
11.740 1.035 
11.760 1.020 
11.780 1.002 
11.800 0.995 
11.820 0.996 
11.840 1.000 
11.860 1.001 
11.880 0.998 
11.900 0.997 
11.920 1.005 
11.940 1.013 
11.960 1.020 
11.980 1.033 
12.000 1.037 
12.020 1.054 
12.040 1.070 
12.060 1.097 
12.080 1.127 
12.100 1.167 
12.120 1.221 
12.140 1.263 
12.160 1.299 
12.180 1.340 
12.200 1.392 
12.220 1.459 
12.240 1.517 
12.260 1.569 
12.280 1.602 
12.300 1.607 
12.320 1.588 
12.340 1.543 
12.360 1.493 
12.380 1.423 
12.400 1.347 
12.420 1.273 
12.440 1.196 
12.460 1.096 
12.480 0.975 
12.500 0.865 
12.520 0.777 
12.540 0.685 
12.560 0.578 
12.580 0.481 
12.600 0.409 
12.620 0.365 
12.640 0.330 
12.660 0.305 
12.680 0.285 
12.700 0.266 
12.720 0.267 
12.740 0.268 
12.760 0.263 
12.780 0.250 
12.800 0.231 
12.820 0.239 
12.840 0.280 
12.860 0.382 
12.880 0.542 
12.900 0.737 
12.920 0.949 
12.940 1.143 
12.960 1.300 
12.980 1.394 
13.000 1.423 
13.020 1.408 
13.040 1.376 
13.060 1.335 
13.080 1.278 
13.100 1.223 
13.120 1.189 
13.140 1.170 
13.160 1.152 
13.180 1.130 
13.200 1.137 
13.220 1.145 
13.240 1.154 
13.260 1.160 
13.280 1.153 
13.300 1.143 
13.320 1.109 
13.340 1.083 
13.360 1.056 
13.380 1.034 
13.400 1.028 
13.420 1.032 
13.440 1.038 
13.460 1.046 
13.480 1.049 
13.500 1.059 
13.520 1.056 
13.540 1.051 
13.560 1.057 
13.580 1.063 
13.600 1.068 
13.620 1.065 
13.640 1.068 
13.660 1.068 
13.680 1.065 
13.700 1.074 
13.720 1.101 
13.740 1.135 
13.760 1.169 
13.780 1.197 
13.800 1.231 
13.820 1.278 
13.840 1.340 
13.860 1.413 
13.880 1.483 
13.900 1.544 
13.920 1.562 
13.940 1.538 
13.960 1.504 
13.980 1.471 
14.000 1.434 
14.020 1.383 
14.040 1.329 
14.060 1.265 
14.080 1.185 
14.100 1.089 
14.120 0.993 
14.140 0.893 
14.160 0.786 
14.180 0.691 
14.200 0.615 
14.220 0.568 
14.240 0.533 
14.260 0.506 
14.280 0.487 
14.300 0.460 
14.320 0.425 
14.340 0.390 
14.360 0.366 
14.380 0.323 
14.400 0.239 
14.420 0.141 
14.440 0.057 
14.460 0.015 
14.480 0.037 
14.500 0.143 
14.520 0.310 
14.540 0.511 
14.560 0.709 
14.580 0.890 
14.600 1.004 
14.620 1.055 
14.640 1.097 
14.660 1.157 
14.680 1.245 
14.700 1.291 
14.720 1.271 
14.740 1.191 
14.760 1.107 
14.780 1.068 
14.800 1.061 
14.820 1.076 
14.840 1.089 
14.860 1.111 
14.880 1.132 
14.900 1.140 
14.920 1.134 
14.940 1.106 
14.960 1.076 
14.980 1.038 
15.000 1.006 
15.020 0.985 
15.040 0.965 
15.060 0.956 
15.080 0.947 
15.100 0.984 
15.120 1.068 
15.140 1.085 
15.160 1.006 
15.180 0.897 
15.200 0.855 
15.220 0.893 
15.240 0.962 
15.260 1.040 
15.280 1.108 
15.300 1.134 
15.320 1.117 
15.340 1.115 
15.360 1.141 
15.380 1.200 
15.400 1.257 
15.420 1.272 
