# Supplementary material for: Pacing the phasing of leg and arm movements in breaststroke swimming to minimize intra-cyclic velocity fluctuations
Source: PLoS One. 2017 Oct 12;12(10):e0186160. doi: 10.1371/journal.pone.0186160 (PMC5638342; doi:10.1371/journal.pone.0186160)
Supplement: S1 Archive — (ZIP) [file pone.0186160.s003.zip › P9_90_veldata.txt]

% t vx 
0.000 0.177 
0.020 0.294 
0.040 0.623 
0.060 0.984 
0.080 1.181 
0.100 1.246 
0.120 1.233 
0.140 1.228 
0.160 1.252 
0.180 1.262 
0.200 1.273 
0.220 1.259 
0.240 1.256 
0.260 1.266 
0.280 1.236 
0.300 1.212 
0.320 1.199 
0.340 1.199 
0.360 1.200 
0.380 1.168 
0.400 1.167 
0.420 1.178 
0.440 1.206 
0.460 1.249 
0.480 1.268 
0.500 1.280 
0.520 1.291 
0.540 1.339 
0.560 1.407 
0.580 1.462 
0.600 1.504 
0.620 1.556 
0.640 1.635 
0.660 1.711 
0.680 1.778 
0.700 1.827 
0.720 1.873 
0.740 1.896 
0.760 1.879 
0.780 1.844 
0.800 1.785 
0.820 1.704 
0.840 1.597 
0.860 1.485 
0.880 1.383 
0.900 1.283 
0.920 1.176 
0.940 1.063 
0.960 0.947 
0.980 0.842 
1.000 0.754 
1.020 0.692 
1.040 0.659 
1.060 0.639 
1.080 0.610 
1.100 0.562 
1.120 0.527 
1.140 0.525 
1.160 0.528 
1.180 0.517 
1.200 0.499 
1.220 0.504 
1.240 0.512 
1.260 0.503 
1.280 0.490 
1.300 0.467 
1.320 0.449 
1.340 0.436 
1.360 0.418 
1.380 0.398 
1.400 0.357 
1.420 0.319 
1.440 0.304 
1.460 0.327 
1.480 0.389 
1.500 0.477 
1.520 0.608 
1.540 0.801 
1.560 1.034 
1.580 1.253 
1.600 1.408 
1.620 1.475 
1.640 1.465 
1.660 1.427 
1.680 1.403 
1.700 1.397 
1.720 1.387 
1.740 1.368 
1.760 1.343 
1.780 1.320 
1.800 1.293 
1.820 1.265 
1.840 1.243 
1.860 1.224 
1.880 1.225 
1.900 1.238 
1.920 1.251 
1.940 1.253 
1.960 1.238 
1.980 1.224 
2.000 1.206 
2.020 1.190 
2.040 1.175 
2.060 1.168 
2.080 1.169 
2.100 1.152 
2.120 1.134 
2.140 1.128 
2.160 1.132 
2.180 1.132 
2.200 1.130 
2.220 1.146 
2.240 1.166 
2.260 1.161 
2.280 1.144 
2.300 1.144 
2.320 1.173 
2.340 1.195 
2.360 1.197 
2.380 1.201 
2.400 1.230 
2.420 1.277 
2.440 1.327 
2.460 1.388 
2.480 1.451 
2.500 1.527 
2.520 1.590 
2.540 1.651 
2.560 1.705 
2.580 1.733 
2.600 1.732 
2.620 1.691 
2.640 1.640 
2.660 1.581 
2.680 1.509 
2.700 1.433 
2.720 1.362 
2.740 1.299 
2.760 1.239 
2.780 1.169 
2.800 1.089 
2.820 1.003 
2.840 0.932 
2.860 0.880 
2.880 0.823 
2.900 0.757 
2.920 0.697 
2.940 0.654 
2.960 0.622 
2.980 0.584 
3.000 0.551 
3.020 0.538 
3.040 0.537 
3.060 0.549 
3.080 0.554 
3.100 0.556 
3.120 0.549 
3.140 0.536 
3.160 0.523 
3.180 0.508 
3.200 0.481 
3.220 0.450 
3.240 0.424 
3.260 0.400 
3.280 0.373 
3.300 0.330 
3.320 0.280 
3.340 0.246 
3.360 0.253 
3.380 0.311 
3.400 0.420 
3.420 0.577 
3.440 0.785 
3.460 1.003 
3.480 1.190 
3.500 1.330 
3.520 1.424 
3.540 1.491 
3.560 1.511 
3.580 1.493 
3.600 1.438 
3.620 1.349 
3.640 1.268 
3.660 1.220 
3.680 1.217 
3.700 1.234 
3.720 1.249 
3.740 1.265 
3.760 1.272 
3.780 1.268 
3.800 1.253 
3.820 1.232 
3.840 1.209 
3.860 1.186 
3.880 1.161 
3.900 1.142 
3.920 1.139 
3.940 1.145 
3.960 1.159 
3.980 1.150 
4.000 1.127 
4.020 1.112 
4.040 1.115 
4.060 1.137 
4.080 1.129 
4.100 1.124 
4.120 1.129 
4.140 1.154 
4.160 1.187 
4.180 1.212 
4.200 1.276 
4.220 1.340 
4.240 1.389 
4.260 1.412 
4.280 1.459 
4.300 1.530 
4.320 1.585 
4.340 1.605 
4.360 1.610 
4.380 1.628 
4.400 1.653 
4.420 1.666 
4.440 1.643 
4.460 1.600 
4.480 1.532 
4.500 1.456 
4.520 1.387 
4.540 1.323 
4.560 1.252 
4.580 1.157 
4.600 1.063 
4.620 0.975 
4.640 0.902 
4.660 0.837 
4.680 0.776 
4.700 0.714 
4.720 0.655 
4.740 0.620 
4.760 0.604 
4.780 0.603 
4.800 0.588 
4.820 0.566 
4.840 0.552 
4.860 0.542 
4.880 0.529 
4.900 0.508 
4.920 0.458 
4.940 0.445 
4.960 0.447 
4.980 0.424 
5.000 0.365 
5.020 0.273 
5.040 0.234 
5.060 0.206 
5.080 0.191 
5.100 0.200 
5.120 0.204 
5.140 0.219 
5.160 0.193 
5.180 0.079 
5.200 0.008 
5.220 NaN 
5.240 NaN 
5.260 NaN 
5.280 NaN 
5.300 NaN 
5.320 0.307 
5.340 0.553 
5.360 1.158 
5.380 1.474 
5.400 1.572 
5.420 1.586 
5.440 1.552 
5.460 1.465 
5.480 1.329 
5.500 1.212 
5.520 1.153 
5.540 1.166 
5.560 1.202 
5.580 1.232 
5.600 1.262 
5.620 1.277 
5.640 1.294 
5.660 1.290 
5.680 1.266 
5.700 1.244 
5.720 1.222 
5.740 1.211 
5.760 1.195 
5.780 1.172 
5.800 1.175 
5.820 1.175 
5.840 1.186 
5.860 1.192 
5.880 1.188 
5.900 1.187 
5.920 1.185 
5.940 1.209 
5.960 1.228 
5.980 1.229 
6.000 1.241 
6.020 1.267 
6.040 1.303 
6.060 1.339 
6.080 1.394 
6.100 1.483 
6.120 1.564 
6.140 1.632 
6.160 1.691 
6.180 1.740 
6.200 1.779 
6.220 1.800 
6.240 1.800 
6.260 1.777 
6.280 1.722 
6.300 1.648 
6.320 1.553 
6.340 1.449 
6.360 1.346 
6.380 1.250 
6.400 1.169 
6.420 1.095 
6.440 1.024 
6.460 0.939 
6.480 0.845 
6.500 0.759 
6.520 0.703 
6.540 0.665 
6.560 0.630 
6.580 0.594 
6.600 0.563 
6.620 0.544 
6.640 0.532 
6.660 0.526 
6.680 0.515 
6.700 0.505 
6.720 0.509 
6.740 0.522 
6.760 0.517 
6.780 0.491 
6.800 0.460 
6.820 0.433 
6.840 0.408 
6.860 0.369 
6.880 0.340 
6.900 0.314 
6.920 0.274 
6.940 0.256 
6.960 0.269 
6.980 0.337 
7.000 0.434 
7.020 0.551 
7.040 0.712 
7.060 0.922 
7.080 1.165 
7.100 1.364 
7.120 1.481 
7.140 1.516 
7.160 1.510 
7.180 1.489 
7.200 1.476 
7.220 1.479 
7.240 1.469 
7.260 1.433 
7.280 1.374 
7.300 1.318 
7.320 1.263 
7.340 1.203 
7.360 1.160 
7.380 1.160 
7.400 1.189 
7.420 1.221 
7.440 1.229 
7.460 1.228 
7.480 1.229 
7.500 1.211 
7.520 1.188 
7.540 1.177 
7.560 1.193 
7.580 1.195 
7.600 1.160 
7.620 1.129 
7.640 1.117 
7.660 1.117 
7.680 1.122 
7.700 1.142 
7.720 1.163 
7.740 1.167 
7.760 1.169 
7.780 1.189 
7.800 1.228 
7.820 1.276 
7.840 1.318 
7.860 1.360 
7.880 1.406 
7.900 1.468 
7.920 1.546 
7.940 1.629 
7.960 1.698 
7.980 1.744 
8.000 1.768 
8.020 1.771 
8.040 1.766 
8.060 1.748 
8.080 1.701 
8.100 1.629 
8.120 1.552 
8.140 1.477 
8.160 1.387 
8.180 1.277 
8.200 1.178 
8.220 1.086 
8.240 0.997 
8.260 0.912 
8.280 0.825 
8.300 0.753 
8.320 0.693 
8.340 0.643 
8.360 0.595 
8.380 0.570 
8.400 0.573 
8.420 0.575 
8.440 0.560 
8.460 0.531 
8.480 0.509 
8.500 0.495 
8.520 0.480 
8.540 0.477 
8.560 0.486 
8.580 0.488 
8.600 0.464 
8.620 0.416 
8.640 0.373 
8.660 0.332 
8.680 0.299 
8.700 0.268 
8.720 0.275 
8.740 0.322 
8.760 0.415 
8.780 0.562 
8.800 0.749 
8.820 0.975 
8.840 1.174 
8.860 1.294 
8.880 1.339 
8.900 1.360 
8.920 1.384 
8.940 1.403 
8.960 1.390 
8.980 1.356 
9.000 1.318 
9.020 1.296 
9.040 1.294 
9.060 1.295 
9.080 1.282 
9.100 1.268 
9.120 1.279 
9.140 1.305 
9.160 1.298 
9.180 1.264 
9.200 1.243 
9.220 1.227 
9.240 1.209 
9.260 1.179 
9.280 1.170 
9.300 1.161 
9.320 1.126 
9.340 1.110 
9.360 1.094 
9.380 1.116 
9.400 1.121 
9.420 1.111 
9.440 1.099 
9.460 1.089 
9.480 1.105 
9.500 1.106 
9.520 1.106 
9.540 1.104 
9.560 1.106 
9.580 1.120 
9.600 1.126 
9.620 1.139 
9.640 1.165 
9.660 1.196 
9.680 1.235 
9.700 1.272 
9.720 1.332 
9.740 1.393 
9.760 1.448 
9.780 1.484 
9.800 1.514 
9.820 1.562 
9.840 1.597 
9.860 1.618 
9.880 1.615 
9.900 1.606 
9.920 1.582 
9.940 1.537 
9.960 1.494 
9.980 1.443 
10.000 1.401 
10.020 1.336 
10.040 1.268 
10.060 1.168 
10.080 1.071 
10.100 0.997 
10.120 0.931 
10.140 0.877 
10.160 0.803 
10.180 0.735 
10.200 0.681 
10.220 0.634 
10.240 0.592 
10.260 0.578 
10.280 0.484 
10.300 0.446 
10.320 0.408 
10.340 0.399 
10.360 0.392 
10.380 0.396 
10.400 0.402 
10.420 0.406 
10.440 0.406 
10.460 0.398 
10.480 0.383 
10.500 0.382 
10.520 0.389 
10.540 0.408 
10.560 0.413 
10.580 0.407 
10.600 0.402 
10.620 0.390 
10.640 0.374 
10.660 0.352 
10.680 0.362 
10.700 0.406 
10.720 0.458 
10.740 0.483 
10.760 0.498 
10.780 0.566 
10.800 0.742 
10.820 1.022 
10.840 1.302 
10.860 1.456 
10.880 1.457 
10.900 1.384 
10.920 1.349 
10.940 1.356 
10.960 1.361 
10.980 1.342 
11.000 1.315 
11.020 1.272 
11.040 1.221 
11.060 1.183 
11.080 1.175 
11.100 1.195 
11.120 1.226 
11.140 1.249 
11.160 1.245 
11.180 1.224 
11.200 1.200 
11.220 1.182 
11.240 1.169 
11.260 1.159 
11.280 1.160 
11.300 1.159 
11.320 1.161 
11.340 1.176 
11.360 1.176 
11.380 1.175 
11.400 1.159 
11.420 1.131 
11.440 1.120 
11.460 1.111 
11.480 1.127 
11.500 1.158 
11.520 1.193 
11.540 1.228 
11.560 1.257 
11.580 1.304 
11.600 1.382 
11.620 1.464 
11.640 1.534 
11.660 1.590 
11.680 1.651 
11.700 1.713 
11.720 1.753 
11.740 1.770 
11.760 1.758 
11.780 1.732 
11.800 1.682 
11.820 1.612 
11.840 1.523 
11.860 1.422 
11.880 1.326 
11.900 1.238 
11.920 1.151 
11.940 1.065 
11.960 0.980 
11.980 0.906 
12.000 0.849 
12.020 0.797 
12.040 0.745 
12.060 0.680 
12.080 0.608 
12.100 0.545 
12.120 0.506 
12.140 0.472 
12.160 0.442 
12.180 0.423 
12.200 0.412 
12.220 0.421 
12.240 0.430 
12.260 0.428 
12.280 0.420 
12.300 0.412 
12.320 0.419 
12.340 0.417 
12.360 0.395 
12.380 0.375 
12.400 0.346 
12.420 0.316 
12.440 0.290 
12.460 0.294 
12.480 0.345 
12.500 0.439 
12.520 0.593 
12.540 0.783 
12.560 0.991 
12.580 1.175 
12.600 1.307 
12.620 1.384 
12.640 1.401 
12.660 1.395 
12.680 1.391 
12.700 1.381 
12.720 1.360 
12.740 1.336 
12.760 1.323 
12.780 1.311 
12.800 1.279 
12.820 1.243 
12.840 1.225 
12.860 1.228 
12.880 1.243 
12.900 1.250 
12.920 1.244 
12.940 1.226 
12.960 1.202 
12.980 1.190 
13.000 1.182 
13.020 1.167 
13.040 1.139 
13.060 1.120 
13.080 1.119 
13.100 1.112 
13.120 1.104 
13.140 1.104 
13.160 1.107 
13.180 1.106 
13.200 1.104 
13.220 1.112 
13.240 1.120 
13.260 1.124 
13.280 1.128 
13.300 1.139 
13.320 1.150 
13.340 1.168 
13.360 1.197 
13.380 1.236 
13.400 1.278 
13.420 1.316 
13.440 1.356 
13.460 1.411 
13.480 1.479 
13.500 1.551 
13.520 1.611 
13.540 1.644 
13.560 1.658 
13.580 1.652 
13.600 1.639 
13.620 1.612 
13.640 1.566 
13.660 1.499 
13.680 1.426 
13.700 1.360 
13.720 1.293 
13.740 1.211 
13.760 1.121 
13.780 1.030 
13.800 0.945 
13.820 0.867 
13.840 0.803 
13.860 0.757 
13.880 0.718 
13.900 0.690 
13.920 0.653 
13.940 0.612 
13.960 0.568 
13.980 0.545 
14.000 0.541 
14.020 0.544 
14.040 0.552 
14.060 0.547 
14.080 0.533 
14.100 0.512 
14.120 0.497 
14.140 0.480 
14.160 0.459 
14.180 0.443 
14.200 0.402 
14.220 0.324 
14.240 0.231 
14.260 0.158 
14.280 0.121 
14.300 0.117 
14.320 0.158 
14.340 0.249 
14.360 0.375 
14.380 0.511 
14.400 0.645 
14.420 0.807 
14.440 0.983 
14.460 1.146 
14.480 1.271 
14.500 1.349 
14.520 1.372 
14.540 1.350 
14.560 1.347 
14.580 1.381 
14.600 1.384 
14.620 1.325 
14.640 1.223 
14.660 1.148 
14.680 1.124 
14.700 1.124 
14.720 1.138 
14.740 1.151 
14.760 1.194 
14.780 1.237 
14.800 1.239 
14.820 1.203 
14.840 1.163 
14.860 1.148 
14.880 1.135 
14.900 1.118 
14.920 1.108 
14.940 1.103 
14.960 1.099 
14.980 1.099 
15.000 1.113 
15.020 1.117 
15.040 1.121 
15.060 1.120 
15.080 1.130 
15.100 1.149 
15.120 1.167 
15.140 1.196 
15.160 1.214 
15.180 1.241 
15.200 1.289 
15.220 1.347 
15.240 1.413 
15.260 1.458 
15.280 1.504 
15.300 1.543 
15.320 1.554 
15.340 1.534 
15.360 1.509 
15.380 1.520 
15.400 1.507 
15.420 1.464 
15.440 1.408 
15.460 1.361 
15.480 1.318 
15.500 1.214 
15.520 1.033 
15.540 0.924 
