# Supplementary material for: Pacing the phasing of leg and arm movements in breaststroke swimming to minimize intra-cyclic velocity fluctuations
Source: PLoS One. 2017 Oct 12;12(10):e0186160. doi: 10.1371/journal.pone.0186160 (PMC5638342; doi:10.1371/journal.pone.0186160)
Supplement: S1 Archive — (ZIP) [file pone.0186160.s003.zip › P9_135_veldata.txt]

% t vx 
0.000 -0.177 
0.020 0.306 
0.040 1.053 
0.060 1.473 
0.080 1.702 
0.100 1.769 
0.120 1.775 
0.140 1.790 
0.160 1.778 
0.180 1.738 
0.200 1.663 
0.220 1.552 
0.240 1.429 
0.260 1.327 
0.280 1.227 
0.300 1.107 
0.320 0.992 
0.340 0.897 
0.360 0.812 
0.380 0.723 
0.400 0.635 
0.420 0.548 
0.440 0.477 
0.460 0.417 
0.480 0.390 
0.500 0.372 
0.520 0.367 
0.540 0.366 
0.560 0.366 
0.580 0.374 
0.600 0.386 
0.620 0.401 
0.640 0.413 
0.660 0.436 
0.680 0.445 
0.700 0.446 
0.720 0.428 
0.740 0.406 
0.760 0.384 
0.780 0.379 
0.800 0.416 
0.820 0.515 
0.840 0.689 
0.860 0.939 
0.880 1.195 
0.900 1.399 
0.920 1.515 
0.940 1.552 
0.960 1.546 
0.980 1.510 
1.000 1.456 
1.020 1.377 
1.040 1.274 
1.060 1.207 
1.080 1.231 
1.100 1.303 
1.120 1.360 
1.140 1.339 
1.160 1.300 
1.180 1.276 
1.200 1.268 
1.220 1.281 
1.240 1.295 
1.260 1.296 
1.280 1.277 
1.300 1.236 
1.320 1.208 
1.340 1.177 
1.360 1.167 
1.380 1.187 
1.400 1.198 
1.420 1.194 
1.440 1.169 
1.460 1.159 
1.480 1.156 
1.500 1.155 
1.520 1.142 
1.540 1.127 
1.560 1.117 
1.580 1.105 
1.600 1.102 
1.620 1.099 
1.640 1.096 
1.660 1.101 
1.680 1.111 
1.700 1.141 
1.720 1.166 
1.740 1.194 
1.760 1.238 
1.780 1.293 
1.800 1.348 
1.820 1.399 
1.840 1.465 
1.860 1.539 
1.880 1.604 
1.900 1.662 
1.920 1.703 
1.940 1.728 
1.960 1.724 
1.980 1.698 
2.000 1.669 
2.020 1.622 
2.040 1.551 
2.060 1.471 
2.080 1.383 
2.100 1.292 
2.120 1.199 
2.140 1.091 
2.160 0.986 
2.180 0.887 
2.200 0.800 
2.220 0.718 
2.240 0.626 
2.260 0.553 
2.280 0.506 
2.300 0.486 
2.320 0.463 
2.340 0.442 
2.360 0.441 
2.380 0.446 
2.400 0.452 
2.420 0.456 
2.440 0.461 
2.460 0.457 
2.480 0.438 
2.500 0.393 
2.520 0.318 
2.540 0.240 
2.560 0.204 
2.580 0.238 
2.600 0.325 
2.620 0.499 
2.640 0.726 
2.660 0.932 
2.680 1.086 
2.700 1.221 
2.720 1.384 
2.740 1.529 
2.760 1.594 
2.780 1.574 
2.800 1.500 
2.820 1.414 
2.840 1.354 
2.860 1.329 
2.880 1.333 
2.900 1.345 
2.920 1.346 
2.940 1.325 
2.960 1.287 
2.980 1.261 
3.000 1.253 
3.020 1.242 
3.040 1.231 
3.060 1.230 
3.080 1.252 
3.100 1.275 
3.120 1.286 
3.140 1.271 
3.160 1.232 
3.180 1.189 
3.200 1.160 
3.220 1.157 
3.240 1.158 
3.260 1.151 
3.280 1.142 
3.300 1.140 
3.320 1.131 
3.340 1.113 
3.360 1.111 
3.380 1.118 
3.400 1.127 
3.420 1.133 
3.440 1.129 
3.460 1.121 
3.480 1.115 
3.500 1.140 
3.520 1.161 
3.540 1.160 
3.560 1.172 
3.580 1.221 
3.600 1.298 
3.620 1.378 
3.640 1.455 
3.660 1.524 
3.680 1.585 
3.700 1.634 
3.720 1.659 
3.740 1.674 
3.760 1.677 
3.780 1.661 
3.800 1.622 
3.820 1.552 
3.840 1.478 
3.860 1.395 
3.880 1.316 
3.900 1.227 
3.920 1.131 
3.940 1.033 
3.960 0.932 
3.980 0.841 
4.000 0.761 
4.020 0.708 
4.040 0.668 
4.060 0.641 
4.080 0.602 
4.100 0.549 
4.120 0.521 
4.140 0.524 
4.160 0.524 
4.180 0.486 
4.200 0.436 
4.220 0.403 
4.240 0.368 
4.260 0.334 
4.280 0.315 
4.300 0.324 
4.320 0.351 
4.340 0.361 
4.360 0.346 
4.380 0.302 
4.400 0.272 
4.420 0.278 
4.440 0.342 
4.460 0.487 
4.480 0.684 
4.500 0.893 
4.520 1.051 
4.540 1.180 
4.560 1.326 
4.580 1.482 
4.600 1.581 
4.620 1.573 
4.640 1.488 
4.660 1.393 
4.680 1.315 
4.700 1.250 
4.720 1.224 
4.740 1.244 
4.760 1.277 
4.780 1.294 
4.800 1.298 
4.820 1.304 
4.840 1.307 
4.860 1.279 
4.880 1.265 
4.900 1.243 
4.920 1.233 
4.940 1.244 
4.960 1.248 
4.980 1.243 
5.000 1.177 
5.020 1.142 
5.040 1.128 
5.060 1.111 
5.080 1.100 
5.100 1.074 
5.120 NaN 
5.140 NaN 
5.160 NaN 
5.180 NaN 
5.200 NaN 
5.220 NaN 
5.240 NaN 
5.260 NaN 
5.280 NaN 
5.300 0.337 
5.320 0.633 
5.340 1.048 
5.360 1.248 
5.380 1.302 
5.400 1.332 
5.420 1.369 
5.440 1.432 
5.460 1.516 
5.480 1.600 
5.500 1.663 
5.520 1.699 
5.540 1.741 
5.560 1.785 
5.580 1.804 
5.600 1.793 
5.620 1.764 
5.640 1.716 
5.660 1.642 
5.680 1.547 
5.700 1.445 
5.720 1.327 
5.740 1.212 
5.760 1.110 
5.780 1.007 
5.800 0.906 
5.820 0.814 
5.840 0.748 
5.860 0.686 
5.880 0.614 
5.900 0.550 
5.920 0.507 
5.940 0.472 
5.960 0.444 
5.980 0.409 
6.000 0.395 
6.020 0.378 
6.040 0.364 
6.060 0.358 
6.080 0.343 
6.100 0.330 
6.120 0.300 
6.140 0.290 
6.160 0.279 
6.180 0.264 
6.200 0.280 
6.220 0.339 
6.240 0.454 
6.260 0.627 
6.280 0.849 
6.300 1.070 
6.320 1.245 
6.340 1.372 
6.360 1.480 
6.380 1.548 
6.400 1.559 
6.420 1.527 
6.440 1.474 
6.460 1.441 
6.480 1.425 
6.500 1.415 
6.520 1.386 
6.540 1.343 
6.560 1.300 
6.580 1.261 
6.600 1.238 
6.620 1.230 
6.640 1.238 
6.660 1.238 
6.680 1.232 
6.700 1.227 
6.720 1.223 
6.740 1.220 
6.760 1.213 
6.780 1.195 
6.800 1.178 
6.820 1.172 
6.840 1.174 
6.860 1.167 
6.880 1.149 
6.900 1.143 
6.920 1.149 
6.940 1.155 
6.960 1.152 
6.980 1.148 
7.000 1.151 
7.020 1.154 
7.040 1.154 
7.060 1.161 
7.080 1.182 
7.100 1.215 
7.120 1.247 
7.140 1.285 
7.160 1.337 
7.180 1.404 
7.200 1.470 
7.220 1.522 
7.240 1.578 
7.260 1.634 
7.280 1.694 
7.300 1.757 
7.320 1.803 
7.340 1.822 
7.360 1.810 
7.380 1.786 
7.400 1.752 
7.420 1.692 
7.440 1.619 
7.460 1.537 
7.480 1.445 
7.500 1.340 
7.520 1.229 
7.540 1.121 
7.560 1.026 
7.580 0.939 
7.600 0.852 
7.620 0.760 
7.640 0.675 
7.660 0.626 
7.680 0.582 
7.700 0.537 
7.720 0.504 
7.740 0.501 
7.760 0.502 
7.780 0.487 
7.800 0.479 
7.820 0.477 
7.840 0.472 
7.860 0.471 
7.880 0.480 
7.900 0.472 
7.920 0.443 
7.940 0.409 
7.960 0.382 
7.980 0.357 
8.000 0.335 
8.020 0.327 
8.040 0.332 
8.060 0.366 
8.080 0.450 
8.100 0.591 
8.120 0.789 
8.140 1.005 
8.160 1.175 
8.180 1.273 
8.200 1.346 
8.220 1.420 
8.240 1.483 
8.260 1.520 
8.280 1.541 
8.300 1.524 
8.320 1.455 
8.340 1.370 
8.360 1.307 
8.380 1.266 
8.400 1.239 
8.420 1.239 
8.440 1.258 
8.460 1.278 
8.480 1.282 
8.500 1.276 
8.520 1.259 
8.540 1.239 
8.560 1.224 
8.580 1.205 
8.600 1.187 
8.620 1.180 
8.640 1.189 
8.660 1.192 
8.680 1.182 
8.700 1.182 
8.720 1.198 
8.740 1.216 
8.760 1.214 
8.780 1.204 
8.800 1.180 
8.820 1.163 
8.840 1.156 
8.860 1.167 
8.880 1.185 
8.900 1.213 
8.920 1.263 
8.940 1.297 
8.960 1.322 
8.980 1.347 
9.000 1.414 
9.020 1.504 
9.040 1.573 
9.060 1.621 
9.080 1.676 
9.100 1.737 
9.120 1.779 
9.140 1.781 
9.160 1.769 
9.180 1.741 
9.200 1.693 
9.220 1.642 
9.240 1.568 
9.260 1.481 
9.280 1.395 
9.300 1.308 
9.320 1.200 
9.340 1.080 
9.360 0.986 
9.380 0.906 
9.400 0.818 
9.420 0.744 
9.440 0.679 
9.460 0.633 
9.480 0.598 
9.500 0.591 
9.520 0.603 
9.540 0.614 
9.560 0.623 
9.580 0.614 
9.600 0.594 
9.620 0.583 
9.640 0.572 
9.660 0.550 
9.680 0.513 
9.700 0.480 
9.720 0.450 
9.740 0.433 
9.760 0.411 
9.780 0.405 
9.800 0.399 
9.820 0.388 
9.840 0.366 
9.860 0.354 
9.880 0.399 
9.900 0.487 
9.920 0.596 
9.940 0.715 
9.960 0.880 
9.980 1.068 
10.000 1.220 
10.020 1.320 
10.040 1.398 
10.060 1.455 
10.080 1.472 
10.100 1.459 
10.120 1.444 
10.140 1.416 
10.160 1.370 
10.180 1.322 
10.200 1.300 
10.220 1.293 
10.240 1.309 
10.260 1.338 
10.280 1.360 
10.300 1.350 
10.320 1.319 
10.340 1.292 
10.360 1.261 
10.380 1.213 
10.400 0.938 
10.420 1.169 
10.440 1.229 
10.460 1.205 
10.480 1.174 
10.500 1.169 
10.520 1.157 
10.540 1.154 
10.560 1.159 
10.580 1.166 
10.600 1.166 
10.620 1.156 
10.640 1.170 
10.660 1.179 
10.680 1.207 
10.700 1.217 
10.720 1.234 
10.740 1.257 
10.760 1.292 
10.780 1.334 
10.800 1.374 
10.820 1.431 
10.840 1.503 
10.860 1.581 
10.880 1.647 
10.900 1.702 
10.920 1.741 
10.940 1.754 
10.960 1.731 
10.980 1.679 
11.000 1.616 
11.020 1.541 
11.040 1.464 
11.060 1.388 
11.080 1.308 
11.100 1.233 
11.120 1.147 
11.140 1.072 
11.160 0.994 
11.180 0.907 
11.200 0.818 
11.220 0.728 
11.240 0.666 
11.260 0.605 
11.280 0.550 
11.300 0.513 
11.320 0.480 
11.340 0.448 
11.360 0.408 
11.380 0.375 
11.400 0.355 
11.420 0.341 
11.440 0.344 
11.460 0.348 
11.480 0.347 
11.500 0.339 
11.520 0.327 
11.540 0.322 
11.560 0.322 
11.580 0.330 
11.600 0.329 
11.620 0.334 
11.640 0.359 
11.660 0.416 
11.680 0.518 
11.700 0.653 
11.720 0.820 
11.740 0.988 
11.760 1.156 
11.780 1.308 
11.800 1.411 
11.820 1.448 
11.840 1.426 
11.860 1.370 
11.880 1.311 
11.900 1.289 
11.920 1.302 
11.940 1.305 
11.960 1.283 
11.980 1.259 
12.000 1.244 
12.020 1.240 
12.040 1.239 
12.060 1.250 
12.080 1.250 
12.100 1.235 
12.120 1.210 
12.140 1.189 
12.160 1.184 
12.180 1.184 
12.200 1.180 
12.220 1.161 
12.240 1.142 
12.260 1.129 
12.280 1.113 
12.300 1.110 
12.320 1.116 
12.340 1.121 
12.360 1.114 
12.380 1.113 
12.400 1.113 
12.420 1.100 
12.440 1.092 
12.460 1.093 
12.480 1.103 
12.500 1.112 
12.520 1.137 
12.540 1.175 
12.560 1.195 
12.580 1.212 
12.600 1.243 
12.620 1.298 
12.640 1.366 
12.660 1.420 
12.680 1.470 
12.700 1.517 
12.720 1.571 
12.740 1.630 
12.760 1.678 
12.780 1.705 
12.800 1.708 
12.820 1.682 
12.840 1.650 
12.860 1.599 
12.880 1.523 
12.900 1.434 
12.920 1.337 
12.940 1.246 
12.960 1.137 
12.980 1.028 
13.000 0.939 
13.020 0.873 
13.040 0.808 
13.060 0.728 
13.080 0.646 
13.100 0.577 
13.120 0.526 
13.140 0.501 
13.160 0.497 
13.180 0.494 
13.200 0.485 
13.220 0.473 
13.240 0.475 
13.260 0.465 
13.280 0.442 
13.300 0.424 
13.320 0.402 
13.340 0.386 
13.360 0.355 
13.380 0.325 
13.400 0.294 
13.420 0.246 
13.440 0.237 
13.460 0.262 
13.480 0.330 
13.500 0.411 
13.520 0.496 
13.540 0.630 
13.560 0.829 
13.580 1.078 
13.600 1.292 
13.620 1.422 
13.640 1.469 
13.660 1.461 
13.680 1.426 
13.700 1.388 
13.720 1.350 
13.740 1.296 
13.760 1.230 
13.780 1.202 
13.800 1.210 
13.820 1.231 
13.840 1.255 
13.860 1.263 
13.880 1.260 
13.900 1.254 
13.920 1.248 
13.940 1.242 
13.960 1.221 
13.980 1.205 
14.000 1.202 
14.020 1.203 
14.040 1.209 
14.060 1.211 
14.080 1.218 
14.100 1.224 
14.120 1.206 
14.140 1.173 
14.160 1.151 
14.180 1.150 
14.200 1.148 
14.220 1.139 
14.240 1.142 
14.260 1.147 
14.280 1.138 
14.300 1.131 
14.320 1.145 
14.340 1.178 
14.360 1.216 
14.380 1.246 
14.400 1.280 
14.420 1.316 
14.440 1.355 
14.460 1.404 
14.480 1.452 
14.500 1.499 
14.520 1.548 
14.540 1.588 
14.560 1.612 
14.580 1.617 
14.600 1.609 
14.620 1.605 
14.640 1.585 
14.660 1.538 
14.680 1.468 
14.700 1.389 
14.720 1.304 
14.740 1.203 
14.760 1.108 
14.780 1.036 
14.800 0.978 
14.820 0.904 
14.840 0.807 
14.860 0.722 
14.880 0.664 
14.900 0.629 
14.920 0.601 
14.940 0.567 
14.960 0.546 
14.980 0.539 
15.000 0.517 
15.020 0.500 
15.040 0.488 
15.060 0.457 
15.080 0.425 
15.100 0.370 
15.120 0.322 
15.140 0.299 
15.160 0.263 
15.180 0.248 
15.200 0.226 
15.220 0.219 
15.240 0.240 
15.260 0.274 
15.280 0.369 
15.300 0.534 
15.320 0.772 
15.340 1.029 
15.360 1.232 
15.380 1.366 
15.400 1.468 
15.420 1.539 
15.440 1.567 
15.460 1.543 
15.480 1.456 
15.500 1.326 
15.520 1.230 
15.540 1.220 
15.560 1.247 
15.580 1.231 
15.600 1.206 
