# Supplementary material for: Pacing the phasing of leg and arm movements in breaststroke swimming to minimize intra-cyclic velocity fluctuations
Source: PLoS One. 2017 Oct 12;12(10):e0186160. doi: 10.1371/journal.pone.0186160 (PMC5638342; doi:10.1371/journal.pone.0186160)
Supplement: S1 Archive — (ZIP) [file pone.0186160.s003.zip › P9_180_veldata.txt]

% t vx 
0.000 0.431 
0.020 0.359 
0.040 0.484 
0.060 0.818 
0.080 1.000 
0.100 1.083 
0.120 1.123 
0.140 1.172 
0.160 1.200 
0.180 1.223 
0.200 1.275 
0.220 1.319 
0.240 1.357 
0.260 1.373 
0.280 1.419 
0.300 1.481 
0.320 1.537 
0.340 1.571 
0.360 1.571 
0.380 1.537 
0.400 1.474 
0.420 1.404 
0.440 1.311 
0.460 1.207 
0.480 1.097 
0.500 0.971 
0.520 0.853 
0.540 0.748 
0.560 0.675 
0.580 0.617 
0.600 0.558 
0.620 0.503 
0.640 0.454 
0.660 0.397 
0.680 0.349 
0.700 0.307 
0.720 0.289 
0.740 0.298 
0.760 0.304 
0.780 0.306 
0.800 0.302 
0.820 0.305 
0.840 0.302 
0.860 0.286 
0.880 0.266 
0.900 0.262 
0.920 0.301 
0.940 0.417 
0.960 0.588 
0.980 0.767 
1.000 0.947 
1.020 1.106 
1.040 1.232 
1.060 1.301 
1.080 1.313 
1.100 1.312 
1.120 1.280 
1.140 1.236 
1.160 1.213 
1.180 1.237 
1.200 1.275 
1.220 1.245 
1.240 1.186 
1.260 1.136 
1.280 1.136 
1.300 1.164 
1.320 1.178 
1.340 1.180 
1.360 1.143 
1.380 1.112 
1.400 1.117 
1.420 1.117 
1.440 1.125 
1.460 1.108 
1.480 1.076 
1.500 1.064 
1.520 1.049 
1.540 1.059 
1.560 1.056 
1.580 1.042 
1.600 1.029 
1.620 1.008 
1.640 1.007 
1.660 0.994 
1.680 0.988 
1.700 0.975 
1.720 0.970 
1.740 0.965 
1.760 0.966 
1.780 0.979 
1.800 0.973 
1.820 0.977 
1.840 0.971 
1.860 0.982 
1.880 0.991 
1.900 1.019 
1.920 1.066 
1.940 1.099 
1.960 1.138 
1.980 1.191 
2.000 1.261 
2.020 1.321 
2.040 1.364 
2.060 1.412 
2.080 1.472 
2.100 1.518 
2.120 1.545 
2.140 1.557 
2.160 1.549 
2.180 1.521 
2.200 1.471 
2.220 1.399 
2.240 1.301 
2.260 1.196 
2.280 1.101 
2.300 1.031 
2.320 0.955 
2.340 0.853 
2.360 0.745 
2.380 0.652 
2.400 0.588 
2.420 0.521 
2.440 0.455 
2.460 0.406 
2.480 0.376 
2.500 0.356 
2.520 0.338 
2.540 0.313 
2.560 0.288 
2.580 0.272 
2.600 0.271 
2.620 0.271 
2.640 0.256 
2.660 0.242 
2.680 0.237 
2.700 0.260 
2.720 0.310 
2.740 0.395 
2.760 0.531 
2.780 0.733 
2.800 0.974 
2.820 1.205 
2.840 1.386 
2.860 1.498 
2.880 1.520 
2.900 1.466 
2.920 1.367 
2.940 1.258 
2.960 1.162 
2.980 1.097 
3.000 1.087 
3.020 1.119 
3.040 1.178 
3.060 1.220 
3.080 1.218 
3.100 1.178 
3.120 1.133 
3.140 1.118 
3.160 1.118 
3.180 1.112 
3.200 1.114 
3.220 1.109 
3.240 1.096 
3.260 1.079 
3.280 1.076 
3.300 1.083 
3.320 1.080 
3.340 1.071 
3.360 1.059 
3.380 1.035 
3.400 1.028 
3.420 1.007 
3.440 0.969 
3.460 0.951 
3.480 0.970 
3.500 0.987 
3.520 0.967 
3.540 0.953 
3.560 0.972 
3.580 0.984 
3.600 0.986 
3.620 0.988 
3.640 0.988 
3.660 0.992 
3.680 0.990 
3.700 1.020 
3.720 1.058 
3.740 1.096 
3.760 1.136 
3.780 1.180 
3.800 1.229 
3.820 1.269 
3.840 1.319 
3.860 1.393 
3.880 1.459 
3.900 1.502 
3.920 1.527 
3.940 1.540 
3.960 1.521 
3.980 1.468 
4.000 1.400 
4.020 1.333 
4.040 1.265 
4.060 1.170 
4.080 1.062 
4.100 0.960 
4.120 0.873 
4.140 0.793 
4.160 0.703 
4.180 0.617 
4.200 0.550 
4.220 0.511 
4.240 0.479 
4.260 0.451 
4.280 0.430 
4.300 0.411 
4.320 0.392 
4.340 0.355 
4.360 0.298 
4.380 0.258 
4.400 0.241 
4.420 0.231 
4.440 0.203 
4.460 0.180 
4.480 0.212 
4.500 0.283 
4.520 0.408 
4.540 0.585 
4.560 0.788 
4.580 0.969 
4.600 1.112 
4.620 1.238 
4.640 1.352 
4.660 1.445 
4.680 1.463 
4.700 1.416 
4.720 1.337 
4.740 1.249 
4.760 1.189 
4.780 1.152 
4.800 1.157 
4.820 1.173 
4.840 1.181 
4.860 1.194 
4.880 1.201 
4.900 1.202 
4.920 1.191 
4.940 1.159 
4.960 1.133 
4.980 1.110 
5.000 1.076 
5.020 1.038 
5.040 1.026 
5.060 1.027 
5.080 1.010 
5.100 0.985 
5.120 0.976 
5.140 1.000 
5.160 1.007 
5.180 1.008 
5.200 0.997 
5.220 0.983 
5.240 0.985 
5.260 0.980 
5.280 0.977 
5.300 0.965 
5.320 0.960 
5.340 0.969 
5.360 0.977 
5.380 0.979 
5.400 0.982 
5.420 1.048 
5.440 1.043 
5.460 1.053 
5.480 1.064 
5.500 1.079 
5.520 1.122 
5.540 1.179 
5.560 1.238 
5.580 1.316 
5.600 1.407 
5.620 1.491 
5.640 1.540 
5.660 1.568 
5.680 1.582 
5.700 1.586 
5.720 1.580 
5.740 1.562 
5.760 1.532 
5.780 1.477 
5.800 1.395 
5.820 1.285 
5.840 1.164 
5.860 1.061 
5.880 0.972 
5.900 0.887 
5.920 0.787 
5.940 0.679 
5.960 0.586 
5.980 0.515 
6.000 0.462 
6.020 0.421 
6.040 0.382 
6.060 0.362 
6.080 0.344 
6.100 0.316 
6.120 0.304 
6.140 0.305 
6.160 0.336 
6.180 0.373 
6.200 0.381 
6.220 0.359 
6.240 0.306 
6.260 0.280 
6.280 0.306 
6.300 0.404 
6.320 0.605 
6.340 0.863 
6.360 1.108 
6.380 1.286 
6.400 1.398 
6.420 1.468 
6.440 1.492 
6.460 1.479 
6.480 1.426 
6.500 1.358 
6.520 1.305 
6.540 1.285 
6.560 1.268 
6.580 1.226 
6.600 1.185 
6.620 1.165 
6.640 1.178 
6.660 1.215 
6.680 1.258 
6.700 1.283 
6.720 1.260 
6.740 1.219 
6.760 1.192 
6.780 1.165 
6.800 1.140 
6.820 1.118 
6.840 1.117 
6.860 1.127 
6.880 1.115 
6.900 1.112 
6.920 1.103 
6.940 1.098 
6.960 1.098 
6.980 1.083 
7.000 1.073 
7.020 1.050 
7.040 1.032 
7.060 1.019 
7.080 1.026 
7.100 1.032 
7.120 1.035 
7.140 1.034 
7.160 1.038 
7.180 1.050 
7.200 1.052 
7.220 1.073 
7.240 1.088 
7.260 1.118 
7.280 1.150 
7.300 1.186 
7.320 1.219 
7.340 1.250 
7.360 1.297 
7.380 1.353 
7.400 1.414 
7.420 1.474 
7.440 1.524 
7.460 1.568 
7.480 1.592 
7.500 1.593 
7.520 1.573 
7.540 1.534 
7.560 1.483 
7.580 1.415 
7.600 1.341 
7.620 1.262 
7.640 1.156 
7.660 1.027 
7.680 0.895 
7.700 0.775 
7.720 0.683 
7.740 0.617 
7.760 0.556 
7.780 0.499 
7.800 0.449 
7.820 0.418 
7.840 0.400 
7.860 0.376 
7.880 0.354 
7.900 0.334 
7.920 0.329 
7.940 0.332 
7.960 0.332 
7.980 0.316 
8.000 0.289 
8.020 0.264 
8.040 0.265 
8.060 0.315 
8.080 0.432 
8.100 0.610 
8.120 0.824 
8.140 1.043 
8.160 1.224 
8.180 1.375 
8.200 1.473 
8.220 1.504 
8.240 1.465 
8.260 1.379 
8.280 1.289 
8.300 1.195 
8.320 1.155 
8.340 1.181 
8.360 1.233 
8.380 1.262 
8.400 1.250 
8.420 1.224 
8.440 1.192 
8.460 1.171 
8.480 1.148 
8.500 1.125 
8.520 1.127 
8.540 1.139 
8.560 1.158 
8.580 1.169 
8.600 1.181 
8.620 1.174 
8.640 1.142 
8.660 1.104 
8.680 1.077 
8.700 1.081 
8.720 1.081 
8.740 1.083 
8.760 1.062 
8.780 1.043 
8.800 1.025 
8.820 1.001 
8.840 0.996 
8.860 0.995 
8.880 1.011 
8.900 1.008 
8.920 1.013 
8.940 1.018 
8.960 1.030 
8.980 1.043 
9.000 1.040 
9.020 1.067 
9.040 1.099 
9.060 1.144 
9.080 1.178 
9.100 1.202 
9.120 1.240 
9.140 1.294 
9.160 1.355 
9.180 1.414 
9.200 1.477 
9.220 1.545 
9.240 1.594 
9.260 1.600 
9.280 1.561 
9.300 1.487 
9.320 1.409 
9.340 1.346 
9.360 1.276 
9.380 1.180 
9.400 1.097 
9.420 1.040 
9.440 0.992 
9.460 0.924 
9.480 0.852 
9.500 0.803 
9.520 0.742 
9.540 0.661 
9.560 0.583 
9.580 0.546 
9.600 0.536 
9.620 0.525 
9.640 0.503 
9.660 0.472 
9.680 0.440 
9.700 0.393 
9.720 0.363 
9.740 0.341 
9.760 0.328 
9.780 0.303 
9.800 0.264 
9.820 0.257 
9.840 0.276 
9.860 0.332 
9.880 0.381 
9.900 0.448 
9.920 0.577 
9.940 0.778 
9.960 1.010 
9.980 1.167 
10.000 1.251 
10.020 1.313 
10.040 1.368 
10.060 1.381 
10.080 1.335 
10.100 1.273 
10.120 1.226 
10.140 1.163 
10.160 1.111 
10.180 1.099 
10.200 1.139 
10.220 1.186 
10.240 1.193 
10.260 1.167 
10.280 1.137 
10.300 1.103 
10.320 1.063 
10.340 1.034 
10.360 1.016 
10.380 1.058 
10.400 1.103 
10.420 1.140 
10.440 1.151 
10.460 1.154 
10.480 1.148 
10.500 1.058 
10.520 1.064 
10.540 1.053 
10.560 1.032 
10.580 1.017 
10.600 1.002 
10.620 1.001 
10.640 1.008 
10.660 1.012 
10.680 1.004 
10.700 0.989 
10.720 0.980 
10.740 0.973 
10.760 0.976 
10.780 0.989 
10.800 1.006 
10.820 1.006 
10.840 1.003 
10.860 1.024 
10.880 1.050 
10.900 1.093 
10.920 1.131 
10.940 1.154 
10.960 1.195 
10.980 1.249 
11.000 1.322 
11.020 1.376 
11.040 1.418 
11.060 1.459 
11.080 1.505 
11.100 1.548 
11.120 1.581 
11.140 1.587 
11.160 1.549 
11.180 1.485 
11.200 1.409 
11.220 1.315 
11.240 1.210 
11.260 1.096 
11.280 0.974 
11.300 0.857 
11.320 0.747 
11.340 0.668 
11.360 0.603 
11.380 0.541 
11.400 0.482 
11.420 0.426 
11.440 0.380 
11.460 0.336 
11.480 0.292 
11.500 0.252 
11.520 0.229 
11.540 0.233 
11.560 0.257 
11.580 0.299 
11.600 0.327 
11.620 0.343 
11.640 0.332 
11.660 0.299 
11.680 0.280 
11.700 0.283 
11.720 0.332 
11.740 0.440 
11.760 0.632 
11.780 0.886 
11.800 1.126 
11.820 1.298 
11.840 1.394 
11.860 1.425 
11.880 1.423 
11.900 1.402 
11.920 1.362 
11.940 1.290 
11.960 1.197 
11.980 1.138 
12.000 1.131 
12.020 1.150 
12.040 1.164 
12.060 1.176 
12.080 1.200 
12.100 1.205 
12.120 1.186 
12.140 1.158 
12.160 1.149 
12.180 1.133 
12.200 1.108 
12.220 1.093 
12.240 1.060 
12.260 1.042 
12.280 1.019 
12.300 1.029 
12.320 1.039 
12.340 1.030 
12.360 1.029 
12.380 1.018 
12.400 1.028 
12.420 1.025 
12.440 1.019 
12.460 0.994 
12.480 0.982 
12.500 0.975 
12.520 0.972 
12.540 0.965 
12.560 0.971 
12.580 0.992 
12.600 1.010 
12.620 1.028 
12.640 1.027 
12.660 1.042 
12.680 1.059 
12.700 1.084 
12.720 1.115 
12.740 1.169 
12.760 1.244 
12.780 1.313 
12.800 1.346 
12.820 1.361 
12.840 1.413 
12.860 1.488 
12.880 1.553 
12.900 1.563 
12.920 1.526 
12.940 1.480 
12.960 1.422 
12.980 1.368 
13.000 1.310 
13.020 1.248 
13.040 1.187 
13.060 1.108 
13.080 1.010 
13.100 0.915 
13.120 0.838 
13.140 0.766 
13.160 0.687 
13.180 0.606 
13.200 0.548 
13.220 0.510 
13.240 0.486 
13.260 0.463 
13.280 0.451 
13.300 0.447 
13.320 0.438 
13.340 0.421 
13.360 0.403 
13.380 0.394 
13.400 0.381 
13.420 0.357 
13.440 0.312 
13.460 0.253 
13.480 0.209 
13.500 0.213 
13.520 0.268 
13.540 0.348 
13.560 0.460 
13.580 0.630 
13.600 0.860 
13.620 1.088 
13.640 1.252 
13.660 1.335 
13.680 1.356 
13.700 1.341 
13.720 1.307 
13.740 1.259 
13.760 1.197 
13.780 1.148 
13.800 1.141 
13.820 1.156 
13.840 1.163 
13.860 1.161 
13.880 1.178 
13.900 1.204 
13.920 1.215 
13.940 1.210 
13.960 1.198 
13.980 1.179 
14.000 1.156 
14.020 1.146 
14.040 1.146 
14.060 1.142 
14.080 1.118 
14.100 1.087 
14.120 1.059 
14.140 1.037 
14.160 1.019 
14.180 1.009 
14.200 0.996 
14.220 0.992 
14.240 0.990 
14.260 0.990 
14.280 0.998 
14.300 0.991 
14.320 0.996 
14.340 1.000 
14.360 1.004 
14.380 1.005 
14.400 1.001 
14.420 1.011 
14.440 1.012 
14.460 1.017 
14.480 1.019 
14.500 1.028 
14.520 1.049 
14.540 1.081 
14.560 1.132 
14.580 1.183 
14.600 1.247 
14.620 1.306 
14.640 1.358 
14.660 1.405 
14.680 1.461 
14.700 1.501 
14.720 1.493 
14.740 1.458 
14.760 1.423 
14.780 1.406 
14.800 1.378 
14.820 1.337 
14.840 1.287 
14.860 1.219 
14.880 1.158 
14.900 1.087 
14.920 1.002 
14.940 0.899 
14.960 0.802 
14.980 0.736 
15.000 0.684 
15.020 0.637 
15.040 0.587 
15.060 0.543 
15.080 0.516 
15.100 0.489 
15.120 0.474 
15.140 0.482 
15.160 0.499 
15.180 0.496 
15.200 0.451 
15.220 0.417 
15.240 0.370 
15.260 0.338 
15.280 0.320 
15.300 0.303 
15.320 0.291 
15.340 0.275 
15.360 0.285 
15.380 0.315 
15.400 0.374 
15.420 0.490 
15.440 0.655 
15.460 0.832 
15.480 1.021 
15.500 1.220 
15.520 1.384 
15.540 1.480 
15.560 1.489 
15.580 1.428 
15.600 1.334 
15.620 1.236 
15.640 1.172 
15.660 1.121 
15.680 1.066 
15.700 1.053 
15.720 1.093 
15.740 1.151 
15.760 1.195 
15.780 1.204 
