# Supplementary material for: Pacing the phasing of leg and arm movements in breaststroke swimming to minimize intra-cyclic velocity fluctuations
Source: PLoS One. 2017 Oct 12;12(10):e0186160. doi: 10.1371/journal.pone.0186160 (PMC5638342; doi:10.1371/journal.pone.0186160)
Supplement: S1 Archive — (ZIP) [file pone.0186160.s003.zip › P9_225_veldata.txt]

% t vx 
0.000 0.574 
0.020 0.646 
0.040 0.776 
0.060 0.891 
0.080 0.952 
0.100 0.969 
0.120 0.958 
0.140 0.929 
0.160 0.936 
0.180 0.955 
0.200 0.964 
0.220 0.960 
0.240 0.965 
0.260 0.993 
0.280 1.025 
0.300 1.065 
0.320 1.078 
0.340 1.105 
0.360 1.149 
0.380 1.190 
0.400 1.251 
0.420 1.324 
0.440 1.422 
0.460 1.498 
0.480 1.538 
0.500 1.573 
0.520 1.609 
0.540 1.637 
0.560 1.635 
0.580 1.587 
0.600 1.503 
0.620 1.406 
0.640 1.303 
0.660 1.187 
0.680 1.063 
0.700 0.933 
0.720 0.818 
0.740 0.719 
0.760 0.618 
0.780 0.508 
0.800 0.410 
0.820 0.344 
0.840 0.291 
0.860 0.238 
0.880 0.197 
0.900 0.176 
0.920 0.177 
0.940 0.187 
0.960 0.212 
0.980 0.248 
1.000 0.279 
1.020 0.310 
1.040 0.323 
1.060 0.355 
1.080 0.461 
1.100 0.627 
1.120 0.815 
1.140 0.997 
1.160 1.190 
1.180 1.366 
1.200 1.474 
1.220 1.506 
1.240 1.480 
1.260 1.411 
1.280 1.314 
1.300 1.225 
1.320 1.187 
1.340 1.206 
1.360 1.234 
1.380 1.228 
1.400 1.202 
1.420 1.191 
1.440 1.181 
1.460 1.171 
1.480 1.170 
1.500 1.164 
1.520 1.149 
1.540 1.128 
1.560 1.110 
1.580 1.098 
1.600 1.078 
1.620 1.080 
1.640 1.087 
1.660 1.080 
1.680 1.066 
1.700 1.042 
1.720 1.024 
1.740 1.006 
1.760 0.977 
1.780 0.962 
1.800 0.957 
1.820 0.969 
1.840 0.979 
1.860 0.983 
1.880 0.983 
1.900 0.964 
1.920 0.944 
1.940 0.916 
1.960 0.914 
1.980 0.919 
2.000 0.913 
2.020 0.914 
2.040 0.910 
2.060 0.934 
2.080 0.949 
2.100 0.943 
2.120 0.949 
2.140 0.956 
2.160 0.982 
2.180 1.020 
2.200 1.051 
2.220 1.087 
2.240 1.143 
2.260 1.227 
2.280 1.324 
2.300 1.392 
2.320 1.463 
2.340 1.533 
2.360 1.585 
2.380 1.603 
2.400 1.594 
2.420 1.572 
2.440 1.532 
2.460 1.478 
2.480 1.394 
2.500 1.299 
2.520 1.203 
2.540 1.091 
2.560 0.957 
2.580 0.818 
2.600 0.706 
2.620 0.626 
2.640 0.546 
2.660 0.472 
2.680 0.420 
2.700 0.379 
2.720 0.349 
2.740 0.317 
2.760 0.300 
2.780 0.297 
2.800 0.300 
2.820 0.312 
2.840 0.309 
2.860 0.288 
2.880 0.235 
2.900 0.185 
2.920 0.187 
2.940 0.263 
2.960 0.418 
2.980 0.623 
3.000 0.860 
3.020 1.082 
3.040 1.246 
3.060 1.363 
3.080 1.427 
3.100 1.439 
3.120 1.391 
3.140 1.302 
3.160 1.220 
3.180 1.170 
3.200 1.174 
3.220 1.202 
3.240 1.212 
3.260 1.191 
3.280 1.166 
3.300 1.173 
3.320 1.206 
3.340 1.223 
3.360 1.189 
3.380 1.136 
3.400 1.112 
3.420 1.111 
3.440 1.101 
3.460 1.077 
3.480 1.061 
3.500 1.069 
3.520 1.068 
3.540 1.050 
3.560 1.035 
3.580 1.014 
3.600 0.997 
3.620 0.969 
3.640 0.938 
3.660 0.936 
3.680 0.946 
3.700 0.970 
3.720 0.986 
3.740 0.987 
3.760 0.985 
3.780 0.988 
3.800 0.984 
3.820 0.969 
3.840 0.941 
3.860 0.910 
3.880 0.911 
3.900 0.929 
3.920 0.961 
3.940 0.978 
3.960 0.981 
3.980 0.991 
4.000 1.002 
4.020 1.019 
4.040 1.049 
4.060 1.086 
4.080 1.144 
4.100 1.217 
4.120 1.294 
4.140 1.368 
4.160 1.428 
4.180 1.468 
4.200 1.498 
4.220 1.513 
4.240 1.518 
4.260 1.500 
4.280 1.453 
4.300 1.393 
4.320 1.320 
4.340 1.236 
4.360 1.140 
4.380 1.040 
4.400 0.943 
4.420 0.848 
4.440 0.741 
4.460 0.644 
4.480 0.569 
4.500 0.510 
4.520 0.463 
4.540 0.428 
4.560 0.397 
4.580 0.357 
4.600 0.313 
4.620 0.298 
4.640 0.314 
4.660 0.323 
4.680 0.323 
4.700 0.302 
4.720 0.263 
4.740 0.234 
4.760 0.254 
4.780 0.373 
4.800 0.581 
4.820 0.819 
4.840 1.020 
4.860 1.169 
4.880 1.269 
4.900 1.325 
4.920 1.321 
4.940 1.279 
4.960 1.266 
4.980 1.274 
5.000 1.284 
5.020 1.269 
5.040 1.228 
5.060 1.208 
5.080 1.220 
5.100 1.250 
5.120 1.272 
5.140 1.256 
5.160 1.226 
5.180 1.201 
5.200 1.178 
5.220 1.173 
5.240 1.154 
5.260 1.144 
5.280 1.143 
5.300 1.162 
5.320 1.152 
5.340 1.102 
5.360 1.064 
5.380 1.055 
5.400 1.083 
5.420 1.125 
5.440 1.097 
5.460 1.089 
5.480 1.083 
5.500 1.071 
5.520 1.078 
5.540 1.073 
5.560 1.063 
5.580 1.060 
5.600 1.052 
5.620 1.045 
5.640 1.031 
5.660 1.023 
5.680 1.016 
5.700 0.997 
5.720 0.992 
5.740 1.002 
5.760 1.032 
5.780 1.066 
5.800 1.106 
5.820 1.140 
5.840 1.163 
5.860 1.197 
5.880 1.231 
5.900 1.297 
5.920 1.385 
5.940 1.461 
5.960 1.520 
5.980 1.571 
6.000 1.627 
6.020 1.669 
6.040 1.675 
6.060 1.656 
6.080 1.607 
6.100 1.532 
6.120 1.442 
6.140 1.351 
6.160 1.251 
6.180 1.146 
6.200 1.035 
6.220 0.921 
6.240 0.792 
6.260 0.651 
6.280 0.554 
6.300 0.486 
6.320 0.429 
6.340 0.367 
6.360 0.320 
6.380 0.299 
6.400 0.282 
6.420 0.270 
6.440 0.253 
6.460 0.259 
6.480 0.277 
6.500 0.298 
6.520 0.297 
6.540 0.278 
6.560 0.288 
6.580 0.336 
6.600 0.447 
6.620 0.636 
6.640 0.854 
6.660 1.075 
6.680 1.253 
6.700 1.389 
6.720 1.492 
6.740 1.539 
6.760 1.543 
6.780 1.489 
6.800 1.402 
6.820 1.317 
6.840 1.242 
6.860 1.216 
6.880 1.212 
6.900 1.213 
6.920 1.212 
6.940 1.217 
6.960 1.246 
6.980 1.262 
7.000 1.259 
7.020 1.230 
7.040 1.203 
7.060 1.188 
7.080 1.183 
7.100 1.178 
7.120 1.173 
7.140 1.178 
7.160 1.175 
7.180 1.164 
7.200 1.150 
7.220 1.130 
7.240 1.113 
7.260 1.103 
7.280 1.102 
7.300 1.107 
7.320 1.099 
7.340 1.090 
7.360 1.083 
7.380 1.070 
7.400 1.070 
7.420 1.061 
7.440 1.063 
7.460 1.061 
7.480 1.049 
7.500 1.045 
7.520 1.036 
7.540 1.042 
7.560 1.041 
7.580 1.059 
7.600 1.074 
7.620 1.080 
7.640 1.094 
7.660 1.123 
7.680 1.178 
7.700 1.228 
7.720 1.292 
7.740 1.378 
7.760 1.463 
7.780 1.519 
7.800 1.556 
7.820 1.577 
7.840 1.587 
7.860 1.574 
7.880 1.537 
7.900 1.476 
7.920 1.390 
7.940 1.313 
7.960 1.248 
7.980 1.185 
8.000 1.094 
8.020 0.989 
8.040 0.887 
8.060 0.805 
8.080 0.715 
8.100 0.607 
8.120 0.517 
8.140 0.450 
8.160 0.402 
8.180 0.364 
8.200 0.336 
8.220 0.308 
8.240 0.277 
8.260 0.256 
8.280 0.252 
8.300 0.241 
8.320 0.226 
8.340 0.213 
8.360 0.235 
8.380 0.304 
8.400 0.405 
8.420 0.536 
8.440 0.688 
8.460 0.868 
8.480 1.042 
8.500 1.194 
8.520 1.295 
8.540 1.332 
8.560 1.330 
8.580 1.323 
8.600 1.331 
8.620 1.330 
8.640 1.313 
8.660 1.285 
8.680 1.261 
8.700 1.223 
8.720 1.187 
8.740 1.174 
8.760 1.185 
8.780 1.191 
8.800 1.188 
8.820 1.193 
8.840 1.194 
8.860 1.175 
8.880 1.146 
8.900 1.113 
8.920 1.079 
8.940 1.052 
8.960 1.047 
8.980 1.045 
9.000 1.044 
9.020 1.047 
9.040 1.066 
9.060 1.081 
9.080 1.077 
9.100 1.052 
9.120 1.019 
9.140 1.010 
9.160 0.998 
9.180 1.004 
9.200 0.995 
9.220 0.991 
9.240 0.993 
9.260 0.975 
9.280 0.964 
9.300 0.949 
9.320 0.955 
9.340 0.968 
9.360 0.972 
9.380 0.974 
9.400 0.978 
9.420 0.989 
9.440 1.001 
9.460 1.004 
9.480 1.013 
9.500 1.053 
9.520 1.103 
9.540 1.141 
9.560 1.169 
9.580 1.210 
9.600 1.276 
9.620 1.345 
9.640 1.399 
9.660 1.429 
9.680 1.453 
9.700 1.484 
9.720 1.497 
9.740 1.485 
9.760 1.447 
9.780 1.402 
9.800 1.347 
9.820 1.277 
9.840 1.213 
9.860 1.135 
9.880 1.027 
9.900 0.905 
9.920 0.803 
9.940 0.729 
9.960 0.662 
9.980 0.587 
10.000 0.512 
10.020 0.438 
10.040 0.401 
10.060 0.382 
10.080 0.373 
10.100 0.351 
10.120 0.316 
10.140 0.302 
10.160 0.280 
10.180 0.261 
10.200 0.231 
10.220 0.208 
10.240 0.182 
10.260 0.201 
10.280 0.297 
10.300 0.459 
10.320 0.642 
10.340 0.813 
10.360 1.004 
10.380 1.195 
10.400 1.365 
10.420 1.465 
10.440 1.509 
10.460 1.515 
10.480 1.474 
10.500 1.405 
10.520 1.301 
10.540 1.236 
10.560 1.200 
10.580 1.194 
10.600 1.070 
10.620 1.077 
10.640 1.139 
10.660 1.206 
10.680 1.228 
10.700 1.202 
10.720 1.159 
10.740 1.120 
10.760 1.094 
10.780 1.060 
10.800 1.046 
10.820 1.040 
10.840 1.027 
10.860 1.029 
10.880 1.021 
10.900 1.025 
10.920 1.014 
10.940 0.998 
10.960 0.996 
10.980 0.988 
11.000 0.974 
11.020 0.958 
11.040 0.953 
11.060 0.952 
11.080 0.944 
11.100 0.946 
11.120 0.952 
11.140 0.949 
11.160 0.936 
11.180 0.934 
11.200 0.943 
11.220 0.953 
11.240 0.968 
11.260 0.984 
11.280 1.010 
11.300 1.036 
11.320 1.079 
11.340 1.137 
11.360 1.202 
11.380 1.278 
11.400 1.351 
11.420 1.435 
11.440 1.506 
11.460 1.551 
11.480 1.575 
11.500 1.590 
11.520 1.589 
11.540 1.566 
11.560 1.519 
11.580 1.445 
11.600 1.337 
11.620 1.226 
11.640 1.114 
11.660 1.001 
11.680 0.894 
11.700 0.783 
11.720 0.679 
11.740 0.582 
11.760 0.512 
11.780 0.451 
11.800 0.391 
11.820 0.340 
11.840 0.306 
11.860 0.281 
11.880 0.247 
11.900 0.222 
11.920 0.228 
11.940 0.249 
11.960 0.270 
11.980 0.275 
12.000 0.286 
12.020 0.315 
12.040 0.354 
12.060 0.422 
12.080 0.533 
12.100 0.693 
12.120 0.879 
12.140 1.051 
12.160 1.200 
12.180 1.319 
12.200 1.393 
12.220 1.409 
12.240 1.378 
12.260 1.336 
12.280 1.295 
12.300 1.250 
12.320 1.188 
12.340 1.138 
12.360 1.122 
12.380 1.138 
12.400 1.161 
12.420 1.181 
12.440 1.206 
12.460 1.223 
12.480 1.202 
12.500 1.148 
12.520 1.100 
12.540 1.073 
12.560 1.056 
12.580 1.043 
12.600 1.042 
12.620 1.059 
12.640 1.075 
12.660 1.073 
12.680 1.073 
12.700 1.058 
12.720 1.043 
12.740 1.029 
12.760 1.008 
12.780 1.004 
12.800 0.995 
12.820 0.995 
12.840 0.989 
12.860 0.986 
12.880 0.988 
12.900 0.986 
12.920 0.977 
12.940 0.966 
12.960 0.960 
12.980 0.971 
13.000 0.992 
13.020 1.009 
13.040 1.018 
13.060 1.025 
13.080 1.042 
13.100 1.055 
13.120 1.084 
13.140 1.128 
13.160 1.191 
13.180 1.244 
13.200 1.291 
13.220 1.342 
13.240 1.404 
13.260 1.476 
13.280 1.525 
13.300 1.541 
13.320 1.523 
13.340 1.490 
13.360 1.443 
13.380 1.373 
13.400 1.298 
13.420 1.220 
13.440 1.130 
13.460 1.025 
13.480 0.923 
13.500 0.823 
13.520 0.719 
13.540 0.622 
13.560 0.538 
13.580 0.478 
13.600 0.436 
13.620 0.400 
13.640 0.373 
13.660 0.349 
13.680 0.338 
13.700 0.320 
13.720 0.301 
13.740 0.297 
13.760 0.304 
13.780 0.312 
13.800 0.304 
13.820 0.306 
13.840 0.333 
13.860 0.395 
13.880 0.482 
13.900 0.591 
13.920 0.726 
13.940 0.881 
13.960 1.027 
13.980 1.169 
14.000 1.300 
14.020 1.404 
14.040 1.456 
14.060 1.456 
14.080 1.415 
14.100 1.338 
14.120 1.256 
14.140 1.199 
14.160 1.169 
14.180 1.144 
14.200 1.112 
14.220 1.108 
14.240 1.125 
14.260 1.133 
14.280 1.127 
14.300 1.108 
14.320 1.107 
14.340 1.089 
14.360 1.064 
14.380 1.048 
14.400 1.038 
14.420 1.033 
14.440 1.025 
14.460 1.026 
14.480 1.028 
14.500 1.021 
14.520 1.013 
14.540 1.017 
14.560 1.026 
14.580 1.019 
14.600 1.013 
14.620 1.009 
14.640 0.995 
14.660 0.982 
14.680 0.968 
14.700 0.963 
14.720 0.969 
14.740 0.974 
14.760 0.985 
14.780 0.986 
14.800 0.990 
14.820 1.009 
14.840 1.024 
14.860 1.063 
14.880 1.073 
14.900 1.064 
14.920 1.110 
14.940 1.184 
14.960 1.262 
14.980 1.304 
15.000 1.349 
15.020 1.416 
15.040 1.452 
15.060 1.473 
15.080 1.485 
15.100 1.477 
15.120 1.454 
15.140 1.411 
15.160 1.354 
15.180 1.291 
15.200 1.225 
15.220 1.166 
15.240 1.104 
15.260 1.027 
15.280 0.943 
15.300 0.855 
15.320 0.754 
15.340 0.653 
15.360 0.567 
15.380 0.504 
15.400 0.448 
15.420 0.394 
15.440 0.371 
15.460 0.385 
15.480 0.414 
15.500 0.422 
15.520 0.414 
15.540 0.390 
15.560 0.357 
15.580 0.293 
15.600 0.218 
15.620 0.180 
15.640 0.161 
15.660 0.178 
15.680 0.210 
15.700 0.307 
15.720 0.495 
15.740 0.718 
15.760 0.952 
15.780 1.144 
15.800 1.332 
15.820 1.477 
15.840 1.536 
15.860 1.510 
15.880 1.397 
15.900 1.231 
15.920 1.134 
