# Supplementary material for: Pacing the phasing of leg and arm movements in breaststroke swimming to minimize intra-cyclic velocity fluctuations
Source: PLoS One. 2017 Oct 12;12(10):e0186160. doi: 10.1371/journal.pone.0186160 (PMC5638342; doi:10.1371/journal.pone.0186160)
Supplement: S1 Archive — (ZIP) [file pone.0186160.s003.zip › P9_270_veldata.txt]

% t vx 
0.000 0.429 
0.020 0.397 
0.040 0.710 
0.060 1.259 
0.080 1.530 
0.100 1.611 
0.120 1.640 
0.140 1.687 
0.160 1.743 
0.180 1.771 
0.200 1.735 
0.220 1.644 
0.240 1.539 
0.260 1.426 
0.280 1.302 
0.300 1.166 
0.320 1.043 
0.340 0.932 
0.360 0.810 
0.380 0.690 
0.400 0.584 
0.420 0.501 
0.440 0.424 
0.460 0.348 
0.480 0.277 
0.500 0.217 
0.520 0.179 
0.540 0.181 
0.560 0.208 
0.580 0.246 
0.600 0.286 
0.620 0.311 
0.640 0.317 
0.660 0.325 
0.680 0.391 
0.700 0.582 
0.720 0.861 
0.740 1.120 
0.760 1.272 
0.780 1.343 
0.800 1.420 
0.820 1.495 
0.840 1.546 
0.860 1.530 
0.880 1.476 
0.900 1.405 
0.920 1.343 
0.940 1.292 
0.960 1.255 
0.980 1.255 
1.000 1.269 
1.020 1.282 
1.040 1.288 
1.060 1.306 
1.080 1.327 
1.100 1.335 
1.120 1.318 
1.140 1.273 
1.160 1.211 
1.180 1.150 
1.200 1.119 
1.220 1.114 
1.240 1.123 
1.260 1.139 
1.280 1.144 
1.300 1.140 
1.320 1.126 
1.340 1.111 
1.360 1.101 
1.380 1.086 
1.400 1.070 
1.420 1.066 
1.440 1.061 
1.460 1.055 
1.480 1.036 
1.500 1.028 
1.520 1.027 
1.540 1.026 
1.560 1.016 
1.580 1.013 
1.600 1.022 
1.620 1.029 
1.640 1.026 
1.660 1.020 
1.680 1.024 
1.700 1.038 
1.720 1.071 
1.740 1.101 
1.760 1.133 
1.780 1.167 
1.800 1.219 
1.820 1.280 
1.840 1.345 
1.860 1.415 
1.880 1.502 
1.900 1.591 
1.920 1.660 
1.940 1.695 
1.960 1.700 
1.980 1.680 
2.000 1.630 
2.020 1.552 
2.040 1.453 
2.060 1.337 
2.080 1.194 
2.100 1.042 
2.120 0.899 
2.140 0.769 
2.160 0.644 
2.180 0.520 
2.200 0.410 
2.220 0.337 
2.240 0.299 
2.260 0.272 
2.280 0.257 
2.300 0.243 
2.320 0.242 
2.340 0.258 
2.360 0.279 
2.380 0.308 
2.400 0.312 
2.420 0.304 
2.440 0.300 
2.460 0.324 
2.480 0.403 
2.500 0.534 
2.520 0.709 
2.540 0.897 
2.560 1.110 
2.580 1.335 
2.600 1.548 
2.620 1.667 
2.640 1.665 
2.660 1.605 
2.680 1.519 
2.700 1.412 
2.720 1.289 
2.740 1.200 
2.760 1.174 
2.780 1.176 
2.800 1.182 
2.820 1.211 
2.840 1.254 
2.860 1.292 
2.880 1.308 
2.900 1.307 
2.920 1.295 
2.940 1.261 
2.960 1.227 
2.980 1.215 
3.000 1.208 
3.020 1.184 
3.040 1.152 
3.060 1.138 
3.080 1.135 
3.100 1.123 
3.120 1.113 
3.140 1.117 
3.160 1.121 
3.180 1.110 
3.200 1.086 
3.220 1.067 
3.240 1.060 
3.260 1.047 
3.280 1.037 
3.300 1.026 
3.320 1.022 
3.340 1.016 
3.360 1.004 
3.380 0.984 
3.400 0.965 
3.420 0.953 
3.440 0.958 
3.460 0.967 
3.480 0.964 
3.500 0.962 
3.520 0.954 
3.540 0.965 
3.560 0.974 
3.580 0.992 
3.600 1.005 
3.620 1.017 
3.640 1.042 
3.660 1.063 
3.680 1.091 
3.700 1.123 
3.720 1.178 
3.740 1.251 
3.760 1.337 
3.780 1.419 
3.800 1.485 
3.820 1.552 
3.840 1.597 
3.860 1.621 
3.880 1.609 
3.900 1.567 
3.920 1.496 
3.940 1.383 
3.960 1.264 
3.980 1.150 
4.000 1.046 
4.020 0.942 
4.040 0.838 
4.060 0.728 
4.080 0.632 
4.100 0.553 
4.120 0.490 
4.140 0.416 
4.160 0.350 
4.180 0.311 
4.200 0.293 
4.220 0.301 
4.240 0.303 
4.260 0.292 
4.280 0.225 
4.300 0.133 
4.320 0.080 
4.340 0.099 
4.360 0.202 
4.380 0.375 
4.400 0.603 
4.420 0.844 
4.440 1.051 
4.460 1.237 
4.480 1.389 
4.500 1.485 
4.520 1.516 
4.540 1.487 
4.560 1.445 
4.580 1.377 
4.600 1.300 
4.620 1.249 
4.640 1.236 
4.660 1.258 
4.680 1.272 
4.700 1.283 
4.720 1.300 
4.740 1.301 
4.760 1.280 
4.780 1.254 
4.800 1.227 
4.820 1.192 
4.840 1.166 
4.860 1.128 
4.880 1.104 
4.900 1.091 
4.920 1.112 
4.940 1.129 
4.960 1.139 
4.980 1.153 
5.000 1.155 
5.020 1.118 
5.040 1.033 
5.060 0.993 
5.080 0.992 
5.100 1.022 
5.120 1.044 
5.140 1.031 
5.160 1.002 
5.180 0.982 
5.200 0.969 
5.220 NaN 
5.240 NaN 
5.260 NaN 
5.280 0.373 
5.300 0.576 
5.320 0.907 
5.340 1.076 
5.360 1.130 
5.380 1.170 
5.400 1.223 
5.420 1.282 
5.440 1.355 
5.460 1.429 
5.480 1.503 
5.500 1.561 
5.520 1.625 
5.540 1.697 
5.560 1.759 
5.580 1.786 
5.600 1.771 
5.620 1.709 
5.640 1.626 
5.660 1.528 
5.680 1.434 
5.700 1.347 
5.720 1.229 
5.740 1.077 
5.760 0.911 
5.780 0.778 
5.800 0.667 
5.820 0.560 
5.840 0.466 
5.860 0.397 
5.880 0.345 
5.900 0.312 
5.920 0.284 
5.940 0.252 
5.960 0.238 
5.980 0.233 
6.000 0.244 
6.020 0.270 
6.040 0.294 
6.060 0.291 
6.080 0.275 
6.100 0.304 
6.120 0.430 
6.140 0.628 
6.160 0.827 
6.180 0.988 
6.200 1.103 
6.220 1.238 
6.240 1.412 
6.260 1.568 
6.280 1.658 
6.300 1.661 
6.320 1.604 
6.340 1.518 
6.360 1.411 
6.380 1.314 
6.400 1.266 
6.420 1.279 
6.440 1.320 
6.460 1.350 
6.480 1.357 
6.500 1.344 
6.520 1.326 
6.540 1.306 
6.560 1.285 
6.580 1.252 
6.600 1.223 
6.620 1.208 
6.640 1.205 
6.660 1.200 
6.680 1.189 
6.700 1.190 
6.720 1.196 
6.740 1.195 
6.760 1.190 
6.780 1.167 
6.800 1.155 
6.820 1.150 
6.840 1.139 
6.860 1.125 
6.880 1.095 
6.900 1.082 
6.920 1.077 
6.940 1.073 
6.960 1.078 
6.980 1.067 
7.000 1.064 
7.020 1.056 
7.040 1.046 
7.060 1.044 
7.080 1.047 
7.100 1.054 
7.120 1.057 
7.140 1.065 
7.160 1.074 
7.180 1.085 
7.200 1.095 
7.220 1.114 
7.240 1.144 
7.260 1.195 
7.280 1.257 
7.300 1.311 
7.320 1.363 
7.340 1.434 
7.360 1.532 
7.380 1.619 
7.400 1.687 
7.420 1.717 
7.440 1.719 
7.460 1.708 
7.480 1.673 
7.500 1.624 
7.520 1.547 
7.540 1.447 
7.560 1.327 
7.580 1.186 
7.600 1.038 
7.620 0.889 
7.640 0.745 
7.660 0.625 
7.680 0.543 
7.700 0.487 
7.720 0.432 
7.740 0.377 
7.760 0.332 
7.780 0.301 
7.800 0.284 
7.820 0.274 
7.840 0.281 
7.860 0.283 
7.880 0.275 
7.900 0.270 
7.920 0.263 
7.940 0.303 
7.960 0.408 
7.980 0.599 
8.000 0.836 
8.020 1.063 
8.040 1.259 
8.060 1.434 
8.080 1.583 
8.100 1.667 
8.120 1.688 
8.140 1.654 
8.160 1.566 
8.180 1.436 
8.200 1.331 
8.220 1.291 
8.240 1.288 
8.260 1.291 
8.280 1.295 
8.300 1.300 
8.320 1.307 
8.340 1.317 
8.360 1.336 
8.380 1.336 
8.400 1.314 
8.420 1.282 
8.440 1.245 
8.460 1.226 
8.480 1.219 
8.500 1.199 
8.520 1.151 
8.540 1.080 
8.560 1.054 
8.580 1.092 
8.600 1.163 
8.620 1.191 
8.640 1.173 
8.660 1.142 
8.680 1.121 
8.700 1.112 
8.720 1.090 
8.740 1.078 
8.760 1.061 
8.780 1.066 
8.800 1.071 
8.820 1.073 
8.840 1.067 
8.860 1.059 
8.880 1.057 
8.900 1.053 
8.920 1.059 
8.940 1.065 
8.960 1.082 
8.980 1.108 
9.000 1.145 
9.020 1.175 
9.040 1.201 
9.060 1.242 
9.080 1.315 
9.100 1.400 
9.120 1.489 
9.140 1.586 
9.160 1.656 
9.180 1.662 
9.200 1.612 
9.220 1.567 
9.240 1.539 
9.260 1.491 
9.280 1.416 
9.300 1.320 
9.320 1.226 
9.340 1.118 
9.360 1.009 
9.380 0.901 
9.400 0.779 
9.420 0.660 
9.440 0.559 
9.460 0.476 
9.480 0.419 
9.500 0.381 
9.520 0.362 
9.540 0.330 
9.560 0.285 
9.580 0.278 
9.600 0.285 
9.620 0.266 
9.640 0.202 
9.660 0.153 
9.680 0.190 
9.700 0.279 
9.720 0.417 
9.740 0.585 
9.760 0.759 
9.780 0.957 
9.800 1.198 
9.820 1.460 
9.840 1.659 
9.860 1.744 
9.880 1.730 
9.900 1.636 
9.920 1.497 
9.940 1.428 
9.960 1.440 
9.980 1.463 
10.000 1.406 
10.020 1.317 
10.040 1.284 
10.060 1.327 
10.080 1.400 
10.100 1.440 
10.120 1.434 
10.140 1.386 
10.160 1.339 
10.180 1.319 
10.200 1.324 
10.220 1.326 
10.240 1.299 
10.260 1.269 
10.280 1.238 
10.300 1.222 
10.320 1.154 
10.340 1.166 
10.360 1.151 
10.380 1.139 
10.400 1.130 
10.420 1.153 
10.440 1.139 
10.460 1.128 
10.480 1.100 
10.500 1.076 
10.520 1.068 
10.540 1.062 
10.560 1.065 
10.580 1.048 
10.600 1.054 
10.620 1.054 
10.640 1.043 
10.660 1.050 
10.680 1.056 
10.700 1.082 
10.720 1.087 
10.740 1.099 
10.760 1.117 
10.780 1.134 
10.800 1.156 
10.820 1.176 
10.840 1.227 
10.860 1.291 
10.880 1.357 
10.900 1.404 
10.920 1.453 
10.940 1.523 
10.960 1.603 
10.980 1.674 
11.000 1.708 
11.020 1.702 
11.040 1.660 
11.060 1.591 
11.080 1.502 
11.100 1.394 
11.120 1.285 
11.140 1.188 
11.160 1.090 
11.180 0.981 
11.200 0.858 
11.220 0.738 
11.240 0.638 
11.260 0.546 
11.280 0.457 
11.300 0.372 
11.320 0.295 
11.340 0.242 
11.360 0.210 
11.380 0.193 
11.400 0.190 
11.420 0.213 
11.440 0.254 
11.460 0.296 
11.480 0.306 
11.500 0.292 
11.520 0.287 
11.540 0.357 
11.560 0.538 
11.580 0.772 
11.600 0.995 
11.620 1.162 
11.640 1.326 
11.660 1.501 
11.680 1.664 
11.700 1.744 
11.720 1.726 
11.740 1.637 
11.760 1.495 
11.780 1.343 
11.800 1.216 
11.820 1.166 
11.840 1.180 
11.860 1.219 
11.880 1.258 
11.900 1.286 
11.920 1.320 
11.940 1.340 
11.960 1.333 
11.980 1.309 
12.000 1.280 
12.020 1.251 
12.040 1.220 
12.060 1.196 
12.080 1.194 
12.100 1.187 
12.120 1.164 
12.140 1.139 
12.160 1.132 
12.180 1.137 
12.200 1.138 
12.220 1.133 
12.240 1.132 
12.260 1.125 
12.280 1.111 
12.300 1.110 
12.320 1.106 
12.340 1.096 
12.360 1.087 
12.380 1.078 
12.400 1.068 
12.420 1.052 
12.440 1.042 
12.460 1.058 
12.480 1.056 
12.500 1.045 
12.520 1.033 
12.540 1.034 
12.560 1.059 
12.580 1.059 
12.600 1.056 
12.620 1.063 
12.640 1.082 
12.660 1.094 
12.680 1.099 
12.700 1.117 
12.720 1.147 
12.740 1.187 
12.760 1.228 
12.780 1.272 
12.800 1.341 
12.820 1.439 
12.840 1.543 
12.860 1.613 
12.880 1.638 
12.900 1.639 
12.920 1.617 
12.940 1.576 
12.960 1.509 
12.980 1.414 
13.000 1.305 
13.020 1.184 
13.040 1.061 
13.060 0.939 
13.080 0.814 
13.100 0.686 
13.120 0.582 
13.140 0.502 
13.160 0.431 
13.180 0.379 
13.200 0.350 
13.220 0.348 
13.240 0.334 
13.260 0.302 
13.280 0.268 
13.300 0.234 
13.320 0.205 
13.340 0.179 
13.360 0.163 
13.380 0.156 
13.400 0.189 
13.420 0.274 
13.440 0.418 
13.460 0.615 
13.480 0.849 
13.500 1.128 
13.520 1.391 
13.540 1.525 
13.560 1.523 
13.580 1.475 
13.600 1.480 
13.620 1.491 
13.640 1.432 
13.660 1.331 
13.680 1.248 
13.700 1.203 
13.720 1.175 
13.740 1.165 
13.760 1.152 
13.780 1.144 
13.800 1.146 
13.820 1.163 
13.840 1.173 
13.860 1.165 
13.880 1.143 
13.900 1.118 
13.920 1.109 
13.940 1.104 
13.960 1.119 
13.980 1.154 
14.000 1.171 
14.020 1.159 
14.040 1.110 
14.060 1.084 
14.080 1.101 
14.100 1.118 
14.120 1.128 
14.140 1.123 
14.160 1.122 
14.180 1.119 
14.200 1.108 
14.220 1.096 
14.240 1.076 
14.260 1.043 
14.280 1.011 
14.300 1.010 
14.320 1.017 
14.340 1.012 
14.360 0.996 
14.380 0.986 
14.400 1.001 
14.420 1.006 
14.440 1.005 
14.460 1.010 
14.480 1.019 
14.500 1.033 
14.520 1.044 
14.540 1.050 
14.560 1.052 
14.580 1.071 
14.600 1.106 
14.620 1.137 
14.640 1.145 
14.660 1.163 
14.680 1.211 
14.700 1.275 
14.720 1.347 
14.740 1.420 
14.760 1.491 
14.780 1.536 
14.800 1.549 
14.820 1.538 
14.840 1.510 
14.860 1.456 
14.880 1.382 
14.900 1.297 
14.920 1.218 
14.940 1.135 
14.960 1.036 
14.980 0.927 
15.000 0.810 
15.020 0.704 
15.040 0.592 
15.060 0.490 
15.080 0.424 
15.100 0.384 
15.120 0.347 
15.140 0.312 
15.160 0.307 
15.180 0.326 
15.200 0.349 
15.220 0.347 
15.240 0.325 
15.260 0.288 
15.280 0.256 
15.300 0.254 
15.320 0.299 
15.340 0.402 
15.360 0.555 
15.380 0.732 
15.400 0.959 
15.420 1.243 
15.440 1.493 
15.460 1.659 
15.480 1.676 
15.500 1.534 
15.520 1.435 
