# Supplementary material for: Pacing the phasing of leg and arm movements in breaststroke swimming to minimize intra-cyclic velocity fluctuations
Source: PLoS One. 2017 Oct 12;12(10):e0186160. doi: 10.1371/journal.pone.0186160 (PMC5638342; doi:10.1371/journal.pone.0186160)
Supplement: S1 Archive — (ZIP) [file pone.0186160.s003.zip › P10_1_veldata.txt]

% t vx 
0.000 -0.028 
0.020 0.072 
0.040 0.167 
0.060 0.168 
0.080 0.186 
0.100 0.197 
0.120 0.187 
0.140 0.178 
0.160 0.207 
0.180 0.303 
0.200 0.474 
0.220 0.693 
0.240 0.926 
0.260 1.100 
0.280 1.190 
0.300 1.211 
0.320 1.203 
0.340 1.190 
0.360 1.166 
0.380 1.118 
0.400 1.049 
0.420 1.007 
0.440 0.963 
0.460 0.927 
0.480 0.902 
0.500 0.933 
0.520 0.993 
0.540 1.011 
0.560 1.002 
0.580 0.997 
0.600 1.000 
0.620 0.986 
0.640 0.987 
0.660 0.990 
0.680 0.984 
0.700 0.959 
0.720 0.948 
0.740 0.952 
0.760 0.945 
0.780 0.946 
0.800 0.945 
0.820 0.945 
0.840 0.936 
0.860 0.927 
0.880 0.924 
0.900 0.908 
0.920 0.893 
0.940 0.886 
0.960 0.895 
0.980 0.913 
1.000 0.923 
1.020 0.934 
1.040 0.934 
1.060 0.927 
1.080 0.924 
1.100 0.947 
1.120 0.983 
1.140 1.017 
1.160 1.014 
1.180 0.995 
1.200 0.987 
1.220 0.993 
1.240 1.028 
1.260 1.047 
1.280 1.066 
1.300 1.093 
1.320 1.117 
1.340 1.147 
1.360 1.159 
1.380 1.168 
1.400 1.179 
1.420 1.192 
1.440 1.211 
1.460 1.228 
1.480 1.250 
1.500 1.277 
1.520 1.298 
1.540 1.304 
1.560 1.306 
1.580 1.301 
1.600 1.279 
1.620 1.247 
1.640 1.217 
1.660 1.183 
1.680 1.141 
1.700 1.077 
1.720 1.020 
1.740 0.972 
1.760 0.924 
1.780 0.874 
1.800 0.819 
1.820 0.776 
1.840 0.729 
1.860 0.676 
1.880 0.616 
1.900 0.569 
1.920 0.527 
1.940 0.494 
1.960 0.475 
1.980 0.457 
2.000 0.441 
2.020 0.414 
2.040 0.384 
2.060 0.353 
2.080 0.317 
2.100 0.278 
2.120 0.249 
2.140 0.229 
2.160 0.214 
2.180 0.197 
2.200 0.186 
2.220 0.201 
2.240 0.255 
2.260 0.349 
2.280 0.476 
2.300 0.608 
2.320 0.738 
2.340 0.864 
2.360 0.960 
2.380 1.010 
2.400 1.018 
2.420 1.026 
2.440 1.067 
2.460 1.099 
2.480 1.109 
2.500 1.103 
2.520 1.087 
2.540 1.051 
2.560 0.986 
2.580 0.953 
2.600 0.962 
2.620 0.988 
2.640 0.993 
2.660 0.974 
2.680 0.961 
2.700 0.955 
2.720 0.955 
2.740 0.940 
2.760 0.936 
2.780 0.927 
2.800 0.916 
2.820 0.910 
2.840 0.901 
2.860 0.904 
2.880 0.903 
2.900 0.902 
2.920 0.904 
2.940 0.899 
2.960 0.900 
2.980 0.905 
3.000 0.906 
3.020 0.911 
3.040 0.906 
3.060 0.906 
3.080 0.905 
3.100 0.909 
3.120 0.903 
3.140 0.876 
3.160 0.867 
3.180 0.887 
3.200 0.918 
3.220 0.929 
3.240 0.918 
3.260 0.928 
3.280 0.948 
3.300 0.978 
3.320 1.005 
3.340 1.022 
3.360 1.046 
3.380 1.063 
3.400 1.090 
3.420 1.115 
3.440 1.131 
3.460 1.134 
3.480 1.138 
3.500 1.162 
3.520 1.208 
3.540 1.255 
3.560 1.289 
3.580 1.311 
3.600 1.318 
3.620 1.313 
3.640 1.298 
3.660 1.269 
3.680 1.236 
3.700 1.208 
3.720 1.180 
3.740 1.147 
3.760 1.107 
3.780 1.066 
3.800 1.035 
3.820 0.996 
3.840 0.946 
3.860 0.898 
3.880 0.852 
3.900 0.820 
3.920 0.782 
3.940 0.737 
3.960 0.692 
3.980 0.639 
4.000 0.578 
4.020 0.518 
4.040 0.484 
4.060 0.461 
4.080 0.434 
4.100 0.406 
4.120 0.386 
4.140 0.371 
4.160 0.347 
4.180 0.329 
4.200 0.317 
4.220 0.301 
4.240 0.291 
4.260 0.268 
4.280 0.248 
4.300 0.218 
4.320 0.188 
4.340 0.183 
4.360 0.225 
4.380 0.334 
4.400 0.483 
4.420 0.639 
4.440 0.788 
4.460 0.909 
4.480 0.987 
4.500 1.039 
4.520 1.057 
4.540 1.055 
4.560 1.053 
4.580 1.083 
4.600 1.123 
4.620 1.118 
4.640 1.052 
4.660 0.971 
4.680 0.926 
4.700 0.923 
4.720 0.957 
4.740 0.982 
4.760 0.986 
4.780 0.962 
4.800 0.925 
4.820 0.912 
4.840 0.917 
4.860 0.921 
4.880 0.915 
4.900 0.908 
4.920 0.893 
4.940 0.864 
4.960 0.836 
4.980 0.838 
5.000 0.850 
5.020 0.860 
5.040 0.865 
5.060 0.878 
5.080 0.889 
5.100 0.876 
5.120 0.848 
5.140 0.828 
5.160 0.832 
5.180 0.842 
5.200 0.838 
5.220 0.825 
5.240 0.828 
5.260 0.853 
5.280 0.876 
5.300 0.877 
5.320 0.865 
5.340 0.867 
5.360 0.894 
5.380 0.920 
5.400 0.951 
5.420 0.979 
5.440 0.994 
5.460 1.010 
5.480 1.015 
5.500 1.039 
5.520 1.061 
5.540 1.095 
5.560 1.130 
5.580 1.154 
5.600 1.194 
5.620 1.225 
5.640 1.255 
5.660 1.270 
5.680 1.286 
5.700 1.292 
5.720 1.283 
5.740 1.274 
5.760 1.253 
5.780 1.229 
5.800 1.185 
5.820 1.154 
5.840 1.123 
5.860 1.106 
5.880 1.080 
5.900 1.026 
5.920 0.965 
5.940 0.884 
5.960 0.825 
5.980 0.774 
6.000 0.733 
6.020 0.813 
6.040 0.772 
6.060 0.730 
6.080 0.675 
6.100 0.598 
6.120 0.531 
6.140 0.491 
6.160 0.474 
6.180 0.461 
6.200 0.422 
6.220 0.395 
6.240 0.379 
6.260 0.363 
6.280 0.348 
6.300 0.314 
6.320 0.290 
6.340 0.263 
6.360 0.217 
6.380 0.161 
6.400 0.102 
6.420 0.071 
6.440 0.099 
6.460 0.184 
6.480 0.324 
6.500 0.487 
6.520 0.654 
6.540 0.818 
6.560 0.965 
6.580 1.068 
6.600 1.095 
6.620 1.101 
6.640 1.118 
6.660 1.161 
6.680 1.193 
6.700 1.185 
6.720 1.172 
6.740 1.128 
6.760 1.064 
6.780 1.023 
6.800 1.015 
6.820 1.044 
6.840 1.062 
6.860 1.046 
6.880 1.043 
6.900 1.043 
6.920 1.046 
6.940 1.043 
6.960 1.025 
6.980 1.026 
7.000 1.018 
7.020 0.999 
7.040 0.981 
7.060 0.969 
7.080 0.961 
7.100 0.949 
7.120 0.942 
7.140 0.941 
7.160 0.934 
7.180 0.923 
7.200 0.923 
7.220 0.924 
7.240 0.915 
7.260 0.904 
7.280 0.902 
7.300 0.900 
7.320 0.898 
7.340 0.902 
7.360 0.908 
7.380 0.905 
7.400 0.900 
7.420 0.910 
7.440 0.927 
7.460 0.939 
7.480 0.946 
7.500 0.952 
7.520 0.967 
7.540 0.983 
7.560 1.004 
7.580 1.026 
7.600 1.040 
7.620 1.066 
7.640 1.101 
7.660 1.136 
7.680 1.159 
7.700 1.175 
7.720 1.197 
7.740 1.227 
7.760 1.264 
7.780 1.308 
7.800 1.352 
7.820 1.377 
7.840 1.382 
7.860 1.377 
7.880 1.363 
7.900 1.335 
7.920 1.287 
7.940 1.242 
7.960 1.211 
7.980 1.183 
8.000 1.148 
8.020 1.107 
8.040 1.059 
8.060 1.007 
8.080 0.957 
8.100 0.906 
8.120 0.857 
8.140 0.809 
8.160 0.760 
8.180 0.714 
8.200 0.666 
8.220 0.629 
8.240 0.595 
8.260 0.557 
8.280 0.522 
8.300 0.487 
8.320 0.453 
8.340 0.422 
8.360 0.386 
8.380 0.351 
8.400 0.314 
8.420 0.271 
8.440 0.232 
8.460 0.207 
8.480 0.206 
8.500 0.219 
8.520 0.235 
8.540 0.235 
8.560 0.238 
8.580 0.254 
8.600 0.306 
8.620 0.389 
8.640 0.495 
8.660 0.621 
8.680 0.762 
8.700 0.925 
8.720 1.067 
8.740 1.149 
8.760 1.177 
8.780 1.193 
8.800 1.198 
8.820 1.169 
8.840 1.119 
8.860 1.080 
8.880 1.051 
8.900 1.024 
8.920 0.999 
8.940 0.994 
8.960 1.010 
8.980 1.037 
9.000 1.051 
9.020 1.043 
9.040 1.028 
9.060 1.015 
9.080 1.004 
9.100 0.993 
9.120 0.982 
9.140 0.974 
9.160 0.975 
9.180 0.989 
9.200 1.008 
9.220 1.003 
9.240 0.974 
9.260 0.943 
9.280 0.928 
9.300 0.925 
9.320 0.942 
9.340 0.955 
9.360 0.966 
9.380 0.952 
9.400 0.932 
9.420 0.933 
9.440 0.936 
9.460 0.947 
9.480 0.950 
9.500 0.954 
9.520 0.959 
9.540 0.964 
9.560 0.966 
9.580 0.968 
9.600 0.976 
9.620 0.980 
9.640 0.982 
9.660 0.985 
9.680 0.987 
9.700 0.994 
9.720 1.006 
9.740 1.026 
9.760 1.059 
9.780 1.087 
9.800 1.111 
9.820 1.125 
9.840 1.127 
9.860 1.140 
9.880 1.159 
9.900 1.184 
9.920 1.209 
9.940 1.231 
9.960 1.253 
9.980 1.266 
10.000 1.256 
10.020 1.222 
10.040 1.180 
10.060 1.151 
10.080 1.132 
10.100 1.108 
10.120 1.078 
10.140 1.043 
10.160 1.005 
10.180 0.958 
10.200 0.904 
10.220 0.848 
10.240 0.799 
10.260 0.764 
10.280 0.739 
10.300 0.715 
10.320 0.691 
10.340 0.664 
10.360 0.614 
10.380 0.543 
10.400 0.478 
10.420 0.430 
10.440 0.412 
10.460 0.396 
10.480 0.380 
10.500 0.363 
10.520 0.349 
10.540 0.340 
10.560 0.330 
10.580 0.310 
10.600 0.270 
10.620 0.233 
10.640 0.199 
10.660 0.184 
10.680 0.190 
10.700 0.212 
10.720 0.247 
10.740 0.304 
10.760 0.412 
10.780 0.579 
10.800 0.742 
10.820 0.872 
10.840 0.960 
10.860 1.009 
10.880 1.028 
10.900 1.013 
10.920 0.974 
10.940 0.939 
10.960 0.936 
10.980 0.986 
11.000 1.053 
11.020 1.094 
11.040 1.101 
11.060 1.067 
11.080 1.036 
11.100 1.003 
11.120 0.962 
11.140 0.931 
11.160 0.924 
11.180 0.937 
11.200 0.923 
11.220 0.892 
11.240 0.893 
11.260 0.920 
11.280 0.938 
11.300 0.935 
11.320 0.921 
11.340 0.915 
11.360 0.909 
11.380 0.894 
11.400 0.875 
11.420 0.850 
11.440 0.834 
11.460 0.840 
11.480 0.862 
11.500 0.876 
11.520 0.866 
11.540 0.851 
11.560 0.847 
11.580 0.842 
11.600 0.839 
11.620 0.841 
11.640 0.866 
11.660 0.901 
11.680 0.914 
11.700 0.910 
11.720 0.905 
11.740 0.924 
11.760 0.934 
11.780 0.937 
11.800 0.938 
11.820 0.935 
11.840 0.946 
11.860 0.960 
11.880 0.985 
11.900 0.996 
11.920 1.001 
11.940 0.999 
11.960 0.998 
11.980 1.013 
12.000 1.043 
12.020 1.086 
12.040 1.107 
12.060 1.121 
12.080 1.145 
12.100 1.167 
12.120 1.178 
12.140 1.190 
12.160 1.182 
12.180 1.159 
12.200 1.118 
12.220 1.083 
12.240 1.069 
12.260 1.042 
12.280 1.023 
12.300 0.994 
12.320 0.953 
12.340 0.894 
12.360 0.833 
12.380 0.797 
12.400 0.762 
12.420 0.722 
12.440 0.686 
12.460 0.651 
12.480 0.614 
12.500 0.561 
12.520 0.512 
12.540 0.476 
12.560 0.442 
12.580 0.410 
12.600 0.375 
12.620 0.346 
12.640 0.328 
12.660 0.310 
12.680 0.300 
12.700 0.278 
12.720 0.270 
12.740 0.280 
12.760 0.272 
12.780 0.255 
12.800 0.232 
12.820 0.217 
12.840 0.186 
12.860 0.162 
12.880 0.186 
12.900 0.259 
12.920 0.367 
12.940 0.532 
12.960 0.743 
12.980 0.951 
13.000 1.085 
13.020 1.126 
13.040 1.108 
13.060 1.070 
13.080 1.022 
13.100 0.962 
13.120 0.921 
13.140 0.908 
13.160 0.914 
13.180 0.904 
13.200 0.897 
13.220 0.909 
13.240 0.930 
13.260 0.953 
13.280 0.950 
13.300 0.931 
13.320 0.919 
13.340 0.912 
13.360 0.908 
13.380 0.896 
13.400 0.887 
13.420 0.877 
13.440 0.865 
13.460 0.868 
13.480 0.868 
13.500 0.857 
13.520 0.848 
13.540 0.852 
13.560 0.852 
13.580 0.832 
13.600 0.822 
13.620 0.826 
13.640 0.833 
13.660 0.827 
13.680 0.812 
13.700 0.801 
13.720 0.798 
13.740 0.804 
13.760 0.821 
13.780 0.826 
13.800 0.810 
13.820 0.794 
13.840 0.799 
13.860 0.814 
13.880 0.817 
13.900 0.818 
13.920 0.830 
13.940 0.849 
13.960 0.864 
13.980 0.890 
14.000 0.914 
14.020 0.938 
14.040 0.963 
14.060 0.986 
14.080 1.017 
14.100 1.041 
14.120 1.061 
14.140 1.092 
14.160 1.114 
14.180 1.122 
14.200 1.123 
14.220 1.131 
14.240 1.149 
14.260 1.155 
14.280 1.158 
14.300 1.164 
14.320 1.158 
14.340 1.140 
14.360 1.117 
14.380 1.090 
14.400 1.066 
14.420 1.039 
14.440 1.005 
14.460 0.969 
14.480 0.927 
14.500 0.882 
14.520 0.825 
14.540 0.754 
14.560 0.689 
14.580 0.640 
14.600 0.614 
14.620 0.587 
14.640 0.550 
14.660 0.507 
14.680 0.466 
14.700 0.442 
14.720 0.420 
14.740 0.401 
14.760 0.377 
14.780 0.354 
14.800 0.334 
14.820 0.313 
14.840 0.299 
14.860 0.291 
14.880 0.282 
14.900 0.268 
14.920 0.246 
14.940 0.216 
14.960 0.197 
14.980 0.204 
15.000 0.246 
15.020 0.317 
15.040 0.418 
15.060 0.545 
15.080 0.672 
15.100 0.775 
15.120 0.863 
15.140 0.947 
15.160 1.011 
15.180 1.046 
15.200 1.045 
15.220 1.021 
15.240 0.983 
15.260 0.929 
15.280 0.887 
15.300 0.874 
15.320 0.897 
15.340 0.931 
15.360 0.948 
15.380 0.955 
15.400 0.949 
15.420 0.926 
15.440 0.894 
15.460 0.865 
15.480 0.853 
15.500 0.857 
15.520 0.873 
15.540 0.886 
15.560 0.885 
15.580 0.881 
15.600 0.873 
15.620 0.861 
15.640 0.850 
15.660 0.844 
15.680 0.837 
15.700 0.830 
15.720 0.826 
15.740 0.824 
15.760 0.819 
15.780 0.816 
15.800 0.818 
15.820 0.819 
15.840 0.808 
15.860 0.793 
15.880 0.788 
15.900 0.788 
15.920 0.794 
15.940 0.795 
15.960 0.798 
15.980 0.801 
16.000 0.805 
16.020 0.818 
16.040 0.833 
16.060 0.851 
16.080 0.865 
16.100 0.874 
16.120 0.885 
16.140 0.893 
16.160 0.907 
16.180 0.925 
16.200 0.944 
16.220 0.963 
16.240 0.973 
16.260 0.987 
16.280 1.005 
16.300 1.025 
16.320 1.041 
16.340 1.054 
16.360 1.072 
16.380 1.085 
16.400 1.095 
16.420 1.108 
16.440 1.121 
16.460 1.127 
16.480 1.110 
16.500 1.089 
16.520 1.077 
16.540 1.062 
16.560 1.037 
16.580 1.002 
16.600 0.966 
16.620 0.932 
16.640 0.897 
16.660 0.863 
16.680 0.831 
16.700 0.787 
16.720 0.742 
16.740 0.701 
16.760 0.654 
16.780 0.603 
16.800 0.568 
16.820 0.549 
16.840 0.525 
16.860 0.498 
16.880 0.491 
16.900 0.490 
16.920 0.470 
16.940 0.436 
16.960 0.395 
16.980 0.360 
17.000 0.319 
17.020 0.273 
17.040 0.244 
17.060 0.222 
17.080 0.207 
17.100 0.201 
17.120 0.203 
17.140 0.220 
17.160 0.236 
17.180 0.255 
17.200 0.294 
17.220 0.381 
17.240 0.536 
17.260 0.735 
17.280 0.913 
17.300 1.037 
17.320 1.096 
17.340 1.097 
17.360 1.061 
17.380 1.009 
17.400 0.966 
17.420 0.936 
17.440 0.936 
17.460 0.962 
17.480 0.986 
17.500 0.996 
17.520 1.003 
17.540 1.008 
17.560 0.997 
17.580 0.975 
17.600 0.959 
17.620 0.954 
17.640 0.948 
17.660 0.950 
17.680 0.956 
17.700 0.936 
17.720 0.897 
17.740 0.875 
17.760 0.883 
17.780 0.901 
17.800 0.905 
17.820 0.893 
17.840 0.885 
17.860 0.891 
17.880 0.903 
17.900 0.909 
17.920 0.899 
17.940 0.888 
17.960 0.876 
17.980 0.869 
18.000 0.872 
18.020 0.882 
18.040 0.897 
18.060 0.898 
18.080 0.895 
18.100 0.887 
18.120 0.884 
18.140 0.894 
18.160 0.910 
18.180 0.925 
18.200 0.932 
18.220 0.941 
18.240 0.958 
18.260 0.981 
18.280 1.001 
18.300 1.019 
18.320 1.034 
18.340 1.049 
18.360 1.078 
18.380 1.094 
18.400 1.060 
