# Supplementary material for: Pacing the phasing of leg and arm movements in breaststroke swimming to minimize intra-cyclic velocity fluctuations
Source: PLoS One. 2017 Oct 12;12(10):e0186160. doi: 10.1371/journal.pone.0186160 (PMC5638342; doi:10.1371/journal.pone.0186160)
Supplement: S1 Archive — (ZIP) [file pone.0186160.s003.zip › P10_2_veldata.txt]

% t vx 
0.000 0.164 
0.020 0.287 
0.040 0.492 
0.060 0.624 
0.080 0.674 
0.100 0.656 
0.120 0.612 
0.140 0.547 
0.160 0.489 
0.180 0.449 
0.200 0.421 
0.220 0.417 
0.240 0.401 
0.260 0.368 
0.280 0.302 
0.300 0.249 
0.320 0.224 
0.340 0.209 
0.360 0.182 
0.380 0.139 
0.400 0.122 
0.420 0.128 
0.440 0.162 
0.460 0.226 
0.480 0.317 
0.500 0.413 
0.520 0.540 
0.540 0.726 
0.560 0.924 
0.580 1.078 
0.600 1.127 
0.620 1.116 
0.640 1.112 
0.660 1.091 
0.680 1.053 
0.700 1.010 
0.720 0.992 
0.740 1.004 
0.760 0.987 
0.780 0.957 
0.800 0.930 
0.820 0.901 
0.840 0.896 
0.860 0.913 
0.880 0.934 
0.900 0.928 
0.920 0.903 
0.940 0.885 
0.960 0.882 
0.980 0.879 
1.000 0.874 
1.020 0.872 
1.040 0.875 
1.060 0.883 
1.080 0.883 
1.100 0.885 
1.120 0.873 
1.140 0.852 
1.160 0.845 
1.180 0.846 
1.200 0.855 
1.220 0.853 
1.240 0.840 
1.260 0.833 
1.280 0.830 
1.300 0.831 
1.320 0.827 
1.340 0.824 
1.360 0.814 
1.380 0.795 
1.400 0.777 
1.420 0.776 
1.440 0.787 
1.460 0.799 
1.480 0.834 
1.500 0.873 
1.520 0.907 
1.540 0.928 
1.560 0.950 
1.580 0.979 
1.600 1.000 
1.620 1.010 
1.640 1.023 
1.660 1.052 
1.680 1.089 
1.700 1.131 
1.720 1.153 
1.740 1.189 
1.760 1.231 
1.780 1.270 
1.800 1.299 
1.820 1.302 
1.840 1.293 
1.860 1.276 
1.880 1.256 
1.900 1.246 
1.920 1.239 
1.940 1.202 
1.960 1.152 
1.980 1.091 
2.000 1.047 
2.020 1.002 
2.040 0.954 
2.060 0.915 
2.080 0.863 
2.100 0.806 
2.120 0.743 
2.140 0.703 
2.160 0.665 
2.180 0.614 
2.200 0.547 
2.220 0.474 
2.240 0.414 
2.260 0.377 
2.280 0.354 
2.300 0.337 
2.320 0.319 
2.340 0.309 
2.360 0.299 
2.380 0.291 
2.400 0.283 
2.420 0.250 
2.440 0.207 
2.460 0.155 
2.480 0.130 
2.500 0.131 
2.520 0.173 
2.540 0.258 
2.560 0.383 
2.580 0.545 
2.600 0.730 
2.620 0.903 
2.640 1.015 
2.660 1.072 
2.680 1.077 
2.700 1.071 
2.720 1.049 
2.740 1.029 
2.760 1.012 
2.780 0.995 
2.800 0.983 
2.820 0.961 
2.840 0.947 
2.860 0.950 
2.880 0.950 
2.900 0.955 
2.920 0.961 
2.940 0.946 
2.960 0.924 
2.980 0.886 
3.000 0.880 
3.020 0.895 
3.040 0.903 
3.060 0.909 
3.080 0.894 
3.100 0.874 
3.120 0.863 
3.140 0.857 
3.160 0.862 
3.180 0.861 
3.200 0.870 
3.220 0.878 
3.240 0.871 
3.260 0.871 
3.280 0.869 
3.300 0.875 
3.320 0.864 
3.340 0.843 
3.360 0.849 
3.380 0.863 
3.400 0.874 
3.420 0.862 
3.440 0.857 
3.460 0.865 
3.480 0.875 
3.500 0.879 
3.520 0.878 
3.540 0.892 
3.560 0.902 
3.580 0.930 
3.600 0.958 
3.620 0.988 
3.640 1.011 
3.660 1.024 
3.680 1.044 
3.700 1.070 
3.720 1.107 
3.740 1.146 
3.760 1.196 
3.780 1.241 
3.800 1.269 
3.820 1.291 
3.840 1.319 
3.860 1.350 
3.880 1.381 
3.900 1.395 
3.920 1.381 
3.940 1.350 
3.960 1.304 
3.980 1.256 
4.000 1.210 
4.020 1.161 
4.040 1.107 
4.060 1.060 
4.080 1.024 
4.100 0.998 
4.120 0.954 
4.140 0.901 
4.160 0.862 
4.180 0.830 
4.200 0.792 
4.220 0.740 
4.240 0.677 
4.260 0.604 
4.280 0.544 
4.300 0.504 
4.320 0.460 
4.340 0.414 
4.360 0.359 
4.380 0.328 
4.400 0.297 
4.420 0.270 
4.440 0.264 
4.460 0.245 
4.480 0.223 
4.500 0.179 
4.520 0.145 
4.540 0.121 
4.560 0.106 
4.580 0.139 
4.600 0.215 
4.620 0.334 
4.640 0.484 
4.660 0.621 
4.680 0.779 
4.700 0.936 
4.720 1.076 
4.740 1.166 
4.760 1.182 
4.780 1.143 
4.800 1.072 
4.820 0.993 
4.840 0.951 
4.860 0.956 
4.880 0.982 
4.900 1.005 
4.920 0.980 
4.940 0.945 
4.960 0.914 
4.980 0.889 
5.000 0.868 
5.020 0.873 
5.040 0.912 
5.060 0.959 
5.080 0.981 
5.100 0.968 
5.120 0.952 
5.140 0.930 
5.160 0.900 
5.180 0.882 
5.200 0.881 
5.220 0.892 
5.240 0.896 
5.260 0.898 
5.280 0.901 
5.300 0.881 
5.320 0.869 
5.340 0.875 
5.360 0.879 
5.380 0.858 
5.400 0.840 
5.420 0.850 
5.440 0.866 
5.460 0.872 
5.480 0.849 
5.500 0.856 
5.520 0.888 
5.540 0.918 
5.560 0.937 
5.580 0.939 
5.600 0.949 
5.620 0.958 
5.640 0.961 
5.660 0.968 
5.680 0.984 
5.700 1.001 
5.720 1.040 
5.740 1.074 
5.760 1.117 
5.780 1.171 
5.800 1.204 
5.820 1.236 
5.840 1.255 
5.860 1.278 
5.880 1.271 
5.900 1.256 
5.920 1.267 
5.940 1.278 
5.960 1.280 
5.980 1.257 
6.000 1.225 
6.020 1.191 
6.040 1.150 
6.060 1.127 
6.080 1.092 
6.100 1.036 
6.120 0.986 
6.140 0.948 
6.160 0.920 
6.180 0.873 
6.200 0.833 
6.220 0.803 
6.240 0.771 
6.260 0.716 
6.280 0.653 
6.300 0.597 
6.320 0.519 
6.340 0.460 
6.360 0.414 
6.380 0.407 
6.400 0.381 
6.420 0.357 
6.440 0.318 
6.460 0.283 
6.480 0.266 
6.500 0.250 
6.520 0.226 
6.540 0.185 
6.560 0.141 
6.580 0.113 
6.600 0.116 
6.620 0.140 
6.640 0.199 
6.660 0.292 
6.680 0.418 
6.700 0.556 
6.720 0.702 
6.740 0.839 
6.760 0.948 
6.780 1.009 
6.800 1.023 
6.820 1.001 
6.840 0.989 
6.860 1.000 
6.880 0.997 
6.900 0.997 
6.920 1.002 
6.940 1.019 
6.960 1.026 
6.980 1.020 
7.000 1.023 
7.020 1.043 
7.040 1.048 
7.060 1.034 
7.080 1.009 
7.100 0.978 
7.120 0.942 
7.140 0.923 
7.160 0.942 
7.180 0.967 
7.200 0.977 
7.220 0.973 
7.240 0.963 
7.260 0.941 
7.280 0.925 
7.300 0.940 
7.320 0.951 
7.340 0.943 
7.360 0.936 
7.380 0.937 
7.400 0.929 
7.420 0.900 
7.440 0.888 
7.460 0.908 
7.480 0.925 
7.500 0.929 
7.520 0.932 
7.540 0.942 
7.560 0.944 
7.580 0.930 
7.600 0.912 
7.620 0.901 
7.640 0.902 
7.660 0.922 
7.680 0.944 
7.700 0.967 
7.720 0.994 
7.740 1.023 
7.760 1.051 
7.780 1.084 
7.800 1.115 
7.820 1.141 
7.840 1.175 
7.860 1.215 
7.880 1.254 
7.900 1.264 
7.920 1.273 
7.940 1.297 
7.960 1.325 
7.980 1.343 
8.000 1.338 
8.020 1.314 
8.040 1.283 
8.060 1.247 
8.080 1.211 
8.100 1.160 
8.120 1.108 
8.140 1.069 
8.160 1.044 
8.180 1.007 
8.200 0.940 
8.220 0.884 
8.240 0.836 
8.260 0.796 
8.280 0.751 
8.300 0.715 
8.320 0.686 
8.340 0.644 
8.360 0.589 
8.380 0.534 
8.400 0.494 
8.420 0.456 
8.440 0.423 
8.460 0.377 
8.480 0.334 
8.500 0.283 
8.520 0.225 
8.540 0.174 
8.560 0.139 
8.580 0.132 
8.600 0.130 
8.620 0.125 
8.640 0.114 
8.660 0.134 
8.680 0.193 
8.700 0.290 
8.720 0.406 
8.740 0.534 
8.760 0.683 
8.780 0.830 
8.800 0.962 
8.820 1.054 
8.840 1.093 
8.860 1.089 
8.880 1.080 
8.900 1.068 
8.920 1.052 
8.940 1.025 
8.960 1.019 
8.980 1.026 
9.000 1.029 
9.020 1.011 
9.040 0.977 
9.060 0.948 
9.080 0.920 
9.100 0.917 
9.120 0.914 
9.140 0.912 
9.160 0.925 
9.180 0.934 
9.200 0.936 
9.220 0.923 
9.240 0.898 
9.260 0.889 
9.280 0.891 
9.300 0.898 
9.320 0.909 
9.340 0.908 
9.360 0.903 
9.380 0.906 
9.400 0.902 
9.420 0.893 
9.440 0.881 
9.460 0.876 
9.480 0.874 
9.500 0.882 
9.520 0.903 
9.540 0.927 
9.560 0.935 
9.580 0.926 
9.600 0.936 
9.620 0.949 
9.640 0.964 
9.660 0.975 
9.680 0.972 
9.700 0.972 
9.720 0.970 
9.740 0.983 
9.760 0.998 
9.780 1.022 
9.800 1.057 
9.820 1.100 
9.840 1.141 
9.860 1.164 
9.880 1.185 
9.900 1.208 
9.920 1.229 
9.940 1.239 
9.960 1.249 
9.980 1.262 
10.000 1.268 
10.020 1.253 
10.040 1.227 
10.060 1.207 
10.080 1.191 
10.100 1.175 
10.120 1.160 
10.140 1.139 
10.160 1.116 
10.180 1.075 
10.200 1.012 
10.220 0.947 
10.240 0.897 
10.260 0.879 
10.280 0.862 
10.300 0.819 
10.320 0.775 
10.340 0.732 
10.360 0.701 
10.380 0.659 
10.400 0.607 
10.420 0.558 
10.440 0.511 
10.460 0.482 
10.480 0.446 
10.500 0.412 
10.520 0.373 
10.540 0.325 
10.560 0.271 
10.580 0.208 
10.600 0.148 
10.620 0.102 
10.640 0.089 
10.660 0.107 
10.680 0.146 
10.700 0.190 
10.720 0.270 
10.740 0.379 
10.760 0.511 
10.780 0.651 
10.800 0.810 
10.820 0.988 
10.840 1.131 
10.860 1.218 
10.880 1.209 
10.900 1.149 
10.920 1.078 
10.940 1.043 
10.960 1.046 
10.980 1.058 
11.000 1.075 
11.020 1.087 
11.040 1.078 
11.060 1.047 
11.080 1.026 
11.100 1.010 
11.120 1.005 
11.140 0.987 
11.160 0.955 
11.180 0.950 
11.200 0.961 
11.220 0.969 
11.240 0.960 
11.260 0.938 
11.280 0.928 
11.300 0.913 
11.320 0.911 
11.340 0.923 
11.360 0.940 
11.380 0.948 
11.400 0.952 
11.420 0.954 
11.440 0.942 
11.460 0.932 
11.480 0.937 
11.500 0.951 
11.520 0.954 
11.540 0.946 
11.560 0.940 
11.580 0.936 
11.600 0.929 
11.620 0.949 
11.640 0.984 
11.660 0.997 
11.680 1.008 
11.700 1.026 
11.720 1.072 
11.740 1.104 
11.760 1.129 
11.780 1.153 
11.800 1.174 
11.820 1.185 
11.840 1.198 
11.860 1.219 
11.880 1.239 
11.900 1.270 
11.920 1.291 
11.940 1.314 
11.960 1.331 
11.980 1.363 
12.000 1.389 
12.020 1.381 
12.040 1.357 
12.060 1.341 
12.080 1.309 
12.100 1.257 
12.120 1.193 
12.140 1.151 
12.160 1.120 
12.180 1.074 
12.200 1.051 
12.220 1.038 
12.240 1.015 
12.260 0.956 
12.280 0.886 
12.300 0.766 
12.320 0.720 
12.340 0.665 
12.360 0.593 
12.380 0.532 
12.400 0.494 
12.420 0.471 
12.440 0.446 
12.460 0.416 
12.480 0.375 
12.500 0.325 
12.520 0.282 
12.540 0.247 
12.560 0.242 
12.580 0.249 
12.600 0.265 
12.620 0.274 
12.640 0.265 
12.660 0.240 
12.680 0.202 
12.700 0.200 
12.720 0.247 
12.740 0.348 
12.760 0.472 
12.780 0.591 
12.800 0.695 
12.820 0.790 
12.840 0.901 
12.860 0.980 
12.880 1.015 
12.900 1.054 
12.920 1.103 
12.940 1.116 
12.960 1.050 
12.980 0.967 
13.000 0.931 
13.020 0.923 
13.040 0.934 
13.060 0.970 
13.080 1.010 
13.100 1.021 
13.120 1.009 
13.140 0.990 
13.160 0.978 
13.180 0.968 
13.200 0.952 
13.220 0.936 
13.240 0.929 
13.260 0.924 
13.280 0.920 
13.300 0.919 
13.320 0.929 
13.340 0.939 
13.360 0.937 
13.380 0.937 
13.400 0.948 
13.420 0.956 
13.440 0.944 
13.460 0.917 
13.480 0.888 
13.500 0.881 
13.520 0.890 
13.540 0.903 
13.560 0.919 
13.580 0.929 
13.600 0.919 
13.620 0.911 
13.640 0.926 
13.660 0.962 
13.680 0.992 
13.700 1.020 
13.720 1.054 
13.740 1.076 
13.760 1.091 
13.780 1.091 
13.800 1.099 
13.820 1.116 
13.840 1.130 
13.860 1.157 
13.880 1.191 
13.900 1.235 
13.920 1.280 
13.940 1.309 
13.960 1.330 
13.980 1.340 
14.000 1.341 
14.020 1.321 
14.040 1.278 
14.060 1.238 
14.080 1.217 
14.100 1.203 
14.120 1.188 
14.140 1.161 
14.160 1.140 
14.180 1.114 
14.200 1.074 
14.220 1.018 
14.240 0.959 
14.260 0.911 
14.280 0.869 
14.300 0.831 
14.320 0.787 
14.340 0.724 
14.360 0.641 
14.380 0.559 
14.400 0.494 
14.420 0.448 
14.440 0.423 
14.460 0.415 
14.480 0.408 
14.500 0.399 
14.520 0.373 
14.540 0.351 
14.560 0.321 
14.580 0.291 
14.600 0.260 
14.620 0.214 
14.640 0.166 
14.660 0.124 
14.680 0.107 
14.700 0.115 
14.720 0.150 
14.740 0.240 
14.760 0.398 
14.780 0.580 
14.800 0.760 
14.820 0.892 
14.840 0.985 
14.860 1.028 
14.880 1.028 
14.900 1.025 
14.920 1.023 
14.940 1.052 
14.960 1.094 
14.980 1.118 
15.000 1.102 
15.020 1.051 
15.040 1.001 
15.060 0.961 
15.080 0.949 
15.100 0.960 
15.120 0.981 
15.140 0.988 
15.160 0.988 
15.180 0.981 
15.200 0.968 
15.220 0.951 
15.240 0.931 
15.260 0.921 
15.280 0.914 
15.300 0.919 
15.320 0.912 
15.340 0.909 
15.360 0.905 
15.380 0.886 
15.400 0.866 
15.420 0.853 
15.440 0.860 
15.460 0.881 
15.480 0.896 
15.500 0.908 
15.520 0.909 
15.540 0.896 
15.560 0.880 
15.580 0.870 
15.600 0.868 
15.620 0.876 
15.640 0.882 
15.660 0.887 
15.680 0.899 
15.700 0.908 
15.720 0.921 
15.740 0.944 
15.760 0.972 
15.780 1.008 
15.800 1.041 
15.820 1.071 
15.840 1.096 
15.860 1.121 
15.880 1.149 
15.900 1.180 
15.920 1.201 
15.940 1.216 
15.960 1.238 
15.980 1.259 
16.000 1.271 
16.020 1.265 
16.040 1.261 
16.060 1.262 
16.080 1.257 
16.100 1.244 
16.120 1.221 
16.140 1.198 
16.160 1.167 
16.180 1.123 
16.200 1.080 
16.220 1.032 
16.240 0.986 
16.260 0.932 
16.280 0.883 
16.300 0.837 
16.320 0.798 
16.340 0.756 
16.360 0.710 
16.380 0.671 
16.400 0.628 
16.420 0.586 
16.440 0.533 
16.460 0.473 
16.480 0.429 
16.500 0.390 
16.520 0.354 
16.540 0.303 
16.560 0.241 
16.580 0.195 
16.600 0.165 
16.620 0.146 
16.640 0.122 
16.660 0.085 
16.680 0.067 
16.700 0.106 
16.720 0.202 
16.740 0.344 
16.760 0.506 
16.780 0.656 
16.800 0.794 
16.820 0.904 
16.840 0.991 
16.860 1.028 
16.880 1.002 
16.900 0.978 
16.920 0.954 
16.940 0.914 
16.960 0.859 
16.980 0.842 
17.000 0.900 
17.020 0.971 
17.040 1.010 
17.060 0.999 
17.080 0.959 
17.100 0.921 
17.120 0.886 
17.140 0.855 
17.160 0.823 
17.180 0.814 
17.200 0.836 
17.220 0.872 
17.240 0.897 
17.260 0.887 
17.280 0.854 
17.300 0.813 
17.320 0.782 
17.340 0.771 
17.360 0.782 
17.380 0.809 
17.400 0.840 
17.420 0.863 
17.440 0.859 
17.460 0.835 
17.480 0.811 
17.500 0.803 
17.520 0.803 
17.540 0.814 
17.560 0.818 
17.580 0.816 
17.600 0.825 
17.620 0.837 
17.640 0.845 
17.660 0.845 
17.680 0.852 
17.700 0.858 
17.720 0.864 
17.740 0.897 
17.760 0.942 
17.780 0.977 
17.800 1.023 
17.820 1.072 
17.840 1.130 
17.860 1.162 
17.880 1.177 
17.900 1.183 
17.920 1.179 
17.940 1.198 
17.960 1.214 
17.980 1.245 
18.000 1.274 
18.020 1.295 
18.040 1.312 
18.060 1.287 
18.080 1.250 
18.100 1.202 
18.120 1.175 
18.140 1.166 
18.160 1.149 
18.180 1.128 
18.200 1.112 
18.220 1.101 
18.240 1.070 
18.260 1.028 
18.280 0.978 
18.300 0.922 
18.320 0.815 
18.340 0.747 
