# Supplementary material for: Pacing the phasing of leg and arm movements in breaststroke swimming to minimize intra-cyclic velocity fluctuations
Source: PLoS One. 2017 Oct 12;12(10):e0186160. doi: 10.1371/journal.pone.0186160 (PMC5638342; doi:10.1371/journal.pone.0186160)
Supplement: S1 Archive — (ZIP) [file pone.0186160.s003.zip › P10_90_veldata.txt]

% t vx 
0.000 1.106 
0.020 1.051 
0.040 0.991 
0.060 0.972 
0.080 0.938 
0.100 0.912 
0.120 0.896 
0.140 0.864 
0.160 0.819 
0.180 0.783 
0.200 0.767 
0.220 0.769 
0.240 0.766 
0.260 0.746 
0.280 0.712 
0.300 0.667 
0.320 0.635 
0.340 0.627 
0.360 0.615 
0.380 0.579 
0.400 0.525 
0.420 0.482 
0.440 0.451 
0.460 0.431 
0.480 0.412 
0.500 0.402 
0.520 0.389 
0.540 0.382 
0.560 0.378 
0.580 0.368 
0.600 0.363 
0.620 0.362 
0.640 0.361 
0.660 0.355 
0.680 0.344 
0.700 0.327 
0.720 0.306 
0.740 0.277 
0.760 0.258 
0.780 0.252 
0.800 0.257 
0.820 0.256 
0.840 0.258 
0.860 0.261 
0.880 0.269 
0.900 0.273 
0.920 0.276 
0.940 0.281 
0.960 0.290 
0.980 0.346 
1.000 0.459 
1.020 0.617 
1.040 0.789 
1.060 0.912 
1.080 0.991 
1.100 1.023 
1.120 1.025 
1.140 1.018 
1.160 0.997 
1.180 0.969 
1.200 0.946 
1.220 0.929 
1.240 0.919 
1.260 0.918 
1.280 0.928 
1.300 0.962 
1.320 1.001 
1.340 1.026 
1.360 1.035 
1.380 1.018 
1.400 1.016 
1.420 1.033 
1.440 1.064 
1.460 1.082 
1.480 1.090 
1.500 1.106 
1.520 1.113 
1.540 1.138 
1.560 1.163 
1.580 1.201 
1.600 1.231 
1.620 1.254 
1.640 1.278 
1.660 1.289 
1.680 1.302 
1.700 1.315 
1.720 1.332 
1.740 1.349 
1.760 1.365 
1.780 1.387 
1.800 1.394 
1.820 1.378 
1.840 1.350 
1.860 1.306 
1.880 1.266 
1.900 1.209 
1.920 1.155 
1.940 1.116 
1.960 1.079 
1.980 1.049 
2.000 1.005 
2.020 0.960 
2.040 0.927 
2.060 0.895 
2.080 0.871 
2.100 0.858 
2.120 0.845 
2.140 0.826 
2.160 0.800 
2.180 0.779 
2.200 0.780 
2.220 0.775 
2.240 0.745 
2.260 0.703 
2.280 0.667 
2.300 0.627 
2.320 0.582 
2.340 0.541 
2.360 0.521 
2.380 0.515 
2.400 0.485 
2.420 0.462 
2.440 0.456 
2.460 0.451 
2.480 0.451 
2.500 0.457 
2.520 0.478 
2.540 0.490 
2.560 0.477 
2.580 0.473 
2.600 0.477 
2.620 0.481 
2.640 0.482 
2.660 0.489 
2.680 0.495 
2.700 0.484 
2.720 0.468 
2.740 0.468 
2.760 0.473 
2.780 0.471 
2.800 0.468 
2.820 0.473 
2.840 0.478 
2.860 0.470 
2.880 0.462 
2.900 0.445 
2.920 0.426 
2.940 0.395 
2.960 0.361 
2.980 0.317 
3.000 0.261 
3.020 0.214 
3.040 0.181 
3.060 0.187 
3.080 0.219 
3.100 0.260 
3.120 0.285 
3.140 0.295 
3.160 0.314 
3.180 0.360 
3.200 0.434 
3.220 0.532 
3.240 0.645 
3.260 0.762 
3.280 0.881 
3.300 1.006 
3.320 1.096 
3.340 1.105 
3.360 1.027 
3.380 0.940 
3.400 0.895 
3.420 0.899 
3.440 0.961 
3.460 1.054 
3.480 1.139 
3.500 1.155 
3.520 1.105 
3.540 1.039 
3.560 0.994 
3.580 0.984 
3.600 0.979 
3.620 0.970 
3.640 0.968 
3.660 0.991 
3.680 1.033 
3.700 1.075 
3.720 1.122 
3.740 1.172 
3.760 1.211 
3.780 1.241 
3.800 1.262 
3.820 1.277 
3.840 1.291 
3.860 1.315 
3.880 1.345 
3.900 1.355 
3.920 1.362 
3.940 1.380 
3.960 1.411 
3.980 1.430 
4.000 1.419 
4.020 1.395 
4.040 1.365 
4.060 1.335 
4.080 1.298 
4.100 1.257 
4.120 1.220 
4.140 1.187 
4.160 1.138 
4.180 1.091 
4.200 1.052 
4.220 1.015 
4.240 0.952 
4.260 0.870 
4.280 0.820 
4.300 0.810 
4.320 0.820 
4.340 0.809 
4.360 0.791 
4.380 0.773 
4.400 0.767 
4.420 0.769 
4.440 0.758 
4.460 0.733 
4.480 0.686 
4.500 0.639 
4.520 0.603 
4.540 0.576 
4.560 0.565 
4.580 0.557 
4.600 0.537 
4.620 0.509 
4.640 0.488 
4.660 0.462 
4.680 0.438 
4.700 0.430 
4.720 0.429 
4.740 0.430 
4.760 0.422 
4.780 0.426 
4.800 0.438 
4.820 0.431 
4.840 0.434 
4.860 0.437 
4.880 0.435 
4.900 0.444 
4.920 0.452 
4.940 0.460 
4.960 0.465 
4.980 0.469 
5.000 0.469 
5.020 0.459 
5.040 0.443 
5.060 0.432 
5.080 0.421 
5.100 0.402 
5.120 0.398 
5.140 0.391 
5.160 0.394 
5.180 0.404 
5.200 0.402 
5.220 0.407 
5.240 0.392 
5.260 0.376 
5.280 0.354 
5.300 0.324 
5.320 0.290 
5.340 0.271 
5.360 0.305 
5.380 0.395 
5.400 0.524 
5.420 0.650 
5.440 0.771 
5.460 0.903 
5.480 1.034 
5.500 1.114 
5.520 1.123 
5.540 1.090 
5.560 1.070 
5.580 1.049 
5.600 1.028 
5.620 1.025 
5.640 1.041 
5.660 1.075 
5.680 1.086 
5.700 1.074 
5.720 1.046 
5.740 1.015 
5.760 0.990 
5.780 0.975 
5.800 0.982 
5.820 1.002 
5.840 1.027 
5.860 1.048 
5.880 1.063 
5.900 1.084 
5.920 1.107 
5.940 1.132 
5.960 1.153 
5.980 1.163 
6.000 1.186 
6.020 1.226 
6.040 1.252 
6.060 1.265 
6.080 1.279 
6.100 1.284 
6.120 1.285 
6.140 1.289 
6.160 1.300 
6.180 1.305 
6.200 1.307 
6.220 1.326 
6.240 1.328 
6.260 1.310 
6.280 1.323 
6.300 1.269 
6.320 1.208 
6.340 1.141 
6.360 1.090 
6.380 1.071 
6.400 1.053 
6.420 1.029 
6.440 0.982 
6.460 0.944 
6.480 0.935 
6.500 0.914 
6.520 0.867 
6.540 0.809 
6.560 0.762 
6.580 0.720 
6.600 0.684 
6.620 0.669 
6.640 0.663 
6.660 0.661 
6.680 0.648 
6.700 0.619 
6.720 0.580 
6.740 0.553 
6.760 0.536 
6.780 0.523 
6.800 0.517 
6.820 0.519 
6.840 0.520 
6.860 0.519 
6.880 0.519 
6.900 0.517 
6.920 0.507 
6.940 0.493 
6.960 0.494 
6.980 0.500 
7.000 0.501 
7.020 0.489 
7.040 0.464 
7.060 0.435 
7.080 0.417 
7.100 0.403 
7.120 0.395 
7.140 0.378 
7.160 0.364 
7.180 0.363 
7.200 0.356 
7.220 0.338 
7.240 0.300 
7.260 0.277 
7.280 0.277 
7.300 0.308 
7.320 0.349 
7.340 0.390 
7.360 0.414 
7.380 0.422 
7.400 0.436 
7.420 0.439 
7.440 0.443 
7.460 0.456 
7.480 0.527 
7.500 0.655 
7.520 0.778 
7.540 0.906 
7.560 1.010 
7.580 1.089 
7.600 1.121 
7.620 1.114 
7.640 1.086 
7.660 1.016 
7.680 0.942 
7.700 0.919 
7.720 0.943 
7.740 0.960 
7.760 0.964 
7.780 0.986 
7.800 1.036 
7.820 1.065 
7.840 1.079 
7.860 1.075 
7.880 1.071 
7.900 1.068 
7.920 1.084 
7.940 1.104 
7.960 1.121 
7.980 1.152 
8.000 1.175 
8.020 1.186 
8.040 1.175 
8.060 1.179 
8.080 1.202 
8.100 1.231 
8.120 1.259 
8.140 1.289 
8.160 1.311 
8.180 1.324 
8.200 1.331 
8.220 1.348 
8.240 1.368 
8.260 1.378 
8.280 1.385 
8.300 1.397 
8.320 1.406 
8.340 1.412 
8.360 1.419 
8.380 1.418 
8.400 1.407 
8.420 1.377 
8.440 1.346 
8.460 1.311 
8.480 1.276 
8.500 1.248 
8.520 1.224 
8.540 1.183 
8.560 1.125 
8.580 1.071 
8.600 1.030 
8.620 0.996 
8.640 0.960 
8.660 0.918 
8.680 0.880 
8.700 0.857 
8.720 0.850 
8.740 0.834 
8.760 0.792 
8.780 0.738 
8.800 0.695 
8.820 0.661 
8.840 0.633 
8.860 0.608 
8.880 0.590 
8.900 0.569 
8.920 0.532 
8.940 0.495 
8.960 0.466 
8.980 0.441 
9.000 0.417 
9.020 0.389 
9.040 0.379 
9.060 0.365 
9.080 0.360 
9.100 0.353 
9.120 0.346 
9.140 0.345 
9.160 0.341 
9.180 0.338 
9.200 0.327 
9.220 0.315 
9.240 0.304 
9.260 0.299 
9.280 0.295 
9.300 0.289 
9.320 0.279 
9.340 0.281 
9.360 0.299 
9.380 0.328 
9.400 0.357 
9.420 0.376 
9.440 0.392 
9.460 0.395 
9.480 0.397 
9.500 0.404 
9.520 0.415 
9.540 0.447 
9.560 0.519 
9.580 0.625 
9.600 0.767 
9.620 0.935 
9.640 1.105 
9.660 1.216 
9.680 1.241 
9.700 1.227 
9.720 1.170 
9.740 1.087 
9.760 0.988 
9.780 0.938 
9.800 0.946 
9.820 0.978 
9.840 1.009 
9.860 1.028 
9.880 1.040 
9.900 1.035 
9.920 1.019 
9.940 1.002 
9.960 0.993 
9.980 0.989 
10.000 0.994 
10.020 1.015 
10.040 1.036 
10.060 1.057 
10.080 1.069 
10.100 1.063 
10.120 1.067 
10.140 1.082 
10.160 1.109 
10.180 1.132 
10.200 1.160 
10.220 1.187 
10.240 1.204 
10.260 1.226 
10.280 1.264 
10.300 1.306 
10.320 1.340 
10.340 1.379 
10.360 1.417 
10.380 1.440 
10.400 1.441 
10.420 1.420 
10.440 1.397 
10.460 1.384 
10.480 1.372 
10.500 1.352 
10.520 1.326 
10.540 1.305 
10.560 1.291 
10.580 1.265 
10.600 1.234 
10.620 1.200 
10.640 1.149 
10.660 1.098 
10.680 1.061 
10.700 1.027 
10.720 0.991 
10.740 0.946 
10.760 0.899 
10.780 0.853 
10.800 0.810 
10.820 0.781 
10.840 0.769 
10.860 0.765 
10.880 0.770 
10.900 0.769 
10.920 0.758 
10.940 0.742 
10.960 0.708 
10.980 0.670 
11.000 0.639 
11.020 0.622 
11.040 0.614 
11.060 0.600 
11.080 0.568 
11.100 0.532 
11.120 0.521 
11.140 0.526 
11.160 0.518 
11.180 0.492 
11.200 0.465 
11.220 0.455 
11.240 0.457 
11.260 0.460 
11.280 0.474 
11.300 0.487 
11.320 0.488 
11.340 0.469 
11.360 0.446 
11.380 0.426 
11.400 0.398 
11.420 0.358 
11.440 0.337 
11.460 0.343 
11.480 0.346 
11.500 0.350 
11.520 0.337 
11.540 0.340 
11.560 0.358 
11.580 0.355 
11.600 0.330 
11.620 0.289 
11.640 0.240 
11.660 0.184 
11.680 0.145 
11.700 0.170 
11.720 0.272 
11.740 0.410 
11.760 0.582 
11.780 0.778 
11.800 0.950 
11.820 1.087 
11.840 1.177 
11.860 1.217 
11.880 1.165 
11.900 1.059 
11.920 0.968 
11.940 0.933 
11.960 0.938 
11.980 0.960 
12.000 0.989 
12.020 0.988 
12.040 0.988 
12.060 0.985 
12.080 0.982 
12.100 0.962 
12.120 0.968 
12.140 0.996 
12.160 1.004 
12.180 1.002 
12.200 1.007 
12.220 1.015 
12.240 1.006 
12.260 1.010 
12.280 1.037 
12.300 1.085 
12.320 1.119 
12.340 1.152 
12.360 1.164 
12.380 1.172 
12.400 1.193 
12.420 1.232 
12.440 1.278 
12.460 1.300 
12.480 1.317 
12.500 1.331 
12.520 1.351 
12.540 1.367 
12.560 1.449 
12.580 1.439 
12.600 1.399 
12.620 1.364 
12.640 1.351 
12.660 1.361 
12.680 1.324 
12.700 1.261 
12.720 1.208 
12.740 1.176 
12.760 1.156 
12.780 1.119 
12.800 1.095 
12.820 1.071 
12.840 1.025 
12.860 0.958 
12.880 0.899 
12.900 0.886 
12.920 0.907 
12.940 0.898 
12.960 0.857 
12.980 0.812 
13.000 0.782 
13.020 0.764 
13.040 0.733 
13.060 0.704 
13.080 0.692 
13.100 0.676 
13.120 0.646 
13.140 0.586 
13.160 0.541 
13.180 0.525 
13.200 0.500 
13.220 0.463 
13.240 0.422 
13.260 0.396 
13.280 0.390 
13.300 0.387 
13.320 0.397 
13.340 0.395 
13.360 0.393 
13.380 0.386 
13.400 0.389 
13.420 0.382 
13.440 0.370 
13.460 0.357 
13.480 0.344 
13.500 0.337 
13.520 0.328 
13.540 0.334 
13.560 0.331 
13.580 0.335 
13.600 0.328 
13.620 0.328 
13.640 0.319 
13.660 0.317 
13.680 0.311 
13.700 0.307 
13.720 0.298 
13.740 0.288 
13.760 0.280 
13.780 0.270 
13.800 0.281 
13.820 0.285 
13.840 0.294 
13.860 0.285 
13.880 0.301 
13.900 0.357 
13.920 0.457 
13.940 0.626 
13.960 0.804 
13.980 0.952 
14.000 1.021 
14.020 1.015 
14.040 0.978 
14.060 0.929 
14.080 0.893 
14.100 0.866 
14.120 0.865 
14.140 0.908 
14.160 0.997 
14.180 1.078 
14.200 1.103 
14.220 1.088 
14.240 1.044 
14.260 1.008 
14.280 0.987 
14.300 1.017 
14.320 1.082 
14.340 1.140 
14.360 1.189 
14.380 1.225 
14.400 1.240 
14.420 1.230 
14.440 1.222 
14.460 1.234 
14.480 1.257 
14.500 1.280 
14.520 1.307 
14.540 1.328 
14.560 1.349 
14.580 1.363 
14.600 1.382 
14.620 1.394 
14.640 1.397 
14.660 1.385 
14.680 1.369 
14.700 1.351 
14.720 1.317 
14.740 1.272 
14.760 1.214 
14.780 1.171 
14.800 1.141 
14.820 1.111 
14.840 1.068 
14.860 1.004 
14.880 0.936 
14.900 0.878 
14.920 0.831 
14.940 0.813 
14.960 0.802 
14.980 0.785 
15.000 0.752 
15.020 0.725 
15.040 0.715 
15.060 0.699 
15.080 0.673 
15.100 0.639 
15.120 0.607 
15.140 0.573 
15.160 0.546 
15.180 0.517 
15.200 0.476 
15.220 0.436 
15.240 0.408 
15.260 0.395 
15.280 0.398 
15.300 0.406 
15.320 0.422 
15.340 0.437 
15.360 0.452 
15.380 0.457 
15.400 0.450 
15.420 0.442 
15.440 0.439 
15.460 0.446 
15.480 0.463 
15.500 0.488 
15.520 0.499 
15.540 0.506 
15.560 0.521 
15.580 0.535 
15.600 0.542 
15.620 0.534 
15.640 0.523 
15.660 0.517 
15.680 0.515 
15.700 0.505 
15.720 0.486 
15.740 0.467 
15.760 0.454 
15.780 0.429 
15.800 0.398 
15.820 0.364 
15.840 0.333 
15.860 0.310 
15.880 0.290 
15.900 0.281 
15.920 0.257 
15.940 0.247 
15.960 0.250 
15.980 0.263 
16.000 0.282 
16.020 0.309 
16.040 0.352 
16.060 0.395 
16.080 0.418 
16.100 0.418 
16.120 0.428 
16.140 0.474 
16.160 0.550 
16.180 0.628 
16.200 0.690 
16.220 0.765 
16.240 0.878 
16.260 1.008 
16.280 1.102 
16.300 1.109 
16.320 1.052 
16.340 0.977 
16.360 0.918 
16.380 0.907 
16.400 0.943 
16.420 0.999 
16.440 1.045 
16.460 1.070 
16.480 1.095 
16.500 1.107 
16.520 1.091 
16.540 1.070 
16.560 1.077 
16.580 1.111 
16.600 1.155 
16.620 1.197 
16.640 1.243 
16.660 1.285 
16.680 1.301 
16.700 1.313 
16.720 1.316 
16.740 1.322 
16.760 1.334 
16.780 1.331 
16.800 1.328 
16.820 1.320 
16.840 1.322 
16.860 1.308 
16.880 1.280 
16.900 1.253 
16.920 1.229 
16.940 1.205 
16.960 1.166 
16.980 1.124 
17.000 1.082 
17.020 1.042 
17.040 1.007 
17.060 0.961 
17.080 0.916 
17.100 0.877 
17.120 0.853 
17.140 0.842 
17.160 0.829 
17.180 0.804 
17.200 0.769 
17.220 0.736 
17.240 0.703 
17.260 0.672 
17.280 0.637 
17.300 0.610 
17.320 0.588 
17.340 0.561 
17.360 0.533 
17.380 0.524 
17.400 0.519 
17.420 0.503 
17.440 0.479 
17.460 0.451 
17.480 0.439 
17.500 0.440 
17.520 0.451 
17.540 0.477 
17.560 0.493 
17.580 0.491 
17.600 0.479 
17.620 0.469 
17.640 0.469 
17.660 0.465 
17.680 0.461 
17.700 0.449 
17.720 0.446 
17.740 0.457 
17.760 0.460 
17.780 0.456 
17.800 0.424 
17.820 0.408 
17.840 0.394 
17.860 0.374 
17.880 0.357 
17.900 0.350 
17.920 0.356 
17.940 0.358 
17.960 0.349 
17.980 0.329 
18.000 0.295 
18.020 0.255 
18.040 0.241 
18.060 0.263 
18.080 0.325 
18.100 0.405 
18.120 0.516 
18.140 0.639 
18.160 0.773 
18.180 0.945 
18.200 1.111 
18.220 1.225 
18.240 1.261 
18.260 1.219 
18.280 1.147 
18.300 1.054 
18.320 0.978 
18.340 0.937 
18.360 0.942 
18.380 0.983 
18.400 1.013 
18.420 1.021 
18.440 1.001 
18.460 0.965 
18.480 0.933 
18.500 0.930 
18.520 0.955 
18.540 0.975 
18.560 1.000 
18.580 1.025 
18.600 1.042 
18.620 1.059 
18.640 1.086 
18.660 1.114 
18.680 1.156 
18.700 1.210 
18.720 1.255 
18.740 1.274 
18.760 1.266 
18.780 1.266 
18.800 1.245 
18.820 1.228 
18.840 1.242 
18.860 1.258 
18.880 1.273 
18.900 1.286 
18.920 1.306 
18.940 1.332 
18.960 1.337 
18.980 1.328 
19.000 1.302 
19.020 1.262 
19.040 1.207 
19.060 1.109 
