# Supplementary material for: Pacing the phasing of leg and arm movements in breaststroke swimming to minimize intra-cyclic velocity fluctuations
Source: PLoS One. 2017 Oct 12;12(10):e0186160. doi: 10.1371/journal.pone.0186160 (PMC5638342; doi:10.1371/journal.pone.0186160)
Supplement: S1 Archive — (ZIP) [file pone.0186160.s003.zip › P10_135_veldata.txt]

% t vx 
0.000 0.635 
0.020 0.777 
0.040 0.976 
0.060 1.043 
0.080 1.012 
0.100 0.954 
0.120 0.924 
0.140 0.908 
0.160 0.922 
0.180 0.971 
0.200 1.008 
0.220 1.013 
0.240 0.996 
0.260 0.967 
0.280 0.942 
0.300 0.912 
0.320 0.896 
0.340 0.915 
0.360 0.950 
0.380 0.971 
0.400 0.976 
0.420 0.976 
0.440 0.984 
0.460 0.987 
0.480 1.002 
0.500 1.030 
0.520 1.070 
0.540 1.092 
0.560 1.104 
0.580 1.117 
0.600 1.132 
0.620 1.155 
0.640 1.190 
0.660 1.250 
0.680 1.292 
0.700 1.307 
0.720 1.309 
0.740 1.333 
0.760 1.368 
0.780 1.389 
0.800 1.397 
0.820 1.375 
0.840 1.323 
0.860 1.277 
0.880 1.263 
0.900 1.267 
0.920 1.249 
0.940 1.219 
0.960 1.179 
0.980 1.144 
1.000 1.119 
1.020 1.096 
1.040 1.065 
1.060 1.032 
1.080 1.004 
1.100 0.975 
1.120 0.942 
1.140 0.902 
1.160 0.863 
1.180 0.822 
1.200 0.808 
1.220 0.821 
1.240 0.825 
1.260 0.797 
1.280 0.752 
1.300 0.721 
1.320 0.704 
1.340 0.693 
1.360 0.672 
1.380 0.648 
1.400 0.619 
1.420 0.598 
1.440 0.587 
1.460 0.591 
1.480 0.595 
1.500 0.562 
1.520 0.522 
1.540 0.503 
1.560 0.498 
1.580 0.477 
1.600 0.448 
1.620 0.425 
1.640 0.412 
1.660 0.377 
1.680 0.338 
1.700 0.303 
1.720 0.270 
1.740 0.250 
1.760 0.208 
1.780 0.164 
1.800 0.132 
1.820 0.130 
1.840 0.143 
1.860 0.144 
1.880 0.138 
1.900 0.135 
1.920 0.132 
1.940 0.128 
1.960 0.130 
1.980 0.190 
2.000 0.307 
2.020 0.462 
2.040 0.638 
2.060 0.817 
2.080 0.998 
2.100 1.124 
2.120 1.190 
2.140 1.202 
2.160 1.178 
2.180 1.144 
2.200 1.118 
2.220 1.102 
2.240 1.088 
2.260 1.057 
2.280 1.016 
2.300 0.991 
2.320 0.986 
2.340 1.003 
2.360 1.020 
2.380 1.019 
2.400 1.007 
2.420 0.987 
2.440 0.989 
2.460 1.004 
2.480 1.025 
2.500 1.050 
2.520 1.052 
2.540 1.048 
2.560 1.033 
2.580 1.040 
2.600 1.055 
2.620 1.064 
2.640 1.077 
2.660 1.080 
2.680 1.094 
2.700 1.125 
2.720 1.182 
2.740 1.244 
2.760 1.278 
2.780 1.300 
2.800 1.319 
2.820 1.330 
2.840 1.336 
2.860 1.358 
2.880 1.397 
2.900 1.439 
2.920 1.457 
2.940 1.459 
2.960 1.441 
2.980 1.416 
3.000 1.388 
3.020 1.352 
3.040 1.331 
3.060 1.296 
3.080 1.251 
3.100 1.201 
3.120 1.164 
3.140 1.147 
3.160 1.109 
3.180 1.069 
3.200 1.038 
3.220 1.017 
3.240 0.985 
3.260 0.949 
3.280 0.914 
3.300 0.867 
3.320 0.827 
3.340 0.818 
3.360 0.828 
3.380 0.803 
3.400 0.754 
3.420 0.719 
3.440 0.708 
3.460 0.699 
3.480 0.689 
3.500 0.681 
3.520 0.667 
3.540 0.646 
3.560 0.619 
3.580 0.585 
3.600 0.556 
3.620 0.531 
3.640 0.504 
3.660 0.476 
3.680 0.454 
3.700 0.437 
3.720 0.418 
3.740 0.387 
3.760 0.364 
3.780 0.341 
3.800 0.324 
3.820 0.307 
3.840 0.284 
3.860 0.261 
3.880 0.224 
3.900 0.198 
3.920 0.187 
3.940 0.191 
3.960 0.186 
3.980 0.180 
4.000 0.196 
4.020 0.214 
4.040 0.212 
4.060 0.203 
4.080 0.213 
4.100 0.269 
4.120 0.371 
4.140 0.506 
4.160 0.658 
4.180 0.820 
4.200 0.998 
4.220 1.148 
4.240 1.223 
4.260 1.209 
4.280 1.157 
4.300 1.123 
4.320 1.100 
4.340 1.080 
4.360 1.048 
4.380 1.022 
4.400 1.005 
4.420 1.002 
4.440 1.002 
4.460 0.996 
4.480 0.982 
4.500 0.961 
4.520 0.956 
4.540 0.962 
4.560 0.988 
4.580 1.003 
4.600 1.005 
4.620 0.998 
4.640 0.997 
4.660 1.004 
4.680 1.015 
4.700 1.034 
4.720 1.060 
4.740 1.095 
4.760 1.113 
4.780 1.132 
4.800 1.150 
4.820 1.172 
4.840 1.194 
4.860 1.215 
4.880 1.242 
4.900 1.268 
4.920 1.285 
4.940 1.296 
4.960 1.304 
4.980 1.327 
5.000 1.361 
5.020 1.390 
5.040 1.400 
5.060 1.384 
5.080 1.370 
5.100 1.349 
5.120 1.318 
5.140 1.266 
5.160 1.219 
5.180 1.176 
5.200 1.150 
5.220 1.125 
5.240 1.101 
5.260 1.064 
5.280 1.018 
5.300 0.997 
5.320 0.970 
5.340 0.940 
5.360 0.911 
5.380 0.896 
5.400 0.881 
5.420 0.836 
5.440 0.780 
5.460 0.743 
5.480 0.725 
5.500 0.713 
5.520 0.697 
5.540 0.684 
5.560 0.666 
5.580 0.634 
5.600 0.607 
5.620 0.602 
5.640 0.602 
5.660 0.577 
5.680 0.534 
5.700 0.506 
5.720 0.468 
5.740 0.441 
5.760 0.406 
5.780 0.392 
5.800 0.376 
5.820 0.357 
5.840 0.345 
5.860 0.314 
5.880 0.290 
5.900 0.264 
5.920 0.239 
5.940 0.206 
5.960 0.184 
5.980 0.179 
6.000 0.178 
6.020 0.185 
6.040 0.191 
6.060 0.184 
6.080 0.163 
6.100 0.044 
6.120 0.041 
6.140 0.077 
6.160 0.186 
6.180 0.367 
6.200 0.568 
6.220 0.742 
6.240 0.897 
6.260 1.035 
6.280 1.148 
6.300 1.202 
6.320 1.212 
6.340 1.180 
6.360 1.116 
6.380 1.077 
6.400 1.053 
6.420 1.028 
6.440 0.986 
6.460 0.978 
6.480 1.010 
6.500 1.034 
6.520 1.043 
6.540 1.030 
6.560 1.018 
6.580 1.020 
6.600 1.028 
6.620 1.027 
6.640 1.020 
6.660 1.022 
6.680 1.031 
6.700 1.031 
6.720 1.026 
6.740 1.044 
6.760 1.054 
6.780 1.071 
6.800 1.085 
6.820 1.103 
6.840 1.136 
6.860 1.164 
6.880 1.197 
6.900 1.217 
6.920 1.245 
6.940 1.280 
6.960 1.311 
6.980 1.326 
7.000 1.333 
7.020 1.353 
7.040 1.368 
7.060 1.371 
7.080 1.369 
7.100 1.376 
7.120 1.389 
7.140 1.401 
7.160 1.402 
7.180 1.389 
7.200 1.372 
7.220 1.353 
7.240 1.345 
7.260 1.323 
7.280 1.298 
7.300 1.258 
7.320 1.238 
7.340 1.213 
7.360 1.175 
7.380 1.142 
7.400 1.107 
7.420 1.078 
7.440 1.034 
7.460 0.997 
7.480 0.954 
7.500 0.907 
7.520 0.868 
7.540 0.848 
7.560 0.835 
7.580 0.820 
7.600 0.802 
7.620 0.773 
7.640 0.736 
7.660 0.706 
7.680 0.677 
7.700 0.645 
7.720 0.608 
7.740 0.578 
7.760 0.562 
7.780 0.555 
7.800 0.547 
7.820 0.522 
7.840 0.487 
7.860 0.450 
7.880 0.422 
7.900 0.400 
7.920 0.378 
7.940 0.360 
7.960 0.339 
7.980 0.317 
8.000 0.295 
8.020 0.269 
8.040 0.249 
8.060 0.240 
8.080 0.226 
8.100 0.211 
8.120 0.200 
8.140 0.203 
8.160 0.210 
8.180 0.210 
8.200 0.219 
8.220 0.269 
8.240 0.359 
8.260 0.480 
8.280 0.619 
8.300 0.762 
8.320 0.914 
8.340 1.043 
8.360 1.130 
8.380 1.181 
8.400 1.213 
8.420 1.237 
8.440 1.239 
8.460 1.211 
8.480 1.176 
8.500 1.133 
8.520 1.091 
8.540 1.063 
8.560 1.059 
8.580 1.076 
8.600 1.077 
8.620 1.070 
8.640 1.061 
8.660 1.052 
8.680 1.055 
8.700 1.059 
8.720 1.070 
8.740 1.079 
8.760 1.073 
8.780 1.070 
8.800 1.058 
8.820 1.056 
8.840 1.062 
8.860 1.078 
8.880 1.114 
8.900 1.154 
8.920 1.185 
8.940 1.202 
8.960 1.203 
8.980 1.207 
9.000 1.227 
9.020 1.246 
9.040 1.257 
9.060 1.265 
9.080 1.285 
9.100 1.311 
9.120 1.327 
9.140 1.333 
9.160 1.350 
9.180 1.379 
9.200 1.400 
9.220 1.404 
9.240 1.392 
9.260 1.383 
9.280 1.366 
9.300 1.331 
9.320 1.284 
9.340 1.240 
9.360 1.209 
9.380 1.194 
9.400 1.172 
9.420 1.130 
9.440 1.084 
9.460 1.050 
9.480 1.036 
9.500 1.014 
9.520 0.986 
9.540 0.969 
9.560 0.944 
9.580 0.894 
9.600 0.840 
9.620 0.820 
9.640 0.824 
9.660 0.815 
9.680 0.771 
9.700 0.717 
9.720 0.664 
9.740 0.605 
9.760 0.559 
9.780 0.531 
9.800 0.523 
9.820 0.500 
9.840 0.457 
9.860 0.423 
9.880 0.405 
9.900 0.392 
9.920 0.368 
9.940 0.346 
9.960 0.331 
9.980 0.318 
10.000 0.312 
10.020 0.309 
10.040 0.316 
10.060 0.310 
10.080 0.304 
10.100 0.296 
10.120 0.281 
10.140 0.273 
10.160 0.250 
10.180 0.238 
10.200 0.227 
10.220 0.228 
10.240 0.235 
10.260 0.237 
10.280 0.235 
10.300 0.235 
10.320 0.256 
10.340 0.319 
10.360 0.421 
10.380 0.541 
10.400 0.675 
10.420 0.804 
10.440 0.920 
10.460 1.007 
10.480 1.096 
10.500 1.183 
10.520 1.221 
10.540 1.206 
10.560 1.164 
10.580 1.127 
10.600 1.105 
10.620 1.083 
10.640 1.069 
10.660 1.056 
10.680 1.050 
10.700 1.067 
10.720 1.087 
10.740 1.093 
10.760 1.079 
10.780 1.052 
10.800 1.033 
10.820 1.035 
10.840 1.041 
10.860 1.045 
10.880 1.035 
10.900 1.040 
10.920 1.042 
10.940 1.037 
10.960 1.042 
10.980 1.054 
11.000 1.081 
11.020 1.098 
11.040 1.123 
11.060 1.129 
11.080 1.132 
11.100 1.152 
11.120 1.182 
11.140 1.234 
11.160 1.267 
11.180 1.286 
11.200 1.301 
11.220 1.305 
11.240 1.310 
11.260 1.302 
11.280 1.317 
11.300 1.365 
11.320 1.418 
11.340 1.468 
11.360 1.474 
11.380 1.432 
11.400 1.377 
11.420 1.357 
11.440 1.370 
11.460 1.359 
11.480 1.319 
11.500 1.278 
11.520 1.244 
11.540 1.223 
11.560 1.188 
11.580 1.144 
11.600 1.118 
11.620 1.084 
11.640 1.032 
11.660 0.972 
11.680 0.935 
11.700 0.927 
11.720 0.903 
11.740 0.877 
11.760 0.852 
11.780 0.827 
11.800 0.799 
11.820 0.768 
11.840 0.740 
11.860 0.691 
11.880 0.660 
11.900 0.624 
11.920 0.599 
11.940 0.591 
11.960 0.578 
11.980 0.552 
12.000 0.530 
12.020 0.509 
12.040 0.494 
12.060 0.486 
12.080 0.476 
12.100 0.469 
12.120 0.458 
12.140 0.448 
12.160 0.448 
12.180 0.448 
12.200 0.453 
12.220 0.463 
12.240 0.456 
12.260 0.453 
12.280 0.441 
12.300 0.428 
12.320 0.418 
12.340 0.402 
12.360 0.398 
12.380 0.393 
12.400 0.386 
12.420 0.373 
12.440 0.357 
12.460 0.338 
12.480 0.310 
12.500 0.281 
12.520 0.260 
12.540 0.250 
12.560 0.241 
12.580 0.231 
12.600 0.210 
12.620 0.199 
12.640 0.222 
12.660 0.244 
12.680 0.244 
12.700 0.234 
12.720 0.224 
12.740 0.220 
12.760 0.250 
12.780 0.381 
12.800 0.564 
12.820 0.734 
12.840 0.905 
12.860 1.079 
12.880 1.207 
12.900 1.230 
12.920 1.171 
12.940 1.105 
12.960 1.034 
12.980 0.987 
13.000 0.965 
13.020 0.935 
13.040 0.910 
13.060 0.902 
13.080 0.926 
13.100 0.947 
13.120 0.963 
13.140 0.978 
13.160 1.009 
13.180 1.015 
13.200 1.013 
13.220 1.018 
13.240 1.010 
13.260 1.018 
13.280 1.027 
13.300 1.048 
13.320 1.073 
13.340 1.090 
13.360 1.115 
13.380 1.141 
13.400 1.171 
13.420 1.196 
13.440 1.193 
13.460 1.193 
13.480 1.223 
13.500 1.272 
13.520 1.320 
13.540 1.339 
13.560 1.354 
13.580 1.366 
13.600 1.374 
13.620 1.375 
13.640 1.368 
13.660 1.354 
13.680 1.342 
13.700 1.323 
13.720 1.296 
13.740 1.269 
13.760 1.239 
13.780 1.202 
13.800 1.157 
13.820 1.116 
13.840 1.087 
13.860 1.061 
13.880 1.029 
13.900 0.988 
13.920 0.938 
13.940 0.888 
13.960 0.851 
13.980 0.814 
14.000 0.782 
14.020 0.760 
14.040 0.748 
14.060 0.731 
14.080 0.693 
14.100 0.644 
14.120 0.591 
14.140 0.538 
14.160 0.495 
14.180 0.470 
14.200 0.443 
14.220 0.416 
14.240 0.387 
14.260 0.366 
14.280 0.352 
14.300 0.346 
14.320 0.363 
14.340 0.371 
14.360 0.373 
14.380 0.365 
14.400 0.357 
14.420 0.342 
14.440 0.323 
14.460 0.309 
14.480 0.298 
14.500 0.288 
14.520 0.277 
14.540 0.274 
14.560 0.264 
14.580 0.265 
14.600 0.275 
14.620 0.310 
14.640 0.344 
14.660 0.361 
14.680 0.364 
14.700 0.346 
14.720 0.318 
14.740 0.301 
14.760 0.331 
14.780 0.414 
14.800 0.543 
14.820 0.686 
14.840 0.836 
14.860 0.970 
14.880 1.077 
14.900 1.169 
14.920 1.212 
14.940 1.205 
14.960 1.150 
14.980 1.097 
15.000 1.069 
15.020 1.048 
15.040 1.041 
15.060 1.049 
15.080 1.071 
15.100 1.077 
15.120 1.059 
15.140 1.035 
15.160 1.020 
15.180 1.018 
15.200 1.027 
15.220 1.028 
15.240 1.032 
15.260 1.033 
15.280 1.022 
15.300 1.002 
15.320 0.980 
15.340 0.972 
15.360 0.967 
15.380 0.963 
15.400 0.963 
15.420 0.968 
15.440 0.984 
15.460 0.997 
15.480 1.005 
15.500 1.012 
15.520 1.026 
15.540 1.051 
15.560 1.077 
15.580 1.096 
15.600 1.113 
15.620 1.135 
15.640 1.162 
15.660 1.188 
15.680 1.206 
15.700 1.217 
15.720 1.231 
15.740 1.252 
15.760 1.278 
15.780 1.306 
15.800 1.332 
15.820 1.358 
15.840 1.373 
15.860 1.380 
15.880 1.386 
15.900 1.376 
15.920 1.349 
15.940 1.313 
15.960 1.284 
15.980 1.263 
16.000 1.236 
16.020 1.213 
16.040 1.200 
16.060 1.182 
16.080 1.145 
16.100 1.094 
16.120 1.057 
16.140 1.039 
16.160 1.006 
16.180 0.957 
16.200 0.909 
16.220 0.870 
16.240 0.835 
16.260 0.794 
16.280 0.753 
16.300 0.719 
16.320 0.674 
16.340 0.626 
16.360 0.578 
16.380 0.527 
16.400 0.488 
16.420 0.458 
16.440 0.432 
16.460 0.403 
16.480 0.369 
16.500 0.350 
16.520 0.343 
16.540 0.340 
16.560 0.334 
16.580 0.310 
16.600 0.287 
16.620 0.273 
16.640 0.279 
16.660 0.291 
16.680 0.312 
16.700 0.330 
16.720 0.343 
16.740 0.355 
16.760 0.375 
16.780 0.397 
16.800 0.401 
16.820 0.405 
16.840 0.424 
16.860 0.483 
16.880 0.582 
16.900 0.723 
16.920 0.897 
16.940 1.068 
16.960 1.205 
16.980 1.265 
17.000 1.247 
17.020 1.207 
17.040 1.170 
17.060 1.153 
17.080 1.131 
17.100 1.118 
17.120 1.108 
17.140 1.105 
17.160 1.100 
17.180 1.093 
17.200 1.076 
17.220 1.038 
17.240 1.019 
17.260 1.014 
17.280 1.046 
17.300 1.066 
17.320 1.068 
17.340 1.065 
17.360 1.037 
17.380 1.011 
17.400 0.993 
17.420 0.988 
17.440 0.984 
17.460 0.976 
17.480 0.976 
17.500 0.965 
17.520 0.939 
17.540 0.960 
17.560 0.998 
17.580 0.997 
17.600 0.983 
17.620 0.983 
17.640 1.011 
17.660 1.036 
17.680 1.049 
17.700 1.068 
17.720 1.074 
17.740 1.076 
17.760 1.097 
17.780 1.114 
17.800 1.140 
17.820 1.170 
17.840 1.193 
17.860 1.214 
17.880 1.225 
17.900 1.246 
17.920 1.284 
17.940 1.305 
17.960 1.301 
17.980 1.286 
18.000 1.285 
18.020 1.293 
