# Supplementary material for: Pacing the phasing of leg and arm movements in breaststroke swimming to minimize intra-cyclic velocity fluctuations
Source: PLoS One. 2017 Oct 12;12(10):e0186160. doi: 10.1371/journal.pone.0186160 (PMC5638342; doi:10.1371/journal.pone.0186160)
Supplement: S1 Archive — (ZIP) [file pone.0186160.s003.zip › P10_180_veldata.txt]

% t vx 
0.000 0.311 
0.020 0.405 
0.040 0.589 
0.060 0.742 
0.080 0.834 
0.100 0.875 
0.120 0.891 
0.140 0.891 
0.160 0.874 
0.180 0.850 
0.200 0.843 
0.220 0.865 
0.240 0.895 
0.260 0.922 
0.280 0.936 
0.300 0.947 
0.320 0.971 
0.340 0.989 
0.360 1.002 
0.380 1.016 
0.400 1.031 
0.420 1.056 
0.440 1.078 
0.460 1.091 
0.480 1.100 
0.500 1.097 
0.520 1.113 
0.540 1.139 
0.560 1.159 
0.580 1.184 
0.600 1.192 
0.620 1.202 
0.640 1.215 
0.660 1.221 
0.680 1.231 
0.700 1.220 
0.720 1.201 
0.740 1.178 
0.760 1.149 
0.780 1.117 
0.800 1.079 
0.820 1.040 
0.840 1.003 
0.860 0.953 
0.880 0.885 
0.900 0.822 
0.920 0.776 
0.940 0.743 
0.960 0.715 
0.980 0.680 
1.000 0.628 
1.020 0.581 
1.040 0.525 
1.060 0.458 
1.080 0.397 
1.100 0.360 
1.120 0.360 
1.140 0.349 
1.160 0.316 
1.180 0.278 
1.200 0.240 
1.220 0.206 
1.240 0.170 
1.260 0.135 
1.280 0.116 
1.300 0.111 
1.320 0.114 
1.340 0.133 
1.360 0.197 
1.380 0.313 
1.400 0.469 
1.420 0.641 
1.440 0.802 
1.460 0.951 
1.480 1.060 
1.500 1.099 
1.520 1.059 
1.540 0.995 
1.560 0.970 
1.580 0.949 
1.600 0.891 
1.620 0.816 
1.640 0.786 
1.660 0.808 
1.680 0.835 
1.700 0.852 
1.720 0.863 
1.740 0.896 
1.760 0.923 
1.780 0.921 
1.800 0.888 
1.820 0.846 
1.840 0.822 
1.860 0.816 
1.880 0.830 
1.900 0.846 
1.920 0.857 
1.940 0.846 
1.960 0.828 
1.980 0.810 
2.000 0.808 
2.020 0.819 
2.040 0.817 
2.060 0.799 
2.080 0.777 
2.100 0.775 
2.120 0.794 
2.140 0.804 
2.160 0.791 
2.180 0.768 
2.200 0.758 
2.220 0.773 
2.240 0.802 
2.260 0.825 
2.280 0.823 
2.300 0.804 
2.320 0.814 
2.340 0.842 
2.360 0.869 
2.380 0.898 
2.400 0.925 
2.420 0.964 
2.440 0.979 
2.460 0.993 
2.480 1.007 
2.500 1.026 
2.520 1.059 
2.540 1.090 
2.560 1.128 
2.580 1.159 
2.600 1.190 
2.620 1.211 
2.640 1.217 
2.660 1.230 
2.680 1.240 
2.700 1.244 
2.720 1.247 
2.740 1.249 
2.760 1.252 
2.780 1.240 
2.800 1.206 
2.820 1.158 
2.840 1.117 
2.860 1.082 
2.880 1.054 
2.900 1.000 
2.920 0.938 
2.940 0.876 
2.960 0.815 
2.980 0.766 
3.000 0.730 
3.020 0.707 
3.040 0.677 
3.060 0.638 
3.080 0.591 
3.100 0.526 
3.120 0.458 
3.140 0.422 
3.160 0.405 
3.180 0.393 
3.200 0.373 
3.220 0.362 
3.240 0.342 
3.260 0.304 
3.280 0.262 
3.300 0.222 
3.320 0.206 
3.340 0.202 
3.360 0.203 
3.380 0.206 
3.400 0.207 
3.420 0.236 
3.440 0.313 
3.460 0.439 
3.480 0.583 
3.500 0.702 
3.520 0.804 
3.540 0.910 
3.560 0.995 
3.580 1.034 
3.600 1.042 
3.620 1.018 
3.640 0.964 
3.660 0.898 
3.680 0.864 
3.700 0.870 
3.720 0.887 
3.740 0.886 
3.760 0.891 
3.780 0.897 
3.800 0.899 
3.820 0.911 
3.840 0.910 
3.860 0.909 
3.880 0.906 
3.900 0.898 
3.920 0.902 
3.940 0.904 
3.960 0.893 
3.980 0.882 
4.000 0.866 
4.020 0.860 
4.040 0.858 
4.060 0.856 
4.080 0.854 
4.100 0.840 
4.120 0.829 
4.140 0.831 
4.160 0.829 
4.180 0.813 
4.200 0.806 
4.220 0.816 
4.240 0.824 
4.260 0.820 
4.280 0.823 
4.300 0.837 
4.320 0.836 
4.340 0.822 
4.360 0.829 
4.380 0.852 
4.400 0.866 
4.420 0.879 
4.440 0.897 
4.460 0.934 
4.480 0.957 
4.500 0.976 
4.520 0.997 
4.540 1.022 
4.560 1.064 
4.580 1.097 
4.600 1.131 
4.620 1.161 
4.640 1.198 
4.660 1.235 
4.680 1.257 
4.700 1.269 
4.720 1.283 
4.740 1.310 
4.760 1.328 
4.780 1.320 
4.800 1.296 
4.820 1.274 
4.840 1.234 
4.860 1.182 
4.880 1.141 
4.900 1.112 
4.920 1.094 
4.940 1.063 
4.960 1.022 
4.980 0.972 
5.000 0.917 
5.020 0.871 
5.040 0.827 
5.060 0.792 
5.080 0.765 
5.100 0.731 
5.120 0.686 
5.140 0.634 
5.160 0.586 
5.180 0.541 
5.200 0.494 
5.220 0.454 
5.240 0.414 
5.260 0.388 
5.280 0.368 
5.300 0.352 
5.320 0.327 
5.340 0.280 
5.360 0.237 
5.380 0.204 
5.400 0.182 
5.420 0.157 
5.440 0.134 
5.460 0.122 
5.480 0.149 
5.500 0.216 
5.520 0.318 
5.540 0.426 
5.560 0.533 
5.580 0.649 
5.600 0.772 
5.620 0.886 
5.640 0.963 
5.660 0.986 
5.680 0.976 
5.700 0.961 
5.720 0.948 
5.740 0.933 
5.760 0.916 
5.780 0.927 
5.800 0.968 
5.820 0.995 
5.840 0.981 
5.860 0.954 
5.880 0.940 
5.900 0.923 
5.920 0.889 
5.940 0.869 
5.960 0.880 
5.980 0.899 
6.000 0.905 
6.020 0.908 
6.040 0.906 
6.060 0.882 
6.080 0.844 
6.100 0.824 
6.120 0.831 
6.140 0.854 
6.160 0.875 
6.180 0.882 
6.200 0.869 
6.220 0.847 
6.240 0.839 
6.260 0.839 
6.280 0.832 
6.300 0.828 
6.320 0.826 
6.340 0.827 
6.360 0.822 
6.380 0.814 
6.400 0.809 
6.420 0.810 
6.440 0.812 
6.460 0.813 
6.480 0.827 
6.500 0.854 
6.520 0.886 
6.540 0.913 
6.560 0.929 
6.580 0.925 
6.600 0.912 
6.620 0.925 
6.640 0.968 
6.660 1.004 
6.680 1.027 
6.700 1.052 
6.720 1.077 
6.740 1.104 
6.760 1.127 
6.780 1.155 
6.800 1.191 
6.820 1.220 
6.840 1.250 
6.860 1.270 
6.880 1.270 
6.900 1.273 
6.920 1.286 
6.940 1.308 
6.960 1.322 
6.980 1.303 
7.000 1.283 
7.020 1.278 
7.040 1.262 
7.060 1.231 
7.080 1.172 
7.100 1.125 
7.120 1.081 
7.140 1.035 
7.160 0.993 
7.180 0.941 
7.200 0.885 
7.220 0.820 
7.240 0.766 
7.260 0.729 
7.280 0.699 
7.300 0.665 
7.320 0.604 
7.340 0.537 
7.360 0.488 
7.380 0.453 
7.400 0.427 
7.420 0.393 
7.440 0.371 
7.460 0.345 
7.480 0.309 
7.500 0.259 
7.520 0.206 
7.540 0.159 
7.560 0.128 
7.580 0.122 
7.600 0.133 
7.620 0.147 
7.640 0.149 
7.660 0.160 
7.680 0.203 
7.700 0.299 
7.720 0.421 
7.740 0.555 
7.760 0.682 
7.780 0.801 
7.800 0.919 
7.820 1.013 
7.840 1.077 
7.860 1.083 
7.880 1.088 
7.900 1.103 
7.920 1.098 
7.940 1.046 
7.960 0.972 
7.980 0.931 
8.000 0.911 
8.020 0.907 
8.040 0.928 
8.060 0.962 
8.080 0.969 
8.100 0.946 
8.120 0.913 
8.140 0.893 
8.160 0.894 
8.180 0.908 
8.200 0.928 
8.220 0.936 
8.240 0.923 
8.260 0.899 
8.280 0.875 
8.300 0.870 
8.320 0.865 
8.340 0.857 
8.360 0.867 
8.380 0.888 
8.400 0.897 
8.420 0.895 
8.440 0.890 
8.460 0.880 
8.480 0.860 
8.500 0.851 
8.520 0.851 
8.540 0.843 
8.560 0.829 
8.580 0.831 
8.600 0.853 
8.620 0.875 
8.640 0.896 
8.660 0.907 
8.680 0.908 
8.700 0.916 
8.720 0.928 
8.740 0.954 
8.760 0.965 
8.780 0.978 
8.800 1.000 
8.820 1.026 
8.840 1.055 
8.860 1.081 
8.880 1.112 
8.900 1.139 
8.920 1.169 
8.940 1.194 
8.960 1.231 
8.980 1.273 
9.000 1.304 
9.020 1.323 
9.040 1.335 
9.060 1.346 
9.080 1.349 
9.100 1.335 
9.120 1.310 
9.140 1.274 
9.160 1.225 
9.180 1.182 
9.200 1.157 
9.220 1.142 
9.240 1.116 
9.260 1.072 
9.280 1.018 
9.300 0.946 
9.320 0.869 
9.340 0.801 
9.360 0.744 
9.380 0.693 
9.400 0.641 
9.420 0.599 
9.440 0.562 
9.460 0.516 
9.480 0.472 
9.500 0.457 
9.520 0.447 
9.540 0.435 
9.560 0.401 
9.580 0.361 
9.600 0.330 
9.620 0.300 
9.640 0.282 
9.660 0.265 
9.680 0.250 
9.700 0.233 
9.720 0.200 
9.740 0.172 
9.760 0.164 
9.780 0.186 
9.800 0.251 
9.820 0.366 
9.840 0.523 
9.860 0.678 
9.880 0.820 
9.900 0.949 
9.920 1.057 
9.940 1.121 
9.960 1.117 
9.980 1.069 
10.000 1.016 
10.020 0.972 
10.040 0.946 
10.060 0.935 
10.080 0.955 
10.100 0.974 
10.120 0.965 
10.140 0.933 
10.160 0.890 
10.180 0.858 
10.200 0.849 
10.220 0.864 
10.240 0.883 
10.260 0.902 
10.280 0.913 
10.300 0.916 
10.320 0.913 
10.340 0.903 
10.360 0.886 
10.380 0.854 
10.400 0.827 
10.420 0.828 
10.440 0.841 
10.460 0.851 
10.480 0.846 
10.500 0.840 
10.520 0.835 
10.540 0.822 
10.560 0.813 
10.580 0.805 
10.600 0.813 
10.620 0.827 
10.640 0.843 
10.660 0.847 
10.680 0.827 
10.700 0.805 
10.720 0.791 
10.740 0.800 
10.760 0.816 
10.780 0.834 
10.800 0.839 
10.820 0.836 
10.840 0.844 
10.860 0.872 
10.880 0.902 
10.900 0.908 
10.920 0.924 
10.940 0.953 
10.960 0.983 
10.980 1.005 
11.000 1.016 
11.020 1.036 
11.040 1.044 
11.060 1.082 
11.080 1.154 
11.100 1.207 
11.120 1.234 
11.140 1.241 
11.160 1.250 
11.180 1.245 
11.200 1.230 
11.220 1.219 
11.240 1.202 
11.260 1.172 
11.280 1.147 
11.300 1.129 
11.320 1.111 
11.340 1.086 
11.360 1.063 
11.380 1.033 
11.400 0.990 
11.420 0.946 
11.440 0.905 
11.460 0.875 
11.480 0.848 
11.500 0.818 
11.520 0.780 
11.540 0.743 
11.560 0.701 
11.580 0.651 
11.600 0.599 
11.620 0.571 
11.640 0.557 
11.660 0.519 
11.680 0.470 
11.700 0.421 
11.720 0.386 
11.740 0.338 
11.760 0.277 
11.780 0.227 
11.800 0.202 
11.820 0.203 
11.840 0.194 
11.860 0.183 
11.880 0.183 
11.900 0.192 
11.920 0.213 
11.940 0.257 
11.960 0.334 
11.980 0.439 
12.000 0.561 
12.020 0.686 
12.040 0.792 
12.060 0.877 
12.080 0.953 
12.100 1.032 
12.120 1.076 
12.140 1.050 
12.160 0.970 
12.180 0.882 
12.200 0.844 
12.220 0.875 
12.240 0.953 
12.260 1.019 
12.280 1.037 
12.300 1.020 
12.320 0.986 
12.340 0.955 
12.360 0.936 
12.380 0.922 
12.400 0.899 
12.420 0.873 
12.440 0.872 
12.460 0.897 
12.480 0.895 
12.500 0.922 
12.520 0.924 
12.540 0.890 
12.560 0.839 
12.580 0.798 
12.600 0.788 
12.620 0.791 
12.640 0.790 
12.660 0.789 
12.680 0.787 
12.700 0.788 
12.720 0.786 
12.740 0.789 
12.760 0.806 
12.780 0.808 
12.800 0.803 
12.820 0.813 
12.840 0.832 
12.860 0.841 
12.880 0.829 
12.900 0.816 
12.920 0.820 
12.940 0.836 
12.960 0.869 
12.980 0.900 
13.000 0.923 
13.020 0.956 
13.040 0.983 
13.060 1.019 
13.080 1.039 
13.100 1.066 
13.120 1.084 
13.140 1.099 
13.160 1.122 
13.180 1.132 
13.200 1.162 
13.220 1.205 
13.240 1.262 
13.260 1.288 
13.280 1.289 
13.300 1.282 
13.320 1.277 
13.340 1.266 
13.360 1.231 
13.380 1.192 
13.400 1.149 
13.420 1.124 
13.440 1.107 
13.460 1.077 
13.480 1.030 
13.500 0.980 
13.520 0.937 
13.540 0.888 
13.560 0.835 
13.580 0.788 
13.600 0.751 
13.620 0.705 
13.640 0.656 
13.660 0.615 
13.680 0.578 
13.700 0.528 
13.720 0.481 
13.740 0.453 
13.760 0.421 
13.780 0.397 
13.800 0.364 
13.820 0.355 
13.840 0.341 
13.860 0.321 
13.880 0.308 
13.900 0.283 
13.920 0.261 
13.940 0.215 
13.960 0.163 
13.980 0.124 
14.000 0.127 
14.020 0.166 
14.040 0.205 
14.060 0.250 
14.080 0.318 
14.100 0.414 
14.120 0.542 
14.140 0.702 
14.160 0.879 
14.180 1.022 
14.200 1.099 
14.220 1.079 
14.240 0.991 
14.260 0.905 
14.280 0.863 
14.300 0.856 
14.320 0.875 
14.340 0.926 
14.360 0.994 
14.380 1.017 
14.400 0.994 
14.420 0.949 
14.440 0.891 
14.460 0.863 
14.480 0.856 
14.500 0.857 
14.520 0.860 
14.540 0.871 
14.560 0.898 
14.580 0.917 
14.600 0.910 
14.620 0.887 
14.640 0.867 
14.660 0.857 
14.680 0.850 
14.700 0.838 
14.720 0.833 
14.740 0.839 
14.760 0.840 
14.780 0.842 
14.800 0.843 
14.820 0.837 
14.840 0.829 
14.860 0.835 
14.880 0.840 
14.900 0.827 
14.920 0.811 
14.940 0.813 
14.960 0.823 
14.980 0.813 
15.000 0.802 
15.020 0.818 
15.040 0.841 
15.060 0.854 
15.080 0.867 
15.100 0.880 
15.120 0.889 
15.140 0.891 
15.160 0.904 
15.180 0.933 
15.200 0.958 
15.220 0.988 
15.240 1.023 
15.260 1.055 
15.280 1.082 
15.300 1.105 
15.320 1.130 
15.340 1.161 
15.360 1.199 
15.380 1.228 
15.400 1.248 
15.420 1.257 
15.440 1.255 
15.460 1.242 
15.480 1.209 
15.500 1.161 
15.520 1.115 
15.540 1.086 
15.560 1.069 
15.580 1.049 
15.600 1.019 
15.620 1.002 
15.640 0.993 
15.660 0.969 
15.680 0.941 
15.700 0.902 
15.720 0.851 
15.740 0.795 
15.760 0.742 
15.780 0.707 
15.800 0.673 
15.820 0.642 
15.840 0.614 
15.860 0.579 
15.880 0.550 
15.900 0.512 
15.920 0.470 
15.940 0.436 
15.960 0.399 
15.980 0.372 
16.000 0.335 
16.020 0.306 
16.040 0.285 
16.060 0.255 
16.080 0.242 
16.100 0.230 
16.120 0.215 
16.140 0.206 
16.160 0.203 
16.180 0.230 
16.200 0.273 
16.220 0.349 
16.240 0.461 
16.260 0.584 
16.280 0.710 
16.300 0.823 
16.320 0.913 
16.340 0.968 
16.360 0.983 
16.380 0.972 
16.400 0.954 
16.420 0.921 
16.440 0.899 
16.460 0.904 
16.480 0.926 
16.500 0.933 
16.520 0.903 
16.540 0.868 
16.560 0.848 
16.580 0.852 
16.600 0.868 
16.620 0.877 
16.640 0.876 
16.660 0.881 
16.680 0.882 
16.700 0.868 
16.720 0.859 
16.740 0.861 
16.760 0.868 
16.780 0.858 
16.800 0.849 
16.820 0.854 
16.840 0.855 
16.860 0.845 
16.880 0.831 
16.900 0.826 
16.920 0.827 
16.940 0.828 
16.960 0.829 
16.980 0.828 
17.000 0.833 
17.020 0.830 
17.040 0.826 
17.060 0.818 
17.080 0.808 
17.100 0.797 
17.120 0.787 
17.140 0.793 
17.160 0.815 
17.180 0.835 
17.200 0.833 
17.220 0.821 
17.240 0.816 
17.260 0.821 
17.280 0.843 
17.300 0.875 
17.320 0.909 
17.340 0.934 
17.360 0.956 
17.380 0.988 
17.400 1.031 
17.420 1.073 
17.440 1.107 
17.460 1.139 
17.480 1.157 
17.500 1.187 
17.520 1.229 
17.540 1.265 
17.560 1.295 
17.580 1.307 
17.600 1.315 
17.620 1.292 
17.640 1.252 
17.660 1.229 
17.680 1.212 
17.700 1.182 
17.720 1.148 
17.740 1.108 
17.760 1.073 
17.780 1.039 
17.800 0.994 
17.820 0.952 
17.840 0.916 
17.860 0.895 
17.880 0.858 
17.900 0.799 
17.920 0.752 
17.940 0.718 
17.960 0.685 
17.980 0.624 
18.000 0.549 
18.020 0.501 
18.040 0.457 
18.060 0.423 
18.080 0.387 
18.100 0.369 
18.120 0.362 
18.140 0.341 
18.160 0.315 
18.180 0.293 
18.200 0.267 
18.220 0.237 
18.240 0.197 
18.260 0.162 
18.280 0.155 
18.300 0.144 
18.320 0.142 
18.340 0.152 
18.360 0.182 
18.380 0.226 
18.400 0.280 
18.420 0.359 
18.440 0.472 
18.460 0.590 
18.480 0.704 
18.500 0.805 
18.520 0.890 
18.540 0.962 
18.560 1.039 
18.580 1.105 
18.600 1.128 
18.620 1.098 
18.640 1.028 
18.660 0.957 
18.680 0.907 
18.700 0.917 
18.720 0.961 
18.740 0.996 
18.760 1.025 
18.780 1.034 
18.800 0.980 
18.820 0.934 
