# Supplementary material for: Pacing the phasing of leg and arm movements in breaststroke swimming to minimize intra-cyclic velocity fluctuations
Source: PLoS One. 2017 Oct 12;12(10):e0186160. doi: 10.1371/journal.pone.0186160 (PMC5638342; doi:10.1371/journal.pone.0186160)
Supplement: S1 Archive — (ZIP) [file pone.0186160.s003.zip › P10_225_veldata.txt]

% t vx 
0.000 0.353 
0.020 0.721 
0.040 1.191 
0.060 1.326 
0.080 1.329 
0.100 1.277 
0.120 1.238 
0.140 1.233 
0.160 1.225 
0.180 1.198 
0.200 1.136 
0.220 1.040 
0.240 0.949 
0.260 0.869 
0.280 0.808 
0.300 0.741 
0.320 0.682 
0.340 0.640 
0.360 0.602 
0.380 0.549 
0.400 0.496 
0.420 0.448 
0.440 0.408 
0.460 0.376 
0.480 0.356 
0.500 0.341 
0.520 0.316 
0.540 0.298 
0.560 0.289 
0.580 0.274 
0.600 0.259 
0.620 0.241 
0.640 0.226 
0.660 0.220 
0.680 0.218 
0.700 0.230 
0.720 0.230 
0.740 0.257 
0.760 0.337 
0.780 0.453 
0.800 0.582 
0.820 0.709 
0.840 0.848 
0.860 0.969 
0.880 1.024 
0.900 0.998 
0.920 0.948 
0.940 0.963 
0.960 1.054 
0.980 1.123 
1.000 1.104 
1.020 1.028 
1.040 0.972 
1.060 0.953 
1.080 0.938 
1.100 0.912 
1.120 0.894 
1.140 0.903 
1.160 0.929 
1.180 0.955 
1.200 0.980 
1.220 0.986 
1.240 0.962 
1.260 0.925 
1.280 0.908 
1.300 0.910 
1.320 0.901 
1.340 0.910 
1.360 0.937 
1.380 0.946 
1.400 0.929 
1.420 0.918 
1.440 0.920 
1.460 0.903 
1.480 0.876 
1.500 0.879 
1.520 0.895 
1.540 0.889 
1.560 0.880 
1.580 0.881 
1.600 0.877 
1.620 0.857 
1.640 0.834 
1.660 0.828 
1.680 0.835 
1.700 0.840 
1.720 0.836 
1.740 0.837 
1.760 0.853 
1.780 0.874 
1.800 0.872 
1.820 0.866 
1.840 0.877 
1.860 0.890 
1.880 0.908 
1.900 0.932 
1.920 0.959 
1.940 0.981 
1.960 1.002 
1.980 1.031 
2.000 1.066 
2.020 1.086 
2.040 1.102 
2.060 1.118 
2.080 1.129 
2.100 1.148 
2.120 1.172 
2.140 1.212 
2.160 1.241 
2.180 1.245 
2.200 1.234 
2.220 1.223 
2.240 1.222 
2.260 1.226 
2.280 1.210 
2.300 1.163 
2.320 1.105 
2.340 1.042 
2.360 0.979 
2.380 0.916 
2.400 0.860 
2.420 0.815 
2.440 0.770 
2.460 0.728 
2.480 0.681 
2.500 0.638 
2.520 0.609 
2.540 0.565 
2.560 0.494 
2.580 0.439 
2.600 0.404 
2.620 0.399 
2.640 0.383 
2.660 0.372 
2.680 0.367 
2.700 0.342 
2.720 0.305 
2.740 0.259 
2.760 0.222 
2.780 0.195 
2.800 0.169 
2.820 0.140 
2.840 0.134 
2.860 0.148 
2.880 0.213 
2.900 0.325 
2.920 0.487 
2.940 0.657 
2.960 0.807 
2.980 0.941 
3.000 1.035 
3.020 1.057 
3.040 1.021 
3.060 0.986 
3.080 0.977 
3.100 0.978 
3.120 0.989 
3.140 1.003 
3.160 1.014 
3.180 1.017 
3.200 0.997 
3.220 0.971 
3.240 0.934 
3.260 0.903 
3.280 0.873 
3.300 0.867 
3.320 0.883 
3.340 0.902 
3.360 0.903 
3.380 0.890 
3.400 0.895 
3.420 0.892 
3.440 0.878 
3.460 0.860 
3.480 0.839 
3.500 0.825 
3.520 0.811 
3.540 0.810 
3.560 0.821 
3.580 0.820 
3.600 0.827 
3.620 0.839 
3.640 0.832 
3.660 0.808 
3.680 0.785 
3.700 0.787 
3.720 0.795 
3.740 0.787 
3.760 0.774 
3.780 0.767 
3.800 0.786 
3.820 0.801 
3.840 0.792 
3.860 0.780 
3.880 0.772 
3.900 0.785 
3.920 0.793 
3.940 0.795 
3.960 0.811 
3.980 0.838 
4.000 0.863 
4.020 0.873 
4.040 0.885 
4.060 0.905 
4.080 0.928 
4.100 0.948 
4.120 0.972 
4.140 0.990 
4.160 1.021 
4.180 1.067 
4.200 1.103 
4.220 1.126 
4.240 1.130 
4.260 1.154 
4.280 1.173 
4.300 1.179 
4.320 1.166 
4.340 1.152 
4.360 1.146 
4.380 1.134 
4.400 1.125 
4.420 1.100 
4.440 1.078 
4.460 1.039 
4.480 1.001 
4.500 0.955 
4.520 0.891 
4.540 0.843 
4.560 0.809 
4.580 0.782 
4.600 0.739 
4.620 0.691 
4.640 0.648 
4.660 0.588 
4.680 0.528 
4.700 0.484 
4.720 0.449 
4.740 0.418 
4.760 0.380 
4.780 0.354 
4.800 0.312 
4.820 0.250 
4.840 0.203 
4.860 0.181 
4.880 0.166 
4.900 0.131 
4.920 0.102 
4.940 0.108 
4.960 0.143 
4.980 0.163 
5.000 0.186 
5.020 0.243 
5.040 0.352 
5.060 0.491 
5.080 0.626 
5.100 0.752 
5.120 0.880 
5.140 1.006 
5.160 1.099 
5.180 1.129 
5.200 1.079 
5.220 0.990 
5.240 0.897 
5.260 0.843 
5.280 0.853 
5.300 0.912 
5.320 0.981 
5.340 1.021 
5.360 1.006 
5.380 0.955 
5.400 0.899 
5.420 0.863 
5.440 0.852 
5.460 0.847 
5.480 0.846 
5.500 0.867 
5.520 0.886 
5.540 0.882 
5.560 0.852 
5.580 0.820 
5.600 0.824 
5.620 0.835 
5.640 0.836 
5.660 0.829 
5.680 0.820 
5.700 0.821 
5.720 0.830 
5.740 0.835 
5.760 0.827 
5.780 0.807 
5.800 0.788 
5.820 0.783 
5.840 0.780 
5.860 0.772 
5.880 0.768 
5.900 0.756 
5.920 0.756 
5.940 0.769 
5.960 0.782 
5.980 0.796 
6.000 0.797 
6.020 0.798 
6.040 0.801 
6.060 0.807 
6.080 0.820 
6.100 0.833 
6.120 0.856 
6.140 0.887 
6.160 0.917 
6.180 0.952 
6.200 0.986 
6.220 1.013 
6.240 1.032 
6.260 1.041 
6.280 1.057 
6.300 1.082 
6.320 1.130 
6.340 1.182 
6.360 1.228 
6.380 1.292 
6.400 1.348 
6.420 1.377 
6.440 1.384 
6.460 1.389 
6.480 1.373 
6.500 1.345 
6.520 1.311 
6.540 1.263 
6.560 1.210 
6.580 1.151 
6.600 1.094 
6.620 1.048 
6.640 1.005 
6.660 0.960 
6.680 0.897 
6.700 0.843 
6.720 0.809 
6.740 0.774 
6.760 0.745 
6.780 0.717 
6.800 0.689 
6.820 0.658 
6.840 0.617 
6.860 0.568 
6.880 0.488 
6.900 0.408 
6.920 0.344 
6.940 0.301 
6.960 0.266 
6.980 0.221 
7.000 0.186 
7.020 0.143 
7.040 0.111 
7.060 0.096 
7.080 0.107 
7.100 0.156 
7.120 0.241 
7.140 0.357 
7.160 0.483 
7.180 0.637 
7.200 0.800 
7.220 0.932 
7.240 1.014 
7.260 1.042 
7.280 1.033 
7.300 1.008 
7.320 0.988 
7.340 0.987 
7.360 0.976 
7.380 0.955 
7.400 0.935 
7.420 0.930 
7.440 0.942 
7.460 0.951 
7.480 0.935 
7.500 0.904 
7.520 0.896 
7.540 0.895 
7.560 0.895 
7.580 0.899 
7.600 0.912 
7.620 0.921 
7.640 0.914 
7.660 0.905 
7.680 0.896 
7.700 0.876 
7.720 0.846 
7.740 0.825 
7.760 0.822 
7.780 0.829 
7.800 0.833 
7.820 0.821 
7.840 0.796 
7.860 0.776 
7.880 0.766 
7.900 0.771 
7.920 0.768 
7.940 0.772 
7.960 0.794 
7.980 0.815 
8.000 0.820 
8.020 0.804 
8.040 0.789 
8.060 0.786 
8.080 0.798 
8.100 0.821 
8.120 0.843 
8.140 0.861 
8.160 0.882 
8.180 0.900 
8.200 0.924 
8.220 0.955 
8.240 0.980 
8.260 1.009 
8.280 1.034 
8.300 1.077 
8.320 1.129 
8.340 1.174 
8.360 1.211 
8.380 1.221 
8.400 1.232 
8.420 1.252 
8.440 1.289 
8.460 1.324 
8.480 1.347 
8.500 1.360 
8.520 1.357 
8.540 1.345 
8.560 1.322 
8.580 1.288 
8.600 1.252 
8.620 1.215 
8.640 1.191 
8.660 1.166 
8.680 1.126 
8.700 1.082 
8.720 1.035 
8.740 0.992 
8.760 0.937 
8.780 0.872 
8.800 0.815 
8.820 0.760 
8.840 0.708 
8.860 0.659 
8.880 0.620 
8.900 0.590 
8.920 0.558 
8.940 0.529 
8.960 0.517 
8.980 0.511 
9.000 0.483 
9.020 0.436 
9.040 0.375 
9.060 0.315 
9.080 0.269 
9.100 0.241 
9.120 0.235 
9.140 0.243 
9.160 0.249 
9.180 0.254 
9.200 0.238 
9.220 0.210 
9.240 0.193 
9.260 0.212 
9.280 0.296 
9.300 0.434 
9.320 0.603 
9.340 0.768 
9.360 0.909 
9.380 1.013 
9.400 1.078 
9.420 1.092 
9.440 1.065 
9.460 1.026 
9.480 1.005 
9.500 1.007 
9.520 1.027 
9.540 1.044 
9.560 1.045 
9.580 1.027 
9.600 0.992 
9.620 0.963 
9.640 0.933 
9.660 0.915 
9.680 0.910 
9.700 0.907 
9.720 0.911 
9.740 0.913 
9.760 0.915 
9.780 0.921 
9.800 0.909 
9.820 0.893 
9.840 0.881 
9.860 0.881 
9.880 0.887 
9.900 0.904 
9.920 0.919 
9.940 0.916 
9.960 0.895 
9.980 0.878 
10.000 0.873 
10.020 0.859 
10.040 0.849 
10.060 0.850 
10.080 0.851 
10.100 0.849 
10.120 0.851 
10.140 0.856 
10.160 0.852 
10.180 0.851 
10.200 0.858 
10.220 0.862 
10.240 0.852 
10.260 0.841 
10.280 0.844 
10.300 0.852 
10.320 0.854 
10.340 0.859 
10.360 0.870 
10.380 0.890 
10.400 0.905 
10.420 0.916 
10.440 0.930 
10.460 0.954 
10.480 0.980 
10.500 1.004 
10.520 1.026 
10.540 1.055 
10.560 1.092 
10.580 1.117 
10.600 1.140 
10.620 1.139 
10.640 1.145 
10.660 1.158 
10.680 1.169 
10.700 1.176 
10.720 1.163 
10.740 1.152 
10.760 1.130 
10.780 1.096 
10.800 1.076 
10.820 1.062 
10.840 1.038 
10.860 0.998 
10.880 0.946 
10.900 0.903 
10.920 0.851 
10.940 0.794 
10.960 0.752 
10.980 0.723 
11.000 0.696 
11.020 0.663 
11.040 0.620 
11.060 0.561 
11.080 0.497 
11.100 0.454 
11.120 0.430 
11.140 0.410 
11.160 0.386 
11.180 0.381 
11.200 0.367 
11.220 0.336 
11.240 0.293 
11.260 0.245 
11.280 0.224 
11.300 0.210 
11.320 0.209 
11.340 0.186 
11.360 0.165 
11.380 0.165 
11.400 0.198 
11.420 0.288 
11.440 0.426 
11.460 0.590 
11.480 0.721 
11.500 0.820 
11.520 0.915 
11.540 0.998 
11.560 1.072 
11.580 1.104 
11.600 1.097 
11.620 1.028 
11.640 0.908 
11.660 0.800 
11.680 0.765 
11.700 0.830 
11.720 0.918 
11.740 0.983 
11.760 0.998 
11.780 0.997 
11.800 0.982 
11.820 0.958 
11.840 0.925 
11.860 0.880 
11.880 0.841 
11.900 0.818 
11.920 0.834 
11.940 0.875 
11.960 0.907 
11.980 0.907 
12.000 0.886 
12.020 0.873 
12.040 0.869 
12.060 0.862 
12.080 0.849 
12.100 0.839 
12.120 0.836 
12.140 0.829 
12.160 0.830 
12.180 0.824 
12.200 0.805 
12.220 0.775 
12.240 0.756 
12.260 0.766 
12.280 0.786 
12.300 0.798 
12.320 0.791 
12.340 0.780 
12.360 0.774 
12.380 0.769 
12.400 0.759 
12.420 0.748 
12.440 0.746 
12.460 0.749 
12.480 0.763 
12.500 0.787 
12.520 0.758 
12.540 0.774 
12.560 0.795 
12.580 0.806 
12.600 0.812 
12.620 0.819 
12.640 0.845 
12.660 0.878 
12.680 0.905 
12.700 0.926 
12.720 0.942 
12.740 0.971 
12.760 0.997 
12.780 1.021 
12.800 1.035 
12.820 1.054 
12.840 1.079 
12.860 1.110 
12.880 1.138 
12.900 1.158 
12.920 1.182 
12.940 1.183 
12.960 1.173 
12.980 1.135 
13.000 1.102 
13.020 1.067 
13.040 1.012 
13.060 0.969 
13.080 0.923 
13.100 0.887 
13.120 0.846 
13.140 0.806 
13.160 0.778 
13.180 0.762 
13.200 0.737 
13.220 0.701 
13.240 0.664 
13.260 0.626 
13.280 0.581 
13.300 0.522 
13.320 0.474 
13.340 0.428 
13.360 0.389 
13.380 0.349 
13.400 0.318 
13.420 0.293 
13.440 0.266 
13.460 0.254 
13.480 0.231 
13.500 0.199 
13.520 0.159 
13.540 0.138 
13.560 0.157 
13.580 0.201 
13.600 0.273 
13.620 0.359 
13.640 0.458 
13.660 0.586 
13.680 0.744 
13.700 0.914 
13.720 1.013 
13.740 1.020 
13.760 0.984 
13.780 0.953 
13.800 0.971 
13.820 0.996 
13.840 1.016 
13.860 1.018 
13.880 0.987 
13.900 0.931 
13.920 0.866 
13.940 0.825 
13.960 0.814 
13.980 0.838 
14.000 0.892 
14.020 0.928 
14.040 0.914 
14.060 0.882 
14.080 0.865 
14.100 0.846 
14.120 0.824 
14.140 0.822 
14.160 0.839 
14.180 0.842 
14.200 0.830 
14.220 0.836 
14.240 0.852 
14.260 0.856 
14.280 0.832 
14.300 0.807 
14.320 0.802 
14.340 0.808 
14.360 0.805 
14.380 0.787 
14.400 0.774 
14.420 0.777 
14.440 0.783 
14.460 0.772 
14.480 0.749 
14.500 0.731 
14.520 0.730 
14.540 0.737 
14.560 0.750 
14.580 0.767 
14.600 0.779 
14.620 0.774 
14.640 0.756 
14.660 0.746 
14.680 0.755 
14.700 0.784 
14.720 0.815 
14.740 0.829 
14.760 0.837 
14.780 0.855 
14.800 0.876 
14.820 0.900 
14.840 0.917 
14.860 0.939 
14.880 0.960 
14.900 0.971 
14.920 0.984 
14.940 1.011 
14.960 1.056 
14.980 1.090 
15.000 1.115 
15.020 1.132 
15.040 1.142 
15.060 1.142 
15.080 1.139 
15.100 1.141 
15.120 1.126 
15.140 1.107 
15.160 1.085 
15.180 1.050 
15.200 1.003 
15.220 0.967 
15.240 0.935 
15.260 0.901 
15.280 0.874 
15.300 0.841 
15.320 0.799 
15.340 0.735 
15.360 0.680 
15.380 0.637 
15.400 0.604 
15.420 0.572 
15.440 0.530 
15.460 0.485 
15.480 0.448 
15.500 0.414 
15.520 0.378 
15.540 0.340 
15.560 0.316 
15.580 0.291 
15.600 0.261 
15.620 0.249 
15.640 0.239 
15.660 0.230 
15.680 0.213 
15.700 0.202 
15.720 0.205 
15.740 0.225 
15.760 0.298 
15.780 0.412 
15.800 0.534 
15.820 0.637 
15.840 0.740 
15.860 0.862 
15.880 0.968 
15.900 1.021 
15.920 1.011 
15.940 0.980 
15.960 0.955 
15.980 0.954 
16.000 0.972 
16.020 0.983 
16.040 0.958 
16.060 0.893 
16.080 0.842 
16.100 0.832 
16.120 0.860 
16.140 0.897 
16.160 0.908 
16.180 0.902 
16.200 0.893 
16.220 0.878 
16.240 0.862 
16.260 0.840 
16.280 0.840 
16.300 0.849 
16.320 0.848 
16.340 0.845 
16.360 0.836 
16.380 0.818 
16.400 0.800 
16.420 0.803 
16.440 0.822 
16.460 0.829 
16.480 0.817 
16.500 0.809 
16.520 0.815 
16.540 0.821 
16.560 0.813 
16.580 0.803 
16.600 0.790 
16.620 0.786 
16.640 0.789 
16.660 0.796 
16.680 0.795 
16.700 0.787 
16.720 0.789 
16.740 0.801 
16.760 0.815 
16.780 0.819 
16.800 0.818 
16.820 0.814 
16.840 0.820 
16.860 0.836 
16.880 0.850 
16.900 0.874 
16.920 0.907 
16.940 0.947 
16.960 0.982 
16.980 1.013 
17.000 1.047 
17.020 1.068 
17.040 1.079 
17.060 1.092 
17.080 1.107 
17.100 1.123 
17.120 1.134 
17.140 1.144 
17.160 1.158 
17.180 1.160 
17.200 1.160 
17.220 1.144 
17.240 1.124 
17.260 1.105 
17.280 1.087 
17.300 1.077 
17.320 1.065 
17.340 1.047 
17.360 1.032 
17.380 1.019 
17.400 0.995 
17.420 0.969 
17.440 0.926 
17.460 0.873 
17.480 0.814 
17.500 0.764 
17.520 0.726 
17.540 0.687 
17.560 0.638 
17.580 0.581 
17.600 0.531 
17.620 0.495 
17.640 0.463 
17.660 0.441 
17.680 0.411 
17.700 0.392 
17.720 0.355 
17.740 0.315 
17.760 0.287 
17.780 0.242 
17.800 0.202 
17.820 0.180 
17.840 0.186 
17.860 0.186 
17.880 0.184 
17.900 0.187 
17.920 0.202 
17.940 0.224 
17.960 0.282 
17.980 0.390 
18.000 0.521 
18.020 0.651 
18.040 0.766 
18.060 0.873 
18.080 0.957 
18.100 1.003 
18.120 1.023 
18.140 1.021 
18.160 0.992 
18.180 0.929 
18.200 0.876 
18.220 0.896 
18.240 0.952 
18.260 0.984 
18.280 0.982 
18.300 0.970 
18.320 0.953 
18.340 0.916 
18.360 0.880 
18.380 0.867 
18.400 0.868 
18.420 0.871 
18.440 0.880 
18.460 0.888 
18.480 0.885 
18.500 0.874 
18.520 0.864 
18.540 0.854 
18.560 0.855 
18.580 0.856 
18.600 0.863 
18.620 0.865 
18.640 0.855 
18.660 0.842 
18.680 0.820 
18.700 0.810 
18.720 0.797 
18.740 0.788 
18.760 0.790 
18.780 0.802 
18.800 0.822 
18.820 0.834 
18.840 0.834 
18.860 0.818 
18.880 0.809 
18.900 0.807 
18.920 0.812 
18.940 0.819 
18.960 0.831 
18.980 0.847 
19.000 0.852 
19.020 0.852 
