# Supplementary material for: Pacing the phasing of leg and arm movements in breaststroke swimming to minimize intra-cyclic velocity fluctuations
Source: PLoS One. 2017 Oct 12;12(10):e0186160. doi: 10.1371/journal.pone.0186160 (PMC5638342; doi:10.1371/journal.pone.0186160)
Supplement: S1 Archive — (ZIP) [file pone.0186160.s003.zip › P10_270_veldata.txt]

% t vx 
0.000 0.297 
0.020 0.415 
0.040 0.678 
0.060 0.913 
0.080 1.050 
0.100 1.113 
0.120 1.156 
0.140 1.194 
0.160 1.224 
0.180 1.244 
0.200 1.260 
0.220 1.267 
0.240 1.256 
0.260 1.255 
0.280 1.268 
0.300 1.282 
0.320 1.273 
0.340 1.232 
0.360 1.172 
0.380 1.110 
0.400 1.054 
0.420 1.010 
0.440 0.975 
0.460 0.949 
0.480 0.916 
0.500 0.885 
0.520 0.845 
0.540 0.770 
0.560 0.678 
0.580 0.596 
0.600 0.554 
0.620 0.529 
0.640 0.502 
0.660 0.471 
0.680 0.438 
0.700 0.406 
0.720 0.368 
0.740 0.310 
0.760 0.238 
0.780 0.187 
0.800 0.169 
0.820 0.187 
0.840 0.209 
0.860 0.233 
0.880 0.270 
0.900 0.347 
0.920 0.476 
0.940 0.620 
0.960 0.753 
0.980 0.863 
1.000 0.944 
1.020 0.978 
1.040 0.966 
1.060 0.949 
1.080 0.963 
1.100 0.964 
1.120 0.943 
1.140 0.937 
1.160 0.939 
1.180 0.930 
1.200 0.887 
1.220 0.856 
1.240 0.864 
1.260 0.867 
1.280 0.868 
1.300 0.858 
1.320 0.851 
1.340 0.851 
1.360 0.836 
1.380 0.829 
1.400 0.823 
1.420 0.817 
1.440 0.812 
1.460 0.809 
1.480 0.812 
1.500 0.810 
1.520 0.810 
1.540 0.810 
1.560 0.807 
1.580 0.792 
1.600 0.786 
1.620 0.799 
1.640 0.809 
1.660 0.813 
1.680 0.799 
1.700 0.782 
1.720 0.760 
1.740 0.746 
1.760 0.751 
1.780 0.761 
1.800 0.771 
1.820 0.768 
1.840 0.753 
1.860 0.733 
1.880 0.717 
1.900 0.719 
1.920 0.734 
1.940 0.750 
1.960 0.761 
1.980 0.769 
2.000 0.781 
2.020 0.785 
2.040 0.777 
2.060 0.780 
2.080 0.813 
2.100 0.859 
2.120 0.887 
2.140 0.908 
2.160 0.928 
2.180 0.957 
2.200 0.980 
2.220 1.014 
2.240 1.056 
2.260 1.088 
2.280 1.122 
2.300 1.156 
2.320 1.196 
2.340 1.225 
2.360 1.241 
2.380 1.250 
2.400 1.253 
2.420 1.250 
2.440 1.238 
2.460 1.217 
2.480 1.181 
2.500 1.146 
2.520 1.122 
2.540 1.086 
2.560 1.045 
2.580 0.988 
2.600 0.929 
2.620 0.889 
2.640 0.847 
2.660 0.803 
2.680 0.740 
2.700 0.673 
2.720 0.616 
2.740 0.552 
2.760 0.499 
2.780 0.476 
2.800 0.452 
2.820 0.416 
2.840 0.383 
2.860 0.354 
2.880 0.326 
2.900 0.277 
2.920 0.227 
2.940 0.179 
2.960 0.144 
2.980 0.135 
3.000 0.151 
3.020 0.196 
3.040 0.281 
3.060 0.407 
3.080 0.544 
3.100 0.707 
3.120 0.914 
3.140 1.115 
3.160 1.201 
3.180 1.172 
3.200 1.088 
3.220 1.012 
3.240 0.954 
3.260 0.916 
3.280 0.926 
3.300 0.945 
3.320 0.952 
3.340 0.921 
3.360 0.891 
3.380 0.886 
3.400 0.892 
3.420 0.904 
3.440 0.905 
3.460 0.910 
3.480 0.902 
3.500 0.877 
3.520 0.869 
3.540 0.866 
3.560 0.865 
3.580 0.852 
3.600 0.835 
3.620 0.830 
3.640 0.823 
3.660 0.828 
3.680 0.842 
3.700 0.845 
3.720 0.832 
3.740 0.819 
3.760 0.820 
3.780 0.817 
3.800 0.797 
3.820 0.788 
3.840 0.800 
3.860 0.808 
3.880 0.796 
3.900 0.774 
3.920 0.777 
3.940 0.785 
3.960 0.782 
3.980 0.771 
4.000 0.762 
4.020 0.774 
4.040 0.797 
4.060 0.816 
4.080 0.822 
4.100 0.828 
4.120 0.849 
4.140 0.871 
4.160 0.893 
4.180 0.911 
4.200 0.938 
4.220 0.952 
4.240 0.965 
4.260 0.982 
4.280 1.005 
4.300 1.039 
4.320 1.068 
4.340 1.109 
4.360 1.164 
4.380 1.225 
4.400 1.268 
4.420 1.295 
4.440 1.318 
4.460 1.337 
4.480 1.328 
4.500 1.302 
4.520 1.262 
4.540 1.225 
4.560 1.197 
4.580 1.149 
4.600 1.108 
4.620 1.053 
4.640 1.011 
4.660 0.966 
4.680 0.906 
4.700 0.864 
4.720 0.813 
4.740 0.766 
4.760 0.704 
4.780 0.632 
4.800 0.577 
4.820 0.531 
4.840 0.478 
4.860 0.428 
4.880 0.381 
4.900 0.359 
4.920 0.324 
4.940 0.282 
4.960 0.249 
4.980 0.211 
5.000 0.175 
5.020 0.143 
5.040 0.144 
5.060 0.164 
5.080 0.199 
5.100 0.251 
5.120 0.322 
5.140 0.431 
5.160 0.565 
5.180 0.697 
5.200 0.806 
5.220 0.910 
5.240 1.035 
5.260 1.115 
5.280 1.135 
5.300 1.076 
5.320 0.979 
5.340 0.909 
5.360 0.890 
5.380 0.929 
5.400 0.969 
5.420 0.978 
5.440 0.955 
5.460 0.923 
5.480 0.910 
5.500 0.913 
5.520 0.913 
5.540 0.918 
5.560 0.923 
5.580 0.899 
5.600 0.844 
5.620 0.802 
5.640 0.795 
5.660 0.809 
5.680 0.820 
5.700 0.823 
5.720 0.827 
5.740 0.820 
5.760 0.819 
5.780 0.825 
5.800 0.838 
5.820 0.845 
5.840 0.843 
5.860 0.837 
5.880 0.820 
5.900 0.800 
5.920 0.785 
5.940 0.774 
5.960 0.765 
5.980 0.767 
6.000 0.774 
6.020 0.760 
6.040 0.739 
6.060 0.733 
6.080 0.756 
6.100 0.775 
6.120 0.768 
6.140 0.758 
6.160 0.760 
6.180 0.776 
6.200 0.785 
6.220 0.796 
6.240 0.814 
6.260 0.826 
6.280 0.825 
6.300 0.816 
6.320 0.814 
6.340 0.814 
6.360 0.821 
6.380 0.864 
6.400 0.913 
6.420 1.089 
6.440 1.112 
6.460 1.146 
6.480 1.167 
6.500 1.182 
6.520 1.191 
6.540 1.205 
6.560 1.237 
6.580 1.266 
6.600 1.269 
6.620 1.258 
6.640 1.249 
6.660 1.239 
6.680 1.199 
6.700 1.122 
6.720 1.046 
6.740 0.979 
6.760 0.921 
6.780 0.873 
6.800 0.849 
6.820 0.837 
6.840 0.813 
6.860 0.767 
6.880 0.714 
6.900 0.671 
6.920 0.624 
6.940 0.553 
6.960 0.473 
6.980 0.411 
7.000 0.381 
7.020 0.350 
7.040 0.293 
7.060 0.240 
7.080 0.201 
7.100 0.170 
7.120 0.136 
7.140 0.112 
7.160 0.125 
7.180 0.181 
7.200 0.259 
7.220 0.353 
7.240 0.464 
7.260 0.585 
7.280 0.720 
7.300 0.866 
7.320 0.986 
7.340 1.048 
7.360 1.053 
7.380 1.040 
7.400 1.046 
7.420 1.056 
7.440 1.076 
7.460 1.087 
7.480 1.063 
7.500 1.010 
7.520 0.928 
7.540 0.860 
7.560 0.828 
7.580 0.846 
7.600 0.899 
7.620 0.928 
7.640 0.931 
7.660 0.916 
7.680 0.890 
7.700 0.857 
7.720 0.821 
7.740 0.822 
7.760 0.864 
7.780 0.903 
7.800 0.907 
7.820 0.890 
7.840 0.874 
7.860 0.866 
7.880 0.849 
7.900 0.827 
7.920 0.823 
7.940 0.824 
7.960 0.828 
7.980 0.830 
8.000 0.826 
8.020 0.815 
8.040 0.797 
8.060 0.788 
8.080 0.784 
8.100 0.780 
8.120 0.781 
8.140 0.774 
8.160 0.760 
8.180 0.746 
8.200 0.739 
8.220 0.743 
8.240 0.752 
8.260 0.765 
8.280 0.773 
8.300 0.792 
8.320 0.816 
8.340 0.832 
8.360 0.843 
8.380 0.868 
8.400 0.908 
8.420 0.949 
8.440 0.979 
8.460 1.020 
8.480 1.055 
8.500 1.085 
8.520 1.121 
8.540 1.161 
8.560 1.199 
8.580 1.216 
8.600 1.231 
8.620 1.256 
8.640 1.281 
8.660 1.278 
8.680 1.242 
8.700 1.203 
8.720 1.188 
8.740 1.180 
8.760 1.153 
8.780 1.117 
8.800 1.076 
8.820 1.033 
8.840 0.978 
8.860 0.908 
8.880 0.847 
8.900 0.793 
8.920 0.764 
8.940 0.734 
8.960 0.684 
8.980 0.621 
9.000 0.566 
9.020 0.533 
9.040 0.501 
9.060 0.464 
9.080 0.434 
9.100 0.409 
9.120 0.388 
9.140 0.344 
9.160 0.276 
9.180 0.212 
9.200 0.168 
9.220 0.155 
9.240 0.156 
9.260 0.175 
9.280 0.224 
9.300 0.308 
9.320 0.421 
9.340 0.556 
9.360 0.696 
9.380 0.854 
9.400 1.003 
9.420 1.093 
9.440 1.112 
9.460 1.088 
9.480 1.055 
9.500 1.015 
9.520 0.999 
9.540 1.014 
9.560 1.035 
9.580 1.027 
9.600 0.991 
9.620 0.951 
9.640 0.941 
9.660 0.954 
9.680 0.971 
9.700 0.973 
9.720 0.967 
9.740 0.959 
9.760 0.931 
9.780 0.904 
9.800 0.895 
9.820 0.918 
9.840 0.951 
9.860 0.962 
9.880 0.957 
9.900 0.946 
9.920 0.933 
9.940 0.928 
9.960 0.924 
9.980 0.923 
10.000 0.913 
10.020 0.895 
10.040 0.879 
10.060 0.873 
10.080 0.873 
10.100 0.862 
10.120 0.844 
10.140 0.835 
10.160 0.841 
10.180 0.840 
10.200 0.821 
10.220 0.809 
10.240 0.820 
10.260 0.840 
10.280 0.855 
10.300 0.861 
10.320 0.881 
10.340 0.906 
10.360 0.930 
10.380 0.949 
10.400 0.966 
10.420 0.987 
10.440 1.005 
10.460 1.033 
10.480 1.065 
10.500 1.092 
10.520 1.123 
10.540 1.159 
10.560 1.199 
10.580 1.224 
10.600 1.238 
10.620 1.253 
10.640 1.270 
10.660 1.280 
10.680 1.278 
10.700 1.267 
10.720 1.255 
10.740 1.248 
10.760 1.230 
10.780 1.197 
10.800 1.163 
10.820 1.130 
10.840 1.091 
10.860 1.049 
10.880 0.995 
10.900 0.930 
10.920 0.876 
10.940 0.835 
10.960 0.798 
10.980 0.749 
11.000 0.707 
11.020 0.661 
11.040 0.594 
11.060 0.513 
11.080 0.444 
11.100 0.397 
11.120 0.367 
11.140 0.358 
11.160 0.346 
11.180 0.325 
11.200 0.287 
11.220 0.250 
11.240 0.207 
11.260 0.172 
11.280 0.155 
11.300 0.142 
11.320 0.114 
11.340 0.096 
11.360 0.108 
11.380 0.166 
11.400 0.259 
11.420 0.398 
11.440 0.558 
11.460 0.705 
11.480 0.833 
11.500 0.930 
11.520 1.005 
11.540 1.043 
11.560 1.041 
11.580 1.009 
11.600 0.969 
11.620 0.946 
11.640 0.953 
11.660 0.984 
11.680 1.021 
11.700 1.031 
11.720 0.992 
11.740 0.943 
11.760 0.910 
11.780 0.907 
11.800 0.931 
11.820 0.942 
11.840 0.944 
11.860 0.937 
11.880 0.927 
11.900 0.910 
11.920 0.869 
11.940 0.837 
11.960 0.847 
11.980 0.868 
12.000 0.877 
12.020 0.875 
12.040 0.872 
12.060 0.858 
12.080 0.836 
12.100 0.830 
12.120 0.836 
12.140 0.832 
12.160 0.824 
12.180 0.822 
12.200 0.819 
12.220 0.810 
12.240 0.801 
12.260 0.812 
12.280 0.815 
12.300 0.809 
12.320 0.820 
12.340 0.847 
12.360 0.864 
12.380 0.849 
12.400 0.825 
12.420 0.812 
12.440 0.803 
12.460 0.795 
12.480 0.794 
12.500 0.805 
12.520 0.766 
12.540 0.773 
12.560 0.766 
12.580 0.757 
12.600 0.765 
12.620 0.788 
12.640 0.822 
12.660 0.851 
12.680 0.873 
12.700 0.902 
12.720 0.941 
12.740 0.973 
12.760 1.003 
12.780 1.031 
12.800 1.052 
12.820 1.077 
12.840 1.096 
12.860 1.127 
12.880 1.162 
12.900 1.181 
12.920 1.191 
12.940 1.201 
12.960 1.216 
12.980 1.227 
13.000 1.218 
13.020 1.211 
13.040 1.201 
13.060 1.182 
13.080 1.172 
13.100 1.154 
13.120 1.117 
13.140 1.056 
13.160 0.988 
13.180 0.907 
13.200 0.808 
13.220 0.720 
13.240 0.662 
13.260 0.622 
13.280 0.594 
13.300 0.571 
13.320 0.543 
13.340 0.500 
13.360 0.450 
13.380 0.413 
13.400 0.383 
13.420 0.345 
13.440 0.300 
13.460 0.247 
13.480 0.188 
13.500 0.136 
13.520 0.098 
13.540 0.084 
13.560 0.098 
13.580 0.154 
13.600 0.265 
13.620 0.404 
13.640 0.552 
13.660 0.683 
13.680 0.809 
13.700 0.918 
13.720 0.987 
13.740 1.012 
13.760 1.011 
13.780 1.022 
13.800 1.025 
13.820 1.031 
13.840 1.021 
13.860 1.002 
13.880 0.967 
13.900 0.924 
13.920 0.914 
13.940 0.913 
13.960 0.934 
13.980 0.951 
14.000 0.955 
14.020 0.953 
14.040 0.930 
14.060 0.905 
14.080 0.900 
14.100 0.903 
14.120 0.897 
14.140 0.886 
14.160 0.877 
14.180 0.876 
14.200 0.861 
14.220 0.861 
14.240 0.878 
14.260 0.887 
14.280 0.883 
14.300 0.865 
14.320 0.837 
14.340 0.809 
14.360 0.806 
14.380 0.817 
14.400 0.825 
14.420 0.826 
14.440 0.833 
14.460 0.831 
14.480 0.805 
14.500 0.779 
14.520 0.779 
14.540 0.811 
14.560 0.830 
14.580 0.822 
14.600 0.819 
14.620 0.837 
14.640 0.853 
14.660 0.859 
14.680 0.866 
14.700 0.879 
14.720 0.896 
14.740 0.904 
14.760 0.906 
14.780 0.918 
14.800 0.934 
14.820 0.973 
14.840 1.002 
14.860 1.020 
14.880 1.054 
14.900 1.092 
14.920 1.121 
14.940 1.129 
14.960 1.141 
14.980 1.158 
15.000 1.167 
15.020 1.165 
15.040 1.176 
15.060 1.192 
15.080 1.196 
15.100 1.191 
15.120 1.167 
15.140 1.150 
15.160 1.130 
15.180 1.107 
15.200 1.091 
15.220 1.063 
15.240 1.026 
15.260 0.966 
15.280 0.900 
15.300 0.853 
15.320 0.815 
15.340 0.773 
15.360 0.718 
15.380 0.661 
15.400 0.607 
15.420 0.555 
15.440 0.512 
15.460 0.493 
15.480 0.480 
15.500 0.452 
15.520 0.408 
15.540 0.365 
15.560 0.339 
15.580 0.312 
15.600 0.281 
15.620 0.251 
15.640 0.217 
15.660 0.179 
15.680 0.141 
15.700 0.128 
15.720 0.147 
15.740 0.199 
15.760 0.296 
15.780 0.429 
15.800 0.567 
15.820 0.673 
15.840 0.771 
15.860 0.890 
15.880 1.009 
15.900 1.091 
15.920 1.125 
15.940 1.110 
15.960 1.082 
15.980 1.041 
16.000 1.012 
16.020 0.985 
16.040 0.952 
16.060 0.938 
16.080 0.937 
16.100 0.949 
16.120 0.952 
16.140 0.950 
16.160 0.945 
16.180 0.946 
16.200 0.937 
16.220 0.905 
16.240 0.877 
16.260 0.869 
16.280 0.883 
16.300 0.903 
16.320 0.913 
16.340 0.917 
16.360 0.915 
16.380 0.908 
16.400 0.891 
16.420 0.868 
16.440 0.860 
16.460 0.865 
16.480 0.864 
16.500 0.868 
16.520 0.871 
16.540 0.855 
16.560 0.821 
16.580 0.801 
16.600 0.812 
16.620 0.821 
16.640 0.818 
16.660 0.807 
16.680 0.799 
16.700 0.789 
16.720 0.785 
16.740 0.788 
16.760 0.787 
16.780 0.772 
16.800 0.751 
16.820 0.746 
16.840 0.745 
16.860 0.743 
16.880 0.739 
16.900 0.748 
16.920 0.775 
16.940 0.798 
16.960 0.811 
16.980 0.815 
17.000 0.819 
17.020 0.834 
17.040 0.862 
17.060 0.891 
17.080 0.911 
17.100 0.928 
17.120 0.951 
17.140 0.979 
17.160 1.006 
17.180 1.030 
17.200 1.058 
17.220 1.075 
17.240 1.095 
17.260 1.118 
17.280 1.138 
17.300 1.149 
17.320 1.135 
17.340 1.131 
17.360 1.125 
17.380 1.119 
17.400 1.100 
17.420 1.079 
17.440 1.073 
17.460 1.045 
17.480 1.007 
17.500 0.961 
17.520 0.908 
17.540 0.846 
17.560 0.784 
17.580 0.745 
17.600 0.711 
17.620 0.666 
17.640 0.603 
17.660 0.547 
17.680 0.520 
17.700 0.491 
17.720 0.451 
17.740 0.392 
17.760 0.348 
17.780 0.311 
17.800 0.251 
17.820 0.196 
17.840 0.147 
17.860 0.115 
17.880 0.098 
17.900 0.101 
17.920 0.128 
17.940 0.196 
17.960 0.305 
17.980 0.455 
18.000 0.594 
18.020 0.691 
18.040 0.795 
18.060 0.908 
18.080 1.042 
18.100 1.134 
18.120 1.166 
18.140 1.142 
18.160 1.063 
18.180 0.988 
18.200 0.949 
18.220 0.954 
18.240 0.960 
18.260 0.967 
18.280 0.982 
18.300 0.985 
18.320 0.958 
18.340 0.936 
18.360 0.947 
18.380 0.957 
18.400 0.935 
18.420 0.888 
18.440 0.859 
18.460 0.848 
18.480 0.855 
18.500 0.873 
18.520 0.888 
18.540 0.886 
18.560 0.860 
18.580 0.839 
18.600 0.829 
18.620 0.846 
18.640 0.871 
18.660 0.888 
18.680 0.895 
18.700 0.886 
18.720 0.871 
18.740 0.857 
18.760 0.852 
