# Supplementary material for: Pacing the phasing of leg and arm movements in breaststroke swimming to minimize intra-cyclic velocity fluctuations
Source: PLoS One. 2017 Oct 12;12(10):e0186160. doi: 10.1371/journal.pone.0186160 (PMC5638342; doi:10.1371/journal.pone.0186160)
Supplement: S1 Archive — (ZIP) [file pone.0186160.s003.zip › P11_1_veldata.txt]

% t vx 
0.000 0.163 
0.020 0.443 
0.040 0.974 
0.060 1.347 
0.080 1.473 
0.100 1.448 
0.120 1.382 
0.140 1.306 
0.160 1.222 
0.180 1.139 
0.200 1.060 
0.220 0.972 
0.240 0.883 
0.260 0.793 
0.280 0.706 
0.300 0.617 
0.320 0.547 
0.340 0.500 
0.360 0.469 
0.380 0.428 
0.400 0.395 
0.420 0.386 
0.440 0.386 
0.460 0.387 
0.480 0.386 
0.500 0.389 
0.520 0.391 
0.540 0.387 
0.560 0.383 
0.580 0.383 
0.600 0.380 
0.620 0.389 
0.640 0.421 
0.660 0.490 
0.680 0.578 
0.700 0.672 
0.720 0.753 
0.740 0.812 
0.760 0.851 
0.780 0.900 
0.800 0.971 
0.820 1.065 
0.840 1.165 
0.860 1.256 
0.880 1.315 
0.900 1.329 
0.920 1.341 
0.940 1.376 
0.960 1.429 
0.980 1.467 
1.000 1.481 
1.020 1.478 
1.040 1.460 
1.060 1.432 
1.080 1.395 
1.100 1.362 
1.120 1.326 
1.140 1.305 
1.160 1.299 
1.180 1.312 
1.200 1.319 
1.220 1.301 
1.240 1.277 
1.260 1.258 
1.280 1.245 
1.300 1.231 
1.320 1.215 
1.340 1.198 
1.360 1.185 
1.380 1.182 
1.400 1.181 
1.420 1.174 
1.440 1.166 
1.460 1.163 
1.480 1.164 
1.500 1.149 
1.520 1.132 
1.540 1.113 
1.560 1.102 
1.580 1.086 
1.600 1.065 
1.620 1.059 
1.640 1.066 
1.660 1.067 
1.680 1.055 
1.700 1.055 
1.720 1.068 
1.740 1.068 
1.760 1.049 
1.780 1.036 
1.800 1.044 
1.820 1.056 
1.840 1.070 
1.860 1.083 
1.880 1.088 
1.900 1.109 
1.920 1.135 
1.940 1.162 
1.960 1.183 
1.980 1.209 
2.000 1.236 
2.020 1.259 
2.040 1.295 
2.060 1.348 
2.080 1.407 
2.100 1.447 
2.120 1.475 
2.140 1.483 
2.160 1.480 
2.180 1.467 
2.200 1.436 
2.220 1.379 
2.240 1.293 
2.260 1.196 
2.280 1.116 
2.300 1.042 
2.320 0.960 
2.340 0.868 
2.360 0.776 
2.380 0.689 
2.400 0.595 
2.420 0.530 
2.440 0.480 
2.460 0.441 
2.480 0.408 
2.500 0.369 
2.520 0.348 
2.540 0.335 
2.560 0.351 
2.580 0.370 
2.600 0.388 
2.620 0.416 
2.640 0.423 
2.660 0.417 
2.680 0.404 
2.700 0.401 
2.720 0.418 
2.740 0.452 
2.760 0.500 
2.780 0.561 
2.800 0.635 
2.820 0.702 
2.840 0.744 
2.860 0.784 
2.880 0.843 
2.900 0.931 
2.920 1.034 
2.940 1.147 
2.960 1.240 
2.980 1.278 
3.000 1.286 
3.020 1.303 
3.040 1.332 
3.060 1.377 
3.080 1.423 
3.100 1.466 
3.120 1.488 
3.140 1.473 
3.160 1.444 
3.180 1.397 
3.200 1.352 
3.220 1.320 
3.240 1.313 
3.260 1.317 
3.280 1.312 
3.300 1.297 
3.320 1.272 
3.340 1.250 
3.360 1.234 
3.380 1.220 
3.400 1.213 
3.420 1.209 
3.440 1.206 
3.460 1.197 
3.480 1.193 
3.500 1.195 
3.520 1.187 
3.540 1.159 
3.560 1.136 
3.580 1.134 
3.600 1.136 
3.620 1.131 
3.640 1.123 
3.660 1.117 
3.680 1.111 
3.700 1.106 
3.720 1.097 
3.740 1.081 
3.760 1.069 
3.780 1.071 
3.800 1.079 
3.820 1.076 
3.840 1.063 
3.860 1.060 
3.880 1.060 
3.900 1.064 
3.920 1.080 
3.940 1.101 
3.960 1.112 
3.980 1.102 
4.000 1.102 
4.020 1.122 
4.040 1.147 
4.060 1.170 
4.080 1.188 
4.100 1.219 
4.120 1.259 
4.140 1.308 
4.160 1.364 
4.180 1.419 
4.200 1.469 
4.220 1.494 
4.240 1.499 
4.260 1.491 
4.280 1.471 
4.300 1.442 
4.320 1.393 
4.340 1.320 
4.360 1.229 
4.380 1.120 
4.400 1.012 
4.420 0.905 
4.440 0.810 
4.460 0.730 
4.480 0.651 
4.500 0.580 
4.520 0.517 
4.540 0.476 
4.560 0.436 
4.580 0.395 
4.600 0.355 
4.620 0.334 
4.640 0.328 
4.660 0.320 
4.680 0.326 
4.700 0.347 
4.720 0.374 
4.740 0.395 
4.760 0.411 
4.780 0.432 
4.800 0.450 
4.820 0.462 
4.840 0.490 
4.860 0.539 
4.880 0.601 
4.900 0.651 
4.920 0.676 
4.940 0.674 
4.960 0.669 
4.980 0.704 
5.000 0.794 
5.020 0.924 
5.040 1.038 
5.060 1.118 
5.080 1.154 
5.100 1.196 
5.120 1.296 
5.140 1.406 
5.160 1.481 
5.180 1.502 
5.200 1.515 
5.220 1.531 
5.240 1.534 
5.260 1.517 
5.280 1.489 
5.300 1.444 
5.320 1.360 
5.340 1.214 
5.360 1.254 
5.380 1.357 
5.400 1.382 
5.420 1.401 
5.440 1.398 
5.460 1.377 
5.480 1.348 
5.500 1.324 
5.520 1.300 
5.540 1.271 
5.560 1.246 
5.580 1.223 
5.600 1.219 
5.620 1.232 
5.640 1.234 
5.660 1.220 
5.680 1.189 
5.700 1.174 
5.720 1.165 
5.740 1.156 
5.760 1.140 
5.780 1.124 
5.800 1.118 
5.820 1.107 
5.840 1.100 
5.860 1.093 
5.880 1.105 
5.900 1.123 
5.920 1.129 
5.940 1.131 
5.960 1.116 
5.980 1.103 
6.000 1.104 
6.020 1.116 
6.040 1.144 
6.060 1.167 
6.080 1.179 
6.100 1.181 
6.120 1.191 
6.140 1.220 
6.160 1.254 
6.180 1.285 
6.200 1.328 
6.220 1.386 
6.240 1.438 
6.260 1.471 
6.280 1.491 
6.300 1.506 
6.320 1.509 
6.340 1.506 
6.360 1.492 
6.380 1.460 
6.400 1.408 
6.420 1.339 
6.440 1.259 
6.460 1.168 
6.480 1.080 
6.500 0.996 
6.520 0.899 
6.540 0.791 
6.560 0.695 
6.580 0.623 
6.600 0.558 
6.620 0.497 
6.640 0.440 
6.660 0.406 
6.680 0.386 
6.700 0.377 
6.720 0.369 
6.740 0.358 
6.760 0.364 
6.780 0.384 
6.800 0.411 
6.820 0.419 
6.840 0.415 
6.860 0.406 
6.880 0.405 
6.900 0.421 
6.920 0.446 
6.940 0.488 
6.960 0.538 
6.980 0.604 
7.000 0.687 
7.020 0.758 
7.040 0.808 
7.060 0.846 
7.080 0.908 
7.100 1.006 
7.120 1.129 
7.140 1.251 
7.160 1.332 
7.180 1.373 
7.200 1.391 
7.220 1.415 
7.240 1.458 
7.260 1.511 
7.280 1.550 
7.300 1.541 
7.320 1.494 
7.340 1.450 
7.360 1.417 
7.380 1.382 
7.400 1.346 
7.420 1.325 
7.440 1.321 
7.460 1.327 
7.480 1.327 
7.500 1.317 
7.520 1.296 
7.540 1.275 
7.560 1.264 
7.580 1.246 
7.600 1.223 
7.620 1.199 
7.640 1.188 
7.660 1.188 
7.680 1.187 
7.700 1.191 
7.720 1.190 
7.740 1.179 
7.760 1.159 
7.780 1.145 
7.800 1.147 
7.820 1.150 
7.840 1.144 
7.860 1.134 
7.880 1.120 
7.900 1.111 
7.920 1.106 
7.940 1.109 
7.960 1.118 
7.980 1.126 
8.000 1.127 
8.020 1.119 
8.040 1.109 
8.060 1.103 
8.080 1.099 
8.100 1.103 
8.120 1.105 
8.140 1.101 
8.160 1.105 
8.180 1.129 
8.200 1.172 
8.220 1.197 
8.240 1.221 
8.260 1.255 
8.280 1.295 
8.300 1.348 
8.320 1.403 
8.340 1.465 
8.360 1.501 
8.380 1.514 
8.400 1.517 
8.420 1.512 
8.440 1.493 
8.460 1.446 
8.480 1.388 
8.500 1.319 
8.520 1.243 
8.540 1.146 
8.560 1.053 
8.580 0.972 
8.600 0.882 
8.620 0.794 
8.640 0.718 
8.660 0.669 
8.680 0.609 
8.700 0.524 
8.720 0.459 
8.740 0.414 
8.760 0.387 
8.780 0.365 
8.800 0.353 
8.820 0.355 
8.840 0.358 
8.860 0.369 
8.880 0.390 
8.900 0.423 
8.920 0.446 
8.940 0.473 
8.960 0.494 
8.980 0.521 
9.000 0.545 
9.020 0.559 
9.040 0.591 
9.060 0.629 
9.080 0.663 
9.100 0.678 
9.120 0.688 
9.140 0.715 
9.160 0.784 
9.180 0.882 
9.200 0.997 
9.220 1.099 
9.240 1.169 
9.260 1.221 
9.280 1.261 
9.300 1.339 
9.320 1.390 
9.340 1.416 
9.360 1.455 
9.380 1.505 
9.400 1.540 
9.420 1.515 
9.440 1.484 
9.460 1.463 
9.480 1.430 
9.500 1.397 
9.520 1.360 
9.540 1.318 
9.560 1.299 
9.580 1.305 
9.600 1.314 
9.620 1.288 
9.640 1.255 
9.660 1.235 
9.680 1.221 
9.700 1.213 
9.720 1.188 
9.740 1.173 
9.760 1.158 
9.780 1.161 
9.800 1.169 
9.820 1.170 
9.840 1.164 
9.860 1.162 
9.880 1.167 
9.900 1.181 
9.920 1.187 
9.940 1.174 
9.960 1.157 
9.980 1.143 
10.000 1.135 
10.020 1.134 
10.040 1.141 
10.060 1.149 
10.080 1.148 
10.100 1.128 
10.120 1.122 
10.140 1.101 
10.160 1.096 
10.180 1.095 
10.200 1.110 
10.220 1.118 
10.240 1.096 
10.260 1.095 
10.280 1.099 
10.300 1.116 
10.320 1.132 
10.340 1.139 
10.360 1.169 
10.380 1.208 
10.400 1.252 
10.420 1.282 
10.440 1.313 
10.460 1.347 
10.480 1.371 
10.500 1.376 
10.520 1.379 
10.540 1.396 
10.560 1.420 
10.580 1.439 
10.600 1.442 
10.620 1.430 
10.640 1.389 
10.660 1.323 
10.680 1.241 
10.700 1.157 
10.720 1.074 
10.740 0.994 
10.760 0.924 
10.780 0.854 
10.800 0.761 
10.820 0.655 
10.840 0.579 
10.860 0.538 
10.880 0.500 
10.900 0.458 
10.920 0.406 
10.940 0.375 
10.960 0.351 
10.980 0.343 
11.000 0.350 
11.020 0.358 
11.040 0.362 
11.060 0.355 
11.080 0.350 
11.100 0.351 
11.120 0.356 
11.140 0.373 
11.160 0.404 
11.180 0.442 
11.200 0.505 
11.220 0.580 
11.240 0.661 
11.260 0.717 
11.280 0.756 
11.300 0.799 
11.320 0.862 
11.340 0.938 
11.360 1.027 
11.380 1.120 
11.400 1.196 
11.420 1.243 
11.440 1.282 
11.460 1.336 
11.480 1.391 
11.500 1.419 
11.520 1.431 
11.540 1.440 
11.560 1.448 
11.580 1.456 
11.600 1.440 
11.620 1.410 
11.640 1.379 
11.660 1.364 
11.680 1.361 
11.700 1.350 
11.720 1.335 
11.740 1.317 
11.760 1.296 
11.780 1.284 
11.800 1.281 
11.820 1.268 
11.840 1.244 
11.860 1.213 
11.880 1.194 
11.900 1.183 
11.920 1.175 
11.940 1.179 
11.960 1.184 
11.980 1.184 
12.000 1.169 
12.020 1.148 
12.040 1.142 
12.060 1.144 
12.080 1.135 
12.100 1.114 
12.120 1.103 
12.140 1.102 
12.160 1.106 
12.180 1.100 
12.200 1.086 
12.220 1.071 
12.240 1.060 
12.260 1.062 
12.280 1.073 
12.300 1.081 
12.320 1.075 
12.340 1.068 
12.360 1.070 
12.380 1.086 
12.400 1.106 
12.420 1.117 
12.440 1.138 
12.460 1.168 
12.480 1.214 
12.500 1.262 
12.520 1.306 
12.540 1.351 
12.560 1.399 
12.580 1.449 
12.600 1.481 
12.620 1.506 
12.640 1.519 
12.660 1.522 
12.680 1.515 
12.700 1.485 
12.720 1.433 
12.740 1.357 
12.760 1.268 
12.780 1.187 
12.800 1.097 
12.820 0.998 
12.840 0.892 
12.860 0.791 
12.880 0.718 
12.900 0.658 
12.920 0.598 
12.940 0.539 
12.960 0.489 
12.980 0.447 
13.000 0.405 
13.020 0.365 
13.040 0.345 
13.060 0.343 
13.080 0.351 
13.100 0.359 
13.120 0.376 
13.140 0.403 
13.160 0.419 
13.180 0.434 
13.200 0.444 
13.220 0.458 
13.240 0.468 
13.260 0.491 
13.280 0.541 
13.300 0.606 
13.320 0.673 
13.340 0.722 
13.360 0.760 
13.380 0.811 
13.400 0.884 
13.420 0.984 
13.440 1.102 
13.460 1.207 
13.480 1.265 
13.500 1.289 
13.520 1.338 
13.540 1.393 
13.560 1.431 
13.580 1.451 
13.600 1.485 
13.620 1.523 
13.640 1.517 
13.660 1.486 
13.680 1.435 
13.700 1.391 
13.720 1.358 
13.740 1.341 
13.760 1.339 
13.780 1.326 
13.800 1.305 
13.820 1.273 
13.840 1.242 
13.860 1.220 
13.880 1.205 
13.900 1.198 
13.920 1.192 
13.940 1.190 
13.960 1.184 
13.980 1.168 
14.000 1.162 
14.020 1.163 
14.040 1.163 
14.060 1.158 
14.080 1.142 
14.100 1.134 
14.120 1.139 
14.140 1.152 
14.160 1.167 
14.180 1.156 
14.200 1.140 
14.220 1.122 
14.240 1.103 
14.260 1.104 
14.280 1.108 
14.300 1.115 
14.320 1.110 
14.340 1.115 
14.360 1.119 
14.380 1.126 
14.400 1.128 
14.420 1.145 
14.440 1.170 
14.460 1.185 
14.480 1.213 
14.500 1.237 
14.520 1.265 
14.540 1.284 
14.560 1.311 
14.580 1.359 
14.600 1.415 
14.620 1.463 
14.640 1.491 
14.660 1.507 
14.680 1.509 
14.700 1.495 
14.720 1.461 
14.740 1.417 
14.760 1.367 
14.780 1.315 
14.800 1.239 
14.820 1.148 
14.840 1.056 
14.860 0.958 
14.880 0.840 
14.900 0.702 
14.920 0.605 
14.940 0.549 
14.960 0.507 
14.980 0.472 
15.000 0.438 
15.020 0.421 
15.040 0.395 
15.060 0.366 
15.080 0.345 
15.100 0.334 
15.120 0.348 
15.140 0.358 
15.160 0.368 
15.180 0.379 
15.200 0.396 
15.220 0.411 
15.240 0.423 
15.260 0.451 
15.280 0.485 
15.300 0.505 
15.320 0.521 
15.340 0.554 
15.360 0.600 
15.380 0.630 
15.400 0.634 
15.420 0.633 
15.440 0.642 
15.460 0.685 
15.480 0.766 
15.500 0.867 
15.520 0.972 
15.540 1.047 
15.560 1.116 
15.580 1.169 
15.600 1.189 
