# Supplementary material for: Pacing the phasing of leg and arm movements in breaststroke swimming to minimize intra-cyclic velocity fluctuations
Source: PLoS One. 2017 Oct 12;12(10):e0186160. doi: 10.1371/journal.pone.0186160 (PMC5638342; doi:10.1371/journal.pone.0186160)
Supplement: S1 Archive — (ZIP) [file pone.0186160.s003.zip › P11_2_veldata.txt]

% t vx 
0.000 0.354 
0.020 0.241 
0.040 0.160 
0.060 0.234 
0.080 0.346 
0.100 0.476 
0.120 0.597 
0.140 0.683 
0.160 0.743 
0.180 0.784 
0.200 0.806 
0.220 0.835 
0.240 0.882 
0.260 0.989 
0.280 1.140 
0.300 1.300 
0.320 1.410 
0.340 1.431 
0.360 1.416 
0.380 1.402 
0.400 1.431 
0.420 1.464 
0.440 1.482 
0.460 1.480 
0.480 1.459 
0.500 1.425 
0.520 1.390 
0.540 1.371 
0.560 1.358 
0.580 1.350 
0.600 1.352 
0.620 1.358 
0.640 1.358 
0.660 1.346 
0.680 1.307 
0.700 1.271 
0.720 1.242 
0.740 1.238 
0.760 1.234 
0.780 1.223 
0.800 1.215 
0.820 1.196 
0.840 1.172 
0.860 1.153 
0.880 1.154 
0.900 1.160 
0.920 1.157 
0.940 1.136 
0.960 1.126 
0.980 1.113 
1.000 1.098 
1.020 1.071 
1.040 1.057 
1.060 1.072 
1.080 1.089 
1.100 1.095 
1.120 1.081 
1.140 1.080 
1.160 1.076 
1.180 1.074 
1.200 1.064 
1.220 1.077 
1.240 1.094 
1.260 1.097 
1.280 1.096 
1.300 1.094 
1.320 1.101 
1.340 1.131 
1.360 1.183 
1.380 1.222 
1.400 1.247 
1.420 1.291 
1.440 1.350 
1.460 1.409 
1.480 1.443 
1.500 1.468 
1.520 1.477 
1.540 1.464 
1.560 1.448 
1.580 1.418 
1.600 1.380 
1.620 1.336 
1.640 1.266 
1.660 1.177 
1.680 1.090 
1.700 1.021 
1.720 0.948 
1.740 0.853 
1.760 0.757 
1.780 0.680 
1.800 0.618 
1.820 0.562 
1.840 0.518 
1.860 0.471 
1.880 0.430 
1.900 0.395 
1.920 0.373 
1.940 0.363 
1.960 0.349 
1.980 0.359 
2.000 0.364 
2.020 0.372 
2.040 0.384 
2.060 0.389 
2.080 0.394 
2.100 0.386 
2.120 0.404 
2.140 0.433 
2.160 0.459 
2.180 0.484 
2.200 0.521 
2.220 0.587 
2.240 0.651 
2.260 0.701 
2.280 0.745 
2.300 0.815 
2.320 0.907 
2.340 1.019 
2.360 1.146 
2.380 1.268 
2.400 1.352 
2.420 1.381 
2.440 1.374 
2.460 1.363 
2.480 1.384 
2.500 1.438 
2.520 1.480 
2.540 1.470 
2.560 1.430 
2.580 1.389 
2.600 1.345 
2.620 1.305 
2.640 1.276 
2.660 1.265 
2.680 1.260 
2.700 1.255 
2.720 1.258 
2.740 1.259 
2.760 1.245 
2.780 1.210 
2.800 1.175 
2.820 1.165 
2.840 1.172 
2.860 1.162 
2.880 1.141 
2.900 1.138 
2.920 1.148 
2.940 1.140 
2.960 1.114 
2.980 1.107 
3.000 1.108 
3.020 1.107 
3.040 1.105 
3.060 1.101 
3.080 1.095 
3.100 1.081 
3.120 1.067 
3.140 1.056 
3.160 1.044 
3.180 1.047 
3.200 1.063 
3.220 1.052 
3.240 1.052 
3.260 1.055 
3.280 1.057 
3.300 1.056 
3.320 1.038 
3.340 1.045 
3.360 1.051 
3.380 1.060 
3.400 1.087 
3.420 1.119 
3.440 1.141 
3.460 1.154 
3.480 1.177 
3.500 1.219 
3.520 1.264 
3.540 1.301 
3.560 1.332 
3.580 1.366 
3.600 1.408 
3.620 1.451 
3.640 1.476 
3.660 1.462 
3.680 1.425 
3.700 1.376 
3.720 1.310 
3.740 1.238 
3.760 1.154 
3.780 1.071 
3.800 0.981 
3.820 0.873 
3.840 0.773 
3.860 0.698 
3.880 0.653 
3.900 0.614 
3.920 0.566 
3.940 0.516 
3.960 0.464 
3.980 0.418 
4.000 0.369 
4.020 0.334 
4.040 0.312 
4.060 0.307 
4.080 0.330 
4.100 0.373 
4.120 0.417 
4.140 0.446 
4.160 0.458 
4.180 0.463 
4.200 0.471 
4.220 0.479 
4.240 0.499 
4.260 0.537 
4.280 0.583 
4.300 0.628 
4.320 0.655 
4.340 0.661 
4.360 0.649 
4.380 0.640 
4.400 0.675 
4.420 0.758 
4.440 0.873 
4.460 0.983 
4.480 1.089 
4.500 1.187 
4.520 1.272 
4.540 1.341 
4.560 1.348 
4.580 1.313 
4.600 1.302 
4.620 1.357 
4.640 1.428 
4.660 1.450 
4.680 1.438 
4.700 1.408 
4.720 1.367 
4.740 1.324 
4.760 1.292 
4.780 1.272 
4.800 1.253 
4.820 1.261 
4.840 1.277 
4.860 1.268 
4.880 1.249 
4.900 1.213 
4.920 1.187 
4.940 1.163 
4.960 1.149 
4.980 1.146 
5.000 1.133 
5.020 1.127 
5.040 1.129 
5.060 1.137 
5.080 1.143 
5.100 1.147 
5.120 1.146 
5.140 1.138 
5.160 1.120 
5.180 1.108 
5.200 1.081 
5.220 1.088 
5.240 1.110 
5.260 1.119 
5.280 1.122 
5.300 1.117 
5.320 1.103 
5.340 1.111 
5.360 1.117 
5.380 1.115 
5.400 1.108 
5.420 1.102 
5.440 1.121 
5.460 1.146 
5.480 1.174 
5.500 1.198 
5.520 1.219 
5.540 1.262 
5.560 1.311 
5.580 1.340 
5.600 1.351 
5.620 1.372 
5.640 1.415 
5.660 1.464 
5.680 1.499 
5.700 1.522 
5.720 1.521 
5.740 1.501 
5.760 1.477 
5.780 1.444 
5.800 1.387 
5.820 1.309 
5.840 1.220 
5.860 1.115 
5.880 1.008 
5.900 0.910 
5.920 0.834 
5.940 0.767 
5.960 0.704 
5.980 0.654 
6.000 0.586 
6.020 0.514 
6.040 0.441 
6.060 0.411 
6.080 0.413 
6.100 0.409 
6.120 0.419 
6.140 0.420 
6.160 0.426 
6.180 0.399 
6.200 0.379 
6.220 0.391 
6.240 0.410 
6.260 0.418 
6.280 0.398 
6.300 0.408 
6.320 0.447 
6.340 0.495 
6.360 0.531 
6.380 0.567 
6.400 0.629 
6.420 0.702 
6.440 0.749 
6.460 0.798 
6.480 0.866 
6.500 0.965 
6.520 1.082 
6.540 1.211 
6.560 1.337 
6.580 1.387 
6.600 1.412 
6.620 1.431 
6.640 1.463 
6.660 1.496 
6.680 1.504 
6.700 1.522 
6.720 1.511 
6.740 1.482 
6.760 1.441 
6.780 1.394 
6.800 1.353 
6.820 1.342 
6.840 1.358 
6.860 1.376 
6.880 1.374 
6.900 1.348 
6.920 1.314 
6.940 1.268 
6.960 1.242 
6.980 1.237 
7.000 1.250 
7.020 1.254 
7.040 1.239 
7.060 1.218 
7.080 1.196 
7.100 1.191 
7.120 1.184 
7.140 1.171 
7.160 1.159 
7.180 1.154 
7.200 1.157 
7.220 1.159 
7.240 1.169 
7.260 1.164 
7.280 1.150 
7.300 1.140 
7.320 1.130 
7.340 1.124 
7.360 1.119 
7.380 1.110 
7.400 1.103 
7.420 1.103 
7.440 1.116 
7.460 1.121 
7.480 1.113 
7.500 1.109 
7.520 1.123 
7.540 1.147 
7.560 1.166 
7.580 1.180 
7.600 1.189 
7.620 1.226 
7.640 1.262 
7.660 1.284 
7.680 1.303 
7.700 1.339 
7.720 1.377 
7.740 1.421 
7.760 1.476 
7.780 1.518 
7.800 1.520 
7.820 1.485 
7.840 1.464 
7.860 1.437 
7.880 1.377 
7.900 1.300 
7.920 1.221 
7.940 1.139 
7.960 1.048 
7.980 0.961 
8.000 0.880 
8.020 0.796 
8.040 0.691 
8.060 0.600 
8.080 0.539 
8.100 0.504 
8.120 0.474 
8.140 0.434 
8.160 0.400 
8.180 0.382 
8.200 0.380 
8.220 0.386 
8.240 0.409 
8.260 0.430 
8.280 0.446 
8.300 0.462 
8.320 0.478 
8.340 0.482 
8.360 0.469 
8.380 0.473 
8.400 0.498 
8.420 0.515 
8.440 0.514 
8.460 0.524 
8.480 0.577 
8.500 0.644 
8.520 0.699 
8.540 0.733 
8.560 0.773 
8.580 0.834 
8.600 0.925 
8.620 1.040 
8.640 1.137 
8.660 1.208 
8.680 1.260 
8.700 1.319 
8.720 1.359 
8.740 1.369 
8.760 1.391 
8.780 1.437 
8.800 1.480 
8.820 1.501 
8.840 1.474 
8.860 1.435 
8.880 1.386 
8.900 1.339 
8.920 1.302 
8.940 1.278 
8.960 1.285 
8.980 1.294 
9.000 1.281 
9.020 1.246 
9.040 1.210 
9.060 1.184 
9.080 1.163 
9.100 1.165 
9.120 1.168 
9.140 1.158 
9.160 1.127 
9.180 1.104 
9.200 1.103 
9.220 1.103 
9.240 1.109 
9.260 1.104 
9.280 1.094 
9.300 1.080 
9.320 1.071 
9.340 1.081 
9.360 1.085 
9.380 1.089 
9.400 1.079 
9.420 1.056 
9.440 1.040 
9.460 1.017 
9.480 1.016 
9.500 1.021 
9.520 1.025 
9.540 1.032 
9.560 1.019 
9.580 1.000 
9.600 0.990 
9.620 1.000 
9.640 1.026 
9.660 1.043 
9.680 1.058 
9.700 1.085 
9.720 1.126 
9.740 1.173 
9.760 1.232 
9.780 1.293 
9.800 1.350 
9.820 1.415 
9.840 1.500 
9.860 1.566 
9.880 1.588 
9.900 1.564 
9.920 1.524 
9.940 1.474 
9.960 1.400 
9.980 1.307 
10.000 1.195 
10.020 1.100 
10.040 1.025 
10.060 0.947 
10.080 0.844 
10.100 0.741 
10.120 0.662 
10.140 0.605 
10.160 0.565 
10.180 0.520 
10.200 0.463 
10.220 0.393 
10.240 0.349 
10.260 0.328 
10.280 0.344 
10.300 0.384 
10.320 0.429 
10.340 0.425 
10.360 0.414 
10.380 0.386 
10.400 0.372 
10.420 0.363 
10.440 0.378 
10.460 0.406 
10.480 0.428 
10.500 0.465 
10.520 0.472 
10.540 0.495 
10.560 0.548 
10.580 0.639 
10.600 0.724 
10.620 0.759 
10.640 0.789 
10.660 0.864 
10.680 0.981 
10.700 1.117 
10.720 1.231 
10.740 1.308 
10.760 1.343 
10.780 1.320 
10.800 1.300 
10.820 1.321 
10.840 1.386 
10.860 1.441 
10.880 1.438 
10.900 1.396 
10.920 1.343 
10.940 1.316 
10.960 1.314 
10.980 1.308 
11.000 1.287 
11.020 1.273 
11.040 1.282 
11.060 1.277 
11.080 1.236 
11.100 1.200 
11.120 1.200 
11.140 1.205 
11.160 1.188 
11.180 1.177 
11.200 1.174 
11.220 1.160 
11.240 1.126 
11.260 1.105 
11.280 1.108 
11.300 1.108 
11.320 1.102 
11.340 1.079 
11.360 1.067 
11.380 1.064 
11.400 1.065 
11.420 1.061 
11.440 1.046 
11.460 1.035 
11.480 1.028 
11.500 1.032 
11.520 1.035 
11.540 1.040 
11.560 1.050 
11.580 1.056 
11.600 1.053 
11.620 1.049 
11.640 1.045 
11.660 1.051 
11.680 1.058 
11.700 1.063 
11.720 1.072 
11.740 1.086 
11.760 1.115 
11.780 1.143 
11.800 1.174 
11.820 1.213 
11.840 1.258 
11.860 1.297 
11.880 1.328 
11.900 1.354 
11.920 1.377 
11.940 1.406 
11.960 1.427 
11.980 1.435 
12.000 1.416 
12.020 1.372 
12.040 1.314 
12.060 1.240 
12.080 1.158 
12.100 1.076 
12.120 0.996 
12.140 0.916 
12.160 0.842 
12.180 0.768 
12.200 0.694 
12.220 0.621 
12.240 0.554 
12.260 0.489 
12.280 0.424 
12.300 0.379 
12.320 0.361 
12.340 0.348 
12.360 0.351 
12.380 0.363 
12.400 0.383 
12.420 0.388 
12.440 0.375 
12.460 0.383 
12.480 0.394 
12.500 0.401 
12.520 0.387 
12.540 0.382 
12.560 0.409 
12.580 0.444 
12.600 0.480 
12.620 0.512 
12.640 0.561 
12.660 0.620 
12.680 0.659 
12.700 0.668 
12.720 0.680 
12.740 0.744 
12.760 0.858 
12.780 0.991 
12.800 1.125 
12.820 1.224 
12.840 1.272 
12.860 1.272 
12.880 1.268 
12.900 1.280 
12.920 1.309 
12.940 1.365 
12.960 1.420 
12.980 1.456 
13.000 1.460 
13.020 1.428 
13.040 1.367 
13.060 1.307 
13.080 1.274 
13.100 1.267 
13.120 1.260 
13.140 1.258 
13.160 1.247 
13.180 1.225 
13.200 1.201 
13.220 1.186 
13.240 1.188 
13.260 1.175 
13.280 1.149 
13.300 1.127 
13.320 1.121 
13.340 1.115 
13.360 1.101 
13.380 1.084 
13.400 1.076 
13.420 1.081 
13.440 1.080 
13.460 1.078 
13.480 1.074 
13.500 1.072 
13.520 1.074 
13.540 1.059 
13.560 1.060 
13.580 1.060 
13.600 1.061 
13.620 1.064 
13.640 1.057 
13.660 1.045 
13.680 1.026 
13.700 1.021 
13.720 1.025 
13.740 1.043 
13.760 1.058 
13.780 1.073 
13.800 1.070 
13.820 1.085 
13.840 1.120 
13.860 1.147 
13.880 1.175 
13.900 1.203 
13.920 1.250 
13.940 1.295 
13.960 1.350 
13.980 1.420 
14.000 1.466 
14.020 1.470 
14.040 1.446 
14.060 1.423 
14.080 1.393 
14.100 1.353 
14.120 1.296 
14.140 1.227 
14.160 1.146 
14.180 1.055 
14.200 0.968 
14.220 0.877 
14.240 0.790 
14.260 0.689 
14.280 0.599 
14.300 0.536 
14.320 0.486 
14.340 0.445 
14.360 0.396 
14.380 0.361 
14.400 0.349 
14.420 0.356 
14.440 0.384 
14.460 0.398 
14.480 0.406 
14.500 0.411 
14.520 0.422 
14.540 0.436 
14.560 0.445 
14.580 0.466 
14.600 0.493 
14.620 0.511 
14.640 0.520 
14.660 0.525 
14.680 0.537 
14.700 0.553 
14.720 0.584 
14.740 0.638 
14.760 0.686 
14.780 0.712 
14.800 0.732 
14.820 0.784 
14.840 0.874 
14.860 0.994 
14.880 1.116 
14.900 1.216 
14.920 1.282 
14.940 1.324 
14.960 1.368 
14.980 1.394 
15.000 1.412 
15.020 1.422 
15.040 1.450 
15.060 1.486 
15.080 1.489 
15.100 1.456 
15.120 1.388 
15.140 1.325 
15.160 1.285 
15.180 1.269 
15.200 1.259 
15.220 1.241 
15.240 1.225 
15.260 1.204 
15.280 1.190 
15.300 1.173 
15.320 1.153 
15.340 1.134 
15.360 1.122 
15.380 1.122 
15.400 1.118 
15.420 1.113 
15.440 1.108 
15.460 1.110 
15.480 1.105 
15.500 1.095 
15.520 1.069 
15.540 1.021 
