# Supplementary material for: Pacing the phasing of leg and arm movements in breaststroke swimming to minimize intra-cyclic velocity fluctuations
Source: PLoS One. 2017 Oct 12;12(10):e0186160. doi: 10.1371/journal.pone.0186160 (PMC5638342; doi:10.1371/journal.pone.0186160)
Supplement: S1 Archive — (ZIP) [file pone.0186160.s003.zip › P11_90_veldata.txt]

% t vx 
0.000 -0.098 
0.020 0.229 
0.040 0.713 
0.060 0.951 
0.080 1.046 
0.100 1.055 
0.120 1.062 
0.140 1.055 
0.160 1.028 
0.180 1.012 
0.200 1.015 
0.220 1.035 
0.240 1.053 
0.260 1.055 
0.280 1.046 
0.300 1.031 
0.320 1.009 
0.340 0.999 
0.360 0.999 
0.380 1.011 
0.400 1.022 
0.420 1.030 
0.440 1.032 
0.460 1.045 
0.480 1.053 
0.500 1.057 
0.520 1.072 
0.540 1.098 
0.560 1.145 
0.580 1.190 
0.600 1.218 
0.620 1.243 
0.640 1.276 
0.660 1.316 
0.680 1.358 
0.700 1.385 
0.720 1.401 
0.740 1.401 
0.760 1.387 
0.780 1.353 
0.800 1.283 
0.820 1.199 
0.840 1.120 
0.860 1.048 
0.880 0.970 
0.900 0.890 
0.920 0.821 
0.940 0.750 
0.960 0.678 
0.980 0.619 
1.000 0.586 
1.020 0.562 
1.040 0.535 
1.060 0.494 
1.080 0.470 
1.100 0.466 
1.120 0.468 
1.140 0.475 
1.160 0.457 
1.180 0.445 
1.200 0.428 
1.220 0.410 
1.240 0.389 
1.260 0.365 
1.280 0.375 
1.300 0.407 
1.320 0.443 
1.340 0.478 
1.360 0.499 
1.380 0.492 
1.400 0.475 
1.420 0.458 
1.440 0.476 
1.460 0.516 
1.480 0.554 
1.500 0.587 
1.520 0.610 
1.540 0.636 
1.560 0.657 
1.580 0.687 
1.600 0.734 
1.620 0.808 
1.640 0.908 
1.660 1.025 
1.680 1.138 
1.700 1.215 
1.720 1.240 
1.740 1.234 
1.760 1.232 
1.780 1.257 
1.800 1.292 
1.820 1.314 
1.840 1.323 
1.860 1.319 
1.880 1.312 
1.900 1.294 
1.920 1.256 
1.940 1.217 
1.960 1.198 
1.980 1.205 
2.000 1.218 
2.020 1.197 
2.040 1.166 
2.060 1.150 
2.080 1.142 
2.100 1.129 
2.120 1.118 
2.140 1.115 
2.160 1.111 
2.180 1.105 
2.200 1.098 
2.220 1.090 
2.240 1.082 
2.260 1.064 
2.280 1.053 
2.300 1.037 
2.320 1.026 
2.340 1.017 
2.360 1.000 
2.380 0.994 
2.400 0.986 
2.420 0.980 
2.440 0.975 
2.460 0.965 
2.480 0.955 
2.500 0.946 
2.520 0.947 
2.540 0.948 
2.560 0.936 
2.580 0.935 
2.600 0.932 
2.620 0.945 
2.640 0.947 
2.660 0.953 
2.680 0.957 
2.700 0.950 
2.720 0.937 
2.740 0.929 
2.760 0.938 
2.780 0.952 
2.800 0.966 
2.820 0.971 
2.840 0.981 
2.860 0.998 
2.880 1.021 
2.900 1.054 
2.920 1.096 
2.940 1.137 
2.960 1.177 
2.980 1.226 
3.000 1.291 
3.020 1.355 
3.040 1.399 
3.060 1.429 
3.080 1.437 
3.100 1.413 
3.120 1.360 
3.140 1.284 
3.160 1.202 
3.180 1.111 
3.200 1.019 
3.220 0.927 
3.240 0.833 
3.260 0.748 
3.280 0.665 
3.300 0.598 
3.320 0.544 
3.340 0.509 
3.360 0.479 
3.380 0.448 
3.400 0.427 
3.420 0.410 
3.440 0.403 
3.460 0.407 
3.480 0.420 
3.500 0.426 
3.520 0.411 
3.540 0.392 
3.560 0.395 
3.580 0.403 
3.600 0.409 
3.620 0.418 
3.640 0.422 
3.660 0.441 
3.680 0.460 
3.700 0.467 
3.720 0.466 
3.740 0.460 
3.760 0.476 
3.780 0.485 
3.800 0.478 
3.820 0.480 
3.840 0.506 
3.860 0.550 
3.880 0.580 
3.900 0.600 
3.920 0.613 
3.940 0.632 
3.960 0.666 
3.980 0.725 
4.000 0.838 
4.020 0.991 
4.040 1.120 
4.060 1.171 
4.080 1.174 
4.100 1.193 
4.120 1.216 
4.140 1.231 
4.160 1.249 
4.180 1.287 
4.200 1.320 
4.220 1.310 
4.240 1.261 
4.260 1.210 
4.280 1.183 
4.300 1.173 
4.320 1.159 
4.340 1.144 
4.360 1.134 
4.380 1.116 
4.400 1.097 
4.420 1.080 
4.440 1.076 
4.460 1.053 
4.480 1.031 
4.500 1.023 
4.520 1.030 
4.540 1.030 
4.560 1.019 
4.580 1.010 
4.600 1.009 
4.620 1.000 
4.640 0.977 
4.660 0.970 
4.680 0.958 
4.700 0.952 
4.720 0.952 
4.740 0.955 
4.760 0.953 
4.780 0.938 
4.800 0.924 
4.820 0.921 
4.840 0.921 
4.860 0.917 
4.880 0.901 
4.900 0.885 
4.920 0.887 
4.940 0.897 
4.960 0.898 
4.980 0.898 
5.000 0.902 
5.020 0.908 
5.040 0.901 
5.060 0.897 
5.080 0.911 
5.100 0.927 
5.120 0.932 
5.140 0.938 
5.160 0.951 
5.180 0.964 
5.200 0.982 
5.220 0.999 
5.240 1.024 
5.260 1.037 
5.280 1.052 
5.300 1.091 
5.320 1.149 
5.340 1.232 
5.360 1.315 
5.380 1.390 
5.400 1.424 
5.420 1.406 
5.440 1.361 
5.460 1.322 
5.480 1.281 
5.500 1.216 
5.520 1.134 
5.540 1.041 
5.560 0.948 
5.580 0.855 
5.600 0.771 
5.620 0.693 
5.640 0.622 
5.660 0.580 
5.680 0.547 
5.700 0.523 
5.720 0.529 
5.740 0.489 
5.760 0.455 
5.780 0.439 
5.800 0.436 
5.820 0.418 
5.840 0.427 
5.860 0.439 
5.880 0.438 
5.900 0.406 
5.920 0.360 
5.940 0.347 
5.960 0.372 
5.980 0.405 
6.000 0.438 
6.020 0.461 
6.040 0.472 
6.060 0.488 
6.080 0.485 
6.100 0.476 
6.120 0.454 
6.140 0.446 
6.160 0.473 
6.180 0.511 
6.200 0.569 
6.220 0.643 
6.240 0.710 
6.260 0.748 
6.280 0.759 
6.300 0.778 
6.320 0.846 
6.340 0.959 
6.360 1.102 
6.380 1.210 
6.400 1.244 
6.420 1.232 
6.440 1.198 
6.460 1.207 
6.480 1.279 
6.500 1.365 
6.520 1.407 
6.540 1.386 
6.560 1.348 
6.580 1.323 
6.600 1.286 
6.620 1.249 
6.640 1.225 
6.660 1.226 
6.680 1.243 
6.700 1.238 
6.720 1.213 
6.740 1.176 
6.760 1.147 
6.780 1.134 
6.800 1.122 
6.820 1.118 
6.840 1.096 
6.860 1.084 
6.880 1.084 
6.900 1.097 
6.920 1.103 
6.940 1.095 
6.960 1.087 
6.980 1.075 
7.000 1.066 
7.020 1.052 
7.040 1.044 
7.060 1.037 
7.080 1.019 
7.100 1.006 
7.120 1.000 
7.140 0.998 
7.160 0.993 
7.180 0.979 
7.200 0.968 
7.220 0.960 
7.240 0.959 
7.260 0.960 
7.280 0.945 
7.300 0.937 
7.320 0.953 
7.340 0.970 
7.360 0.980 
7.380 0.969 
7.400 0.962 
7.420 0.955 
7.440 0.946 
7.460 0.961 
7.480 0.977 
7.500 1.002 
7.520 1.018 
7.540 1.038 
7.560 1.067 
7.580 1.099 
7.600 1.144 
7.620 1.191 
7.640 1.240 
7.660 1.297 
7.680 1.367 
7.700 1.424 
7.720 1.458 
7.740 1.466 
7.760 1.458 
7.780 1.414 
7.800 1.327 
7.820 1.239 
7.840 1.160 
7.860 1.077 
7.880 0.976 
7.900 0.877 
7.920 0.800 
7.940 0.737 
7.960 0.689 
7.980 0.645 
8.000 0.604 
8.020 0.560 
8.040 0.520 
8.060 0.487 
8.080 0.463 
8.100 0.447 
8.120 0.449 
8.140 0.459 
8.160 0.473 
8.180 0.471 
8.200 0.442 
8.220 0.411 
8.240 0.385 
8.260 0.370 
8.280 0.373 
8.300 0.392 
8.320 0.424 
8.340 0.456 
8.360 0.471 
8.380 0.479 
8.400 0.481 
8.420 0.478 
8.440 0.476 
8.460 0.472 
8.480 0.491 
8.500 0.540 
8.520 0.596 
8.540 0.644 
8.560 0.668 
8.580 0.690 
8.600 0.727 
8.620 0.793 
8.640 0.884 
8.660 0.997 
8.680 1.103 
8.700 1.178 
8.720 1.219 
8.740 1.224 
8.760 1.213 
8.780 1.222 
8.800 1.269 
8.820 1.330 
8.840 1.363 
8.860 1.352 
8.880 1.320 
8.900 1.276 
8.920 1.248 
8.940 1.234 
8.960 1.223 
8.980 1.205 
9.000 1.190 
9.020 1.183 
9.040 1.160 
9.060 1.130 
9.080 1.102 
9.100 1.085 
9.120 1.077 
9.140 1.056 
9.160 1.041 
9.180 1.029 
9.200 1.022 
9.220 1.022 
9.240 1.030 
9.260 1.039 
9.280 1.026 
9.300 0.997 
9.320 0.968 
9.340 0.975 
9.360 0.987 
9.380 1.003 
9.400 1.000 
9.420 0.976 
9.440 0.966 
9.460 0.962 
9.480 0.977 
9.500 0.972 
9.520 0.956 
9.540 0.957 
9.560 0.964 
9.580 0.980 
9.600 0.981 
9.620 0.971 
9.640 0.975 
9.660 0.977 
9.680 0.985 
9.700 0.999 
9.720 1.011 
9.740 1.035 
9.760 1.063 
9.780 1.106 
9.800 1.164 
9.820 1.233 
9.840 1.308 
9.860 1.365 
9.880 1.406 
9.900 1.433 
9.920 1.446 
9.940 1.429 
9.960 1.377 
9.980 1.315 
10.000 1.268 
10.020 1.201 
10.040 1.096 
10.060 0.978 
10.080 0.877 
10.100 0.803 
10.120 0.725 
10.140 0.664 
10.160 0.623 
10.180 0.590 
10.200 0.548 
10.220 0.499 
10.240 0.459 
10.260 0.443 
10.280 0.437 
10.300 0.419 
10.320 0.413 
10.340 0.417 
10.360 0.433 
10.380 0.447 
10.400 0.450 
10.420 0.454 
10.440 0.441 
10.460 0.433 
10.480 0.439 
10.500 0.446 
10.520 0.455 
10.540 0.474 
10.560 0.517 
10.580 0.555 
10.600 0.572 
10.620 0.560 
10.640 0.542 
10.660 0.538 
10.680 0.558 
10.700 0.592 
10.720 0.632 
10.740 0.671 
10.760 0.690 
10.780 0.680 
10.800 0.669 
10.820 0.703 
10.840 0.778 
10.860 0.878 
10.880 0.977 
10.900 1.069 
10.920 1.140 
10.940 1.213 
10.960 1.281 
10.980 1.317 
11.000 1.319 
11.020 1.309 
11.040 1.326 
11.060 1.349 
11.080 1.380 
11.100 1.393 
11.120 1.361 
11.140 1.307 
11.160 1.253 
11.180 1.237 
11.200 1.224 
11.220 1.189 
11.240 1.180 
11.260 1.156 
11.280 1.130 
11.300 1.110 
11.320 1.096 
11.340 1.078 
11.360 1.055 
11.380 1.044 
11.400 1.045 
11.420 1.037 
11.440 1.023 
11.460 1.006 
11.480 0.999 
11.500 0.990 
11.520 0.975 
11.540 0.962 
11.560 0.952 
11.580 0.944 
11.600 0.940 
11.620 0.943 
11.640 0.945 
11.660 0.958 
11.680 0.977 
11.700 0.995 
11.720 0.995 
11.740 0.987 
11.760 0.998 
11.780 1.003 
11.800 1.008 
11.820 1.007 
11.840 1.018 
11.860 1.039 
11.880 1.060 
11.900 1.091 
11.920 1.126 
11.940 1.163 
11.960 1.187 
11.980 1.224 
12.000 1.280 
12.020 1.343 
12.040 1.386 
12.060 1.398 
12.080 1.389 
12.100 1.356 
12.120 1.315 
12.140 1.251 
12.160 1.165 
12.180 1.068 
12.200 0.984 
12.220 0.921 
12.240 0.852 
12.260 0.792 
12.280 0.740 
12.300 0.696 
12.320 0.649 
12.340 0.596 
12.360 0.547 
12.380 0.513 
12.400 0.485 
12.420 0.465 
12.440 0.456 
12.460 0.448 
12.480 0.450 
12.500 0.456 
12.520 0.464 
12.540 0.461 
12.560 0.433 
12.580 0.408 
12.600 0.394 
12.620 0.389 
12.640 0.390 
12.660 0.400 
12.680 0.420 
12.700 0.432 
12.720 0.443 
12.740 0.449 
12.760 0.449 
12.780 0.451 
12.800 0.457 
12.820 0.490 
12.840 0.551 
12.860 0.622 
12.880 0.680 
12.900 0.715 
12.920 0.740 
12.940 0.785 
12.960 0.869 
12.980 1.004 
13.000 1.146 
13.020 1.226 
13.040 1.240 
13.060 1.218 
13.080 1.203 
13.100 1.222 
13.120 1.275 
13.140 1.334 
13.160 1.358 
13.180 1.347 
13.200 1.324 
13.220 1.297 
13.240 1.261 
13.260 1.223 
13.280 1.196 
13.300 1.181 
13.320 1.170 
13.340 1.161 
13.360 1.158 
13.380 1.149 
13.400 1.128 
13.420 1.103 
13.440 1.073 
13.460 1.053 
13.480 1.038 
13.500 1.028 
13.520 1.028 
13.540 1.011 
13.560 0.997 
13.580 0.987 
13.600 0.992 
13.620 0.992 
13.640 0.986 
13.660 0.973 
13.680 0.971 
13.700 0.967 
13.720 0.958 
13.740 0.957 
13.760 0.951 
13.780 0.957 
13.800 0.954 
13.820 0.956 
13.840 0.954 
13.860 0.958 
13.880 0.958 
13.900 0.959 
13.920 0.961 
13.940 0.976 
13.960 0.997 
13.980 1.013 
14.000 1.026 
14.020 1.031 
14.040 1.047 
14.060 1.068 
14.080 1.097 
14.100 1.126 
14.120 1.158 
14.140 1.194 
14.160 1.232 
14.180 1.286 
14.200 1.344 
14.220 1.393 
14.240 1.423 
14.260 1.439 
14.280 1.436 
14.300 1.405 
14.320 1.348 
14.340 1.278 
14.360 1.210 
14.380 1.127 
14.400 1.033 
14.420 0.935 
14.440 0.841 
14.460 0.756 
14.480 0.665 
14.500 0.584 
14.520 0.536 
14.540 0.512 
14.560 0.489 
14.580 0.459 
14.600 0.425 
14.620 0.411 
14.640 0.415 
14.660 0.416 
14.680 0.429 
14.700 0.439 
14.720 0.450 
14.740 0.452 
14.760 0.433 
14.780 0.418 
14.800 0.400 
14.820 0.393 
14.840 0.411 
14.860 0.434 
14.880 0.453 
14.900 0.473 
14.920 0.497 
14.940 0.514 
14.960 0.499 
14.980 0.473 
15.000 0.468 
15.020 0.481 
15.040 0.494 
15.060 0.514 
15.080 0.552 
15.100 0.592 
15.120 0.626 
15.140 0.642 
15.160 0.654 
15.180 0.670 
15.200 0.698 
15.220 0.748 
15.240 0.824 
15.260 0.926 
15.280 1.043 
15.300 1.131 
15.320 1.185 
15.340 1.209 
15.360 1.217 
15.380 1.245 
15.400 1.301 
15.420 1.378 
15.440 1.411 
15.460 1.374 
15.480 1.303 
15.500 1.245 
15.520 1.214 
15.540 1.203 
15.560 1.197 
15.580 1.176 
15.600 1.161 
15.620 1.141 
15.640 1.126 
15.660 1.110 
15.680 1.102 
15.700 1.096 
15.720 1.084 
15.740 1.071 
15.760 1.061 
15.780 1.054 
15.800 1.044 
15.820 1.047 
15.840 1.040 
15.860 1.037 
15.880 1.028 
15.900 1.009 
15.920 0.991 
15.940 0.978 
15.960 0.977 
15.980 0.977 
16.000 0.982 
16.020 0.981 
16.040 0.957 
16.060 0.918 
16.080 0.913 
16.100 0.934 
16.120 0.949 
16.140 0.948 
16.160 0.958 
16.180 0.981 
16.200 0.984 
16.220 0.976 
16.240 0.980 
16.260 0.987 
16.280 0.994 
16.300 1.008 
16.320 1.026 
16.340 1.040 
16.360 1.057 
16.380 1.081 
16.400 1.118 
16.420 1.143 
16.440 1.192 
16.460 1.263 
16.480 1.323 
16.500 1.377 
16.520 1.414 
16.540 1.458 
16.560 1.483 
16.580 1.463 
16.600 1.382 
