# Supplementary material for: Pacing the phasing of leg and arm movements in breaststroke swimming to minimize intra-cyclic velocity fluctuations
Source: PLoS One. 2017 Oct 12;12(10):e0186160. doi: 10.1371/journal.pone.0186160 (PMC5638342; doi:10.1371/journal.pone.0186160)
Supplement: S1 Archive — (ZIP) [file pone.0186160.s003.zip › P11_135_veldata.txt]

% t vx 
0.000 0.346 
0.020 0.533 
0.040 0.907 
0.060 1.170 
0.080 1.255 
0.100 1.242 
0.120 1.222 
0.140 1.225 
0.160 1.210 
0.180 1.208 
0.200 1.190 
0.220 1.176 
0.240 1.164 
0.260 1.146 
0.280 1.142 
0.300 1.139 
0.320 1.135 
0.340 1.124 
0.360 1.113 
0.380 1.095 
0.400 1.092 
0.420 1.083 
0.440 1.082 
0.460 1.059 
0.480 1.042 
0.500 1.044 
0.520 1.025 
0.540 1.009 
0.560 0.991 
0.580 0.990 
0.600 0.980 
0.620 0.966 
0.640 0.966 
0.660 0.962 
0.680 0.961 
0.700 0.960 
0.720 0.971 
0.740 0.990 
0.760 1.006 
0.780 1.000 
0.800 0.990 
0.820 0.988 
0.840 0.996 
0.860 0.996 
0.880 0.995 
0.900 1.022 
0.920 1.037 
0.940 1.047 
0.960 1.054 
0.980 1.084 
1.000 1.126 
1.020 1.159 
1.040 1.194 
1.060 1.242 
1.080 1.310 
1.100 1.370 
1.120 1.409 
1.140 1.421 
1.160 1.420 
1.180 1.415 
1.200 1.406 
1.220 1.374 
1.240 1.307 
1.260 1.228 
1.280 1.137 
1.300 1.051 
1.320 0.963 
1.340 0.874 
1.360 0.800 
1.380 0.729 
1.400 0.682 
1.420 0.636 
1.440 0.577 
1.460 0.520 
1.480 0.483 
1.500 0.466 
1.520 0.453 
1.540 0.436 
1.560 0.420 
1.580 0.415 
1.600 0.412 
1.620 0.407 
1.640 0.407 
1.660 0.400 
1.680 0.395 
1.700 0.387 
1.720 0.387 
1.740 0.411 
1.760 0.433 
1.780 0.457 
1.800 0.489 
1.820 0.537 
1.840 0.585 
1.860 0.623 
1.880 0.667 
1.900 0.716 
1.920 0.752 
1.940 0.792 
1.960 0.860 
1.980 0.951 
2.000 1.051 
2.020 1.147 
2.040 1.222 
2.060 1.259 
2.080 1.264 
2.100 1.276 
2.120 1.315 
2.140 1.355 
2.160 1.375 
2.180 1.366 
2.200 1.332 
2.220 1.289 
2.240 1.270 
2.260 1.270 
2.280 1.270 
2.300 1.259 
2.320 1.248 
2.340 1.236 
2.360 1.207 
2.380 1.185 
2.400 1.183 
2.420 1.177 
2.440 1.155 
2.460 1.132 
2.480 1.127 
2.500 1.126 
2.520 1.106 
2.540 1.089 
2.560 1.081 
2.580 1.078 
2.600 1.070 
2.620 1.057 
2.640 1.053 
2.660 1.048 
2.680 1.031 
2.700 1.017 
2.720 1.003 
2.740 1.007 
2.760 1.009 
2.780 1.009 
2.800 1.004 
2.820 0.999 
2.840 0.989 
2.860 0.981 
2.880 0.984 
2.900 0.985 
2.920 0.987 
2.940 0.986 
2.960 1.003 
2.980 1.015 
3.000 1.027 
3.020 1.033 
3.040 1.038 
3.060 1.046 
3.080 1.046 
3.100 1.059 
3.120 1.080 
3.140 1.109 
3.160 1.138 
3.180 1.166 
3.200 1.208 
3.220 1.267 
3.240 1.340 
3.260 1.416 
3.280 1.470 
3.300 1.486 
3.320 1.470 
3.340 1.438 
3.360 1.398 
3.380 1.339 
3.400 1.259 
3.420 1.174 
3.440 1.083 
3.460 0.997 
3.480 0.921 
3.500 0.848 
3.520 0.774 
3.540 0.697 
3.560 0.636 
3.580 0.581 
3.600 0.534 
3.620 0.496 
3.640 0.458 
3.660 0.430 
3.680 0.413 
3.700 0.415 
3.720 0.425 
3.740 0.432 
3.760 0.436 
3.780 0.413 
3.800 0.373 
3.820 0.357 
3.840 0.378 
3.860 0.415 
3.880 0.453 
3.900 0.482 
3.920 0.505 
3.940 0.510 
3.960 0.507 
3.980 0.502 
4.000 0.486 
4.020 0.488 
4.040 0.525 
4.060 0.596 
4.080 0.650 
4.100 0.674 
4.120 0.695 
4.140 0.749 
4.160 0.841 
4.180 0.954 
4.200 1.060 
4.220 1.141 
4.240 1.191 
4.260 1.227 
4.280 1.254 
4.300 1.257 
4.320 1.268 
4.340 1.300 
4.360 1.348 
4.380 1.372 
4.400 1.351 
4.420 1.313 
4.440 1.274 
4.460 1.255 
4.480 1.241 
4.500 1.213 
4.520 1.189 
4.540 1.180 
4.560 1.163 
4.580 1.141 
4.600 1.102 
4.620 1.081 
4.640 1.057 
4.660 1.039 
4.680 1.022 
4.700 0.991 
4.720 1.001 
4.740 1.007 
4.760 1.021 
4.780 1.020 
4.800 1.014 
4.820 1.022 
4.840 1.013 
4.860 1.011 
4.880 1.009 
4.900 1.008 
4.920 1.021 
4.940 1.017 
4.960 1.016 
4.980 1.009 
5.000 0.993 
5.020 0.995 
5.040 0.991 
5.060 0.995 
5.080 0.989 
5.100 0.984 
5.120 0.983 
5.140 0.980 
5.160 0.998 
5.180 1.007 
5.200 1.013 
5.220 1.015 
5.240 1.018 
5.260 1.031 
5.280 1.049 
5.300 1.082 
5.320 1.107 
5.340 1.118 
5.360 1.151 
5.380 1.212 
5.400 1.292 
5.420 1.461 
5.440 1.484 
5.460 1.492 
5.480 1.488 
5.500 1.482 
5.520 1.480 
5.540 1.453 
5.560 1.385 
5.580 1.306 
5.600 1.215 
5.620 1.117 
5.640 1.019 
5.660 0.936 
5.680 0.866 
5.700 0.777 
5.720 0.697 
5.740 0.661 
5.760 0.636 
5.780 0.596 
5.800 0.536 
5.820 0.489 
5.840 0.469 
5.860 0.463 
5.880 0.464 
5.900 0.464 
5.920 0.470 
5.940 0.470 
5.960 0.459 
5.980 0.428 
6.000 0.408 
6.020 0.407 
6.040 0.430 
6.060 0.471 
6.080 0.490 
6.100 0.499 
6.120 0.505 
6.140 0.529 
6.160 0.554 
6.180 0.587 
6.200 0.658 
6.220 0.756 
6.240 0.835 
6.260 0.867 
6.280 0.884 
6.300 0.929 
6.320 1.019 
6.340 1.129 
6.360 1.234 
6.380 1.297 
6.400 1.299 
6.420 1.260 
6.440 1.246 
6.460 1.293 
6.480 1.349 
6.500 1.366 
6.520 1.348 
6.540 1.330 
6.560 1.315 
6.580 1.294 
6.600 1.264 
6.620 1.243 
6.640 1.245 
6.660 1.250 
6.680 1.236 
6.700 1.206 
6.720 1.188 
6.740 1.181 
6.760 1.180 
6.780 1.171 
6.800 1.161 
6.820 1.152 
6.840 1.126 
6.860 1.107 
6.880 1.088 
6.900 1.081 
6.920 1.089 
6.940 1.092 
6.960 1.085 
6.980 1.064 
7.000 1.048 
7.020 1.037 
7.040 1.036 
7.060 1.027 
7.080 1.020 
7.100 1.019 
7.120 1.006 
7.140 1.010 
7.160 1.020 
7.180 1.030 
7.200 1.015 
7.220 0.995 
7.240 0.987 
7.260 0.997 
7.280 0.998 
7.300 1.009 
7.320 1.023 
7.340 1.022 
7.360 1.019 
7.380 1.017 
7.400 1.044 
7.420 1.071 
7.440 1.100 
7.460 1.117 
7.480 1.125 
7.500 1.149 
7.520 1.190 
7.540 1.238 
7.560 1.274 
7.580 1.315 
7.600 1.371 
7.620 1.434 
7.640 1.479 
7.660 1.500 
7.680 1.506 
7.700 1.490 
7.720 1.448 
7.740 1.379 
7.760 1.304 
7.780 1.215 
7.800 1.125 
7.820 1.028 
7.840 0.932 
7.860 0.844 
7.880 0.764 
7.900 0.707 
7.920 0.657 
7.940 0.612 
7.960 0.573 
7.980 0.540 
8.000 0.518 
8.020 0.500 
8.040 0.496 
8.060 0.502 
8.080 0.502 
8.100 0.495 
8.120 0.489 
8.140 0.472 
8.160 0.450 
8.180 0.442 
8.200 0.445 
8.220 0.449 
8.240 0.451 
8.260 0.474 
8.280 0.495 
8.300 0.508 
8.320 0.514 
8.340 0.516 
8.360 0.504 
8.380 0.497 
8.400 0.523 
8.420 0.584 
8.440 0.651 
8.460 0.696 
8.480 0.730 
8.500 0.770 
8.520 0.817 
8.540 0.883 
8.560 0.977 
8.580 1.089 
8.600 1.188 
8.620 1.251 
8.640 1.290 
8.660 1.284 
8.680 1.274 
8.700 1.305 
8.720 1.370 
8.740 1.405 
8.760 1.380 
8.780 1.354 
8.800 1.329 
8.820 1.293 
8.840 1.253 
8.860 1.225 
8.880 1.230 
8.900 1.233 
8.920 1.209 
8.940 1.179 
8.960 1.164 
8.980 1.156 
9.000 1.134 
9.020 1.103 
9.040 1.088 
9.060 1.077 
9.080 1.059 
9.100 1.064 
9.120 1.066 
9.140 1.065 
9.160 1.049 
9.180 1.033 
9.200 1.017 
9.220 1.003 
9.240 1.011 
9.260 1.017 
9.280 1.025 
9.300 1.016 
9.320 1.013 
9.340 1.014 
9.360 1.022 
9.380 1.015 
9.400 0.985 
9.420 0.959 
9.440 0.951 
9.460 0.963 
9.480 0.977 
9.500 0.981 
9.520 0.972 
9.540 0.964 
9.560 0.964 
9.580 0.965 
9.600 0.955 
9.620 0.950 
9.640 0.957 
9.660 0.976 
9.680 0.980 
9.700 0.980 
9.720 0.999 
9.740 1.026 
9.760 1.058 
9.780 1.058 
9.800 1.084 
9.820 1.143 
9.840 1.202 
9.860 1.270 
9.880 1.341 
9.900 1.418 
9.920 1.450 
9.940 1.434 
9.960 1.402 
9.980 1.362 
10.000 1.316 
10.020 1.248 
10.040 1.172 
10.060 1.079 
10.080 0.970 
10.100 0.870 
10.120 0.782 
10.140 0.716 
10.160 0.652 
10.180 0.590 
10.200 0.552 
10.220 0.535 
10.240 0.500 
10.260 0.452 
10.280 0.407 
10.300 0.406 
10.320 0.428 
10.340 0.446 
10.360 0.461 
10.380 0.451 
10.400 0.438 
10.420 0.405 
10.440 0.381 
10.460 0.365 
10.480 0.370 
10.500 0.405 
10.520 0.449 
10.540 0.502 
10.560 0.533 
10.580 0.540 
10.600 0.531 
10.620 0.533 
10.640 0.550 
10.660 0.574 
10.680 0.602 
10.700 0.625 
10.720 0.647 
10.740 0.692 
10.760 0.778 
10.780 0.914 
10.800 1.053 
10.820 1.153 
10.840 1.210 
10.860 1.251 
10.880 1.286 
10.900 1.173 
10.920 1.225 
10.940 1.294 
10.960 1.335 
10.980 1.321 
11.000 1.283 
11.020 1.241 
11.040 1.211 
11.060 1.198 
11.080 1.183 
11.100 1.160 
11.120 1.164 
11.140 1.163 
11.160 1.160 
11.180 1.149 
11.200 1.136 
11.220 1.128 
11.240 1.108 
11.260 1.096 
11.280 1.079 
11.300 1.064 
11.320 1.065 
11.340 1.066 
11.360 1.063 
11.380 1.051 
11.400 1.038 
11.420 1.034 
11.440 1.014 
11.460 1.006 
11.480 0.998 
11.500 0.998 
11.520 0.995 
11.540 0.976 
11.560 0.962 
11.580 0.950 
11.600 0.944 
11.620 0.932 
11.640 0.925 
11.660 0.937 
11.680 0.961 
11.700 0.974 
11.720 0.964 
11.740 0.962 
11.760 0.964 
11.780 0.973 
11.800 0.974 
11.820 0.964 
11.840 0.975 
11.860 0.987 
11.880 1.008 
11.900 1.026 
11.920 1.051 
11.940 1.087 
11.960 1.126 
11.980 1.166 
12.000 1.212 
12.020 1.280 
12.040 1.350 
12.060 1.416 
12.080 1.471 
12.100 1.489 
12.120 1.472 
12.140 1.423 
12.160 1.359 
12.180 1.274 
12.200 1.172 
12.220 1.076 
12.240 0.997 
12.260 0.926 
12.280 0.848 
12.300 0.766 
12.320 0.689 
12.340 0.633 
12.360 0.579 
12.380 0.526 
12.400 0.486 
12.420 0.460 
12.440 0.448 
12.460 0.444 
12.480 0.443 
12.500 0.443 
12.520 0.446 
12.540 0.457 
12.560 0.471 
12.580 0.470 
12.600 0.454 
12.620 0.436 
12.640 0.426 
12.660 0.432 
12.680 0.443 
12.700 0.463 
12.720 0.495 
12.740 0.532 
12.760 0.541 
12.780 0.522 
12.800 0.495 
12.820 0.487 
12.840 0.502 
12.860 0.522 
12.880 0.567 
12.900 0.639 
12.920 0.715 
12.940 0.753 
12.960 0.765 
12.980 0.802 
13.000 0.882 
13.020 0.988 
13.040 1.096 
13.060 1.186 
13.080 1.233 
13.100 1.237 
13.120 1.205 
13.140 1.185 
13.160 1.216 
13.180 1.273 
13.200 1.314 
13.220 1.304 
13.240 1.277 
13.260 1.253 
13.280 1.230 
13.300 1.202 
13.320 1.183 
13.340 1.170 
13.360 1.170 
13.380 1.169 
13.400 1.156 
13.420 1.132 
13.440 1.114 
13.460 1.104 
13.480 1.085 
13.500 1.070 
13.520 1.055 
13.540 1.055 
13.560 1.050 
13.580 1.043 
13.600 1.046 
13.620 1.045 
13.640 1.037 
13.660 1.022 
13.680 0.999 
13.700 0.986 
13.720 0.980 
13.740 0.976 
13.760 0.982 
13.780 0.981 
13.800 0.978 
13.820 0.970 
13.840 0.962 
13.860 0.957 
13.880 0.950 
13.900 0.935 
13.920 0.927 
13.940 0.935 
13.960 0.949 
13.980 0.966 
14.000 0.962 
14.020 0.967 
14.040 0.967 
14.060 0.978 
14.080 0.984 
14.100 0.988 
14.120 0.999 
14.140 1.012 
14.160 1.034 
14.180 1.048 
14.200 1.069 
14.220 1.083 
14.240 1.112 
14.260 1.152 
14.280 1.205 
14.300 1.263 
14.320 1.319 
14.340 1.369 
14.360 1.398 
14.380 1.402 
14.400 1.383 
14.420 1.340 
14.440 1.280 
14.460 1.208 
14.480 1.125 
14.500 1.052 
14.520 0.977 
14.540 0.898 
14.560 0.813 
14.580 0.727 
14.600 0.655 
14.620 0.585 
14.640 0.535 
14.660 0.507 
14.680 0.468 
14.700 0.436 
14.720 0.415 
14.740 0.416 
14.760 0.429 
14.780 0.421 
14.800 0.427 
14.820 0.431 
14.840 0.425 
14.860 0.421 
14.880 0.401 
14.900 0.407 
14.920 0.419 
14.940 0.433 
14.960 0.465 
14.980 0.482 
15.000 0.489 
15.020 0.485 
15.040 0.479 
15.060 0.474 
15.080 0.472 
15.100 0.486 
15.120 0.514 
15.140 0.532 
15.160 0.548 
15.180 0.581 
15.200 0.623 
15.220 0.665 
15.240 0.722 
15.260 0.804 
15.280 0.905 
15.300 1.014 
15.320 1.093 
15.340 1.143 
15.360 1.189 
15.380 1.232 
15.400 1.252 
15.420 1.254 
15.440 1.279 
15.460 1.318 
15.480 1.328 
15.500 1.305 
15.520 1.278 
15.540 1.256 
15.560 1.240 
15.580 1.217 
15.600 1.203 
15.620 1.199 
15.640 1.186 
15.660 1.167 
15.680 1.126 
15.700 1.103 
15.720 1.091 
15.740 1.075 
15.760 1.066 
15.780 1.051 
15.800 1.044 
15.820 1.040 
15.840 1.030 
15.860 1.018 
15.880 1.011 
15.900 1.012 
15.920 1.006 
15.940 0.997 
15.960 0.991 
15.980 0.990 
16.000 0.991 
16.020 0.995 
16.040 1.002 
16.060 1.011 
16.080 1.018 
16.100 1.017 
16.120 1.005 
16.140 0.995 
16.160 1.005 
16.180 1.012 
16.200 1.011 
16.220 1.003 
16.240 1.001 
16.260 1.018 
16.280 1.030 
16.300 1.039 
16.320 1.040 
16.340 1.019 
16.360 0.950 
16.380 0.896 
