# Supplementary material for: Pacing the phasing of leg and arm movements in breaststroke swimming to minimize intra-cyclic velocity fluctuations
Source: PLoS One. 2017 Oct 12;12(10):e0186160. doi: 10.1371/journal.pone.0186160 (PMC5638342; doi:10.1371/journal.pone.0186160)
Supplement: S1 Archive — (ZIP) [file pone.0186160.s003.zip › P11_180_veldata.txt]

% t vx 
0.000 0.724 
0.020 1.028 
0.040 1.319 
0.060 1.321 
0.080 1.350 
0.100 1.359 
0.120 1.336 
0.140 1.299 
0.160 1.267 
0.180 1.262 
0.200 1.270 
0.220 1.266 
0.240 1.237 
0.260 1.195 
0.280 1.184 
0.300 1.172 
0.320 1.175 
0.340 1.165 
0.360 1.150 
0.380 1.130 
0.400 1.112 
0.420 1.106 
0.440 1.109 
0.460 1.112 
0.480 1.096 
0.500 1.087 
0.520 1.078 
0.540 1.084 
0.560 1.077 
0.580 1.073 
0.600 1.064 
0.620 1.053 
0.640 1.039 
0.660 1.027 
0.680 1.035 
0.700 1.035 
0.720 1.031 
0.740 1.010 
0.760 0.994 
0.780 0.999 
0.800 1.000 
0.820 0.992 
0.840 0.986 
0.860 0.986 
0.880 0.990 
0.900 0.990 
0.920 0.988 
0.940 1.008 
0.960 1.018 
0.980 1.034 
1.000 1.047 
1.020 1.061 
1.040 1.072 
1.060 1.077 
1.080 1.103 
1.100 1.144 
1.120 1.196 
1.140 1.252 
1.160 1.311 
1.180 1.361 
1.200 1.389 
1.220 1.400 
1.240 1.416 
1.260 1.435 
1.280 1.446 
1.300 1.429 
1.320 1.382 
1.340 1.311 
1.360 1.220 
1.380 1.126 
1.400 1.029 
1.420 0.943 
1.440 0.882 
1.460 0.831 
1.480 0.771 
1.500 0.698 
1.520 0.636 
1.540 0.577 
1.560 0.526 
1.580 0.474 
1.600 0.439 
1.620 0.411 
1.640 0.384 
1.660 0.378 
1.680 0.377 
1.700 0.392 
1.720 0.393 
1.740 0.389 
1.760 0.393 
1.780 0.389 
1.800 0.401 
1.820 0.404 
1.840 0.407 
1.860 0.424 
1.880 0.453 
1.900 0.496 
1.920 0.534 
1.940 0.600 
1.960 0.695 
1.980 0.765 
2.000 0.781 
2.020 0.794 
2.040 0.865 
2.060 0.989 
2.080 1.110 
2.100 1.197 
2.120 1.244 
2.140 1.257 
2.160 1.255 
2.180 1.271 
2.200 1.329 
2.220 1.393 
2.240 1.416 
2.260 1.396 
2.280 1.364 
2.300 1.346 
2.320 1.330 
2.340 1.298 
2.360 1.261 
2.380 1.236 
2.400 1.223 
2.420 1.220 
2.440 1.217 
2.460 1.217 
2.480 1.208 
2.500 1.186 
2.520 1.163 
2.540 1.152 
2.560 1.153 
2.580 1.148 
2.600 1.132 
2.620 1.116 
2.640 1.111 
2.660 1.107 
2.680 1.098 
2.700 1.087 
2.720 1.077 
2.740 1.072 
2.760 1.073 
2.780 1.066 
2.800 1.057 
2.820 1.042 
2.840 1.033 
2.860 1.024 
2.880 1.020 
2.900 1.037 
2.920 1.042 
2.940 1.041 
2.960 1.036 
2.980 1.025 
3.000 1.016 
3.020 1.000 
3.040 1.000 
3.060 1.000 
3.080 1.002 
3.100 1.004 
3.120 1.012 
3.140 1.023 
3.160 1.027 
3.180 1.046 
3.200 1.066 
3.220 1.085 
3.240 1.106 
3.260 1.135 
3.280 1.166 
3.300 1.196 
3.320 1.237 
3.340 1.300 
3.360 1.355 
3.380 1.391 
3.400 1.417 
3.420 1.426 
3.440 1.424 
3.460 1.423 
3.480 1.412 
3.500 1.365 
3.520 1.284 
3.540 1.203 
3.560 1.127 
3.580 1.031 
3.600 0.924 
3.620 0.824 
3.640 0.737 
3.660 0.652 
3.680 0.580 
3.700 0.538 
3.720 0.513 
3.740 0.487 
3.760 0.464 
3.780 0.429 
3.800 0.402 
3.820 0.389 
3.840 0.393 
3.860 0.391 
3.880 0.359 
3.900 0.333 
3.920 0.331 
3.940 0.370 
3.960 0.418 
3.980 0.455 
4.000 0.479 
4.020 0.485 
4.040 0.472 
4.060 0.465 
4.080 0.485 
4.100 0.534 
4.120 0.585 
4.140 0.629 
4.160 0.668 
4.180 0.707 
4.200 0.756 
4.220 0.832 
4.240 0.927 
4.260 1.033 
4.280 1.132 
4.300 1.175 
4.320 1.212 
4.340 1.261 
4.360 1.304 
4.380 1.331 
4.400 1.336 
4.420 1.365 
4.440 1.399 
4.460 1.417 
4.480 1.415 
4.500 1.383 
4.520 1.338 
4.540 1.289 
4.560 1.247 
4.580 1.233 
4.600 1.238 
4.620 1.215 
4.640 1.182 
4.660 1.157 
4.680 1.148 
4.700 1.149 
4.720 1.137 
4.740 1.142 
4.760 1.127 
4.780 1.115 
4.800 1.100 
4.820 1.076 
4.840 1.060 
4.860 1.040 
4.880 1.048 
4.900 1.060 
4.920 1.076 
4.940 1.070 
4.960 1.074 
4.980 1.079 
5.000 1.068 
5.020 1.062 
5.040 1.050 
5.060 1.065 
5.080 1.060 
5.100 1.035 
5.120 1.030 
5.140 1.034 
5.160 1.061 
5.180 1.067 
5.200 1.040 
5.220 1.044 
5.240 1.044 
5.260 1.037 
5.280 1.031 
5.300 1.021 
5.320 0.653 
5.340 0.984 
5.360 1.130 
5.380 1.147 
5.400 1.155 
5.420 1.185 
5.440 1.231 
5.460 1.291 
5.480 1.329 
5.500 1.355 
5.520 1.379 
5.540 1.429 
5.560 1.486 
5.580 1.528 
5.600 1.536 
5.620 1.506 
5.640 1.462 
5.660 1.417 
5.680 1.363 
5.700 1.302 
5.720 1.227 
5.740 1.155 
5.760 1.089 
5.780 1.023 
5.800 0.949 
5.820 0.859 
5.840 0.778 
5.860 0.707 
5.880 0.640 
5.900 0.582 
5.920 0.541 
5.940 0.492 
5.960 0.448 
5.980 0.418 
6.000 0.404 
6.020 0.387 
6.040 0.374 
6.060 0.381 
6.080 0.394 
6.100 0.395 
6.120 0.392 
6.140 0.401 
6.160 0.410 
6.180 0.433 
6.200 0.443 
6.220 0.458 
6.240 0.471 
6.260 0.483 
6.280 0.519 
6.300 0.586 
6.320 0.698 
6.340 0.813 
6.360 0.890 
6.380 0.944 
6.400 0.996 
6.420 1.081 
6.440 1.179 
6.460 1.260 
6.480 1.302 
6.500 1.320 
6.520 1.345 
6.540 1.370 
6.560 1.410 
6.580 1.463 
6.600 1.479 
6.620 1.436 
6.640 1.387 
6.660 1.373 
6.680 1.369 
6.700 1.341 
6.720 1.313 
6.740 1.297 
6.760 1.288 
6.780 1.285 
6.800 1.282 
6.820 1.257 
6.840 1.221 
6.860 1.203 
6.880 1.205 
6.900 1.206 
6.920 1.197 
6.940 1.189 
6.960 1.177 
6.980 1.158 
7.000 1.141 
7.020 1.136 
7.040 1.141 
7.060 1.134 
7.080 1.118 
7.100 1.120 
7.120 1.115 
7.140 1.105 
7.160 1.081 
7.180 1.063 
7.200 1.067 
7.220 1.059 
7.240 1.061 
7.260 1.043 
7.280 1.026 
7.300 1.017 
7.320 1.018 
7.340 1.027 
7.360 1.032 
7.380 1.042 
7.400 1.047 
7.420 1.046 
7.440 1.042 
7.460 1.052 
7.480 1.065 
7.500 1.080 
7.520 1.096 
7.540 1.122 
7.560 1.150 
7.580 1.172 
7.600 1.199 
7.620 1.246 
7.640 1.292 
7.660 1.323 
7.680 1.346 
7.700 1.389 
7.720 1.453 
7.740 1.504 
7.760 1.522 
7.780 1.515 
7.800 1.493 
7.820 1.455 
7.840 1.400 
7.860 1.329 
7.880 1.260 
7.900 1.185 
7.920 1.101 
7.940 1.011 
7.960 0.926 
7.980 0.866 
8.000 0.804 
8.020 0.722 
8.040 0.633 
8.060 0.565 
8.080 0.530 
8.100 0.502 
8.120 0.468 
8.140 0.438 
8.160 0.423 
8.180 0.422 
8.200 0.413 
8.220 0.401 
8.240 0.398 
8.260 0.396 
8.280 0.407 
8.300 0.420 
8.320 0.426 
8.340 0.435 
8.360 0.458 
8.380 0.502 
8.400 0.530 
8.420 0.534 
8.440 0.546 
8.460 0.580 
8.480 0.631 
8.500 0.672 
8.520 0.707 
8.540 0.763 
8.560 0.838 
8.580 0.927 
8.600 1.014 
8.620 1.095 
8.640 1.164 
8.660 1.204 
8.680 1.241 
8.700 1.299 
8.720 1.367 
8.740 1.418 
8.760 1.427 
8.780 1.419 
8.800 1.424 
8.820 1.434 
8.840 1.426 
8.860 1.379 
8.880 1.331 
8.900 1.298 
8.920 1.273 
8.940 1.248 
8.960 1.234 
8.980 1.234 
9.000 1.236 
9.020 1.217 
9.040 1.194 
9.060 1.182 
9.080 1.175 
9.100 1.174 
9.120 1.158 
9.140 1.136 
9.160 1.113 
9.180 1.092 
9.200 1.097 
9.220 1.104 
9.240 1.093 
9.260 1.070 
9.280 1.059 
9.300 1.058 
9.320 1.055 
9.340 1.046 
9.360 1.049 
9.380 1.054 
9.400 1.049 
9.420 1.041 
9.440 1.021 
9.460 1.010 
9.480 0.998 
9.500 0.993 
9.520 0.998 
9.540 1.005 
9.560 1.022 
9.580 1.025 
9.600 1.009 
9.620 0.996 
9.640 0.986 
9.660 0.984 
9.680 0.986 
9.700 1.001 
9.720 1.012 
9.740 1.012 
9.760 1.010 
9.780 1.043 
9.800 1.079 
9.820 1.102 
9.840 1.110 
9.860 1.128 
9.880 1.166 
9.900 1.224 
9.920 1.290 
9.940 1.340 
9.960 1.372 
9.980 1.390 
10.000 1.406 
10.020 1.408 
10.040 1.408 
10.060 1.395 
10.080 1.356 
10.100 1.293 
10.120 1.211 
10.140 1.118 
10.160 1.019 
10.180 0.927 
10.200 0.846 
10.220 0.747 
10.240 0.658 
10.260 0.596 
10.280 0.537 
10.300 0.494 
10.320 0.464 
10.340 0.441 
10.360 0.418 
10.380 0.381 
10.400 0.366 
10.420 0.359 
10.440 0.368 
10.460 0.380 
10.480 0.393 
10.500 0.412 
10.520 0.435 
10.540 0.442 
10.560 0.444 
10.580 0.463 
10.600 0.489 
10.620 0.515 
10.640 0.404 
10.660 0.419 
10.680 0.470 
10.700 0.547 
10.720 0.649 
10.740 0.741 
10.760 0.817 
10.780 0.861 
10.800 0.883 
10.820 0.937 
10.840 1.025 
10.860 1.122 
10.880 1.182 
10.900 1.209 
10.920 1.231 
10.940 1.238 
10.960 1.268 
10.980 1.313 
11.000 1.354 
11.020 1.361 
11.040 1.333 
11.060 1.315 
11.080 1.304 
11.100 1.275 
11.120 1.232 
11.140 1.205 
11.160 1.191 
11.180 1.195 
11.200 1.194 
11.220 1.182 
11.240 1.173 
11.260 1.143 
11.280 1.130 
11.300 1.127 
11.320 1.127 
11.340 1.117 
11.360 1.091 
11.380 1.086 
11.400 1.095 
11.420 1.096 
11.440 1.073 
11.460 1.058 
11.480 1.056 
11.500 1.068 
11.520 1.065 
11.540 1.053 
11.560 1.041 
11.580 1.019 
11.600 1.011 
11.620 1.001 
11.640 1.012 
11.660 1.016 
11.680 1.013 
11.700 1.005 
11.720 0.982 
11.740 0.969 
11.760 0.959 
11.780 0.968 
11.800 0.969 
11.820 0.962 
11.840 0.963 
11.860 0.964 
11.880 0.979 
11.900 0.977 
11.920 0.976 
11.940 0.981 
11.960 0.993 
11.980 1.016 
12.000 1.033 
12.020 1.047 
12.040 1.072 
12.060 1.108 
12.080 1.138 
12.100 1.159 
12.120 1.181 
12.140 1.229 
12.160 1.286 
12.180 1.337 
12.200 1.373 
12.220 1.396 
12.240 1.409 
12.260 1.403 
12.280 1.394 
12.300 1.364 
12.320 1.315 
12.340 1.254 
12.360 1.194 
12.380 1.131 
12.400 1.049 
12.420 0.956 
12.440 0.855 
12.460 0.761 
12.480 0.675 
12.500 0.603 
12.520 0.533 
12.540 0.474 
12.560 0.444 
12.580 0.419 
12.600 0.403 
12.620 0.387 
12.640 0.389 
12.660 0.399 
12.680 0.399 
12.700 0.398 
12.720 0.379 
12.740 0.363 
12.760 0.352 
12.780 0.358 
12.800 0.382 
12.820 0.403 
12.840 0.426 
12.860 0.449 
12.880 0.467 
12.900 0.477 
12.920 0.499 
12.940 0.557 
12.960 0.635 
12.980 0.698 
13.000 0.750 
13.020 0.799 
13.040 0.857 
13.060 0.932 
13.080 1.020 
13.100 1.114 
13.120 1.170 
13.140 1.186 
13.160 1.195 
13.180 1.209 
13.200 1.241 
13.220 1.279 
13.240 1.324 
13.260 1.356 
13.280 1.354 
13.300 1.341 
13.320 1.321 
13.340 1.286 
13.360 1.245 
13.380 1.213 
13.400 1.206 
13.420 1.215 
13.440 1.212 
13.460 1.186 
13.480 1.142 
13.500 1.112 
13.520 1.100 
13.540 1.091 
13.560 1.083 
13.580 1.079 
13.600 1.079 
13.620 1.079 
13.640 1.069 
13.660 1.061 
13.680 1.047 
13.700 1.027 
13.720 1.019 
13.740 1.012 
13.760 1.017 
13.780 1.016 
13.800 1.010 
13.820 1.005 
13.840 1.001 
13.860 0.999 
13.880 0.990 
13.900 0.979 
13.920 0.974 
13.940 0.981 
13.960 0.982 
13.980 0.975 
14.000 0.967 
14.020 0.980 
14.040 0.989 
14.060 0.986 
14.080 0.974 
14.100 0.973 
14.120 0.988 
14.140 0.992 
14.160 0.999 
14.180 1.005 
14.200 1.015 
14.220 1.033 
14.240 1.054 
14.260 1.079 
14.280 1.098 
14.300 1.118 
14.320 1.146 
14.340 1.179 
14.360 1.213 
14.380 1.249 
14.400 1.289 
14.420 1.331 
14.440 1.367 
14.460 1.384 
14.480 1.383 
14.500 1.366 
14.520 1.331 
14.540 1.273 
14.560 1.203 
14.580 1.121 
14.600 1.046 
14.620 0.973 
14.640 0.890 
14.660 0.798 
14.680 0.700 
14.700 0.613 
14.720 0.547 
14.740 0.507 
14.760 0.487 
14.780 0.480 
14.800 0.478 
14.820 0.468 
14.840 0.456 
14.860 0.424 
14.880 0.419 
14.900 0.437 
14.920 0.454 
14.940 0.466 
14.960 0.444 
14.980 0.431 
15.000 0.432 
15.020 0.440 
15.040 0.455 
15.060 0.466 
15.080 0.460 
15.100 0.457 
15.120 0.463 
15.140 0.477 
15.160 0.505 
15.180 0.546 
15.200 0.607 
15.220 0.663 
15.240 0.710 
15.260 0.781 
15.280 0.878 
15.300 0.974 
15.320 1.058 
15.340 1.118 
15.360 1.150 
15.380 1.168 
15.400 1.197 
15.420 1.245 
15.440 1.294 
15.460 1.320 
15.480 1.322 
15.500 1.325 
15.520 1.338 
15.540 1.345 
15.560 1.319 
15.580 1.272 
15.600 1.224 
15.620 1.202 
15.640 1.199 
15.660 1.196 
15.680 1.188 
15.700 1.162 
15.720 1.138 
15.740 1.119 
15.760 1.099 
15.780 1.084 
15.800 1.074 
15.820 1.076 
15.840 1.069 
15.860 1.050 
15.880 1.042 
15.900 1.046 
15.920 1.042 
15.940 1.030 
15.960 1.027 
15.980 1.034 
16.000 1.028 
16.020 1.017 
16.040 1.019 
16.060 1.022 
16.080 1.002 
16.100 0.951 
16.120 0.919 
