# Supplementary material for: Pacing the phasing of leg and arm movements in breaststroke swimming to minimize intra-cyclic velocity fluctuations
Source: PLoS One. 2017 Oct 12;12(10):e0186160. doi: 10.1371/journal.pone.0186160 (PMC5638342; doi:10.1371/journal.pone.0186160)
Supplement: S1 Archive — (ZIP) [file pone.0186160.s003.zip › P11_225_veldata.txt]

% t vx 
0.000 0.036 
0.020 0.248 
0.040 0.669 
0.060 1.000 
0.080 1.183 
0.100 1.233 
0.120 1.226 
0.140 1.224 
0.160 1.211 
0.180 1.204 
0.200 1.186 
0.220 1.179 
0.240 1.171 
0.260 1.146 
0.280 1.122 
0.300 1.113 
0.320 1.110 
0.340 1.099 
0.360 1.096 
0.380 1.080 
0.400 1.077 
0.420 1.063 
0.440 1.059 
0.460 1.055 
0.480 1.034 
0.500 1.036 
0.520 1.031 
0.540 1.026 
0.560 1.025 
0.580 1.018 
0.600 1.012 
0.620 1.009 
0.640 1.016 
0.660 1.036 
0.680 1.040 
0.700 1.042 
0.720 1.058 
0.740 1.071 
0.760 1.094 
0.780 1.113 
0.800 1.137 
0.820 1.183 
0.840 1.236 
0.860 1.284 
0.880 1.307 
0.900 1.324 
0.920 1.349 
0.940 1.371 
0.960 1.395 
0.980 1.429 
1.000 1.462 
1.020 1.467 
1.040 1.434 
1.060 1.385 
1.080 1.327 
1.100 1.245 
1.120 1.152 
1.140 1.070 
1.160 0.998 
1.180 0.914 
1.200 0.823 
1.220 0.738 
1.240 0.659 
1.260 0.585 
1.280 0.529 
1.300 0.481 
1.320 0.438 
1.340 0.394 
1.360 0.373 
1.380 0.372 
1.400 0.380 
1.420 0.394 
1.440 0.395 
1.460 0.398 
1.480 0.386 
1.500 0.366 
1.520 0.353 
1.540 0.373 
1.560 0.398 
1.580 0.410 
1.600 0.428 
1.620 0.462 
1.640 0.514 
1.660 0.565 
1.680 0.621 
1.700 0.686 
1.720 0.752 
1.740 0.811 
1.760 0.854 
1.780 0.904 
1.800 0.981 
1.820 1.081 
1.840 1.160 
1.860 1.205 
1.880 1.235 
1.900 1.269 
1.920 1.315 
1.940 1.365 
1.960 1.414 
1.980 1.438 
2.000 1.432 
2.020 1.402 
2.040 1.358 
2.060 1.312 
2.080 1.274 
2.100 1.265 
2.120 1.270 
2.140 1.274 
2.160 1.271 
2.180 1.255 
2.200 1.233 
2.220 1.208 
2.240 1.191 
2.260 1.180 
2.280 1.173 
2.300 1.155 
2.320 1.127 
2.340 1.115 
2.360 1.118 
2.380 1.119 
2.400 1.114 
2.420 1.112 
2.440 1.113 
2.460 1.095 
2.480 1.071 
2.500 1.054 
2.520 1.051 
2.540 1.047 
2.560 1.042 
2.580 1.031 
2.600 1.024 
2.620 1.039 
2.640 1.044 
2.660 1.037 
2.680 1.015 
2.700 0.998 
2.720 0.994 
2.740 0.985 
2.760 0.980 
2.780 0.982 
2.800 0.993 
2.820 1.001 
2.840 1.000 
2.860 0.992 
2.880 1.005 
2.900 1.030 
2.920 1.054 
2.940 1.073 
2.960 1.083 
2.980 1.094 
3.000 1.103 
3.020 1.132 
3.040 1.172 
3.060 1.223 
3.080 1.271 
3.100 1.316 
3.120 1.350 
3.140 1.381 
3.160 1.431 
3.180 1.469 
3.200 1.486 
3.220 1.470 
3.240 1.427 
3.260 1.366 
3.280 1.292 
3.300 1.213 
3.320 1.130 
3.340 1.038 
3.360 0.956 
3.380 0.872 
3.400 0.785 
3.420 0.706 
3.440 0.624 
3.460 0.558 
3.480 0.513 
3.500 0.493 
3.520 0.471 
3.540 0.430 
3.560 0.376 
3.580 0.332 
3.600 0.310 
3.620 0.310 
3.640 0.326 
3.660 0.350 
3.680 0.376 
3.700 0.401 
3.720 0.429 
3.740 0.450 
3.760 0.464 
3.780 0.472 
3.800 0.487 
3.820 0.502 
3.840 0.522 
3.860 0.560 
3.880 0.605 
3.900 0.636 
3.920 0.659 
3.940 0.706 
3.960 0.780 
3.980 0.881 
4.000 0.985 
4.020 1.087 
4.040 1.177 
4.060 1.237 
4.080 1.293 
4.100 1.317 
4.120 1.327 
4.140 1.355 
4.160 1.403 
4.180 1.445 
4.200 1.453 
4.220 1.441 
4.240 1.423 
4.260 1.388 
4.280 1.343 
4.300 1.320 
4.320 1.303 
4.340 1.300 
4.360 1.290 
4.380 1.267 
4.400 1.240 
4.420 1.219 
4.440 1.210 
4.460 1.187 
4.480 1.168 
4.500 1.150 
4.520 1.140 
4.540 1.125 
4.560 1.109 
4.580 1.114 
4.600 1.111 
4.620 1.101 
4.640 1.078 
4.660 1.064 
4.680 1.059 
4.700 1.043 
4.720 1.037 
4.740 1.036 
4.760 1.047 
4.780 1.046 
4.800 1.036 
4.820 1.030 
4.840 1.027 
4.860 1.042 
4.880 1.036 
4.900 1.015 
4.920 1.001 
4.940 0.996 
4.960 0.997 
4.980 0.994 
5.000 0.995 
5.020 1.009 
5.040 1.007 
5.060 0.992 
5.080 0.984 
5.100 0.993 
5.120 1.018 
5.140 1.038 
5.160 1.055 
5.180 1.075 
5.200 1.105 
5.220 1.135 
5.240 1.171 
5.260 1.218 
5.280 1.268 
5.300 1.302 
5.320 1.287 
5.340 1.271 
5.360 0.263 
5.380 0.536 
5.400 1.133 
5.420 1.449 
5.440 1.534 
5.460 1.513 
5.480 1.467 
5.500 1.415 
5.520 1.355 
5.540 1.278 
5.560 1.174 
5.580 1.055 
5.600 0.961 
5.620 0.889 
5.640 0.823 
5.660 0.752 
5.680 0.679 
5.700 0.631 
5.720 0.568 
5.740 0.508 
5.760 0.471 
5.780 0.464 
5.800 0.474 
5.820 0.445 
5.840 0.412 
5.860 0.378 
5.880 0.376 
5.900 0.384 
5.920 0.400 
5.940 0.411 
5.960 0.420 
5.980 0.421 
6.000 0.407 
6.020 0.424 
6.040 0.451 
6.060 0.514 
6.080 0.593 
6.100 0.682 
6.120 0.761 
6.140 0.807 
6.160 0.852 
6.180 0.911 
6.200 0.984 
6.220 1.082 
6.240 1.191 
6.260 1.287 
6.280 1.327 
6.300 1.326 
6.320 1.328 
6.340 1.353 
6.360 1.402 
6.380 1.438 
6.400 1.459 
6.420 1.471 
6.440 1.478 
6.460 1.461 
6.480 1.408 
6.500 1.349 
6.520 1.312 
6.540 1.299 
6.560 1.319 
6.580 1.339 
6.600 1.334 
6.620 1.299 
6.640 1.252 
6.660 1.227 
6.680 1.213 
6.700 1.204 
6.720 1.197 
6.740 1.188 
6.760 1.182 
6.780 1.172 
6.800 1.166 
6.820 1.166 
6.840 1.163 
6.860 1.151 
6.880 1.133 
6.900 1.125 
6.920 1.116 
6.940 1.113 
6.960 1.110 
6.980 1.099 
7.000 1.092 
7.020 1.085 
7.040 1.075 
7.060 1.046 
7.080 1.027 
7.100 1.033 
7.120 1.047 
7.140 1.050 
7.160 1.041 
7.180 1.042 
7.200 1.047 
7.220 1.053 
7.240 1.058 
7.260 1.056 
7.280 1.050 
7.300 1.055 
7.320 1.072 
7.340 1.105 
7.360 1.129 
7.380 1.141 
7.400 1.158 
7.420 1.182 
7.440 1.217 
7.460 1.240 
7.480 1.274 
7.500 1.327 
7.520 1.382 
7.540 1.427 
7.560 1.451 
7.580 1.478 
7.600 1.505 
7.620 1.528 
7.640 1.528 
7.660 1.493 
7.680 1.440 
7.700 1.372 
7.720 1.293 
7.740 1.210 
7.760 1.126 
7.780 1.037 
7.800 0.951 
7.820 0.871 
7.840 0.799 
7.860 0.722 
7.880 0.656 
7.900 0.604 
7.920 0.543 
7.940 0.488 
7.960 0.437 
7.980 0.408 
8.000 0.384 
8.020 0.368 
8.040 0.373 
8.060 0.380 
8.080 0.403 
8.100 0.424 
8.120 0.440 
8.140 0.449 
8.160 0.443 
8.180 0.447 
8.200 0.459 
8.220 0.474 
8.240 0.495 
8.260 0.533 
8.280 0.607 
8.300 0.687 
8.320 0.744 
8.340 0.780 
8.360 0.828 
8.380 0.901 
8.400 0.990 
8.420 1.080 
8.440 1.179 
8.460 1.275 
8.480 1.345 
8.500 1.391 
8.520 1.404 
8.540 1.419 
8.560 1.462 
8.580 1.522 
8.600 1.557 
8.620 1.550 
8.640 1.531 
8.660 1.507 
8.680 1.456 
8.700 1.405 
8.720 1.386 
8.740 1.384 
8.760 1.389 
8.780 1.381 
8.800 1.366 
8.820 1.339 
8.840 1.307 
8.860 1.273 
8.880 1.253 
8.900 1.244 
8.920 1.238 
8.940 1.228 
8.960 1.218 
8.980 1.217 
9.000 1.209 
9.020 1.200 
9.040 1.194 
9.060 1.179 
9.080 1.152 
9.100 1.132 
9.120 1.135 
9.140 1.149 
9.160 1.140 
9.180 1.127 
9.200 1.119 
9.220 1.114 
9.240 1.121 
9.260 1.114 
9.280 1.109 
9.300 1.091 
9.320 1.075 
9.340 1.076 
9.360 1.087 
9.380 1.089 
9.400 1.073 
9.420 1.062 
9.440 1.078 
9.460 1.081 
9.480 1.067 
9.500 1.057 
9.520 1.057 
9.540 1.071 
9.560 1.074 
9.580 1.100 
9.600 1.134 
9.620 1.156 
9.640 1.183 
9.660 1.219 
9.680 1.262 
9.700 1.300 
9.720 1.342 
9.740 1.413 
9.760 1.487 
9.780 1.551 
9.800 1.602 
9.820 1.630 
9.840 1.623 
9.860 1.587 
9.880 1.537 
9.900 1.458 
9.920 1.361 
9.940 1.261 
9.960 1.163 
9.980 1.065 
10.000 0.960 
10.020 0.865 
10.040 0.772 
10.060 0.686 
10.080 0.619 
10.100 0.584 
10.120 0.564 
10.140 0.523 
10.160 0.463 
10.180 0.401 
10.200 0.365 
10.220 0.350 
10.240 0.342 
10.260 0.336 
10.280 0.338 
10.300 0.372 
10.320 0.424 
10.340 0.464 
10.360 0.505 
10.380 0.560 
10.400 0.610 
10.420 0.622 
10.440 0.594 
10.460 0.583 
10.480 0.602 
10.500 0.630 
10.520 0.669 
10.540 0.705 
10.560 0.758 
10.580 0.830 
10.600 0.925 
10.620 1.048 
10.640 1.151 
10.660 1.227 
10.680 1.290 
10.700 1.380 
10.720 1.448 
10.740 1.469 
10.760 1.376 
10.780 1.445 
10.800 1.446 
10.820 1.438 
10.840 1.402 
10.860 1.343 
10.880 1.298 
10.900 1.271 
10.920 1.270 
10.940 1.281 
10.960 1.297 
10.980 1.298 
11.000 1.283 
11.020 1.262 
11.040 1.243 
11.060 1.232 
11.080 1.217 
11.100 1.208 
11.120 1.197 
11.140 1.177 
11.160 1.162 
11.180 1.141 
11.200 1.142 
11.220 1.143 
11.240 1.140 
11.260 1.139 
11.280 1.130 
11.300 1.117 
11.320 1.085 
11.340 1.070 
11.360 1.072 
11.380 1.085 
11.400 1.090 
11.420 1.080 
11.440 1.059 
11.460 1.024 
11.480 1.005 
11.500 1.007 
11.520 1.025 
11.540 1.032 
11.560 1.025 
11.580 1.022 
11.600 1.017 
11.620 1.026 
11.640 1.029 
11.660 1.032 
11.680 1.030 
11.700 1.036 
11.720 1.048 
11.740 1.057 
11.760 1.093 
11.780 1.135 
11.800 1.177 
11.820 1.205 
11.840 1.227 
11.860 1.266 
11.880 1.315 
11.900 1.371 
11.920 1.434 
11.940 1.481 
11.960 1.512 
11.980 1.516 
12.000 1.505 
12.020 1.485 
12.040 1.455 
12.060 1.414 
12.080 1.363 
12.100 1.305 
12.120 1.229 
12.140 1.148 
12.160 1.062 
12.180 0.976 
12.200 0.886 
12.220 0.797 
12.240 0.723 
12.260 0.657 
12.280 0.592 
12.300 0.534 
12.320 0.489 
12.340 0.443 
12.360 0.398 
12.380 0.367 
12.400 0.360 
12.420 0.367 
12.440 0.372 
12.460 0.370 
12.480 0.368 
12.500 0.380 
12.520 0.399 
12.540 0.419 
12.560 0.439 
12.580 0.460 
12.600 0.471 
12.620 0.481 
12.640 0.499 
12.660 0.536 
12.680 0.583 
12.700 0.636 
12.720 0.685 
12.740 0.712 
12.760 0.751 
12.780 0.826 
12.800 0.928 
12.820 1.030 
12.840 1.127 
12.860 1.213 
12.880 1.269 
12.900 1.309 
12.920 1.329 
12.940 1.349 
12.960 1.377 
12.980 1.418 
13.000 1.463 
13.020 1.476 
13.040 1.467 
13.060 1.428 
13.080 1.378 
13.100 1.335 
13.120 1.315 
13.140 1.322 
13.160 1.334 
13.180 1.331 
13.200 1.301 
13.220 1.260 
13.240 1.235 
13.260 1.226 
13.280 1.221 
13.300 1.215 
13.320 1.204 
13.340 1.191 
13.360 1.170 
13.380 1.145 
13.400 1.124 
13.420 1.111 
13.440 1.114 
13.460 1.112 
13.480 1.107 
13.500 1.104 
13.520 1.094 
13.540 1.084 
13.560 1.071 
13.580 1.066 
13.600 1.065 
13.620 1.054 
13.640 1.047 
13.660 1.048 
13.680 1.051 
13.700 1.054 
13.720 1.051 
13.740 1.046 
13.760 1.035 
13.780 1.023 
13.800 1.019 
13.820 1.030 
13.840 1.045 
13.860 1.047 
13.880 1.051 
13.900 1.050 
13.920 1.058 
13.940 1.074 
13.960 1.103 
13.980 1.143 
14.000 1.172 
14.020 1.206 
14.040 1.242 
14.060 1.287 
14.080 1.344 
14.100 1.398 
14.120 1.442 
14.140 1.462 
14.160 1.461 
14.180 1.444 
14.200 1.410 
14.220 1.363 
14.240 1.302 
14.260 1.233 
14.280 1.164 
14.300 1.093 
14.320 1.010 
14.340 0.917 
14.360 0.827 
14.380 0.752 
14.400 0.689 
14.420 0.637 
14.440 0.595 
14.460 0.553 
14.480 0.509 
14.500 0.467 
14.520 0.425 
14.540 0.405 
14.560 0.405 
14.580 0.412 
14.600 0.400 
14.620 0.378 
14.640 0.373 
14.660 0.390 
14.680 0.414 
14.700 0.424 
14.720 0.443 
14.740 0.466 
14.760 0.476 
14.780 0.469 
14.800 0.458 
14.820 0.465 
14.840 0.482 
14.860 0.517 
14.880 0.584 
14.900 0.656 
14.920 0.711 
14.940 0.752 
14.960 0.812 
14.980 0.897 
15.000 0.980 
15.020 1.056 
15.040 1.120 
15.060 1.177 
15.080 1.245 
15.100 1.298 
15.120 1.340 
15.140 1.372 
15.160 1.393 
15.180 1.412 
15.200 1.419 
15.220 1.423 
15.240 1.409 
15.260 1.367 
15.280 1.323 
15.300 1.280 
15.320 1.248 
15.340 1.242 
15.360 1.249 
15.380 1.250 
15.400 1.219 
15.420 1.184 
15.440 1.155 
15.460 1.132 
15.480 1.134 
15.500 1.139 
15.520 1.125 
15.540 1.104 
15.560 1.083 
15.580 1.092 
15.600 1.104 
15.620 1.097 
15.640 1.091 
15.660 1.069 
15.680 1.071 
15.700 1.078 
15.720 1.094 
15.740 1.106 
15.760 1.088 
15.780 1.074 
15.800 1.063 
15.820 1.058 
15.840 1.057 
15.860 1.055 
15.880 1.057 
15.900 1.053 
15.920 1.004 
15.940 0.881 
15.960 0.800 
