# Supplementary material for: Pacing the phasing of leg and arm movements in breaststroke swimming to minimize intra-cyclic velocity fluctuations
Source: PLoS One. 2017 Oct 12;12(10):e0186160. doi: 10.1371/journal.pone.0186160 (PMC5638342; doi:10.1371/journal.pone.0186160)
Supplement: S1 Archive — (ZIP) [file pone.0186160.s003.zip › P11_270_veldata.txt]

% t vx 
0.000 -0.422 
0.020 0.173 
0.040 0.968 
0.060 1.285 
0.080 1.447 
0.100 1.476 
0.120 1.440 
0.140 1.391 
0.160 1.351 
0.180 1.316 
0.200 1.251 
0.220 1.156 
0.240 1.064 
0.260 0.991 
0.280 0.920 
0.300 0.838 
0.320 0.738 
0.340 0.646 
0.360 0.575 
0.380 0.504 
0.400 0.433 
0.420 0.363 
0.440 0.317 
0.460 0.283 
0.480 0.250 
0.500 0.232 
0.520 0.246 
0.540 0.275 
0.560 0.294 
0.580 0.302 
0.600 0.295 
0.620 0.317 
0.640 0.357 
0.660 0.424 
0.680 0.511 
0.700 0.604 
0.720 0.697 
0.740 0.765 
0.760 0.837 
0.780 0.928 
0.800 1.012 
0.820 1.099 
0.840 1.195 
0.860 1.279 
0.880 1.296 
0.900 1.267 
0.920 1.253 
0.940 1.286 
0.960 1.347 
0.980 1.386 
1.000 1.395 
1.020 1.376 
1.040 1.356 
1.060 1.328 
1.080 1.279 
1.100 1.236 
1.120 1.223 
1.140 1.228 
1.160 1.232 
1.180 1.225 
1.200 1.213 
1.220 1.204 
1.240 1.191 
1.260 1.177 
1.280 1.159 
1.300 1.154 
1.320 1.146 
1.340 1.134 
1.360 1.112 
1.380 1.098 
1.400 1.095 
1.420 1.086 
1.440 1.096 
1.460 1.088 
1.480 1.079 
1.500 1.057 
1.520 1.044 
1.540 1.046 
1.560 1.046 
1.580 1.042 
1.600 1.021 
1.620 1.012 
1.640 1.017 
1.660 1.019 
1.680 0.998 
1.700 0.979 
1.720 0.968 
1.740 0.973 
1.760 0.971 
1.780 0.961 
1.800 0.951 
1.820 0.933 
1.840 0.927 
1.860 0.933 
1.880 0.956 
1.900 0.963 
1.920 0.949 
1.940 0.948 
1.960 0.956 
1.980 0.972 
2.000 0.979 
2.020 1.002 
2.040 1.034 
2.060 1.049 
2.080 1.073 
2.100 1.106 
2.120 1.143 
2.140 1.175 
2.160 1.209 
2.180 1.259 
2.200 1.313 
2.220 1.360 
2.240 1.397 
2.260 1.426 
2.280 1.444 
2.300 1.449 
2.320 1.422 
2.340 1.368 
2.360 1.298 
2.380 1.230 
2.400 1.164 
2.420 1.082 
2.440 0.974 
2.460 0.859 
2.480 0.768 
2.500 0.698 
2.520 0.641 
2.540 0.585 
2.560 0.525 
2.580 0.469 
2.600 0.431 
2.620 0.391 
2.640 0.353 
2.660 0.314 
2.680 0.306 
2.700 0.330 
2.720 0.370 
2.740 0.409 
2.760 0.422 
2.780 0.429 
2.800 0.449 
2.820 0.484 
2.840 0.513 
2.860 0.542 
2.880 0.588 
2.900 0.657 
2.920 0.717 
2.940 0.752 
2.960 0.759 
2.980 0.785 
3.000 0.862 
3.020 0.988 
3.040 1.126 
3.060 1.226 
3.080 1.277 
3.100 1.303 
3.120 1.321 
3.140 1.328 
3.160 1.348 
3.180 1.397 
3.200 1.446 
3.220 1.453 
3.240 1.417 
3.260 1.372 
3.280 1.332 
3.300 1.300 
3.320 1.290 
3.340 1.295 
3.360 1.298 
3.380 1.294 
3.400 1.277 
3.420 1.244 
3.440 1.208 
3.460 1.185 
3.480 1.178 
3.500 1.180 
3.520 1.173 
3.540 1.156 
3.560 1.133 
3.580 1.123 
3.600 1.119 
3.620 1.110 
3.640 1.101 
3.660 1.094 
3.680 1.097 
3.700 1.093 
3.720 1.080 
3.740 1.075 
3.760 1.070 
3.780 1.067 
3.800 1.057 
3.820 1.045 
3.840 1.053 
3.860 1.051 
3.880 1.043 
3.900 1.026 
3.920 1.009 
3.940 0.999 
3.960 0.984 
3.980 0.975 
4.000 0.965 
4.020 0.963 
4.040 0.954 
4.060 0.950 
4.080 0.942 
4.100 0.928 
4.120 0.927 
4.140 0.927 
4.160 0.926 
4.180 0.925 
4.200 0.921 
4.220 0.929 
4.240 0.943 
4.260 0.949 
4.280 0.973 
4.300 0.991 
4.320 1.019 
4.340 1.042 
4.360 1.051 
4.380 1.070 
4.400 1.095 
4.420 1.141 
4.440 1.178 
4.460 1.214 
4.480 1.261 
4.500 1.316 
4.520 1.364 
4.540 1.398 
4.560 1.431 
4.580 1.444 
4.600 1.417 
4.620 1.364 
4.640 1.305 
4.660 1.236 
4.680 1.146 
4.700 1.051 
4.720 0.962 
4.740 0.875 
4.760 0.783 
4.780 0.698 
4.800 0.632 
4.820 0.577 
4.840 0.526 
4.860 0.470 
4.880 0.421 
4.900 0.369 
4.920 0.306 
4.940 0.256 
4.960 0.230 
4.980 0.245 
5.000 0.280 
5.020 0.325 
5.040 0.373 
5.060 0.404 
5.080 0.426 
5.100 0.452 
5.120 0.476 
5.140 0.486 
5.160 0.503 
5.180 0.530 
5.200 0.567 
5.220 0.594 
5.240 0.613 
5.260 0.643 
5.280 0.686 
5.300 0.762 
5.320 0.865 
5.340 0.963 
5.360 1.061 
5.380 1.126 
5.400 1.158 
5.420 1.222 
5.440 1.316 
5.460 1.397 
5.480 1.415 
5.500 1.435 
5.520 1.492 
5.540 1.525 
5.560 1.509 
5.580 1.488 
5.600 0.344 
5.620 0.798 
5.640 1.170 
5.660 1.328 
5.680 1.348 
5.700 1.327 
5.720 1.316 
5.740 1.318 
5.760 1.308 
5.780 1.293 
5.800 1.272 
5.820 1.267 
5.840 1.251 
5.860 1.220 
5.880 1.199 
5.900 1.188 
5.920 1.197 
5.940 1.198 
5.960 1.191 
5.980 1.179 
6.000 1.166 
6.020 1.152 
6.040 1.137 
6.060 1.121 
6.080 1.103 
6.100 1.095 
6.120 1.098 
6.140 1.103 
6.160 1.089 
6.180 1.087 
6.200 1.083 
6.220 1.077 
6.240 1.050 
6.260 1.015 
6.280 1.014 
6.300 1.022 
6.320 1.029 
6.340 1.017 
6.360 1.002 
6.380 1.009 
6.400 1.007 
6.420 0.980 
6.440 0.973 
6.460 0.992 
6.480 1.011 
6.500 1.012 
6.520 1.003 
6.540 1.025 
6.560 1.038 
6.580 1.047 
6.600 1.064 
6.620 1.091 
6.640 1.124 
6.660 1.148 
6.680 1.181 
6.700 1.229 
6.720 1.284 
6.740 1.320 
6.760 1.356 
6.780 1.393 
6.800 1.434 
6.820 1.475 
6.840 1.502 
6.860 1.504 
6.880 1.472 
6.900 1.418 
6.920 1.350 
6.940 1.268 
6.960 1.182 
6.980 1.089 
7.000 0.989 
7.020 0.900 
7.040 0.823 
7.060 0.745 
7.080 0.664 
7.100 0.595 
7.120 0.553 
7.140 0.512 
7.160 0.470 
7.180 0.419 
7.200 0.376 
7.220 0.349 
7.240 0.348 
7.260 0.379 
7.280 0.416 
7.300 0.437 
7.320 0.419 
7.340 0.400 
7.360 0.396 
7.380 0.394 
7.400 0.403 
7.420 0.438 
7.440 0.502 
7.460 0.578 
7.480 0.664 
7.500 0.754 
7.520 0.814 
7.540 0.865 
7.560 0.934 
7.580 1.037 
7.600 1.157 
7.620 1.260 
7.640 1.325 
7.660 1.319 
7.680 1.300 
7.700 1.326 
7.720 1.387 
7.740 1.450 
7.760 1.475 
7.780 1.478 
7.800 1.468 
7.820 1.453 
7.840 1.435 
7.860 1.393 
7.880 1.342 
7.900 1.292 
7.920 1.269 
7.940 1.263 
7.960 1.270 
7.980 1.281 
8.000 1.276 
8.020 1.249 
8.040 1.218 
8.060 1.205 
8.080 1.201 
8.100 1.193 
8.120 1.179 
8.140 1.175 
8.160 1.172 
8.180 1.168 
8.200 1.157 
8.220 1.140 
8.240 1.128 
8.260 1.125 
8.280 1.120 
8.300 1.109 
8.320 1.106 
8.340 1.104 
8.360 1.091 
8.380 1.077 
8.400 1.072 
8.420 1.080 
8.440 1.068 
8.460 1.050 
8.480 1.039 
8.500 1.029 
8.520 1.028 
8.540 1.027 
8.560 1.023 
8.580 1.016 
8.600 1.010 
8.620 1.017 
8.640 1.017 
8.660 1.015 
8.680 1.019 
8.700 1.018 
8.720 1.022 
8.740 1.033 
8.760 1.054 
8.780 1.082 
8.800 1.117 
8.820 1.159 
8.840 1.195 
8.860 1.225 
8.880 1.259 
8.900 1.299 
8.920 1.350 
8.940 1.402 
8.960 1.445 
8.980 1.472 
9.000 1.492 
9.020 1.502 
9.040 1.483 
9.060 1.442 
9.080 1.383 
9.100 1.312 
9.120 1.217 
9.140 1.098 
9.160 0.977 
9.180 0.869 
9.200 0.785 
9.220 0.701 
9.240 0.616 
9.260 0.558 
9.280 0.521 
9.300 0.482 
9.320 0.416 
9.340 0.348 
9.360 0.289 
9.380 0.258 
9.400 0.269 
9.420 0.306 
9.440 0.360 
9.460 0.417 
9.480 0.472 
9.500 0.502 
9.520 0.511 
9.540 0.518 
9.560 0.519 
9.580 0.510 
9.600 0.536 
9.620 0.599 
9.640 0.672 
9.660 0.721 
9.680 0.776 
9.700 0.865 
9.720 0.967 
9.740 1.065 
9.760 1.153 
9.780 1.239 
9.800 1.270 
9.820 1.273 
9.840 1.291 
9.860 1.337 
9.880 1.397 
9.900 1.439 
9.920 1.468 
9.940 1.466 
9.960 1.443 
9.980 1.423 
10.000 1.389 
10.020 1.339 
10.040 1.303 
10.060 1.297 
10.080 1.284 
10.100 1.256 
10.120 1.237 
10.140 1.224 
10.160 1.204 
10.180 1.172 
10.200 1.169 
10.220 1.166 
10.240 1.154 
10.260 1.139 
10.280 1.133 
10.300 1.131 
10.320 1.106 
10.340 1.094 
10.360 1.082 
10.380 1.085 
10.400 1.082 
10.420 1.071 
10.440 1.067 
10.460 1.049 
10.480 1.036 
10.500 1.033 
10.520 1.044 
10.540 1.059 
10.560 1.059 
10.580 1.049 
10.600 1.036 
10.620 1.034 
10.640 1.045 
10.660 1.055 
10.680 1.058 
10.700 1.044 
10.720 1.048 
10.740 1.056 
10.760 1.062 
10.780 1.076 
10.800 1.072 
10.820 1.075 
10.840 1.093 
10.860 1.144 
10.880 1.178 
10.900 1.200 
10.920 1.237 
10.940 1.282 
10.960 1.320 
10.980 1.335 
11.000 1.359 
11.020 1.397 
11.040 1.431 
11.060 1.440 
11.080 1.432 
11.100 1.398 
11.120 1.341 
11.140 1.273 
11.160 1.198 
11.180 1.119 
11.200 1.037 
11.220 0.950 
11.240 0.857 
11.260 0.765 
11.280 0.683 
11.300 0.613 
11.320 0.554 
11.340 0.507 
11.360 0.458 
11.380 0.409 
11.400 0.378 
11.420 0.367 
11.440 0.361 
11.460 0.358 
11.480 0.361 
11.500 0.371 
11.520 0.378 
11.540 0.375 
11.560 0.360 
11.580 0.344 
11.600 0.346 
11.620 0.387 
11.640 0.454 
11.660 0.545 
11.680 0.644 
11.700 0.727 
11.720 0.778 
11.740 0.806 
11.760 0.874 
11.780 0.980 
11.800 1.107 
11.820 1.211 
11.840 1.272 
11.860 1.275 
11.880 1.232 
11.900 1.211 
11.920 1.250 
11.940 1.331 
11.960 1.383 
11.980 1.377 
12.000 1.337 
12.020 1.312 
12.040 1.300 
12.060 1.278 
12.080 1.252 
12.100 1.244 
12.120 1.258 
12.140 1.251 
12.160 1.224 
12.180 1.203 
12.200 1.201 
12.220 1.204 
12.240 1.188 
12.260 1.167 
12.280 1.151 
12.300 1.137 
12.320 1.120 
12.340 1.110 
12.360 1.108 
12.380 1.111 
12.400 1.105 
12.420 1.092 
12.440 1.079 
12.460 1.061 
12.480 1.048 
12.500 1.034 
12.520 1.024 
12.540 1.020 
12.560 1.017 
12.580 1.016 
12.600 1.006 
12.620 1.009 
12.640 1.017 
12.660 1.023 
12.680 1.016 
12.700 0.989 
12.720 0.964 
12.740 0.961 
12.760 0.978 
12.780 0.994 
12.800 1.005 
12.820 1.024 
12.840 1.042 
12.860 1.038 
12.880 1.049 
12.900 1.080 
12.920 1.118 
12.940 1.146 
12.960 1.188 
12.980 1.245 
13.000 1.289 
13.020 1.325 
13.040 1.362 
13.060 1.396 
13.080 1.413 
13.100 1.423 
13.120 1.421 
13.140 1.394 
13.160 1.347 
13.180 1.287 
13.200 1.213 
13.220 1.117 
13.240 1.014 
13.260 0.925 
13.280 0.849 
13.300 0.769 
13.320 0.685 
13.340 0.601 
13.360 0.538 
13.380 0.506 
13.400 0.493 
13.420 0.466 
13.440 0.431 
13.460 0.393 
13.480 0.379 
13.500 0.389 
13.520 0.397 
13.540 0.412 
13.560 0.402 
13.580 0.391 
13.600 0.381 
13.620 0.380 
13.640 0.411 
13.660 0.437 
13.680 0.455 
13.700 0.476 
13.720 0.519 
13.740 0.588 
13.760 0.651 
13.780 0.713 
13.800 0.784 
13.820 0.874 
13.840 0.974 
13.860 1.079 
13.880 1.185 
13.900 1.261 
13.920 1.293 
13.940 1.304 
13.960 1.323 
13.980 1.345 
14.000 1.389 
14.020 1.441 
14.040 1.475 
14.060 1.466 
14.080 1.425 
14.100 1.388 
14.120 1.344 
14.140 1.308 
14.160 1.295 
14.180 1.298 
14.200 1.302 
14.220 1.285 
14.240 1.251 
14.260 1.213 
14.280 1.194 
14.300 1.194 
14.320 1.184 
14.340 1.168 
14.360 1.152 
14.380 1.136 
14.400 1.126 
14.420 1.117 
14.440 1.110 
14.460 1.099 
14.480 1.071 
14.500 1.061 
14.520 1.049 
14.540 1.044 
14.560 1.042 
14.580 1.041 
14.600 1.051 
14.620 1.052 
14.640 1.052 
14.660 1.050 
14.680 1.045 
14.700 1.036 
14.720 1.028 
14.740 1.018 
14.760 1.019 
14.780 1.016 
14.800 1.014 
14.820 1.003 
14.840 0.981 
14.860 0.976 
14.880 0.978 
14.900 0.975 
14.920 0.978 
14.940 0.981 
14.960 0.996 
14.980 1.012 
15.000 1.035 
15.020 1.070 
15.040 1.091 
15.060 1.107 
15.080 1.137 
15.100 1.177 
15.120 1.228 
15.140 1.282 
15.160 1.324 
15.180 1.340 
15.200 1.324 
15.220 1.313 
15.240 1.311 
15.260 1.286 
15.280 1.243 
15.300 1.180 
15.320 1.121 
15.340 1.063 
15.360 0.988 
15.380 0.904 
15.400 0.816 
15.420 0.738 
15.440 0.667 
15.460 0.597 
15.480 0.550 
15.500 0.530 
15.520 0.505 
15.540 0.482 
15.560 0.453 
15.580 0.430 
15.600 0.400 
15.620 0.379 
15.640 0.387 
15.660 0.404 
15.680 0.412 
15.700 0.395 
15.720 0.382 
15.740 0.373 
15.760 0.373 
15.780 0.386 
15.800 0.414 
15.820 0.445 
15.840 0.463 
15.860 0.485 
15.880 0.515 
15.900 0.536 
15.920 0.537 
15.940 0.539 
15.960 0.558 
15.980 0.610 
16.000 0.695 
16.020 0.808 
16.040 0.923 
16.060 1.026 
16.080 1.107 
16.100 1.153 
16.120 1.193 
16.140 1.274 
16.160 1.331 
16.180 1.335 
16.200 1.344 
16.220 1.400 
16.240 1.459 
