# Supplementary material for: Pacing the phasing of leg and arm movements in breaststroke swimming to minimize intra-cyclic velocity fluctuations
Source: PLoS One. 2017 Oct 12;12(10):e0186160. doi: 10.1371/journal.pone.0186160 (PMC5638342; doi:10.1371/journal.pone.0186160)
Supplement: S1 Archive — (ZIP) [file pone.0186160.s003.zip › P12_1_veldata.txt]

% t vx 
0.000 0.573 
0.020 0.782 
0.040 0.980 
0.060 0.958 
0.080 0.941 
0.100 0.927 
0.120 0.920 
0.140 0.918 
0.160 0.924 
0.180 0.917 
0.200 0.904 
0.220 0.888 
0.240 0.869 
0.260 0.875 
0.280 0.880 
0.300 0.874 
0.320 0.858 
0.340 0.853 
0.360 0.860 
0.380 0.857 
0.400 0.854 
0.420 0.857 
0.440 0.851 
0.460 0.837 
0.480 0.845 
0.500 0.862 
0.520 0.857 
0.540 0.854 
0.560 0.864 
0.580 0.875 
0.600 0.882 
0.620 0.880 
0.640 0.881 
0.660 0.887 
0.680 0.893 
0.700 0.912 
0.720 0.913 
0.740 0.925 
0.760 0.940 
0.780 0.947 
0.800 0.961 
0.820 0.965 
0.840 0.986 
0.860 1.022 
0.880 1.061 
0.900 1.083 
0.920 1.105 
0.940 1.137 
0.960 1.169 
0.980 1.190 
1.000 1.206 
1.020 1.231 
1.040 1.253 
1.060 1.272 
1.080 1.278 
1.100 1.259 
1.120 1.221 
1.140 1.158 
1.160 1.075 
1.180 0.974 
1.200 0.892 
1.220 0.840 
1.240 0.791 
1.260 0.739 
1.280 0.673 
1.300 0.603 
1.320 0.531 
1.340 0.440 
1.360 0.346 
1.380 0.263 
1.400 0.221 
1.420 0.244 
1.440 0.332 
1.460 0.439 
1.480 0.500 
1.500 0.519 
1.520 0.532 
1.540 0.568 
1.560 0.594 
1.580 0.589 
1.600 0.580 
1.620 0.608 
1.640 0.719 
1.660 0.909 
1.680 1.125 
1.700 1.305 
1.720 1.386 
1.740 1.371 
1.760 1.297 
1.780 1.215 
1.800 1.152 
1.820 1.100 
1.840 1.073 
1.860 1.096 
1.880 1.160 
1.900 1.215 
1.920 1.210 
1.940 1.157 
1.960 1.116 
1.980 1.085 
2.000 1.060 
2.020 1.023 
2.040 1.009 
2.060 1.009 
2.080 1.002 
2.100 1.001 
2.120 1.002 
2.140 1.000 
2.160 0.994 
2.180 0.980 
2.200 0.962 
2.220 0.957 
2.240 0.949 
2.260 0.956 
2.280 0.936 
2.300 0.915 
2.320 0.913 
2.340 0.910 
2.360 0.906 
2.380 0.893 
2.400 0.891 
2.420 0.891 
2.440 0.877 
2.460 0.872 
2.480 0.870 
2.500 0.850 
2.520 0.831 
2.540 0.834 
2.560 0.851 
2.580 0.853 
2.600 0.838 
2.620 0.845 
2.640 0.859 
2.660 0.860 
2.680 0.847 
2.700 0.844 
2.720 0.850 
2.740 0.851 
2.760 0.836 
2.780 0.826 
2.800 0.842 
2.820 0.856 
2.840 0.864 
2.860 0.854 
2.880 0.853 
2.900 0.868 
2.920 0.877 
2.940 0.876 
2.960 0.879 
2.980 0.894 
3.000 0.909 
3.020 0.928 
3.040 0.951 
3.060 0.978 
3.080 1.010 
3.100 1.041 
3.120 1.084 
3.140 1.131 
3.160 1.162 
3.180 1.186 
3.200 1.206 
3.220 1.234 
3.240 1.251 
3.260 1.248 
3.280 1.245 
3.300 1.229 
3.320 1.190 
3.340 1.121 
3.360 1.033 
3.380 0.932 
3.400 0.841 
3.420 0.786 
3.440 0.755 
3.460 0.723 
3.480 0.690 
3.500 0.659 
3.520 0.617 
3.540 0.525 
3.560 0.426 
3.580 0.351 
3.600 0.326 
3.620 0.328 
3.640 0.358 
3.660 0.439 
3.680 0.514 
3.700 0.586 
3.720 0.626 
3.740 0.658 
3.760 0.692 
3.780 0.723 
3.800 0.738 
3.820 0.709 
3.840 0.653 
3.860 0.613 
3.880 0.651 
3.900 0.769 
3.920 0.905 
3.940 1.017 
3.960 1.089 
3.980 1.448 
4.000 1.460 
4.020 1.394 
4.040 1.291 
4.060 1.197 
4.080 1.129 
4.100 1.119 
4.120 1.155 
4.140 1.181 
4.160 1.155 
4.180 1.118 
4.200 1.106 
4.220 1.098 
4.240 1.071 
4.260 1.030 
4.280 1.014 
4.300 1.012 
4.320 1.011 
4.340 0.999 
4.360 0.993 
4.380 1.002 
4.400 1.004 
4.420 1.000 
4.440 0.995 
4.460 0.989 
4.480 0.981 
4.500 0.971 
4.520 0.966 
4.540 0.945 
4.560 0.918 
4.580 0.920 
4.600 0.940 
4.620 0.943 
4.640 0.918 
4.660 0.893 
4.680 0.891 
4.700 0.882 
4.720 0.859 
4.740 0.848 
4.760 0.864 
4.780 0.884 
4.800 0.887 
4.820 0.882 
4.840 0.869 
4.860 0.852 
4.880 0.843 
4.900 0.859 
4.920 0.879 
4.940 0.883 
4.960 0.872 
4.980 0.865 
5.000 0.878 
5.020 0.890 
5.040 0.890 
5.060 0.889 
5.080 0.899 
5.100 0.911 
5.120 0.916 
5.140 0.931 
5.160 0.955 
5.180 0.977 
5.200 0.996 
5.220 1.017 
5.240 1.053 
5.260 1.094 
5.280 1.130 
5.300 1.161 
5.320 1.187 
5.340 1.224 
5.360 1.269 
5.380 1.305 
5.400 1.323 
5.420 1.332 
5.440 1.341 
5.460 1.342 
5.480 1.323 
5.500 1.283 
5.520 1.221 
5.540 1.132 
5.560 1.037 
5.580 0.952 
5.600 0.882 
5.620 0.830 
5.640 0.792 
5.660 0.769 
5.680 0.745 
5.700 0.707 
5.720 0.644 
5.740 0.566 
5.760 0.490 
5.780 0.425 
5.800 0.361 
5.820 0.318 
5.840 0.329 
5.860 0.383 
5.880 0.451 
5.900 0.494 
5.920 0.507 
5.940 0.498 
5.960 0.489 
5.980 0.499 
6.000 0.524 
6.020 0.568 
6.040 0.638 
6.060 0.739 
6.080 0.862 
6.100 0.981 
6.120 1.099 
6.140 1.215 
6.160 1.317 
6.180 1.362 
6.200 1.331 
6.220 1.254 
6.240 1.157 
6.260 1.092 
6.280 1.067 
6.300 1.098 
6.320 1.152 
6.340 1.191 
6.360 1.191 
6.380 1.144 
6.400 1.103 
6.420 1.079 
6.440 1.069 
6.460 1.057 
6.480 1.042 
6.500 1.031 
6.520 1.023 
6.540 1.022 
6.560 1.022 
6.580 1.018 
6.600 1.002 
6.620 0.986 
6.640 0.976 
6.660 0.964 
6.680 0.963 
6.700 0.947 
6.720 0.935 
6.740 0.933 
6.760 0.927 
6.780 0.916 
6.800 0.901 
6.820 0.900 
6.840 0.909 
6.860 0.911 
6.880 0.904 
6.900 0.902 
6.920 0.895 
6.940 0.888 
6.960 0.879 
6.980 0.873 
7.000 0.872 
7.020 0.872 
7.040 0.882 
7.060 0.891 
7.080 0.889 
7.100 0.882 
7.120 0.876 
7.140 0.879 
7.160 0.881 
7.180 0.883 
7.200 0.892 
7.220 0.897 
7.240 0.899 
7.260 0.899 
7.280 0.903 
7.300 0.906 
7.320 0.903 
7.340 0.914 
7.360 0.931 
7.380 0.958 
7.400 0.982 
7.420 1.011 
7.440 1.038 
7.460 1.055 
7.480 1.075 
7.500 1.087 
7.520 1.108 
7.540 1.138 
7.560 1.164 
7.580 1.177 
7.600 1.198 
7.620 1.225 
7.640 1.252 
7.660 1.270 
7.680 1.283 
7.700 1.293 
7.720 1.274 
7.740 1.213 
7.760 1.132 
7.780 1.047 
7.800 0.966 
7.820 0.885 
7.840 0.812 
7.860 0.769 
7.880 0.739 
7.900 0.709 
7.920 0.662 
7.940 0.614 
7.960 0.565 
7.980 0.489 
8.000 0.401 
8.020 0.329 
8.040 0.310 
8.060 0.342 
8.080 0.418 
8.100 0.507 
8.120 0.565 
8.140 0.582 
8.160 0.575 
8.180 0.567 
8.200 0.549 
8.220 0.536 
8.240 0.516 
8.260 0.512 
8.280 0.569 
8.300 0.693 
8.320 0.885 
8.340 1.086 
8.360 1.249 
8.380 1.325 
8.400 1.305 
8.420 1.268 
8.440 1.233 
8.460 1.195 
8.480 1.157 
8.500 1.130 
8.520 1.154 
8.540 1.200 
8.560 1.225 
8.580 1.220 
8.600 1.176 
8.620 1.141 
8.640 1.118 
8.660 1.096 
8.680 1.078 
8.700 1.047 
8.720 1.025 
8.740 1.006 
8.760 0.997 
8.780 1.005 
8.800 1.016 
8.820 1.023 
8.840 1.013 
8.860 0.992 
8.880 0.990 
8.900 0.993 
8.920 0.986 
8.940 0.956 
8.960 0.935 
8.980 0.944 
9.000 0.955 
9.020 0.953 
9.040 0.952 
9.060 0.955 
9.080 0.949 
9.100 0.926 
9.120 0.907 
9.140 0.924 
9.160 0.939 
9.180 0.940 
9.200 0.919 
9.220 0.907 
9.240 0.919 
9.260 0.931 
9.280 0.947 
9.300 0.941 
9.320 0.926 
9.340 0.923 
9.360 0.925 
9.380 0.931 
9.400 0.926 
9.420 0.918 
9.440 0.923 
9.460 0.937 
9.480 0.960 
9.500 0.963 
9.520 0.952 
9.540 0.949 
9.560 0.925 
9.580 0.920 
9.600 0.910 
9.620 0.931 
9.640 0.963 
9.660 0.978 
9.680 0.981 
9.700 0.995 
9.720 1.022 
9.740 1.056 
9.760 1.084 
9.780 1.131 
9.800 1.172 
9.820 1.199 
9.840 1.237 
9.860 1.260 
9.880 1.279 
9.900 1.284 
9.920 1.294 
9.940 1.302 
9.960 1.272 
9.980 1.228 
10.000 1.155 
10.020 1.060 
10.040 0.963 
10.060 0.885 
10.080 0.845 
10.100 0.802 
10.120 0.764 
10.140 0.725 
10.160 0.669 
10.180 0.592 
10.200 0.497 
10.220 0.411 
10.240 0.331 
10.260 0.269 
10.280 0.236 
10.300 0.227 
10.320 0.249 
10.340 0.289 
10.360 0.374 
10.380 0.464 
10.400 0.504 
10.420 0.497 
10.440 0.461 
10.460 0.431 
10.480 0.411 
10.500 0.408 
10.520 0.487 
10.540 0.659 
10.560 0.868 
10.580 1.056 
10.600 1.180 
10.620 1.256 
10.640 1.293 
10.660 1.294 
10.680 1.279 
10.700 1.249 
10.720 1.212 
10.740 1.168 
10.760 1.140 
10.780 1.147 
10.800 1.171 
10.820 1.171 
10.840 1.130 
10.860 1.085 
10.880 1.050 
10.900 1.022 
10.920 0.990 
10.940 0.971 
10.960 0.968 
10.980 0.972 
11.000 0.984 
11.020 0.991 
11.040 0.995 
11.060 0.990 
11.080 0.984 
11.100 0.979 
11.120 0.964 
11.140 0.944 
11.160 0.927 
11.180 0.926 
11.200 0.925 
11.220 0.923 
11.240 0.915 
11.260 0.906 
11.280 0.901 
11.300 0.897 
11.320 0.898 
11.340 0.898 
11.360 0.892 
11.380 0.891 
11.400 0.889 
11.420 0.882 
11.440 0.875 
11.460 0.869 
11.480 0.871 
11.500 0.873 
11.520 0.877 
11.540 0.881 
11.560 0.873 
11.580 0.862 
11.600 0.860 
11.620 0.860 
11.640 0.867 
11.660 0.875 
11.680 0.881 
11.700 0.890 
11.720 0.895 
11.740 0.907 
11.760 0.920 
11.780 0.931 
11.800 0.945 
11.820 0.954 
11.840 0.958 
11.860 0.973 
11.880 0.998 
11.900 1.025 
11.920 1.046 
11.940 1.067 
11.960 1.092 
11.980 1.114 
12.000 1.141 
12.020 1.167 
12.040 1.195 
12.060 1.217 
12.080 1.240 
12.100 1.268 
12.120 1.291 
12.140 1.306 
12.160 1.296 
12.180 1.263 
12.200 1.203 
12.220 1.124 
12.240 1.038 
12.260 0.951 
12.280 0.879 
12.300 0.827 
12.320 0.794 
12.340 0.756 
12.360 0.711 
12.380 0.666 
12.400 0.618 
12.420 0.551 
12.440 0.478 
12.460 0.426 
12.480 0.393 
12.500 0.363 
12.520 0.333 
12.540 0.320 
12.560 0.336 
12.580 0.385 
12.600 0.447 
12.620 0.490 
12.640 0.508 
12.660 0.518 
12.680 0.529 
12.700 0.524 
12.720 0.493 
12.740 0.486 
12.760 0.551 
12.780 0.697 
12.800 0.869 
12.820 0.999 
12.840 1.080 
12.860 1.116 
12.880 1.127 
12.900 1.135 
12.920 1.144 
12.940 1.132 
12.960 1.079 
12.980 1.003 
13.000 0.971 
13.020 1.008 
13.040 1.073 
13.060 1.117 
13.080 1.104 
13.100 1.066 
13.120 1.022 
13.140 0.991 
13.160 0.978 
13.180 0.978 
13.200 0.970 
13.220 0.959 
13.240 0.951 
13.260 0.954 
13.280 0.954 
13.300 0.945 
13.320 0.942 
13.340 0.942 
13.360 0.933 
13.380 0.916 
13.400 0.911 
13.420 0.906 
13.440 0.908 
13.460 0.903 
13.480 0.896 
13.500 0.882 
13.520 0.878 
13.540 0.889 
13.560 0.898 
13.580 0.894 
13.600 0.883 
13.620 0.876 
13.640 0.870 
13.660 0.881 
13.680 0.891 
13.700 0.895 
13.720 0.895 
13.740 0.903 
13.760 0.917 
13.780 0.918 
13.800 0.923 
13.820 0.938 
13.840 0.956 
13.860 0.968 
13.880 0.969 
13.900 0.977 
13.920 0.985 
13.940 0.992 
13.960 1.003 
13.980 1.020 
14.000 1.045 
14.020 1.066 
14.040 1.082 
14.060 1.107 
14.080 1.121 
14.100 1.134 
14.120 1.151 
14.140 1.170 
14.160 1.197 
14.180 1.206 
14.200 1.220 
14.220 1.232 
14.240 1.222 
14.260 1.205 
14.280 1.153 
14.300 1.091 
14.320 1.025 
14.340 0.947 
14.360 0.881 
14.380 0.814 
14.400 0.770 
14.420 0.734 
14.440 0.707 
14.460 0.683 
14.480 0.646 
14.500 0.577 
14.520 0.493 
14.540 0.422 
14.560 0.375 
14.580 0.344 
14.600 0.325 
14.620 0.316 
14.640 0.325 
14.660 0.352 
14.680 0.408 
14.700 0.490 
14.720 0.556 
14.740 0.593 
14.760 0.593 
14.780 0.585 
14.800 0.591 
14.820 0.596 
14.840 0.608 
14.860 0.650 
14.880 0.737 
14.900 0.848 
14.920 0.928 
14.940 0.958 
14.960 0.972 
14.980 1.033 
15.000 1.134 
15.020 1.196 
15.040 1.174 
15.060 1.099 
15.080 1.025 
15.100 0.985 
15.120 0.993 
15.140 1.026 
15.160 1.046 
15.180 1.035 
15.200 1.011 
15.220 0.992 
15.240 0.971 
15.260 0.950 
15.280 0.919 
15.300 0.890 
15.320 0.882 
15.340 0.902 
15.360 0.932 
15.380 0.932 
15.400 0.917 
15.420 0.882 
15.440 0.802 
