# Supplementary material for: Pacing the phasing of leg and arm movements in breaststroke swimming to minimize intra-cyclic velocity fluctuations
Source: PLoS One. 2017 Oct 12;12(10):e0186160. doi: 10.1371/journal.pone.0186160 (PMC5638342; doi:10.1371/journal.pone.0186160)
Supplement: S1 Archive — (ZIP) [file pone.0186160.s003.zip › P12_2_veldata.txt]

% t vx 
0.000 0.096 
0.020 0.215 
0.040 0.522 
0.060 0.835 
0.080 0.992 
0.100 1.000 
0.120 0.947 
0.140 0.936 
0.160 0.954 
0.180 0.950 
0.200 0.924 
0.220 0.913 
0.240 0.928 
0.260 0.927 
0.280 0.910 
0.300 0.886 
0.320 0.875 
0.340 0.873 
0.360 0.868 
0.380 0.865 
0.400 0.871 
0.420 0.883 
0.440 0.880 
0.460 0.860 
0.480 0.836 
0.500 0.837 
0.520 0.847 
0.540 0.853 
0.560 0.850 
0.580 0.845 
0.600 0.849 
0.620 0.842 
0.640 0.830 
0.660 0.818 
0.680 0.810 
0.700 0.810 
0.720 0.826 
0.740 0.840 
0.760 0.846 
0.780 0.843 
0.800 0.839 
0.820 0.834 
0.840 0.842 
0.860 0.869 
0.880 0.901 
0.900 0.905 
0.920 0.915 
0.940 0.937 
0.960 0.955 
0.980 0.970 
1.000 0.985 
1.020 1.022 
1.040 1.048 
1.060 1.086 
1.080 1.133 
1.100 1.169 
1.120 1.206 
1.140 1.248 
1.160 1.289 
1.180 1.302 
1.200 1.283 
1.220 1.259 
1.240 1.220 
1.260 1.162 
1.280 1.088 
1.300 1.007 
1.320 0.935 
1.340 0.872 
1.360 0.819 
1.380 0.772 
1.400 0.737 
1.420 0.709 
1.440 0.665 
1.460 0.598 
1.480 0.518 
1.500 0.433 
1.520 0.359 
1.540 0.294 
1.560 0.254 
1.580 0.257 
1.600 0.302 
1.620 0.377 
1.640 0.432 
1.660 0.436 
1.680 0.410 
1.700 0.379 
1.720 0.377 
1.740 0.381 
1.760 0.376 
1.780 0.409 
1.800 0.510 
1.820 0.697 
1.840 0.896 
1.860 1.074 
1.880 1.213 
1.900 1.281 
1.920 1.298 
1.940 1.289 
1.960 1.274 
1.980 1.221 
2.000 1.154 
2.020 1.106 
2.040 1.099 
2.060 1.124 
2.080 1.155 
2.100 1.173 
2.120 1.154 
2.140 1.117 
2.160 1.080 
2.180 1.042 
2.200 1.005 
2.220 0.975 
2.240 0.953 
2.260 0.935 
2.280 0.937 
2.300 0.947 
2.320 0.965 
2.340 0.967 
2.360 0.966 
2.380 0.958 
2.400 0.945 
2.420 0.934 
2.440 0.914 
2.460 0.908 
2.480 0.896 
2.500 0.888 
2.520 0.885 
2.540 0.889 
2.560 0.892 
2.580 0.889 
2.600 0.878 
2.620 0.865 
2.640 0.860 
2.660 0.853 
2.680 0.849 
2.700 0.840 
2.720 0.837 
2.740 0.837 
2.760 0.825 
2.780 0.827 
2.800 0.844 
2.820 0.860 
2.840 0.869 
2.860 0.869 
2.880 0.871 
2.900 0.879 
2.920 0.886 
2.940 0.896 
2.960 0.907 
2.980 0.921 
3.000 0.938 
3.020 0.955 
3.040 0.976 
3.060 1.005 
3.080 1.031 
3.100 1.054 
3.120 1.079 
3.140 1.103 
3.160 1.140 
3.180 1.192 
3.200 1.255 
3.220 1.316 
3.240 1.344 
3.260 1.349 
3.280 1.336 
3.300 1.313 
3.320 1.294 
3.340 1.264 
3.360 1.225 
3.380 1.155 
3.400 1.085 
3.420 1.024 
3.440 0.967 
3.460 0.917 
3.480 0.871 
3.500 0.826 
3.520 0.776 
3.540 0.722 
3.560 0.661 
3.580 0.604 
3.600 0.538 
3.620 0.470 
3.640 0.393 
3.660 0.337 
3.680 0.315 
3.700 0.323 
3.720 0.345 
3.740 0.374 
3.760 0.422 
3.780 0.469 
3.800 0.502 
3.820 0.504 
3.840 0.504 
3.860 0.512 
3.880 0.505 
3.900 0.485 
3.920 0.506 
3.940 0.614 
3.960 0.771 
3.980 0.935 
4.000 1.078 
4.020 1.193 
4.040 1.264 
4.060 1.286 
4.080 1.280 
4.100 1.235 
4.120 1.165 
4.140 1.104 
4.160 1.080 
4.180 1.099 
4.200 1.142 
4.220 1.183 
4.240 1.187 
4.260 1.152 
4.280 1.098 
4.300 1.043 
4.320 1.003 
4.340 0.975 
4.360 0.948 
4.380 0.917 
4.400 0.910 
4.420 0.926 
4.440 0.958 
4.460 0.966 
4.480 0.961 
4.500 0.958 
4.520 0.944 
4.540 0.936 
4.560 0.921 
4.580 0.906 
4.600 0.886 
4.620 0.871 
4.640 0.867 
4.660 0.869 
4.680 0.870 
4.700 0.872 
4.720 0.869 
4.740 0.862 
4.760 0.857 
4.780 0.854 
4.800 0.855 
4.820 0.850 
4.840 0.848 
4.860 0.848 
4.880 0.844 
4.900 0.839 
4.920 0.842 
4.940 0.853 
4.960 0.861 
4.980 0.858 
5.000 0.859 
5.020 0.858 
5.040 0.855 
5.060 0.857 
5.080 0.879 
5.100 0.898 
5.120 0.904 
5.140 0.925 
5.160 0.943 
5.180 0.951 
5.200 0.959 
5.220 0.972 
5.240 0.989 
5.260 0.997 
5.280 1.010 
5.300 1.045 
5.320 1.083 
5.340 1.126 
5.360 1.185 
5.380 1.241 
5.400 1.287 
5.420 1.296 
5.440 1.286 
5.460 1.278 
5.480 1.244 
5.500 1.176 
5.520 1.094 
5.540 1.000 
5.560 0.906 
5.580 0.831 
5.600 0.794 
5.620 0.784 
5.640 0.772 
5.660 0.756 
5.680 0.746 
5.700 0.721 
5.720 0.641 
5.740 0.540 
5.760 0.452 
5.780 0.407 
5.800 0.367 
5.820 0.322 
5.840 0.294 
5.860 0.311 
5.880 0.373 
5.900 0.464 
5.920 0.549 
5.940 0.606 
5.960 0.613 
5.980 0.573 
6.000 0.552 
6.020 0.529 
6.040 0.418 
6.060 0.517 
6.080 0.690 
6.100 0.898 
6.120 1.089 
6.140 1.244 
6.160 1.332 
6.180 1.347 
6.200 1.325 
6.220 1.300 
6.240 1.266 
6.260 1.229 
6.280 1.196 
6.300 1.188 
6.320 1.191 
6.340 1.188 
6.360 1.182 
6.380 1.167 
6.400 1.152 
6.420 1.127 
6.440 1.100 
6.460 1.070 
6.480 1.044 
6.500 1.023 
6.520 1.014 
6.540 1.021 
6.560 1.032 
6.580 1.037 
6.600 1.027 
6.620 1.012 
6.640 0.994 
6.660 0.985 
6.680 0.974 
6.700 0.963 
6.720 0.963 
6.740 0.959 
6.760 0.960 
6.780 0.952 
6.800 0.946 
6.820 0.937 
6.840 0.919 
6.860 0.911 
6.880 0.915 
6.900 0.913 
6.920 0.901 
6.940 0.891 
6.960 0.895 
6.980 0.894 
7.000 0.884 
7.020 0.879 
7.040 0.885 
7.060 0.890 
7.080 0.884 
7.100 0.886 
7.120 0.895 
7.140 0.904 
7.160 0.905 
7.180 0.905 
7.200 0.915 
7.220 0.917 
7.240 0.908 
7.260 0.907 
7.280 0.923 
7.300 0.936 
7.320 0.943 
7.340 0.945 
7.360 0.959 
7.380 0.978 
7.400 0.993 
7.420 1.007 
7.440 1.006 
7.460 1.019 
7.480 1.036 
7.500 1.063 
7.520 1.099 
7.540 1.134 
7.560 1.182 
7.580 1.228 
7.600 1.282 
7.620 1.311 
7.640 1.315 
7.660 1.305 
7.680 1.299 
7.700 1.300 
7.720 1.290 
7.740 1.258 
7.760 1.187 
7.780 1.100 
7.800 1.013 
7.820 0.936 
7.840 0.876 
7.860 0.818 
7.880 0.770 
7.900 0.728 
7.920 0.684 
7.940 0.638 
7.960 0.579 
7.980 0.515 
8.000 0.461 
8.020 0.411 
8.040 0.367 
8.060 0.333 
8.080 0.322 
8.100 0.345 
8.120 0.399 
8.140 0.450 
8.160 0.462 
8.180 0.444 
8.200 0.431 
8.220 0.436 
8.240 0.437 
8.260 0.440 
8.280 0.479 
8.300 0.572 
8.320 0.700 
8.340 0.837 
8.360 0.972 
8.380 1.096 
8.400 1.183 
8.420 1.226 
8.440 1.231 
8.460 1.227 
8.480 1.216 
8.500 1.177 
8.520 1.123 
8.540 1.084 
8.560 1.085 
8.580 1.113 
8.600 1.131 
8.620 1.139 
8.640 1.130 
8.660 1.108 
8.680 1.069 
8.700 1.015 
8.720 0.972 
8.740 0.935 
8.760 0.912 
8.780 0.908 
8.800 0.926 
8.820 0.949 
8.840 0.964 
8.860 0.972 
8.880 0.972 
8.900 0.957 
8.920 0.935 
8.940 0.918 
8.960 0.903 
8.980 0.894 
9.000 0.888 
9.020 0.878 
9.040 0.867 
9.060 0.868 
9.080 0.872 
9.100 0.873 
9.120 0.869 
9.140 0.870 
9.160 0.871 
9.180 0.863 
9.200 0.857 
9.220 0.851 
9.240 0.849 
9.260 0.853 
9.280 0.860 
9.300 0.861 
9.320 0.866 
9.340 0.887 
9.360 0.906 
9.380 0.912 
9.400 0.911 
9.420 0.918 
9.440 0.929 
9.460 0.935 
9.480 0.945 
9.500 0.961 
9.520 0.968 
9.540 0.980 
9.560 0.991 
9.580 1.007 
9.600 1.027 
9.620 1.048 
9.640 1.090 
9.660 1.126 
9.680 1.157 
9.700 1.178 
9.720 1.195 
9.740 1.212 
9.760 1.209 
9.780 1.211 
9.800 1.228 
9.820 1.229 
9.840 1.203 
9.860 1.155 
9.880 1.099 
9.900 1.029 
9.920 0.955 
9.940 0.908 
9.960 0.870 
9.980 0.822 
10.000 0.765 
10.020 0.710 
10.040 0.655 
10.060 0.589 
10.080 0.531 
10.100 0.491 
10.120 0.468 
10.140 0.443 
10.160 0.412 
10.180 0.397 
10.200 0.416 
10.220 0.473 
10.240 0.539 
10.260 0.589 
10.280 0.588 
10.300 0.537 
10.320 0.480 
10.340 0.445 
10.360 0.430 
10.380 0.430 
10.400 0.454 
10.420 0.511 
10.440 0.597 
10.460 0.719 
10.480 0.871 
10.500 1.040 
10.520 1.174 
10.540 1.260 
10.560 1.313 
10.580 1.344 
10.600 1.353 
10.620 1.313 
10.640 1.249 
10.660 1.186 
10.680 1.155 
10.700 1.163 
10.720 1.198 
10.740 1.214 
10.760 1.192 
10.780 1.142 
10.800 1.100 
10.820 1.074 
10.840 1.041 
10.860 1.015 
10.880 1.000 
10.900 1.007 
10.920 1.020 
10.940 1.036 
10.960 1.066 
10.980 1.080 
11.000 1.085 
11.020 1.075 
11.040 1.062 
11.060 1.037 
11.080 0.992 
11.100 0.959 
11.120 0.949 
11.140 0.959 
11.160 0.950 
11.180 0.926 
11.200 0.901 
11.220 0.902 
11.240 0.924 
11.260 0.939 
11.280 0.939 
11.300 0.922 
11.320 0.921 
11.340 0.936 
11.360 0.944 
11.380 0.938 
11.400 0.929 
11.420 0.939 
11.440 0.946 
11.460 0.932 
11.480 0.915 
11.500 0.917 
11.520 0.949 
11.540 0.959 
11.560 0.942 
11.580 0.929 
11.600 0.948 
11.620 0.982 
11.640 0.992 
11.660 0.998 
11.680 0.997 
11.700 0.997 
11.720 1.011 
11.740 1.039 
11.760 1.072 
11.780 1.098 
11.800 1.123 
11.820 1.161 
11.840 1.197 
11.860 1.238 
11.880 1.266 
11.900 1.278 
11.920 1.287 
11.940 1.280 
11.960 1.264 
11.980 1.232 
12.000 1.207 
12.020 1.182 
12.040 1.129 
12.060 1.055 
12.080 0.971 
12.100 0.893 
12.120 0.817 
12.140 0.760 
12.160 0.733 
12.180 0.712 
12.200 0.680 
12.220 0.621 
12.240 0.549 
12.260 0.475 
12.280 0.409 
12.300 0.346 
12.320 0.304 
12.340 0.294 
12.360 0.322 
12.380 0.360 
12.400 0.380 
12.420 0.374 
12.440 0.354 
12.460 0.357 
12.480 0.379 
12.500 0.397 
12.520 0.407 
12.540 0.457 
12.560 0.579 
12.580 0.771 
12.600 0.947 
12.620 1.066 
12.640 1.146 
12.660 1.207 
12.680 1.230 
12.700 1.225 
12.720 1.236 
12.740 1.252 
12.760 1.216 
12.780 1.158 
12.800 1.128 
12.820 1.129 
12.840 1.142 
12.860 1.153 
12.880 1.160 
12.900 1.149 
12.920 1.109 
12.940 1.069 
12.960 1.028 
12.980 1.007 
13.000 1.005 
13.020 1.004 
13.040 1.006 
13.060 1.001 
13.080 0.992 
13.100 0.967 
13.120 0.954 
13.140 0.934 
13.160 0.926 
13.180 0.919 
13.200 0.909 
13.220 0.907 
13.240 0.895 
13.260 0.887 
13.280 0.884 
13.300 0.886 
13.320 0.887 
13.340 0.879 
13.360 0.878 
13.380 0.881 
13.400 0.878 
13.420 0.871 
13.440 0.865 
13.460 0.859 
13.480 0.857 
13.500 0.866 
13.520 0.872 
13.540 0.860 
13.560 0.857 
13.580 0.855 
13.600 0.849 
13.620 0.852 
13.640 0.863 
13.660 0.872 
13.680 0.872 
13.700 0.873 
13.720 0.881 
13.740 0.891 
13.760 0.893 
13.780 0.890 
13.800 0.892 
13.820 0.907 
13.840 0.935 
13.860 0.946 
13.880 0.963 
13.900 0.983 
13.920 1.006 
13.940 1.034 
13.960 1.058 
13.980 1.089 
14.000 1.123 
14.020 1.154 
14.040 1.171 
14.060 1.185 
14.080 1.212 
14.100 1.244 
14.120 1.262 
14.140 1.265 
14.160 1.264 
14.180 1.254 
14.200 1.215 
14.220 1.150 
14.240 1.069 
14.260 0.998 
14.280 0.944 
14.300 0.898 
14.320 0.861 
14.340 0.819 
14.360 0.779 
14.380 0.734 
14.400 0.683 
14.420 0.627 
14.440 0.560 
14.460 0.485 
14.480 0.413 
14.500 0.354 
14.520 0.312 
14.540 0.288 
14.560 0.300 
14.580 0.350 
14.600 0.421 
14.620 0.478 
14.640 0.490 
14.660 0.463 
14.680 0.410 
14.700 0.378 
14.720 0.390 
14.740 0.432 
14.760 0.512 
14.780 0.637 
14.800 0.795 
14.820 0.949 
14.840 1.073 
14.860 1.169 
14.880 1.213 
14.900 1.204 
14.920 1.177 
14.940 1.165 
14.960 1.169 
14.980 1.163 
15.000 1.142 
15.020 1.133 
15.040 1.148 
15.060 1.168 
15.080 1.169 
15.100 1.154 
15.120 1.146 
15.140 1.125 
15.160 1.089 
15.180 1.033 
15.200 0.985 
15.220 0.948 
15.240 0.927 
15.260 0.934 
15.280 0.946 
15.300 0.971 
15.320 0.978 
15.340 0.980 
15.360 0.972 
15.380 0.961 
15.400 0.956 
15.420 0.932 
15.440 0.907 
15.460 0.887 
15.480 0.879 
15.500 0.881 
15.520 0.890 
15.540 0.898 
15.560 0.901 
15.580 0.905 
15.600 0.902 
15.620 0.890 
15.640 0.877 
15.660 0.879 
15.680 0.880 
15.700 0.870 
15.720 0.867 
15.740 0.871 
15.760 0.863 
15.780 0.849 
15.800 0.854 
15.820 0.874 
15.840 0.883 
15.860 0.880 
15.880 0.890 
15.900 0.904 
15.920 0.915 
15.940 0.929 
15.960 0.942 
15.980 0.956 
16.000 0.959 
16.020 0.969 
16.040 1.004 
16.060 1.025 
16.080 1.045 
16.100 1.054 
16.120 1.069 
16.140 1.095 
16.160 1.116 
16.180 1.139 
16.200 1.154 
16.220 1.162 
16.240 1.172 
16.260 1.187 
16.280 1.202 
16.300 1.207 
16.320 1.204 
16.340 1.195 
16.360 1.170 
16.380 1.118 
16.400 1.044 
16.420 0.968 
16.440 0.896 
16.460 0.839 
16.480 0.797 
16.500 0.774 
16.520 0.755 
16.540 0.722 
16.560 0.676 
16.580 0.613 
16.600 0.532 
16.620 0.445 
16.640 0.388 
16.660 0.376 
16.680 0.386 
16.700 0.388 
16.720 0.396 
16.740 0.439 
16.760 0.478 
16.780 0.502 
16.800 0.511 
16.820 0.541 
16.840 0.565 
16.860 0.564 
16.880 0.561 
16.900 0.572 
16.920 0.603 
16.940 0.632 
16.960 0.669 
16.980 0.721 
17.000 0.805 
17.020 0.919 
17.040 1.047 
17.060 1.138 
17.080 1.176 
17.100 1.161 
17.120 1.118 
17.140 1.057 
17.160 0.987 
17.180 0.941 
17.200 0.934 
17.220 0.965 
17.240 1.015 
17.260 1.066 
17.280 1.077 
17.300 1.050 
17.320 1.013 
17.340 0.986 
17.360 0.957 
17.380 0.920 
17.400 0.910 
17.420 0.929 
17.440 0.946 
17.460 0.946 
17.480 0.946 
17.500 0.946 
17.520 0.907 
17.540 0.801 
