# Supplementary material for: Pacing the phasing of leg and arm movements in breaststroke swimming to minimize intra-cyclic velocity fluctuations
Source: PLoS One. 2017 Oct 12;12(10):e0186160. doi: 10.1371/journal.pone.0186160 (PMC5638342; doi:10.1371/journal.pone.0186160)
Supplement: S1 Archive — (ZIP) [file pone.0186160.s003.zip › P12_90_veldata.txt]

% t vx 
0.000 0.091 
0.020 0.636 
0.040 1.274 
0.060 1.402 
0.080 1.419 
0.100 1.377 
0.120 1.347 
0.140 1.313 
0.160 1.256 
0.180 1.189 
0.200 1.114 
0.220 1.051 
0.240 0.989 
0.260 0.932 
0.280 0.879 
0.300 0.819 
0.320 0.768 
0.340 0.741 
0.360 0.729 
0.380 0.718 
0.400 0.706 
0.420 0.691 
0.440 0.677 
0.460 0.674 
0.480 0.695 
0.500 0.723 
0.520 0.734 
0.540 0.728 
0.560 0.726 
0.580 0.732 
0.600 0.726 
0.620 0.708 
0.640 0.698 
0.660 0.711 
0.680 0.718 
0.700 0.709 
0.720 0.707 
0.740 0.723 
0.760 0.736 
0.780 0.713 
0.800 0.691 
0.820 0.687 
0.840 0.690 
0.860 0.684 
0.880 0.668 
0.900 0.659 
0.920 0.652 
0.940 0.642 
0.960 0.638 
0.980 0.628 
1.000 0.607 
1.020 0.584 
1.040 0.561 
1.060 0.548 
1.080 0.536 
1.100 0.527 
1.120 0.523 
1.140 0.516 
1.160 0.514 
1.180 0.498 
1.200 0.473 
1.220 0.437 
1.240 0.392 
1.260 0.357 
1.280 0.345 
1.300 0.373 
1.320 0.405 
1.340 0.403 
1.360 0.380 
1.380 0.361 
1.400 0.356 
1.420 0.329 
1.440 0.291 
1.460 0.314 
1.480 0.441 
1.500 0.645 
1.520 0.864 
1.540 1.046 
1.560 1.145 
1.580 1.171 
1.600 1.167 
1.620 1.160 
1.640 1.147 
1.660 1.095 
1.680 1.030 
1.700 0.994 
1.720 0.985 
1.740 1.008 
1.760 1.012 
1.780 1.015 
1.800 1.002 
1.820 0.980 
1.840 0.966 
1.860 0.940 
1.880 0.913 
1.900 0.886 
1.920 0.880 
1.940 0.897 
1.960 0.917 
1.980 0.926 
2.000 0.936 
2.020 0.949 
2.040 0.978 
2.060 1.011 
2.080 1.034 
2.100 1.053 
2.120 1.067 
2.140 1.088 
2.160 1.112 
2.180 1.137 
2.200 1.173 
2.220 1.220 
2.240 1.274 
2.260 1.330 
2.280 1.377 
2.300 1.399 
2.320 1.385 
2.340 1.358 
2.360 1.332 
2.380 1.290 
2.400 1.228 
2.420 1.156 
2.440 1.095 
2.460 1.046 
2.480 0.989 
2.500 0.922 
2.520 0.851 
2.540 0.783 
2.560 0.728 
2.580 0.700 
2.600 0.697 
2.620 0.698 
2.640 0.690 
2.660 0.693 
2.680 0.711 
2.700 0.732 
2.720 0.755 
2.740 0.778 
2.760 0.792 
2.780 0.790 
2.800 0.792 
2.820 0.803 
2.840 0.803 
2.860 0.782 
2.880 0.766 
2.900 0.768 
2.920 0.779 
2.940 0.788 
2.960 0.782 
2.980 0.780 
3.000 0.787 
3.020 0.795 
3.040 0.791 
3.060 0.765 
3.080 0.738 
3.100 0.716 
3.120 0.706 
3.140 0.708 
3.160 0.712 
3.180 0.717 
3.200 0.713 
3.220 0.696 
3.240 0.669 
3.260 0.645 
3.280 0.622 
3.300 0.591 
3.320 0.559 
3.340 0.539 
3.360 0.525 
3.380 0.507 
3.400 0.482 
3.420 0.454 
3.440 0.433 
3.460 0.416 
3.480 0.409 
3.500 0.424 
3.520 0.468 
3.540 0.523 
3.560 0.553 
3.580 0.546 
3.600 0.523 
3.620 0.494 
3.640 0.448 
3.660 0.398 
3.680 0.386 
3.700 0.462 
3.720 0.606 
3.740 0.791 
3.760 0.987 
3.780 1.156 
3.800 1.258 
3.820 1.273 
3.840 1.231 
3.860 1.154 
3.880 1.071 
3.900 1.010 
3.920 0.982 
3.940 0.989 
3.960 1.026 
3.980 1.073 
4.000 1.105 
4.020 1.099 
4.040 1.050 
4.060 0.992 
4.080 0.950 
4.100 0.925 
4.120 0.912 
4.140 0.892 
4.160 0.892 
4.180 0.917 
4.200 0.965 
4.220 1.010 
4.240 1.044 
4.260 1.071 
4.280 1.074 
4.300 1.083 
4.320 1.102 
4.340 1.142 
4.360 1.169 
4.380 1.190 
4.400 1.234 
4.420 1.291 
4.440 1.354 
4.460 1.409 
4.480 1.458 
4.500 1.485 
4.520 1.465 
4.540 1.410 
4.560 1.348 
4.580 1.305 
4.600 1.252 
4.620 1.192 
4.640 1.165 
4.660 1.141 
4.680 1.095 
4.700 1.013 
4.720 0.935 
4.740 0.884 
4.760 0.841 
4.780 0.812 
4.800 0.785 
4.820 0.763 
4.840 0.752 
4.860 0.740 
4.880 0.728 
4.900 0.710 
4.920 0.689 
4.940 0.676 
4.960 0.683 
4.980 0.715 
5.000 0.756 
5.020 0.796 
5.040 0.822 
5.060 0.832 
5.080 0.827 
5.100 0.825 
5.120 0.827 
5.140 0.824 
5.160 0.818 
5.180 0.808 
5.200 0.794 
5.220 0.778 
5.240 0.759 
5.260 0.731 
5.280 0.699 
5.300 0.679 
5.320 0.685 
5.340 0.697 
5.360 0.697 
5.380 0.691 
5.400 0.687 
5.420 0.678 
5.440 0.668 
5.460 0.654 
5.480 0.645 
5.500 0.641 
5.520 0.631 
5.540 0.615 
5.560 0.581 
5.580 0.546 
5.600 0.526 
5.620 0.507 
5.640 0.483 
5.660 0.460 
5.680 0.435 
5.700 0.432 
5.720 0.418 
5.740 0.431 
5.760 0.493 
5.780 0.569 
5.800 0.593 
5.820 0.527 
5.840 0.451 
5.860 0.411 
5.880 0.411 
5.900 0.420 
5.920 0.454 
5.940 0.515 
5.960 0.609 
5.980 0.733 
6.000 0.881 
6.020 1.032 
6.040 1.141 
6.060 1.199 
6.080 1.208 
6.100 1.196 
6.120 1.148 
6.140 1.095 
6.160 1.059 
6.180 1.045 
6.200 1.058 
6.220 1.077 
6.240 1.115 
6.260 1.126 
6.280 1.126 
6.300 1.099 
6.320 1.074 
6.340 1.066 
6.360 1.038 
6.380 1.032 
6.400 1.099 
6.420 1.127 
6.440 1.138 
6.460 1.157 
6.480 1.183 
6.500 1.211 
6.520 1.243 
6.540 1.263 
6.560 1.301 
6.580 1.357 
6.600 1.424 
6.620 1.476 
6.640 1.507 
6.660 1.534 
6.680 1.550 
6.700 1.555 
6.720 1.540 
6.740 1.497 
6.760 1.443 
6.780 1.384 
6.800 1.335 
6.820 1.259 
6.840 1.183 
6.860 1.109 
6.880 1.038 
6.900 0.976 
6.920 0.912 
6.940 0.874 
6.960 0.839 
6.980 0.811 
7.000 0.791 
7.020 0.777 
7.040 0.767 
7.060 0.762 
7.080 0.764 
7.100 0.779 
7.120 0.799 
7.140 0.810 
7.160 0.816 
7.180 0.826 
7.200 0.831 
7.220 0.822 
7.240 0.810 
7.260 0.810 
7.280 0.810 
7.300 0.802 
7.320 0.795 
7.340 0.799 
7.360 0.803 
7.380 0.803 
7.400 0.797 
7.420 0.784 
7.440 0.766 
7.460 0.754 
7.480 0.751 
7.500 0.747 
7.520 0.740 
7.540 0.736 
7.560 0.738 
7.580 0.738 
7.600 0.730 
7.620 0.712 
7.640 0.680 
7.660 0.638 
7.680 0.606 
7.700 0.596 
7.720 0.594 
7.740 0.584 
7.760 0.557 
7.780 0.529 
7.800 0.487 
7.820 0.437 
7.840 0.398 
7.860 0.385 
7.880 0.425 
7.900 0.470 
7.920 0.480 
7.940 0.449 
7.960 0.410 
7.980 0.409 
8.000 0.410 
8.020 0.397 
8.040 0.405 
8.060 0.471 
8.080 0.613 
8.100 0.769 
8.120 0.931 
8.140 1.096 
8.160 1.235 
8.180 1.300 
8.200 1.285 
8.220 1.244 
8.240 1.207 
8.260 1.170 
8.280 1.137 
8.300 1.123 
8.320 1.127 
8.340 1.129 
8.360 1.113 
8.380 1.086 
8.400 1.064 
8.420 1.051 
8.440 1.050 
8.460 1.049 
8.480 1.048 
8.500 1.062 
8.520 1.083 
8.540 1.115 
8.560 1.152 
8.580 1.180 
8.600 1.194 
8.620 1.209 
8.640 1.247 
8.660 1.301 
8.680 1.339 
8.700 1.368 
8.720 1.398 
8.740 1.446 
8.760 1.498 
8.780 1.525 
8.800 1.532 
8.820 1.542 
8.840 1.538 
8.860 1.504 
8.880 1.450 
8.900 1.402 
8.920 1.355 
8.940 1.290 
8.960 1.208 
8.980 1.114 
9.000 1.013 
9.020 0.918 
9.040 0.835 
9.060 0.768 
9.080 0.742 
9.100 0.748 
9.120 0.768 
9.140 0.778 
9.160 0.770 
9.180 0.756 
9.200 0.753 
9.220 0.765 
9.240 0.782 
9.260 0.789 
9.280 0.796 
9.300 0.815 
9.320 0.835 
9.340 0.846 
9.360 0.834 
9.380 0.816 
9.400 0.804 
9.420 0.801 
9.440 0.811 
9.460 0.808 
9.480 0.798 
9.500 0.790 
9.520 0.799 
9.540 0.808 
9.560 0.796 
9.580 0.765 
9.600 0.732 
9.620 0.714 
9.640 0.711 
9.660 0.715 
9.680 0.708 
9.700 0.688 
9.720 0.660 
9.740 0.634 
9.760 0.615 
9.780 0.601 
9.800 0.588 
9.820 0.570 
9.840 0.552 
9.860 0.536 
9.880 0.504 
9.900 0.471 
9.920 0.439 
9.940 0.416 
9.960 0.404 
9.980 0.391 
10.000 0.411 
10.020 0.460 
10.040 0.514 
10.060 0.544 
10.080 0.545 
10.100 0.539 
10.120 0.516 
10.140 0.464 
10.160 0.409 
10.180 0.388 
10.200 0.435 
10.220 0.560 
10.240 0.737 
10.260 0.948 
10.280 1.145 
10.300 1.268 
10.320 1.301 
10.340 1.255 
10.360 1.196 
10.380 1.135 
10.400 1.073 
10.420 1.028 
10.440 1.029 
10.460 1.090 
10.480 1.170 
10.500 1.206 
10.520 1.197 
10.540 1.167 
10.560 1.131 
10.580 1.103 
10.600 1.077 
10.620 1.081 
10.640 1.088 
10.660 1.112 
10.680 1.144 
10.700 1.175 
10.720 1.221 
10.740 1.265 
10.760 1.321 
10.780 1.367 
10.800 1.399 
10.820 1.430 
10.840 1.455 
10.860 1.463 
10.880 1.466 
10.900 1.462 
10.920 1.464 
10.940 1.463 
10.960 1.428 
10.980 1.385 
11.000 1.332 
11.020 1.295 
11.040 1.250 
11.060 1.197 
11.080 1.131 
11.100 1.050 
11.120 0.970 
11.140 0.900 
11.160 0.853 
11.180 0.809 
11.200 0.776 
11.220 0.748 
11.240 0.731 
11.260 0.713 
11.280 0.701 
11.300 0.695 
11.320 0.685 
11.340 0.676 
11.360 0.670 
11.380 0.688 
11.400 0.723 
11.420 0.764 
11.440 0.809 
11.460 0.847 
11.480 0.872 
11.500 0.871 
11.520 0.851 
11.540 0.833 
11.560 0.819 
11.580 0.809 
11.600 0.805 
11.620 0.813 
11.640 0.814 
11.660 0.783 
11.680 0.732 
11.700 0.695 
11.720 0.673 
11.740 0.666 
11.760 0.670 
11.780 0.655 
11.800 0.628 
11.820 0.607 
11.840 0.608 
11.860 0.587 
11.880 0.542 
11.900 0.520 
11.920 0.497 
11.940 0.481 
11.960 0.449 
11.980 0.443 
12.000 0.419 
12.020 0.389 
12.040 0.374 
12.060 0.373 
12.080 0.396 
12.100 0.420 
12.120 0.484 
12.140 0.530 
12.160 0.545 
12.180 0.529 
12.200 0.351 
12.220 0.295 
12.240 0.268 
12.260 0.273 
12.280 0.333 
12.300 0.475 
12.320 0.660 
12.340 0.869 
12.360 1.039 
12.380 1.159 
12.400 1.241 
12.420 1.268 
12.440 1.252 
12.460 1.209 
12.480 1.164 
12.500 1.146 
12.520 1.140 
12.540 1.130 
12.560 1.127 
12.580 1.116 
12.600 1.098 
12.620 1.070 
12.640 1.033 
12.660 1.016 
12.680 1.010 
12.700 1.021 
12.720 1.029 
12.740 1.045 
12.760 1.062 
12.780 1.077 
12.800 1.082 
12.820 1.090 
12.840 1.099 
12.860 1.110 
12.880 1.117 
12.900 1.129 
12.920 1.169 
12.940 1.205 
12.960 1.234 
12.980 1.255 
13.000 1.288 
13.020 1.334 
13.040 1.367 
13.060 1.385 
13.080 1.394 
13.100 1.395 
13.120 1.402 
13.140 1.402 
13.160 1.388 
13.180 1.351 
13.200 1.302 
13.220 1.255 
13.240 1.206 
13.260 1.140 
13.280 1.062 
13.300 0.991 
13.320 0.921 
13.340 0.853 
13.360 0.786 
13.380 0.741 
13.400 0.719 
13.420 0.706 
13.440 0.701 
13.460 0.706 
13.480 0.718 
13.500 0.722 
13.520 0.711 
13.540 0.692 
13.560 0.692 
13.580 0.707 
13.600 0.722 
13.620 0.729 
13.640 0.735 
13.660 0.745 
13.680 0.749 
13.700 0.745 
13.720 0.744 
13.740 0.756 
13.760 0.767 
13.780 0.768 
13.800 0.759 
13.820 0.750 
13.840 0.738 
13.860 0.723 
13.880 0.717 
13.900 0.728 
13.920 0.741 
13.940 0.733 
13.960 0.710 
13.980 0.687 
14.000 0.672 
14.020 0.659 
14.040 0.645 
14.060 0.629 
14.080 0.611 
14.100 0.592 
14.120 0.570 
14.140 0.553 
14.160 0.543 
14.180 0.538 
14.200 0.523 
14.220 0.503 
14.240 0.493 
14.260 0.478 
14.280 0.450 
14.300 0.416 
14.320 0.391 
14.340 0.388 
14.360 0.411 
14.380 0.443 
14.400 0.456 
14.420 0.430 
14.440 0.394 
14.460 0.374 
14.480 0.358 
14.500 0.343 
14.520 0.346 
14.540 0.418 
14.560 0.557 
14.580 0.726 
14.600 0.876 
14.620 1.003 
14.640 1.116 
14.660 1.196 
14.680 1.232 
14.700 1.214 
14.720 1.161 
14.740 1.102 
14.760 1.045 
14.780 1.015 
14.800 1.001 
14.820 1.010 
14.840 1.048 
14.860 1.073 
14.880 1.078 
14.900 1.053 
14.920 1.034 
14.940 1.037 
14.960 1.036 
14.980 1.047 
15.000 1.066 
15.020 1.087 
15.040 1.110 
15.060 1.144 
15.080 1.204 
15.100 1.266 
15.120 1.313 
15.140 1.344 
15.160 1.381 
15.180 1.421 
15.200 1.439 
15.220 1.427 
15.240 1.400 
15.260 1.391 
15.280 1.398 
15.300 1.394 
15.320 1.366 
15.340 1.316 
15.360 1.269 
15.380 1.228 
15.400 1.154 
15.420 1.057 
15.440 0.963 
15.460 0.883 
15.480 0.813 
15.500 0.755 
15.520 0.735 
15.540 0.741 
15.560 0.755 
15.580 0.763 
15.600 0.752 
15.620 0.726 
15.640 0.698 
15.660 0.684 
15.680 0.686 
15.700 0.701 
15.720 0.722 
15.740 0.743 
15.760 0.767 
15.780 0.781 
15.800 0.778 
15.820 0.765 
15.840 0.757 
15.860 0.758 
15.880 0.759 
15.900 0.764 
15.920 0.762 
15.940 0.750 
15.960 0.734 
15.980 0.719 
16.000 0.711 
16.020 0.705 
16.040 0.699 
16.060 0.693 
16.080 0.683 
16.100 0.670 
16.120 0.650 
16.140 0.623 
16.160 0.595 
16.180 0.569 
16.200 0.548 
16.220 0.533 
16.240 0.511 
16.260 0.495 
16.280 0.488 
16.300 0.490 
16.320 0.486 
16.340 0.467 
16.360 0.448 
16.380 0.427 
16.400 0.418 
16.420 0.425 
16.440 0.449 
16.460 0.462 
16.480 0.435 
16.500 0.379 
16.520 0.323 
16.540 0.292 
16.560 0.284 
16.580 0.302 
16.600 0.363 
16.620 0.470 
16.640 0.612 
16.660 0.778 
16.680 0.948 
16.700 1.108 
16.720 1.217 
16.740 1.268 
16.760 1.277 
16.780 1.237 
16.800 1.164 
16.820 1.074 
16.840 1.020 
16.860 1.014 
16.880 1.047 
16.900 1.090 
16.920 1.119 
16.940 1.125 
16.960 1.107 
16.980 1.072 
17.000 1.032 
17.020 1.000 
17.040 0.960 
17.060 0.941 
17.080 0.951 
17.100 0.996 
17.120 1.044 
17.140 1.072 
17.160 1.090 
17.180 1.101 
17.200 1.111 
17.220 1.122 
17.240 1.120 
17.260 1.127 
17.280 1.150 
17.300 1.189 
17.320 1.238 
17.340 1.288 
17.360 1.323 
17.380 1.340 
17.400 1.356 
17.420 1.377 
17.440 1.391 
17.460 1.383 
17.480 1.366 
17.500 1.342 
17.520 1.307 
17.540 1.279 
17.560 1.254 
17.580 1.224 
17.600 1.188 
17.620 1.128 
17.640 1.059 
17.660 0.981 
17.680 0.906 
17.700 0.844 
17.720 0.784 
17.740 0.741 
17.760 0.713 
17.780 0.697 
17.800 0.694 
17.820 0.693 
17.840 0.692 
17.860 0.686 
17.880 0.679 
17.900 0.686 
17.920 0.710 
17.940 0.740 
17.960 0.763 
17.980 0.782 
18.000 0.805 
18.020 0.830 
18.040 0.844 
18.060 0.840 
18.080 0.820 
18.100 0.805 
18.120 0.779 
18.140 0.704 
18.160 0.556 
18.180 0.460 
