# Supplementary material for: Pacing the phasing of leg and arm movements in breaststroke swimming to minimize intra-cyclic velocity fluctuations
Source: PLoS One. 2017 Oct 12;12(10):e0186160. doi: 10.1371/journal.pone.0186160 (PMC5638342; doi:10.1371/journal.pone.0186160)
Supplement: S1 Archive — (ZIP) [file pone.0186160.s003.zip › P12_135_veldata.txt]

% t vx 
0.000 0.470 
0.020 0.775 
0.040 1.101 
0.060 1.126 
0.080 1.109 
0.100 1.099 
0.120 1.109 
0.140 1.119 
0.160 1.121 
0.180 1.094 
0.200 1.053 
0.220 1.012 
0.240 0.989 
0.260 0.982 
0.280 0.980 
0.300 0.996 
0.320 1.021 
0.340 1.030 
0.360 1.028 
0.380 1.028 
0.400 1.040 
0.420 1.037 
0.440 1.017 
0.460 1.015 
0.480 1.027 
0.500 1.062 
0.520 1.095 
0.540 1.140 
0.560 1.187 
0.580 1.226 
0.600 1.274 
0.620 1.316 
0.640 1.369 
0.660 1.399 
0.680 1.407 
0.700 1.405 
0.720 1.394 
0.740 1.374 
0.760 1.349 
0.780 1.336 
0.800 1.304 
0.820 1.245 
0.840 1.181 
0.860 1.124 
0.880 1.078 
0.900 1.034 
0.920 0.997 
0.940 0.942 
0.960 0.871 
0.980 0.815 
1.000 0.780 
1.020 0.752 
1.040 0.721 
1.060 0.695 
1.080 0.684 
1.100 0.685 
1.120 0.691 
1.140 0.691 
1.160 0.679 
1.180 0.665 
1.200 0.661 
1.220 0.666 
1.240 0.664 
1.260 0.652 
1.280 0.641 
1.300 0.638 
1.320 0.638 
1.340 0.646 
1.360 0.663 
1.380 0.682 
1.400 0.693 
1.420 0.683 
1.440 0.658 
1.460 0.631 
1.480 0.612 
1.500 0.606 
1.520 0.599 
1.540 0.584 
1.560 0.566 
1.580 0.560 
1.600 0.569 
1.620 0.581 
1.640 0.589 
1.660 0.574 
1.680 0.547 
1.700 0.508 
1.720 0.466 
1.740 0.417 
1.760 0.378 
1.780 0.357 
1.800 0.357 
1.820 0.381 
1.840 0.405 
1.860 0.409 
1.880 0.378 
1.900 0.342 
1.920 0.313 
1.940 0.295 
1.960 0.330 
1.980 0.440 
2.000 0.603 
2.020 0.780 
2.040 0.931 
2.060 1.062 
2.080 1.156 
2.100 1.210 
2.120 1.228 
2.140 1.215 
2.160 1.189 
2.180 1.158 
2.200 1.152 
2.220 1.157 
2.240 1.159 
2.260 1.154 
2.280 1.137 
2.300 1.103 
2.320 1.057 
2.340 1.014 
2.360 0.988 
2.380 0.971 
2.400 0.961 
2.420 0.964 
2.440 0.965 
2.460 0.978 
2.480 0.993 
2.500 1.004 
2.520 1.019 
2.540 1.025 
2.560 1.042 
2.580 1.041 
2.600 1.042 
2.620 1.052 
2.640 1.069 
2.660 1.096 
2.680 1.122 
2.700 1.145 
2.720 1.167 
2.740 1.189 
2.760 1.220 
2.780 1.257 
2.800 1.281 
2.820 1.314 
2.840 1.344 
2.860 1.381 
2.880 1.402 
2.900 1.399 
2.920 1.378 
2.940 1.352 
2.960 1.334 
2.980 1.310 
3.000 1.267 
3.020 1.198 
3.040 1.124 
3.060 1.044 
3.080 0.981 
3.100 0.908 
3.120 0.847 
3.140 0.795 
3.160 0.758 
3.180 0.751 
3.200 0.746 
3.220 0.741 
3.240 0.719 
3.260 0.697 
3.280 0.676 
3.300 0.655 
3.320 0.642 
3.340 0.655 
3.360 0.686 
3.380 0.710 
3.400 0.714 
3.420 0.704 
3.440 0.696 
3.460 0.693 
3.480 0.690 
3.500 0.677 
3.520 0.654 
3.540 0.629 
3.560 0.611 
3.580 0.604 
3.600 0.610 
3.620 0.620 
3.640 0.623 
3.660 0.620 
3.680 0.613 
3.700 0.604 
3.720 0.580 
3.740 0.539 
3.760 0.507 
3.780 0.485 
3.800 0.474 
3.820 0.467 
3.840 0.463 
3.860 0.448 
3.880 0.420 
3.900 0.387 
3.920 0.380 
3.940 0.402 
3.960 0.449 
3.980 0.480 
4.000 0.477 
4.020 0.448 
4.040 0.422 
4.060 0.428 
4.080 0.436 
4.100 0.466 
4.120 0.519 
4.140 0.604 
4.160 0.703 
4.180 0.807 
4.200 0.936 
4.220 1.072 
4.240 1.189 
4.260 1.266 
4.280 1.283 
4.300 1.222 
4.320 1.119 
4.340 1.036 
4.360 1.019 
4.380 1.058 
4.400 1.095 
4.420 1.117 
4.440 1.123 
4.460 1.106 
4.480 1.074 
4.500 1.019 
4.520 0.967 
4.540 0.933 
4.560 0.900 
4.580 0.896 
4.600 0.920 
4.620 0.969 
4.640 1.013 
4.660 1.034 
4.680 1.042 
4.700 1.044 
4.720 1.036 
4.740 1.026 
4.760 1.022 
4.780 1.013 
4.800 1.019 
4.820 1.027 
4.840 1.051 
4.860 1.091 
4.880 1.134 
4.900 1.179 
4.920 1.219 
4.940 1.277 
4.960 1.330 
4.980 1.363 
5.000 1.387 
5.020 1.408 
5.040 1.423 
5.060 1.421 
5.080 1.395 
5.100 1.352 
5.120 1.293 
5.140 1.252 
5.160 1.213 
5.180 1.174 
5.200 1.130 
5.220 1.076 
5.240 1.017 
5.260 0.952 
5.280 0.898 
5.300 0.842 
5.320 0.790 
5.340 0.750 
5.360 0.713 
5.380 0.686 
5.400 0.672 
5.420 0.666 
5.440 0.658 
5.460 0.660 
5.480 0.685 
5.500 0.712 
5.520 0.718 
5.540 0.707 
5.560 0.698 
5.580 0.700 
5.600 0.718 
5.620 0.737 
5.640 0.753 
5.660 0.761 
5.680 0.772 
5.700 0.777 
5.720 0.759 
5.740 0.736 
5.760 0.722 
5.780 0.718 
5.800 0.702 
5.820 0.678 
5.840 0.670 
5.860 0.672 
5.880 0.674 
5.900 0.665 
5.920 0.655 
5.940 0.643 
5.960 0.645 
5.980 0.641 
6.000 0.614 
6.020 0.588 
6.040 0.583 
6.060 0.580 
6.080 0.602 
6.100 0.576 
6.120 0.566 
6.140 0.544 
6.160 0.489 
6.180 0.412 
6.200 0.334 
6.220 0.273 
6.240 0.262 
6.260 0.294 
6.280 0.318 
6.300 0.306 
6.320 0.271 
6.340 0.261 
6.360 0.291 
6.380 0.379 
6.400 0.540 
6.420 0.755 
6.440 0.953 
6.460 1.091 
6.480 1.169 
6.500 1.225 
6.520 1.249 
6.540 1.234 
6.560 1.213 
6.580 1.187 
6.600 1.175 
6.620 1.153 
6.640 1.151 
6.660 1.158 
6.680 1.149 
6.700 1.121 
6.720 1.068 
6.740 1.036 
6.760 1.027 
6.780 1.044 
6.800 1.058 
6.820 1.045 
6.840 1.033 
6.860 1.025 
6.880 1.015 
6.900 1.000 
6.920 0.994 
6.940 1.007 
6.960 1.033 
6.980 1.048 
7.000 1.068 
7.020 1.086 
7.040 1.106 
7.060 1.130 
7.080 1.147 
7.100 1.182 
7.120 1.211 
7.140 1.229 
7.160 1.249 
7.180 1.281 
7.200 1.344 
7.220 1.400 
7.240 1.420 
7.260 1.426 
7.280 1.420 
7.300 1.419 
7.320 1.397 
7.340 1.344 
7.360 1.276 
7.380 1.202 
7.400 1.133 
7.420 1.068 
7.440 1.013 
7.460 0.948 
7.480 0.878 
7.500 0.822 
7.520 0.805 
7.540 0.811 
7.560 0.808 
7.580 0.797 
7.600 0.789 
7.620 0.775 
7.640 0.762 
7.660 0.759 
7.680 0.773 
7.700 0.806 
7.720 0.830 
7.740 0.835 
7.760 0.822 
7.780 0.817 
7.800 0.830 
7.820 0.835 
7.840 0.824 
7.860 0.814 
7.880 0.819 
7.900 0.826 
7.920 0.817 
7.940 0.792 
7.960 0.772 
7.980 0.759 
8.000 0.751 
8.020 0.749 
8.040 0.745 
8.060 0.741 
8.080 0.735 
8.100 0.727 
8.120 0.714 
8.140 0.702 
8.160 0.697 
8.180 0.695 
8.200 0.685 
8.220 0.663 
8.240 0.631 
8.260 0.600 
8.280 0.570 
8.300 0.547 
8.320 0.530 
8.340 0.508 
8.360 0.473 
8.380 0.431 
8.400 0.397 
8.420 0.369 
8.440 0.341 
8.460 0.336 
8.480 0.368 
8.500 0.420 
8.520 0.466 
8.540 0.486 
8.560 0.486 
8.580 0.480 
8.600 0.466 
8.620 0.460 
8.640 0.493 
8.660 0.588 
8.680 0.738 
8.700 0.893 
8.720 1.034 
8.740 1.131 
8.760 1.173 
8.780 1.163 
8.800 1.127 
8.820 1.089 
8.840 1.047 
8.860 1.019 
8.880 1.016 
8.900 1.057 
8.920 1.083 
8.940 1.084 
8.960 1.068 
8.980 1.050 
9.000 1.032 
9.020 1.003 
9.040 0.977 
9.060 0.967 
9.080 0.959 
9.100 0.970 
9.120 1.001 
9.140 1.042 
9.160 1.079 
9.180 1.089 
9.200 1.110 
9.220 1.155 
9.240 1.209 
9.260 1.242 
9.280 1.247 
9.300 1.257 
9.320 1.301 
9.340 1.372 
9.360 1.433 
9.380 1.456 
9.400 1.452 
9.420 1.452 
9.440 1.447 
9.460 1.420 
9.480 1.374 
9.500 1.317 
9.520 1.260 
9.540 1.189 
9.560 1.115 
9.580 1.048 
9.600 0.992 
9.620 0.945 
9.640 0.899 
9.660 0.850 
9.680 0.796 
9.700 0.767 
9.720 0.779 
9.740 0.803 
9.760 0.803 
9.780 0.785 
9.800 0.768 
9.820 0.754 
9.840 0.749 
9.860 0.768 
9.880 0.791 
9.900 0.798 
9.920 0.794 
9.940 0.787 
9.960 0.780 
9.980 0.771 
10.000 0.772 
10.020 0.776 
10.040 0.756 
10.060 0.727 
10.080 0.701 
10.100 0.690 
10.120 0.689 
10.140 0.696 
10.160 0.705 
10.180 0.707 
10.200 0.694 
10.220 0.666 
10.240 0.631 
10.260 0.605 
10.280 0.591 
10.300 0.581 
10.320 0.559 
10.340 0.532 
10.360 0.512 
10.380 0.495 
10.400 0.480 
10.420 0.456 
10.440 0.442 
10.460 0.455 
10.480 0.494 
10.500 0.537 
10.520 0.554 
10.540 0.551 
10.560 0.507 
10.580 0.459 
10.600 0.429 
10.620 0.424 
10.640 0.447 
10.660 0.506 
10.680 0.643 
10.700 0.806 
10.720 0.968 
10.740 1.105 
10.760 1.197 
10.780 1.238 
10.800 1.234 
10.820 1.211 
10.840 1.187 
10.860 1.154 
10.880 1.130 
10.900 1.109 
10.920 1.100 
10.940 1.100 
10.960 1.102 
10.980 1.112 
11.000 1.114 
11.020 1.096 
11.040 1.064 
11.060 1.033 
11.080 1.001 
11.100 0.979 
11.120 0.984 
11.140 1.025 
11.160 1.079 
11.180 1.132 
11.200 1.154 
11.220 1.150 
11.240 1.128 
11.260 1.119 
11.280 1.118 
11.300 1.118 
11.320 1.132 
11.340 1.163 
11.360 1.217 
11.380 1.269 
11.400 1.313 
11.420 1.349 
11.440 1.396 
11.460 1.448 
11.480 1.485 
11.500 1.495 
11.520 1.475 
11.540 1.448 
11.560 1.436 
11.580 1.420 
11.600 1.389 
11.620 1.348 
11.640 1.310 
11.660 1.262 
11.680 1.193 
11.700 1.115 
11.720 1.032 
11.740 0.942 
11.760 0.856 
11.780 0.796 
11.800 0.748 
11.820 0.711 
11.840 0.723 
11.860 0.716 
11.880 0.720 
11.900 0.726 
11.920 0.733 
11.940 0.739 
11.960 0.744 
11.980 0.749 
12.000 0.754 
12.020 0.758 
12.040 0.753 
12.060 0.745 
12.080 0.739 
12.100 0.738 
12.120 0.737 
12.140 0.738 
12.160 0.746 
12.180 0.758 
12.200 0.764 
12.220 0.757 
12.240 0.742 
12.260 0.730 
12.280 0.721 
12.300 0.706 
12.320 0.685 
12.340 0.669 
12.360 0.662 
12.380 0.659 
12.400 0.650 
12.420 0.634 
12.440 0.617 
12.460 0.610 
12.480 0.602 
12.500 0.576 
12.520 0.543 
12.540 0.510 
12.560 0.472 
12.580 0.419 
12.600 0.356 
12.620 0.314 
12.640 0.305 
12.660 0.325 
12.680 0.355 
12.700 0.373 
12.720 0.374 
12.740 0.371 
12.760 0.365 
12.780 0.377 
12.800 0.401 
12.820 0.483 
12.840 0.638 
12.860 0.800 
12.880 0.948 
12.900 1.072 
12.920 1.183 
12.940 1.233 
12.960 1.214 
12.980 1.173 
13.000 1.142 
13.020 1.120 
13.040 1.107 
13.060 1.109 
13.080 1.105 
13.100 1.109 
13.120 1.100 
13.140 1.083 
13.160 1.050 
13.180 1.017 
13.200 0.995 
13.220 0.983 
13.240 0.982 
13.260 0.987 
13.280 1.003 
13.300 1.021 
13.320 1.041 
13.340 1.056 
13.360 1.066 
13.380 1.084 
13.400 1.119 
13.420 1.149 
13.440 1.175 
13.460 1.198 
13.480 1.240 
13.500 1.291 
13.520 1.320 
13.540 1.336 
13.560 1.354 
13.580 1.381 
13.600 1.413 
13.620 1.442 
13.640 1.450 
13.660 1.429 
13.680 1.381 
13.700 1.322 
13.720 1.265 
13.740 1.211 
13.760 1.166 
13.780 1.112 
13.800 1.034 
13.820 0.951 
13.840 0.880 
13.860 0.824 
13.880 0.772 
13.900 0.724 
13.920 0.691 
13.940 0.673 
13.960 0.670 
13.980 0.673 
14.000 0.677 
14.020 0.683 
14.040 0.700 
14.060 0.729 
14.080 0.751 
14.100 0.764 
14.120 0.770 
14.140 0.778 
14.160 0.791 
14.180 0.787 
14.200 0.769 
14.220 0.743 
14.240 0.734 
14.260 0.740 
14.280 0.741 
14.300 0.737 
14.320 0.729 
14.340 0.715 
14.360 0.690 
14.380 0.663 
14.400 0.640 
14.420 0.626 
14.440 0.622 
14.460 0.624 
14.480 0.624 
14.500 0.614 
14.520 0.591 
14.540 0.570 
14.560 0.555 
14.580 0.548 
14.600 0.534 
14.620 0.510 
14.640 0.480 
14.660 0.443 
14.680 0.400 
14.700 0.359 
14.720 0.338 
14.740 0.349 
14.760 0.387 
14.780 0.423 
14.800 0.429 
14.820 0.407 
14.840 0.395 
14.860 0.419 
14.880 0.457 
14.900 0.506 
14.920 0.585 
14.940 0.695 
14.960 0.800 
14.980 0.876 
15.000 0.927 
15.020 0.972 
15.040 1.012 
15.060 1.063 
15.080 1.130 
15.100 1.177 
15.120 1.175 
15.140 1.120 
15.160 1.059 
15.180 1.014 
15.200 1.015 
15.220 1.035 
15.240 1.050 
15.260 1.059 
15.280 1.045 
15.300 1.029 
15.320 1.000 
15.340 0.991 
15.360 0.984 
15.380 0.960 
15.400 0.942 
15.420 0.945 
15.440 0.979 
15.460 1.018 
15.480 1.041 
15.500 1.060 
15.520 1.077 
15.540 1.091 
15.560 1.106 
15.580 1.103 
15.600 1.104 
15.620 1.119 
15.640 1.137 
15.660 1.154 
15.680 1.166 
15.700 1.208 
15.720 1.277 
15.740 1.341 
15.760 1.372 
15.780 1.374 
15.800 1.361 
15.820 1.327 
15.840 1.304 
15.860 1.279 
15.880 1.244 
15.900 1.190 
15.920 1.105 
15.940 1.028 
15.960 0.966 
15.980 0.907 
16.000 0.844 
16.020 0.774 
16.040 0.729 
16.060 0.708 
16.080 0.687 
16.100 0.666 
16.120 0.657 
16.140 0.662 
16.160 0.664 
16.180 0.659 
16.200 0.658 
16.220 0.670 
16.240 0.691 
16.260 0.712 
16.280 0.739 
16.300 0.763 
16.320 0.778 
16.340 0.779 
16.360 0.768 
16.380 0.756 
16.400 0.750 
16.420 0.748 
16.440 0.748 
16.460 0.746 
16.480 0.742 
16.500 0.745 
16.520 0.757 
16.540 0.770 
16.560 0.767 
16.580 0.746 
16.600 0.727 
16.620 0.720 
16.640 0.725 
16.660 0.732 
16.680 0.733 
16.700 0.731 
16.720 0.728 
16.740 0.728 
16.760 0.728 
16.780 0.727 
16.800 0.725 
16.820 0.724 
16.840 0.720 
16.860 0.714 
16.880 0.701 
16.900 0.670 
16.920 0.626 
16.940 0.569 
16.960 0.518 
16.980 0.478 
17.000 0.445 
17.020 0.429 
17.040 0.417 
17.060 0.414 
17.080 0.405 
17.100 0.383 
17.120 0.351 
17.140 0.336 
17.160 0.337 
17.180 0.361 
17.200 0.405 
17.220 0.453 
17.240 0.495 
17.260 0.501 
17.280 0.496 
17.300 0.498 
17.320 0.509 
17.340 0.516 
17.360 0.520 
17.380 0.550 
17.400 0.622 
17.420 0.730 
17.440 0.846 
17.460 0.950 
17.480 1.016 
17.500 1.060 
17.520 1.084 
17.540 1.076 
17.560 1.028 
17.580 0.971 
17.600 0.951 
17.620 0.962 
17.640 1.007 
17.660 1.071 
17.680 1.136 
17.700 1.164 
17.720 1.144 
17.740 1.113 
17.760 1.092 
17.780 1.091 
17.800 1.091 
17.820 1.105 
17.840 1.154 
17.860 1.221 
17.880 1.299 
17.900 1.372 
17.920 1.440 
17.940 1.492 
17.960 1.504 
17.980 1.488 
18.000 1.452 
18.020 1.431 
