# Supplementary material for: Pacing the phasing of leg and arm movements in breaststroke swimming to minimize intra-cyclic velocity fluctuations
Source: PLoS One. 2017 Oct 12;12(10):e0186160. doi: 10.1371/journal.pone.0186160 (PMC5638342; doi:10.1371/journal.pone.0186160)
Supplement: S1 Archive — (ZIP) [file pone.0186160.s003.zip › P12_180_veldata.txt]

% t vx 
0.000 0.104 
0.020 0.279 
0.040 0.589 
0.060 0.822 
0.080 0.948 
0.100 0.992 
0.120 1.012 
0.140 1.028 
0.160 1.052 
0.180 1.071 
0.200 1.085 
0.220 1.110 
0.240 1.140 
0.260 1.177 
0.280 1.221 
0.300 1.258 
0.320 1.293 
0.340 1.314 
0.360 1.329 
0.380 1.337 
0.400 1.321 
0.420 1.303 
0.440 1.281 
0.460 1.273 
0.480 1.252 
0.500 1.209 
0.520 1.140 
0.540 1.052 
0.560 0.970 
0.580 0.906 
0.600 0.873 
0.620 0.848 
0.640 0.820 
0.660 0.774 
0.680 0.729 
0.700 0.696 
0.720 0.672 
0.740 0.644 
0.760 0.592 
0.780 0.538 
0.800 0.509 
0.820 0.506 
0.840 0.494 
0.860 0.466 
0.880 0.427 
0.900 0.391 
0.920 0.364 
0.940 0.355 
0.960 0.379 
0.980 0.421 
1.000 0.468 
1.020 0.495 
1.040 0.499 
1.060 0.492 
1.080 0.496 
1.100 0.506 
1.120 0.525 
1.140 0.574 
1.160 0.680 
1.180 0.825 
1.200 0.970 
1.220 1.093 
1.240 1.200 
1.260 1.299 
1.280 1.350 
1.300 1.336 
1.320 1.242 
1.340 1.116 
1.360 1.020 
1.380 0.983 
1.400 1.016 
1.420 1.063 
1.440 1.086 
1.460 1.075 
1.480 1.048 
1.500 1.019 
1.520 0.989 
1.540 0.958 
1.560 0.942 
1.580 0.926 
1.600 0.907 
1.620 0.904 
1.640 0.919 
1.660 0.930 
1.680 0.925 
1.700 0.915 
1.720 0.912 
1.740 0.912 
1.760 0.906 
1.780 0.898 
1.800 0.887 
1.820 0.882 
1.840 0.878 
1.860 0.867 
1.880 0.863 
1.900 0.869 
1.920 0.878 
1.940 0.869 
1.960 0.860 
1.980 0.860 
2.000 0.854 
2.020 0.858 
2.040 0.865 
2.060 0.875 
2.080 0.874 
2.100 0.872 
2.120 0.874 
2.140 0.871 
2.160 0.880 
2.180 0.900 
2.200 0.917 
2.220 0.922 
2.240 0.930 
2.260 0.946 
2.280 0.960 
2.300 0.979 
2.320 0.999 
2.340 1.023 
2.360 1.050 
2.380 1.069 
2.400 1.085 
2.420 1.093 
2.440 1.099 
2.460 1.113 
2.480 1.138 
2.500 1.175 
2.520 1.197 
2.540 1.205 
2.560 1.199 
2.580 1.190 
2.600 1.181 
2.620 1.166 
2.640 1.129 
2.660 1.065 
2.680 0.996 
2.700 0.931 
2.720 0.869 
2.740 0.816 
2.760 0.776 
2.780 0.746 
2.800 0.720 
2.820 0.696 
2.840 0.657 
2.860 0.608 
2.880 0.559 
2.900 0.506 
2.920 0.452 
2.940 0.413 
2.960 0.390 
2.980 0.381 
3.000 0.367 
3.020 0.354 
3.040 0.343 
3.060 0.339 
3.080 0.359 
3.100 0.382 
3.120 0.410 
3.140 0.420 
3.160 0.423 
3.180 0.431 
3.200 0.437 
3.220 0.444 
3.240 0.455 
3.260 0.499 
3.280 0.591 
3.300 0.720 
3.320 0.877 
3.340 1.038 
3.360 1.162 
3.380 1.232 
3.400 1.265 
3.420 1.283 
3.440 1.269 
3.460 1.215 
3.480 1.140 
3.500 1.084 
3.520 1.072 
3.540 1.087 
3.560 1.114 
3.580 1.132 
3.600 1.134 
3.620 1.104 
3.640 1.052 
3.660 0.997 
3.680 0.967 
3.700 0.950 
3.720 0.931 
3.740 0.923 
3.760 0.924 
3.780 0.941 
3.800 0.958 
3.820 0.974 
3.840 0.983 
3.860 0.979 
3.880 0.969 
3.900 0.959 
3.920 0.949 
3.940 0.939 
3.960 0.923 
3.980 0.906 
4.000 0.904 
4.020 0.900 
4.040 0.894 
4.060 0.893 
4.080 0.893 
4.100 0.893 
4.120 0.887 
4.140 0.885 
4.160 0.888 
4.180 0.891 
4.200 0.894 
4.220 0.899 
4.240 0.900 
4.260 0.902 
4.280 0.914 
4.300 0.922 
4.320 0.930 
4.340 0.936 
4.360 0.939 
4.380 0.950 
4.400 0.961 
4.420 0.981 
4.440 1.001 
4.460 1.030 
4.480 1.061 
4.500 1.087 
4.520 1.119 
4.540 1.151 
4.560 1.179 
4.580 1.191 
4.600 1.212 
4.620 1.255 
4.640 1.295 
4.660 1.301 
4.680 1.281 
4.700 1.260 
4.720 1.244 
4.740 1.214 
4.760 1.158 
4.780 1.071 
4.800 0.975 
4.820 0.889 
4.840 0.827 
4.860 0.788 
4.880 0.762 
4.900 0.746 
4.920 0.717 
4.940 0.675 
4.960 0.628 
4.980 0.585 
5.000 0.522 
5.020 0.465 
5.040 0.421 
5.060 0.403 
5.080 0.399 
5.100 0.395 
5.120 0.428 
5.140 0.453 
5.160 0.476 
5.180 0.501 
5.200 0.543 
5.220 0.582 
5.240 0.589 
5.260 0.583 
5.280 0.589 
5.300 0.608 
5.320 0.634 
5.340 0.678 
5.360 0.740 
5.380 0.818 
5.400 0.911 
5.420 1.015 
5.440 1.104 
5.460 1.160 
5.480 1.187 
5.500 1.187 
5.520 1.165 
5.540 1.119 
5.560 1.082 
5.580 1.075 
5.600 1.097 
5.620 1.112 
5.640 1.100 
5.660 1.087 
5.680 1.073 
5.700 1.065 
5.720 1.030 
5.740 0.983 
5.760 0.958 
5.780 0.965 
5.800 0.989 
5.820 1.023 
5.840 1.046 
5.860 1.041 
5.880 1.021 
5.900 0.991 
5.920 0.970 
5.940 0.947 
5.960 0.943 
5.980 0.961 
6.000 1.003 
6.020 0.992 
6.040 0.986 
6.060 0.976 
6.080 0.954 
6.100 0.943 
6.120 0.942 
6.140 0.942 
6.160 0.932 
6.180 0.916 
6.200 0.909 
6.220 0.910 
6.240 0.915 
6.260 0.913 
6.280 0.915 
6.300 0.918 
6.320 0.914 
6.340 0.913 
6.360 0.922 
6.380 0.926 
6.400 0.922 
6.420 0.913 
6.440 0.921 
6.460 0.941 
6.480 0.959 
6.500 0.978 
6.520 0.992 
6.540 1.015 
6.560 1.040 
6.580 1.066 
6.600 1.088 
6.620 1.104 
6.640 1.125 
6.660 1.152 
6.680 1.205 
6.700 1.268 
6.720 1.307 
6.740 1.317 
6.760 1.300 
6.780 1.285 
6.800 1.264 
6.820 1.235 
6.840 1.197 
6.860 1.136 
6.880 1.053 
6.900 0.965 
6.920 0.907 
6.940 0.866 
6.960 0.839 
6.980 0.812 
7.000 0.786 
7.020 0.758 
7.040 0.710 
7.060 0.649 
7.080 0.585 
7.100 0.543 
7.120 0.519 
7.140 0.504 
7.160 0.495 
7.180 0.487 
7.200 0.474 
7.220 0.443 
7.240 0.414 
7.260 0.388 
7.280 0.374 
7.300 0.395 
7.320 0.433 
7.340 0.461 
7.360 0.464 
7.380 0.467 
7.400 0.483 
7.420 0.502 
7.440 0.518 
7.460 0.557 
7.480 0.645 
7.500 0.787 
7.520 0.941 
7.540 1.082 
7.560 1.205 
7.580 1.267 
7.600 1.277 
7.620 1.271 
7.640 1.286 
7.660 1.296 
7.680 1.270 
7.700 1.229 
7.720 1.197 
7.740 1.188 
7.760 1.188 
7.780 1.183 
7.800 1.158 
7.820 1.133 
7.840 1.111 
7.860 1.093 
7.880 1.068 
7.900 1.043 
7.920 1.027 
7.940 1.033 
7.960 1.051 
7.980 1.061 
8.000 1.051 
8.020 1.037 
8.040 1.031 
8.060 1.030 
8.080 1.029 
8.100 1.016 
8.120 1.008 
8.140 0.996 
8.160 0.985 
8.180 0.968 
8.200 0.954 
8.220 0.944 
8.240 0.953 
8.260 0.959 
8.280 0.961 
8.300 0.952 
8.320 0.940 
8.340 0.942 
8.360 0.941 
8.380 0.940 
8.400 0.928 
8.420 0.921 
8.440 0.932 
8.460 0.944 
8.480 0.948 
8.500 0.944 
8.520 0.940 
8.540 0.951 
8.560 0.956 
8.580 0.965 
8.600 0.977 
8.620 0.992 
8.640 1.007 
8.660 1.018 
8.680 1.033 
8.700 1.050 
8.720 1.068 
8.740 1.086 
8.760 1.108 
8.780 1.138 
8.800 1.176 
8.820 1.206 
8.840 1.225 
8.860 1.248 
8.880 1.281 
8.900 1.308 
8.920 1.310 
8.940 1.302 
8.960 1.290 
8.980 1.269 
9.000 1.227 
9.020 1.165 
9.040 1.085 
9.060 0.992 
9.080 0.915 
9.100 0.866 
9.120 0.833 
9.140 0.796 
9.160 0.756 
9.180 0.720 
9.200 0.678 
9.220 0.633 
9.240 0.594 
9.260 0.546 
9.280 0.497 
9.300 0.468 
9.320 0.455 
9.340 0.438 
9.360 0.403 
9.380 0.389 
9.400 0.397 
9.420 0.414 
9.440 0.444 
9.460 0.472 
9.480 0.488 
9.500 0.483 
9.520 0.484 
9.540 0.502 
9.560 0.513 
9.580 0.526 
9.600 0.578 
9.620 0.683 
9.640 0.802 
9.660 0.910 
9.680 1.020 
9.700 1.117 
9.720 1.205 
9.740 1.282 
9.760 1.342 
9.780 1.345 
9.800 1.283 
9.820 1.189 
9.840 1.108 
9.860 1.062 
9.880 1.060 
9.900 1.104 
9.920 1.140 
9.940 1.153 
9.960 1.134 
9.980 1.098 
10.000 1.063 
10.020 1.029 
10.040 1.001 
10.060 0.977 
10.080 0.956 
10.100 0.946 
10.120 0.957 
10.140 0.971 
10.160 0.982 
10.180 0.984 
10.200 0.964 
10.220 0.946 
10.240 0.934 
10.260 0.927 
10.280 0.919 
10.300 0.907 
10.320 0.904 
10.340 0.899 
10.360 0.898 
10.380 0.911 
10.400 0.919 
10.420 0.910 
10.440 0.892 
10.460 0.889 
10.480 0.892 
10.500 0.886 
10.520 0.877 
10.540 0.875 
10.560 0.889 
10.580 0.894 
10.600 0.890 
10.620 0.898 
10.640 0.923 
10.660 0.939 
10.680 0.947 
10.700 0.957 
10.720 0.969 
10.740 0.995 
10.760 1.025 
10.780 1.070 
10.800 1.096 
10.820 1.115 
10.840 1.146 
10.860 1.174 
10.880 1.205 
10.900 1.238 
10.920 1.268 
10.940 1.291 
10.960 1.311 
10.980 1.314 
11.000 1.311 
11.020 1.301 
11.040 1.287 
11.060 1.260 
11.080 1.201 
11.100 1.151 
11.120 1.099 
11.140 1.021 
11.160 0.926 
11.180 0.835 
11.200 0.781 
11.220 0.755 
11.240 0.748 
11.260 0.749 
11.280 0.738 
11.300 0.710 
11.320 0.661 
11.340 0.597 
11.360 0.522 
11.380 0.469 
11.400 0.438 
11.420 0.432 
11.440 0.434 
11.460 0.443 
11.480 0.459 
11.500 0.473 
11.520 0.498 
11.540 0.531 
11.560 0.580 
11.580 0.608 
11.600 0.608 
11.620 0.602 
11.640 0.606 
11.660 0.608 
11.680 0.461 
11.700 0.498 
11.720 0.631 
11.740 0.821 
11.760 1.036 
11.780 1.198 
11.800 1.291 
11.820 1.335 
11.840 1.328 
11.860 1.314 
11.880 1.276 
11.900 1.214 
11.920 1.160 
11.940 1.135 
11.960 1.139 
11.980 1.152 
12.000 1.159 
12.020 1.158 
12.040 1.135 
12.060 1.097 
12.080 1.060 
12.100 1.021 
12.120 1.007 
12.140 1.011 
12.160 1.017 
12.180 1.008 
12.200 0.989 
12.220 0.986 
12.240 0.985 
12.260 0.974 
12.280 0.962 
12.300 0.956 
12.320 0.955 
12.340 0.949 
12.360 0.935 
12.380 0.920 
12.400 0.912 
12.420 0.914 
12.440 0.911 
12.460 0.900 
12.480 0.888 
12.500 0.891 
12.520 0.897 
12.540 0.895 
12.560 0.882 
12.580 0.869 
12.600 0.862 
12.620 0.858 
12.640 0.861 
12.660 0.867 
12.680 0.876 
12.700 0.879 
12.720 0.880 
12.740 0.887 
12.760 0.894 
12.780 0.904 
12.800 0.921 
12.820 0.935 
12.840 0.946 
12.860 0.956 
12.880 0.973 
12.900 0.997 
12.920 1.020 
12.940 1.038 
12.960 1.065 
12.980 1.080 
13.000 1.104 
13.020 1.145 
13.040 1.190 
13.060 1.235 
13.080 1.256 
13.100 1.283 
13.120 1.307 
13.140 1.316 
13.160 1.300 
13.180 1.272 
13.200 1.239 
13.220 1.195 
13.240 1.145 
13.260 1.081 
13.280 1.014 
13.300 0.941 
13.320 0.868 
13.340 0.808 
13.360 0.766 
13.380 0.741 
13.400 0.718 
13.420 0.680 
13.440 0.625 
13.460 0.576 
13.480 0.540 
13.500 0.517 
13.520 0.494 
13.540 0.457 
13.560 0.419 
13.580 0.388 
13.600 0.370 
13.620 0.360 
13.640 0.354 
13.660 0.362 
13.680 0.400 
13.700 0.441 
13.720 0.456 
13.740 0.445 
13.760 0.434 
13.780 0.442 
13.800 0.451 
13.820 0.462 
13.840 0.510 
13.860 0.608 
13.880 0.749 
13.900 0.909 
13.920 1.067 
13.940 1.188 
13.960 1.256 
13.980 1.275 
14.000 1.264 
14.020 1.214 
14.040 1.133 
14.060 1.070 
14.080 1.051 
14.100 1.074 
14.120 1.115 
14.140 1.153 
14.160 1.154 
14.180 1.118 
14.200 1.072 
14.220 1.038 
14.240 1.010 
14.260 0.982 
14.280 0.958 
14.300 0.937 
14.320 0.925 
14.340 0.929 
14.360 0.943 
14.380 0.958 
14.400 0.964 
14.420 0.958 
14.440 0.951 
14.460 0.936 
14.480 0.927 
14.500 0.911 
14.520 0.893 
14.540 0.881 
14.560 0.872 
14.580 0.876 
14.600 0.876 
14.620 0.871 
14.640 0.869 
14.660 0.866 
14.680 0.862 
14.700 0.851 
14.720 0.848 
14.740 0.854 
14.760 0.852 
14.780 0.847 
14.800 0.849 
14.820 0.850 
14.840 0.856 
14.860 0.871 
14.880 0.879 
14.900 0.886 
14.920 0.894 
14.940 0.909 
14.960 0.921 
14.980 0.918 
15.000 0.938 
15.020 0.952 
15.040 0.971 
15.060 0.983 
15.080 0.996 
15.100 1.015 
15.120 1.038 
15.140 1.078 
15.160 1.102 
15.180 1.131 
15.200 1.160 
15.220 1.205 
15.240 1.243 
15.260 1.257 
15.280 1.258 
15.300 1.257 
15.320 1.259 
15.340 1.259 
15.360 1.235 
15.380 1.175 
15.400 1.085 
15.420 0.994 
15.440 0.907 
15.460 0.814 
15.480 0.730 
15.500 0.675 
15.520 0.651 
15.540 0.626 
15.560 0.597 
15.580 0.577 
15.600 0.562 
15.620 0.534 
15.640 0.504 
15.660 0.475 
15.680 0.451 
15.700 0.429 
15.720 0.402 
15.740 0.398 
15.760 0.406 
15.780 0.423 
15.800 0.448 
15.820 0.461 
15.840 0.481 
15.860 0.492 
15.880 0.501 
15.900 0.511 
15.920 0.511 
15.940 0.514 
15.960 0.529 
15.980 0.571 
16.000 0.641 
16.020 0.756 
16.040 0.920 
16.060 1.109 
16.080 1.268 
16.100 1.342 
16.120 1.331 
16.140 1.232 
16.160 1.091 
16.180 0.980 
16.200 0.935 
16.220 0.969 
16.240 1.033 
16.260 1.116 
16.280 1.191 
16.300 1.207 
16.320 1.159 
16.340 1.071 
16.360 1.002 
16.380 0.978 
16.400 0.975 
16.420 0.975 
16.440 0.964 
16.460 0.950 
16.480 0.939 
16.500 0.935 
16.520 0.944 
16.540 0.958 
16.560 0.972 
16.580 0.963 
16.600 0.943 
16.620 0.916 
16.640 0.902 
16.660 0.899 
16.680 0.894 
16.700 0.890 
16.720 0.880 
16.740 0.880 
16.760 0.882 
16.780 0.884 
16.800 0.881 
16.820 0.874 
16.840 0.876 
16.860 0.883 
16.880 0.891 
16.900 0.888 
16.920 0.881 
16.940 0.884 
16.960 0.895 
16.980 0.914 
17.000 0.919 
17.020 0.911 
17.040 0.898 
17.060 0.899 
17.080 0.927 
17.100 0.955 
17.120 0.973 
17.140 0.994 
17.160 1.016 
17.180 1.027 
17.200 1.039 
17.220 1.046 
17.240 1.066 
17.260 1.090 
17.280 1.103 
17.300 1.110 
17.320 1.119 
17.340 1.157 
17.360 1.185 
17.380 1.201 
17.400 1.223 
17.420 1.236 
17.440 1.197 
17.460 1.155 
