# Supplementary material for: Pacing the phasing of leg and arm movements in breaststroke swimming to minimize intra-cyclic velocity fluctuations
Source: PLoS One. 2017 Oct 12;12(10):e0186160. doi: 10.1371/journal.pone.0186160 (PMC5638342; doi:10.1371/journal.pone.0186160)
Supplement: S1 Archive — (ZIP) [file pone.0186160.s003.zip › P12_225_veldata.txt]

% t vx 
0.000 -0.271 
0.020 0.090 
0.040 0.526 
0.060 0.634 
0.080 0.641 
0.100 0.586 
0.120 0.521 
0.140 0.456 
0.160 0.407 
0.180 0.348 
0.200 0.310 
0.220 0.297 
0.240 0.325 
0.260 0.388 
0.280 0.438 
0.300 0.460 
0.320 0.447 
0.340 0.436 
0.360 0.425 
0.380 0.425 
0.400 0.472 
0.420 0.597 
0.440 0.794 
0.460 1.008 
0.480 1.195 
0.500 1.326 
0.520 1.381 
0.540 1.390 
0.560 1.370 
0.580 1.318 
0.600 1.247 
0.620 1.167 
0.640 1.113 
0.660 1.105 
0.680 1.131 
0.700 1.159 
0.720 1.141 
0.740 1.106 
0.760 1.076 
0.780 1.052 
0.800 1.019 
0.820 1.006 
0.840 1.007 
0.860 0.994 
0.880 0.974 
0.900 0.951 
0.920 0.959 
0.940 0.968 
0.960 0.965 
0.980 0.950 
1.000 0.925 
1.020 0.922 
1.040 0.918 
1.060 0.917 
1.080 0.917 
1.100 0.914 
1.120 0.905 
1.140 0.879 
1.160 0.866 
1.180 0.865 
1.200 0.868 
1.220 0.871 
1.240 0.868 
1.260 0.862 
1.280 0.846 
1.300 0.840 
1.320 0.849 
1.340 0.855 
1.360 0.852 
1.380 0.845 
1.400 0.840 
1.420 0.837 
1.440 0.836 
1.460 0.845 
1.480 0.854 
1.500 0.865 
1.520 0.875 
1.540 0.871 
1.560 0.865 
1.580 0.868 
1.600 0.879 
1.620 0.880 
1.640 0.885 
1.660 0.903 
1.680 0.913 
1.700 0.916 
1.720 0.922 
1.740 0.943 
1.760 0.964 
1.780 0.968 
1.800 0.992 
1.820 1.023 
1.840 1.058 
1.860 1.099 
1.880 1.133 
1.900 1.170 
1.920 1.198 
1.940 1.231 
1.960 1.267 
1.980 1.280 
2.000 1.261 
2.020 1.217 
2.040 1.170 
2.060 1.115 
2.080 1.047 
2.100 0.964 
2.120 0.878 
2.140 0.805 
2.160 0.740 
2.180 0.685 
2.200 0.634 
2.220 0.578 
2.240 0.515 
2.260 0.446 
2.280 0.389 
2.300 0.342 
2.320 0.316 
2.340 0.317 
2.360 0.359 
2.380 0.428 
2.400 0.491 
2.420 0.532 
2.440 0.529 
2.460 0.507 
2.480 0.473 
2.500 0.445 
2.520 0.425 
2.540 0.441 
2.560 0.529 
2.580 0.701 
2.600 0.925 
2.620 1.131 
2.640 1.276 
2.660 1.340 
2.680 1.356 
2.700 1.336 
2.720 1.282 
2.740 1.188 
2.760 1.097 
2.780 1.053 
2.800 1.065 
2.820 1.111 
2.840 1.153 
2.860 1.168 
2.880 1.139 
2.900 1.098 
2.920 1.066 
2.940 1.036 
2.960 1.001 
2.980 0.969 
3.000 0.946 
3.020 0.941 
3.040 0.950 
3.060 0.970 
3.080 0.977 
3.100 0.968 
3.120 0.956 
3.140 0.945 
3.160 0.944 
3.180 0.933 
3.200 0.921 
3.220 0.908 
3.240 0.895 
3.260 0.880 
3.280 0.867 
3.300 0.864 
3.320 0.860 
3.340 0.856 
3.360 0.852 
3.380 0.847 
3.400 0.841 
3.420 0.832 
3.440 0.823 
3.460 0.820 
3.480 0.821 
3.500 0.830 
3.520 0.826 
3.540 0.815 
3.560 0.810 
3.580 0.814 
3.600 0.822 
3.620 0.824 
3.640 0.828 
3.660 0.829 
3.680 0.828 
3.700 0.832 
3.720 0.843 
3.740 0.851 
3.760 0.854 
3.780 0.857 
3.800 0.861 
3.820 0.874 
3.840 0.883 
3.860 0.879 
3.880 0.882 
3.900 0.894 
3.920 0.926 
3.940 0.948 
3.960 0.971 
3.980 0.998 
4.000 1.025 
4.020 1.063 
4.040 1.095 
4.060 1.120 
4.080 1.139 
4.100 1.169 
4.120 1.197 
4.140 1.198 
4.160 1.180 
4.180 1.162 
4.200 1.126 
4.220 1.056 
4.240 0.963 
4.260 0.879 
4.280 0.811 
4.300 0.748 
4.320 0.694 
4.340 0.642 
4.360 0.584 
4.380 0.526 
4.400 0.486 
4.420 0.439 
4.440 0.376 
4.460 0.316 
4.480 0.273 
4.500 0.281 
4.520 0.329 
4.540 0.400 
4.560 0.471 
4.580 0.514 
4.600 0.531 
4.620 0.522 
4.640 0.510 
4.660 0.514 
4.680 0.505 
4.700 0.504 
4.720 0.565 
4.740 0.699 
4.760 0.877 
4.780 1.044 
4.800 1.184 
4.820 1.269 
4.840 1.293 
4.860 1.275 
4.880 1.231 
4.900 1.182 
4.920 1.136 
4.940 1.114 
4.960 1.110 
4.980 1.116 
5.000 1.143 
5.020 1.164 
5.040 1.155 
5.060 1.114 
5.080 1.070 
5.100 1.040 
5.120 0.995 
5.140 0.945 
5.160 0.904 
5.180 0.894 
5.200 0.909 
5.220 0.928 
5.240 0.946 
5.260 0.961 
5.280 0.978 
5.300 0.977 
5.320 0.962 
5.340 0.948 
5.360 0.940 
5.380 0.927 
5.400 0.910 
5.420 0.906 
5.440 0.904 
5.460 0.898 
5.480 0.879 
5.500 0.862 
5.520 0.868 
5.540 0.881 
5.560 0.882 
5.580 0.859 
5.600 0.836 
5.620 0.845 
5.640 0.864 
5.660 0.873 
5.680 0.857 
5.700 0.842 
5.720 0.839 
5.740 0.853 
5.760 0.878 
5.780 0.878 
5.800 0.863 
5.820 0.846 
5.840 0.851 
5.860 0.861 
5.880 0.869 
5.900 0.884 
5.920 0.891 
5.940 0.894 
5.960 0.881 
5.980 0.879 
6.000 0.905 
6.020 0.933 
6.040 0.955 
6.060 0.963 
6.080 0.982 
6.100 1.009 
6.120 1.109 
6.140 1.141 
6.160 1.177 
6.180 1.218 
6.200 1.263 
6.220 1.303 
6.240 1.335 
6.260 1.349 
6.280 1.340 
6.300 1.326 
6.320 1.327 
6.340 1.316 
6.360 1.281 
6.380 1.209 
6.400 1.125 
6.420 1.017 
6.440 0.904 
6.460 0.824 
6.480 0.774 
6.500 0.740 
6.520 0.692 
6.540 0.631 
6.560 0.567 
6.580 0.500 
6.600 0.429 
6.620 0.349 
6.640 0.280 
6.660 0.249 
6.680 0.265 
6.700 0.325 
6.720 0.404 
6.740 0.454 
6.760 0.467 
6.780 0.485 
6.800 0.521 
6.820 0.552 
6.840 0.583 
6.860 0.675 
6.880 0.826 
6.900 0.978 
6.920 1.099 
6.940 1.193 
6.960 1.278 
6.980 1.339 
7.000 1.382 
7.020 1.367 
7.040 1.282 
7.060 1.175 
7.080 1.107 
7.100 1.111 
7.120 1.145 
7.140 1.186 
7.160 1.208 
7.180 1.190 
7.200 1.148 
7.220 1.090 
7.240 1.044 
7.260 1.028 
7.280 1.018 
7.300 1.025 
7.320 1.012 
7.340 1.003 
7.360 1.001 
7.380 1.002 
7.400 1.011 
7.420 0.996 
7.440 0.976 
7.460 0.963 
7.480 0.953 
7.500 0.939 
7.520 0.926 
7.540 0.917 
7.560 0.915 
7.580 0.917 
7.600 0.924 
7.620 0.935 
7.640 0.941 
7.660 0.929 
7.680 0.917 
7.700 0.923 
7.720 0.928 
7.740 0.915 
7.760 0.899 
7.780 0.900 
7.800 0.909 
7.820 0.909 
7.840 0.907 
7.860 0.895 
7.880 0.871 
7.900 0.868 
7.920 0.881 
7.940 0.887 
7.960 0.889 
7.980 0.889 
8.000 0.889 
8.020 0.895 
8.040 0.905 
8.060 0.907 
8.080 0.907 
8.100 0.914 
8.120 0.928 
8.140 0.943 
8.160 0.960 
8.180 0.986 
8.200 0.996 
8.220 1.009 
8.240 1.032 
8.260 1.062 
8.280 1.107 
8.300 1.147 
8.320 1.182 
8.340 1.206 
8.360 1.237 
8.380 1.286 
8.400 1.329 
8.420 1.352 
8.440 1.354 
8.460 1.329 
8.480 1.295 
8.500 1.239 
8.520 1.176 
8.540 1.097 
8.560 1.011 
8.580 0.930 
8.600 0.856 
8.620 0.790 
8.640 0.722 
8.660 0.660 
8.680 0.602 
8.700 0.551 
8.720 0.502 
8.740 0.456 
8.760 0.413 
8.780 0.377 
8.800 0.348 
8.820 0.346 
8.840 0.383 
8.860 0.457 
8.880 0.529 
8.900 0.566 
8.920 0.557 
8.940 0.520 
8.960 0.478 
8.980 0.449 
9.000 0.455 
9.020 0.519 
9.040 0.656 
9.060 0.857 
9.080 1.076 
9.100 1.251 
9.120 1.336 
9.140 1.341 
9.160 1.305 
9.180 1.253 
9.200 1.193 
9.220 1.148 
9.240 1.144 
9.260 1.180 
9.280 1.220 
9.300 1.241 
9.320 1.247 
9.340 1.239 
9.360 1.205 
9.380 1.142 
9.400 1.073 
9.420 1.024 
9.440 0.994 
9.460 0.975 
9.480 0.959 
9.500 0.962 
9.520 0.967 
9.540 0.968 
9.560 0.975 
9.580 0.975 
9.600 0.968 
9.620 0.943 
9.640 0.930 
9.660 0.930 
9.680 0.922 
9.700 0.910 
9.720 0.904 
9.740 0.905 
9.760 0.901 
9.780 0.888 
9.800 0.878 
9.820 0.874 
9.840 0.874 
9.860 0.880 
9.880 0.879 
9.900 0.874 
9.920 0.875 
9.940 0.886 
9.960 0.893 
9.980 0.886 
10.000 0.879 
10.020 0.877 
10.040 0.874 
10.060 0.863 
10.080 0.859 
10.100 0.867 
10.120 0.867 
10.140 0.859 
10.160 0.858 
10.180 0.870 
10.200 0.877 
10.220 0.876 
10.240 0.879 
10.260 0.889 
10.280 0.889 
10.300 0.885 
10.320 0.891 
10.340 0.907 
10.360 0.916 
10.380 0.914 
10.400 0.927 
10.420 0.941 
10.440 0.958 
10.460 0.973 
10.480 0.996 
10.500 1.020 
10.520 1.043 
10.540 1.071 
10.560 1.103 
10.580 1.136 
10.600 1.168 
10.620 1.200 
10.640 1.219 
10.660 1.227 
10.680 1.219 
10.700 1.190 
10.720 1.143 
10.740 1.079 
10.760 1.009 
10.780 0.937 
10.800 0.865 
10.820 0.800 
10.840 0.745 
10.860 0.698 
10.880 0.654 
10.900 0.590 
10.920 0.527 
10.940 0.483 
10.960 0.449 
10.980 0.418 
11.000 0.383 
11.020 0.378 
11.040 0.404 
11.060 0.462 
11.080 0.533 
11.100 0.584 
11.120 0.567 
11.140 0.510 
11.160 0.444 
11.180 0.406 
11.200 0.403 
11.220 0.427 
11.240 0.493 
11.260 0.578 
11.280 0.695 
11.300 0.822 
11.320 0.957 
11.340 1.099 
11.360 1.208 
11.380 1.278 
11.400 1.314 
11.420 1.317 
11.440 1.272 
11.460 1.175 
11.480 1.101 
11.500 1.067 
11.520 1.095 
11.540 1.167 
11.560 1.226 
11.580 1.242 
11.600 1.188 
11.620 1.114 
11.640 1.053 
11.660 1.016 
11.680 0.984 
11.700 0.932 
11.720 0.895 
11.740 0.904 
11.760 0.953 
11.780 0.996 
11.800 1.010 
11.820 1.018 
11.840 1.018 
11.860 0.969 
11.880 0.970 
11.900 0.975 
11.920 0.955 
11.940 0.921 
11.960 0.909 
11.980 0.907 
12.000 0.903 
12.020 0.888 
12.040 0.884 
12.060 0.897 
12.080 0.902 
12.100 0.891 
12.120 0.872 
12.140 0.858 
12.160 0.860 
12.180 0.861 
12.200 0.862 
12.220 0.859 
12.240 0.852 
12.260 0.855 
12.280 0.856 
12.300 0.861 
12.320 0.871 
12.340 0.881 
12.360 0.888 
12.380 0.886 
12.400 0.890 
12.420 0.897 
12.440 0.896 
12.460 0.897 
12.480 0.901 
12.500 0.903 
12.520 0.909 
12.540 0.929 
12.560 0.957 
12.580 0.975 
12.600 0.996 
12.620 1.024 
12.640 1.053 
12.660 1.076 
12.680 1.099 
12.700 1.138 
12.720 1.170 
12.740 1.196 
12.760 1.226 
12.780 1.266 
12.800 1.298 
12.820 1.285 
12.840 1.224 
12.860 1.136 
12.880 1.053 
12.900 0.972 
12.920 0.892 
12.940 0.817 
12.960 0.757 
12.980 0.717 
13.000 0.680 
13.020 0.648 
13.040 0.612 
13.060 0.565 
13.080 0.511 
13.100 0.446 
13.120 0.385 
13.140 0.336 
13.160 0.305 
13.180 0.295 
13.200 0.313 
13.220 0.353 
13.240 0.395 
13.260 0.423 
13.280 0.429 
13.300 0.439 
13.320 0.470 
13.340 0.515 
13.360 0.567 
13.380 0.632 
13.400 0.731 
13.420 0.878 
13.440 1.046 
13.460 1.196 
13.480 1.298 
13.500 1.346 
13.520 1.360 
13.540 1.328 
13.560 1.239 
13.580 1.129 
13.600 1.052 
13.620 1.040 
13.640 1.087 
13.660 1.158 
13.680 1.201 
13.700 1.186 
13.720 1.145 
13.740 1.107 
13.760 1.076 
13.780 1.044 
13.800 1.020 
13.820 1.012 
13.840 1.008 
13.860 1.016 
13.880 1.021 
13.900 1.025 
13.920 1.020 
13.940 1.011 
13.960 0.999 
13.980 0.983 
14.000 0.970 
14.020 0.956 
14.040 0.944 
14.060 0.939 
14.080 0.936 
14.100 0.932 
14.120 0.937 
14.140 0.946 
14.160 0.956 
14.180 0.933 
14.200 0.895 
14.220 0.874 
14.240 0.877 
14.260 0.886 
14.280 0.884 
14.300 0.876 
14.320 0.882 
14.340 0.889 
14.360 0.891 
14.380 0.891 
14.400 0.890 
14.420 0.894 
14.440 0.895 
14.460 0.892 
14.480 0.894 
14.500 0.892 
14.520 0.885 
14.540 0.891 
14.560 0.901 
14.580 0.907 
14.600 0.908 
14.620 0.910 
14.640 0.928 
14.660 0.945 
14.680 0.961 
14.700 0.974 
14.720 0.982 
14.740 0.989 
14.760 1.002 
14.780 1.024 
14.800 1.048 
14.820 1.083 
14.840 1.125 
14.860 1.167 
14.880 1.187 
14.900 1.193 
14.920 1.201 
14.940 1.210 
14.960 1.190 
14.980 1.134 
15.000 1.048 
15.020 0.964 
15.040 0.888 
15.060 0.818 
15.080 0.757 
15.100 0.702 
15.120 0.643 
15.140 0.566 
15.160 0.506 
15.180 0.464 
15.200 0.435 
15.220 0.396 
15.240 0.362 
15.260 0.351 
15.280 0.358 
15.300 0.403 
15.320 0.477 
15.340 0.551 
15.360 0.582 
15.380 0.560 
15.400 0.520 
15.420 0.489 
15.440 0.464 
15.460 0.446 
15.480 0.452 
15.500 0.529 
15.520 0.693 
15.540 0.905 
15.560 1.100 
15.580 1.230 
15.600 1.288 
15.620 1.295 
15.640 1.274 
15.660 1.243 
15.680 1.195 
15.700 1.139 
15.720 1.113 
15.740 1.123 
15.760 1.148 
15.780 1.157 
15.800 1.140 
15.820 1.111 
15.840 1.072 
15.860 1.045 
15.880 1.018 
15.900 0.985 
15.920 0.957 
15.940 0.937 
15.960 0.940 
15.980 0.946 
16.000 0.965 
16.020 0.981 
16.040 0.984 
16.060 0.977 
16.080 0.954 
16.100 0.932 
16.120 0.916 
16.140 0.906 
16.160 0.891 
16.180 0.878 
16.200 0.885 
16.220 0.903 
16.240 0.901 
16.260 0.885 
16.280 0.885 
16.300 0.891 
16.320 0.876 
16.340 0.849 
16.360 0.844 
16.380 0.856 
16.400 0.868 
16.420 0.858 
16.440 0.839 
16.460 0.835 
16.480 0.847 
16.500 0.855 
16.520 0.846 
16.540 0.831 
16.560 0.835 
16.580 0.844 
16.600 0.851 
16.620 0.856 
16.640 0.858 
16.660 0.864 
16.680 0.864 
16.700 0.880 
16.720 0.905 
16.740 0.934 
16.760 0.966 
16.780 0.977 
16.800 0.991 
16.820 1.005 
16.840 1.018 
16.860 1.043 
16.880 1.067 
16.900 1.101 
16.920 1.136 
16.940 1.166 
16.960 1.195 
16.980 1.215 
17.000 1.221 
17.020 1.217 
17.040 1.205 
17.060 1.180 
17.080 1.139 
17.100 1.077 
17.120 1.006 
17.140 0.929 
17.160 0.856 
17.180 0.811 
17.200 0.789 
17.220 0.775 
17.240 0.741 
17.260 0.685 
17.280 0.634 
17.300 0.582 
17.320 0.530 
17.340 0.473 
17.360 0.421 
17.380 0.396 
17.400 0.390 
17.420 0.403 
17.440 0.427 
17.460 0.456 
17.480 0.495 
17.500 0.529 
17.520 0.553 
17.540 0.570 
17.560 0.590 
17.580 0.615 
17.600 0.642 
17.620 0.684 
17.640 0.745 
17.660 0.812 
17.680 0.879 
17.700 0.967 
17.720 1.044 
17.740 1.046 
