# Supplementary material for: Pacing the phasing of leg and arm movements in breaststroke swimming to minimize intra-cyclic velocity fluctuations
Source: PLoS One. 2017 Oct 12;12(10):e0186160. doi: 10.1371/journal.pone.0186160 (PMC5638342; doi:10.1371/journal.pone.0186160)
Supplement: S1 Archive — (ZIP) [file pone.0186160.s003.zip › P12_270_veldata.txt]

% t vx 
0.000 0.496 
0.020 0.585 
0.040 0.740 
0.060 0.843 
0.080 0.872 
0.100 0.866 
0.120 0.867 
0.140 0.876 
0.160 0.883 
0.180 0.882 
0.200 0.874 
0.220 0.864 
0.240 0.849 
0.260 0.830 
0.280 0.817 
0.300 0.809 
0.320 0.817 
0.340 0.831 
0.360 0.836 
0.380 0.829 
0.400 0.822 
0.420 0.827 
0.440 0.836 
0.460 0.838 
0.480 0.836 
0.500 0.833 
0.520 0.838 
0.540 0.859 
0.560 0.883 
0.580 0.888 
0.600 0.875 
0.620 0.875 
0.640 0.900 
0.660 0.916 
0.680 0.907 
0.700 0.899 
0.720 0.923 
0.740 0.953 
0.760 0.967 
0.780 0.982 
0.800 1.013 
0.820 1.052 
0.840 1.090 
0.860 1.131 
0.880 1.168 
0.900 1.186 
0.920 1.190 
0.940 1.203 
0.960 1.225 
0.980 1.242 
1.000 1.243 
1.020 1.220 
1.040 1.179 
1.060 1.103 
1.080 0.997 
1.100 0.895 
1.120 0.820 
1.140 0.781 
1.160 0.744 
1.180 0.696 
1.200 0.644 
1.220 0.605 
1.240 0.563 
1.260 0.505 
1.280 0.425 
1.300 0.351 
1.320 0.284 
1.340 0.231 
1.360 0.226 
1.380 0.270 
1.400 0.338 
1.420 0.372 
1.440 0.371 
1.460 0.367 
1.480 0.370 
1.500 0.383 
1.520 0.418 
1.540 0.512 
1.560 0.662 
1.580 0.840 
1.600 1.013 
1.620 1.146 
1.640 1.256 
1.660 1.336 
1.680 1.375 
1.700 1.345 
1.720 1.256 
1.740 1.141 
1.760 1.052 
1.780 1.020 
1.800 1.058 
1.820 1.110 
1.840 1.131 
1.860 1.141 
1.880 1.123 
1.900 1.094 
1.920 1.042 
1.940 1.001 
1.960 0.975 
1.980 0.952 
2.000 0.955 
2.020 0.961 
2.040 0.975 
2.060 0.967 
2.080 0.961 
2.100 0.950 
2.120 0.947 
2.140 0.949 
2.160 0.936 
2.180 0.929 
2.200 0.916 
2.220 0.909 
2.240 0.911 
2.260 0.900 
2.280 0.892 
2.300 0.889 
2.320 0.884 
2.340 0.877 
2.360 0.862 
2.380 0.856 
2.400 0.850 
2.420 0.844 
2.440 0.845 
2.460 0.846 
2.480 0.833 
2.500 0.824 
2.520 0.824 
2.540 0.823 
2.560 0.815 
2.580 0.820 
2.600 0.837 
2.620 0.841 
2.640 0.842 
2.660 0.841 
2.680 0.846 
2.700 0.846 
2.720 0.853 
2.740 0.868 
2.760 0.887 
2.780 0.904 
2.800 0.921 
2.820 0.940 
2.840 0.947 
2.860 0.952 
2.880 0.951 
2.900 0.961 
2.920 0.988 
2.940 1.025 
2.960 1.067 
2.980 1.108 
3.000 1.147 
3.020 1.181 
3.040 1.214 
3.060 1.246 
3.080 1.267 
3.100 1.273 
3.120 1.262 
3.140 1.223 
3.160 1.158 
3.180 1.074 
3.200 0.987 
3.220 0.904 
3.240 0.833 
3.260 0.771 
3.280 0.716 
3.300 0.670 
3.320 0.629 
3.340 0.580 
3.360 0.508 
3.380 0.425 
3.400 0.350 
3.420 0.301 
3.440 0.289 
3.460 0.322 
3.480 0.390 
3.500 0.465 
3.520 0.527 
3.540 0.560 
3.560 0.572 
3.580 0.559 
3.600 0.514 
3.620 0.451 
3.640 0.408 
3.660 0.432 
3.680 0.549 
3.700 0.734 
3.720 0.945 
3.740 1.134 
3.760 1.267 
3.780 1.339 
3.800 1.351 
3.820 1.309 
3.840 1.230 
3.860 1.153 
3.880 1.110 
3.900 1.101 
3.920 1.114 
3.940 1.144 
3.960 1.165 
3.980 1.149 
4.000 1.107 
4.020 1.060 
4.040 1.023 
4.060 0.983 
4.080 0.950 
4.100 0.934 
4.120 0.924 
4.140 0.937 
4.160 0.949 
4.180 0.962 
4.200 0.966 
4.220 0.961 
4.240 0.965 
4.260 0.957 
4.280 0.945 
4.300 0.917 
4.320 0.887 
4.340 0.870 
4.360 0.861 
4.380 0.863 
4.400 0.862 
4.420 0.865 
4.440 0.868 
4.460 0.865 
4.480 0.858 
4.500 0.850 
4.520 0.840 
4.540 0.829 
4.560 0.819 
4.580 0.811 
4.600 0.814 
4.620 0.815 
4.640 0.819 
4.660 0.822 
4.680 0.828 
4.700 0.841 
4.720 0.836 
4.740 0.827 
4.760 0.818 
4.780 0.821 
4.800 0.828 
4.820 0.832 
4.840 0.836 
4.860 0.833 
4.880 0.830 
4.900 0.842 
4.920 0.870 
4.940 0.882 
4.960 0.885 
4.980 0.904 
5.000 0.922 
5.020 0.923 
5.040 0.932 
5.060 0.947 
5.080 0.962 
5.100 0.968 
5.120 0.980 
5.140 1.016 
5.160 1.036 
5.180 1.071 
5.200 1.119 
5.220 1.153 
5.240 1.185 
5.260 1.203 
5.280 1.212 
5.300 1.187 
5.320 1.123 
5.340 1.043 
5.360 0.959 
5.380 0.869 
5.400 0.784 
5.420 0.711 
5.440 0.649 
5.460 0.603 
5.480 0.558 
5.500 0.525 
5.520 0.494 
5.540 0.454 
5.560 0.410 
5.580 0.360 
5.600 0.325 
5.620 0.309 
5.640 0.310 
5.660 0.367 
5.680 0.466 
5.700 0.555 
5.720 0.575 
5.740 0.521 
5.760 0.482 
5.780 0.471 
5.800 0.487 
5.820 0.522 
5.840 0.615 
5.860 0.762 
5.880 0.923 
5.900 1.084 
5.920 1.209 
5.940 1.278 
5.960 1.303 
5.980 1.318 
6.000 1.302 
6.020 1.240 
6.040 1.166 
6.060 1.126 
6.080 1.119 
6.100 1.141 
6.120 1.159 
6.140 1.181 
6.160 1.182 
6.180 1.146 
6.200 1.081 
6.220 1.043 
6.240 1.022 
6.260 1.015 
6.280 0.996 
6.300 0.989 
6.320 0.997 
6.340 0.988 
6.360 0.973 
6.380 0.973 
6.400 0.984 
6.420 0.976 
6.440 0.961 
6.460 0.951 
6.480 0.947 
6.500 0.930 
6.520 0.913 
6.540 0.922 
6.560 0.933 
6.580 0.932 
6.600 0.909 
6.620 0.887 
6.640 0.883 
6.660 0.887 
6.680 0.890 
6.700 0.879 
6.720 0.856 
6.740 0.832 
6.760 0.815 
6.780 0.814 
6.800 0.820 
6.820 0.825 
6.840 0.833 
6.860 0.845 
6.880 0.854 
6.900 0.859 
6.920 0.863 
6.940 0.867 
6.960 0.874 
6.980 0.873 
7.000 0.871 
7.020 0.871 
7.040 0.882 
7.060 0.902 
7.080 0.909 
7.100 0.919 
7.120 0.942 
7.140 0.963 
7.160 0.978 
7.180 0.992 
7.200 1.016 
7.220 1.056 
7.240 1.097 
7.260 1.133 
7.280 1.174 
7.300 1.230 
7.320 1.294 
7.340 1.325 
7.360 1.332 
7.380 1.334 
7.400 1.330 
7.420 1.309 
7.440 1.256 
7.460 1.182 
7.480 1.088 
7.500 0.996 
7.520 0.917 
7.540 0.852 
7.560 0.811 
7.580 0.780 
7.600 0.746 
7.620 0.695 
7.640 0.623 
7.660 0.547 
7.680 0.482 
7.700 0.435 
7.720 0.384 
7.740 0.329 
7.760 0.295 
7.780 0.310 
7.800 0.376 
7.820 0.450 
7.840 0.500 
7.860 0.506 
7.880 0.471 
7.900 0.434 
7.920 0.428 
7.940 0.480 
7.960 0.587 
7.980 0.766 
8.000 0.989 
8.020 1.197 
8.040 1.340 
8.060 1.394 
8.080 1.397 
8.100 1.360 
8.120 1.303 
8.140 1.245 
8.160 1.197 
8.180 1.167 
8.200 1.165 
8.220 1.192 
8.240 1.240 
8.260 1.265 
8.280 1.250 
8.300 1.200 
8.320 1.136 
8.340 1.077 
8.360 1.038 
8.380 1.020 
8.400 1.009 
8.420 1.013 
8.440 1.024 
8.460 1.038 
8.480 1.045 
8.500 1.045 
8.520 1.030 
8.540 1.010 
8.560 0.990 
8.580 0.977 
8.600 0.963 
8.620 0.950 
8.640 0.944 
8.660 0.941 
8.680 0.945 
8.700 0.940 
8.720 0.935 
8.740 0.935 
8.760 0.937 
8.780 0.942 
8.800 0.931 
8.820 0.917 
8.840 0.897 
8.860 0.870 
8.880 0.855 
8.900 0.846 
8.920 0.854 
8.940 0.862 
8.960 0.865 
8.980 0.876 
9.000 0.884 
9.020 0.889 
9.040 0.884 
9.060 0.876 
9.080 0.880 
9.100 0.883 
9.120 0.887 
9.140 0.894 
9.160 0.903 
9.180 0.911 
9.200 0.919 
9.220 0.940 
9.240 0.962 
9.260 0.982 
9.280 0.997 
9.300 1.024 
9.320 1.058 
9.340 1.093 
9.360 1.137 
9.380 1.173 
9.400 1.210 
9.420 1.245 
9.440 1.286 
9.460 1.321 
9.480 1.338 
9.500 1.340 
9.520 1.330 
9.540 1.310 
9.560 1.280 
9.580 1.222 
9.600 1.145 
9.620 1.059 
9.640 0.987 
9.660 0.931 
9.680 0.873 
9.700 0.810 
9.720 0.737 
9.740 0.672 
9.760 0.606 
9.780 0.538 
9.800 0.468 
9.820 0.419 
9.840 0.380 
9.860 0.368 
9.880 0.370 
9.900 0.391 
9.920 0.439 
9.940 0.508 
9.960 0.580 
9.980 0.617 
10.000 0.622 
10.020 0.596 
10.040 0.550 
10.060 0.478 
10.080 0.438 
10.100 0.491 
10.120 0.650 
10.140 0.871 
10.160 1.074 
10.180 1.233 
10.200 1.339 
10.220 1.386 
10.240 1.371 
10.260 1.303 
10.280 1.212 
10.300 1.133 
10.320 1.101 
10.340 1.107 
10.360 1.151 
10.380 1.202 
10.400 1.246 
10.420 1.245 
10.440 1.196 
10.460 1.115 
10.480 1.043 
10.500 0.998 
10.520 0.967 
10.540 0.947 
10.560 0.925 
10.580 0.931 
10.600 0.959 
10.620 0.995 
10.640 1.021 
10.660 1.010 
10.680 0.974 
10.700 0.942 
10.720 0.932 
10.740 0.924 
10.760 0.897 
10.780 0.868 
10.800 0.860 
10.820 0.881 
10.840 0.897 
10.860 0.897 
10.880 0.879 
10.900 0.861 
10.920 0.859 
10.940 0.865 
10.960 0.860 
10.980 0.847 
11.000 0.838 
11.020 0.844 
11.040 0.847 
11.060 0.835 
11.080 0.827 
11.100 0.825 
11.120 0.842 
11.140 0.860 
11.160 0.868 
11.180 0.864 
11.200 0.847 
11.220 0.834 
11.240 0.820 
11.260 0.809 
11.280 0.815 
11.300 0.834 
11.320 0.860 
11.340 0.875 
11.360 0.882 
11.380 0.882 
11.400 0.875 
11.420 0.879 
11.440 0.912 
11.460 0.960 
11.480 0.983 
11.500 0.975 
11.520 0.993 
11.540 1.033 
11.560 1.076 
11.580 1.105 
11.600 1.130 
11.620 1.166 
11.640 1.193 
11.660 1.227 
11.680 1.245 
11.700 1.235 
11.720 1.234 
11.740 1.234 
11.760 1.222 
11.780 1.270 
11.800 1.209 
11.820 1.127 
11.840 1.032 
11.860 0.936 
11.880 0.846 
11.900 0.783 
11.920 0.754 
11.940 0.740 
11.960 0.709 
11.980 0.658 
12.000 0.582 
12.020 0.517 
12.040 0.445 
12.060 0.358 
12.080 0.281 
12.100 0.225 
12.120 0.213 
12.140 0.242 
12.160 0.317 
12.180 0.391 
12.200 0.432 
12.220 0.431 
12.240 0.424 
12.260 0.399 
12.280 0.382 
12.300 0.420 
12.320 0.535 
12.340 0.739 
12.360 0.965 
12.380 1.172 
12.400 1.306 
12.420 1.373 
12.440 1.401 
12.460 1.387 
12.480 1.315 
12.500 1.200 
12.520 1.103 
12.540 1.062 
12.560 1.063 
12.580 1.090 
12.600 1.124 
12.620 1.144 
12.640 1.126 
12.660 1.090 
12.680 1.059 
12.700 1.041 
12.720 1.015 
12.740 0.971 
12.760 0.949 
12.780 0.951 
12.800 0.968 
12.820 0.969 
12.840 0.958 
12.860 0.963 
12.880 0.966 
12.900 0.966 
12.920 0.959 
12.940 0.938 
12.960 0.931 
12.980 0.926 
13.000 0.922 
13.020 0.916 
13.040 0.909 
13.060 0.903 
13.080 0.892 
13.100 0.882 
13.120 0.879 
13.140 0.881 
13.160 0.877 
13.180 0.875 
13.200 0.860 
13.220 0.844 
13.240 0.845 
13.260 0.853 
13.280 0.852 
13.300 0.837 
13.320 0.831 
13.340 0.839 
13.360 0.849 
13.380 0.842 
13.400 0.825 
13.420 0.819 
13.440 0.823 
13.460 0.826 
13.480 0.827 
13.500 0.836 
13.520 0.848 
13.540 0.853 
13.560 0.861 
13.580 0.876 
13.600 0.887 
13.620 0.898 
13.640 0.907 
13.660 0.917 
13.680 0.924 
13.700 0.930 
13.720 0.948 
13.740 0.960 
13.760 0.978 
13.780 0.988 
13.800 1.004 
13.820 1.022 
13.840 1.049 
13.860 1.097 
13.880 1.151 
13.900 1.200 
13.920 1.221 
13.940 1.229 
13.960 1.230 
13.980 1.226 
14.000 1.206 
14.020 1.149 
14.040 1.065 
14.060 0.965 
14.080 0.865 
14.100 0.775 
14.120 0.697 
14.140 0.648 
14.160 0.612 
14.180 0.576 
14.200 0.535 
14.220 0.490 
14.240 0.441 
14.260 0.383 
14.280 0.320 
14.300 0.285 
14.320 0.295 
14.340 0.348 
14.360 0.420 
14.380 0.467 
14.400 0.472 
14.420 0.446 
14.440 0.419 
14.460 0.411 
14.480 0.420 
14.500 0.469 
14.520 0.579 
14.540 0.759 
14.560 0.958 
14.580 1.121 
14.600 1.233 
14.620 1.275 
14.640 1.270 
14.660 1.246 
14.680 1.237 
14.700 1.234 
14.720 1.206 
14.740 1.178 
14.760 1.157 
14.780 1.152 
14.800 1.161 
14.820 1.172 
14.840 1.161 
14.860 1.120 
14.880 1.079 
14.900 1.045 
14.920 1.027 
14.940 1.004 
14.960 0.987 
14.980 0.977 
15.000 0.975 
15.020 0.982 
15.040 0.984 
15.060 0.983 
15.080 0.974 
15.100 0.966 
15.120 0.954 
15.140 0.943 
15.160 0.927 
15.180 0.913 
15.200 0.906 
15.220 0.895 
15.240 0.893 
15.260 0.891 
15.280 0.879 
15.300 0.864 
15.320 0.859 
15.340 0.868 
15.360 0.869 
15.380 0.866 
15.400 0.868 
15.420 0.862 
15.440 0.852 
15.460 0.852 
15.480 0.863 
15.500 0.863 
15.520 0.855 
15.540 0.859 
15.560 0.868 
15.580 0.877 
15.600 0.888 
15.620 0.894 
15.640 0.894 
15.660 0.904 
15.680 0.920 
15.700 0.932 
15.720 0.940 
15.740 0.951 
15.760 0.970 
15.780 0.976 
15.800 0.991 
15.820 1.010 
15.840 1.026 
15.860 1.042 
15.880 1.052 
15.900 1.072 
15.920 1.098 
15.940 1.131 
15.960 1.158 
15.980 1.178 
16.000 1.194 
16.020 1.211 
16.040 1.212 
16.060 1.198 
16.080 1.169 
16.100 1.130 
16.120 1.070 
16.140 0.988 
16.160 0.909 
16.180 0.828 
16.200 0.751 
16.220 0.681 
16.240 0.629 
16.260 0.585 
16.280 0.543 
16.300 0.499 
16.320 0.465 
16.340 0.427 
16.360 0.394 
16.380 0.381 
16.400 0.385 
16.420 0.420 
16.440 0.464 
16.460 0.502 
16.480 0.520 
16.500 0.528 
16.520 0.535 
16.540 0.539 
16.560 0.551 
16.580 0.581 
16.600 0.631 
16.620 0.703 
16.640 0.803 
16.660 0.924 
16.680 1.057 
16.700 1.163 
16.720 1.209 
16.740 1.209 
16.760 1.191 
16.780 1.183 
16.800 1.159 
16.820 1.122 
16.840 1.097 
16.860 1.094 
16.880 1.104 
16.900 1.118 
16.920 1.123 
16.940 1.127 
16.960 1.118 
16.980 1.086 
17.000 1.049 
17.020 0.997 
17.040 0.952 
17.060 0.922 
17.080 0.914 
17.100 0.919 
17.120 0.917 
17.140 0.928 
17.160 0.950 
17.180 0.965 
17.200 0.950 
17.220 0.914 
17.240 0.886 
17.260 0.877 
17.280 0.879 
17.300 0.884 
17.320 0.886 
17.340 0.886 
17.360 0.886 
17.380 0.888 
17.400 0.886 
17.420 0.878 
17.440 0.866 
17.460 0.853 
17.480 0.837 
17.500 0.829 
17.520 0.835 
17.540 0.844 
17.560 0.850 
17.580 0.853 
17.600 0.867 
17.620 0.887 
17.640 0.890 
17.660 0.856 
17.680 0.825 
