# Supplementary material for: Pacing the phasing of leg and arm movements in breaststroke swimming to minimize intra-cyclic velocity fluctuations
Source: PLoS One. 2017 Oct 12;12(10):e0186160. doi: 10.1371/journal.pone.0186160 (PMC5638342; doi:10.1371/journal.pone.0186160)
Supplement: S1 Archive — (ZIP) [file pone.0186160.s003.zip › P13_1_veldata.txt]

% t vx 
0.000 0.551 
0.020 0.781 
0.040 1.124 
0.060 1.272 
0.080 1.300 
0.100 1.282 
0.120 1.268 
0.140 1.260 
0.160 1.225 
0.180 1.218 
0.200 1.212 
0.220 1.202 
0.240 1.182 
0.260 1.148 
0.280 1.134 
0.300 1.125 
0.320 1.124 
0.340 1.124 
0.360 1.115 
0.380 1.105 
0.400 1.101 
0.420 1.073 
0.440 1.049 
0.460 1.032 
0.480 1.047 
0.500 1.051 
0.520 1.025 
0.540 1.021 
0.560 1.024 
0.580 1.014 
0.600 1.000 
0.620 0.985 
0.640 0.989 
0.660 0.981 
0.680 0.968 
0.700 0.959 
0.720 0.955 
0.740 0.971 
0.760 0.982 
0.780 0.965 
0.800 0.937 
0.820 0.922 
0.840 0.917 
0.860 0.937 
0.880 0.953 
0.900 0.950 
0.920 0.914 
0.940 0.891 
0.960 0.909 
0.980 0.923 
1.000 0.920 
1.020 0.899 
1.040 0.899 
1.060 0.903 
1.080 0.902 
1.100 0.905 
1.120 0.914 
1.140 0.911 
1.160 0.897 
1.180 0.889 
1.200 0.881 
1.220 0.868 
1.240 0.850 
1.260 0.859 
1.280 0.871 
1.300 0.867 
1.320 0.849 
1.340 0.841 
1.360 0.848 
1.380 0.850 
1.400 0.841 
1.420 0.826 
1.440 0.826 
1.460 0.839 
1.480 0.847 
1.500 0.836 
1.520 0.829 
1.540 0.851 
1.560 0.883 
1.580 0.891 
1.600 0.896 
1.620 0.920 
1.640 0.962 
1.660 1.006 
1.680 1.051 
1.700 1.117 
1.720 1.170 
1.740 1.227 
1.760 1.287 
1.780 1.355 
1.800 1.430 
1.820 1.480 
1.840 1.532 
1.860 1.589 
1.880 1.625 
1.900 1.632 
1.920 1.606 
1.940 1.572 
1.960 1.534 
1.980 1.473 
2.000 1.403 
2.020 1.333 
2.040 1.259 
2.060 1.166 
2.080 1.076 
2.100 0.995 
2.120 0.904 
2.140 0.796 
2.160 0.700 
2.180 0.637 
2.200 0.552 
2.220 0.436 
2.240 0.320 
2.260 0.240 
2.280 0.220 
2.300 0.211 
2.320 0.201 
2.340 0.199 
2.360 0.233 
2.380 0.337 
2.400 0.476 
2.420 0.610 
2.440 0.707 
2.460 0.761 
2.480 0.810 
2.500 0.910 
2.520 1.055 
2.540 1.207 
2.560 1.301 
2.580 1.336 
2.600 1.345 
2.620 1.340 
2.640 1.335 
2.660 1.327 
2.680 1.322 
2.700 1.294 
2.720 1.254 
2.740 1.223 
2.760 1.198 
2.780 1.172 
2.800 1.143 
2.820 1.143 
2.840 1.165 
2.860 1.158 
2.880 1.109 
2.900 1.066 
2.920 1.067 
2.940 1.087 
2.960 1.102 
2.980 1.088 
3.000 1.069 
3.020 1.048 
3.040 1.024 
3.060 1.016 
3.080 1.003 
3.100 1.002 
3.120 0.999 
3.140 0.992 
3.160 0.986 
3.180 0.988 
3.200 0.986 
3.220 0.983 
3.240 0.968 
3.260 0.949 
3.280 0.949 
3.300 0.948 
3.320 0.948 
3.340 0.940 
3.360 0.946 
3.380 0.950 
3.400 0.950 
3.420 0.939 
3.440 0.941 
3.460 0.947 
3.480 0.935 
3.500 0.932 
3.520 0.923 
3.540 0.933 
3.560 0.927 
3.580 0.912 
3.600 0.914 
3.620 0.911 
3.640 0.903 
3.660 0.892 
3.680 0.896 
3.700 0.897 
3.720 0.897 
3.740 0.891 
3.760 0.880 
3.780 0.884 
3.800 0.890 
3.820 0.881 
3.840 0.876 
3.860 0.879 
3.880 0.883 
3.900 0.873 
3.920 0.855 
3.940 0.857 
3.960 0.858 
3.980 0.869 
4.000 0.887 
4.020 0.865 
4.040 0.837 
4.060 0.842 
4.080 0.861 
4.100 0.861 
4.120 0.844 
4.140 0.847 
4.160 0.864 
4.180 0.866 
4.200 0.861 
4.220 0.869 
4.240 0.895 
4.260 0.909 
4.280 0.921 
4.300 0.940 
4.320 0.980 
4.340 1.013 
4.360 1.038 
4.380 1.070 
4.400 1.114 
4.420 1.177 
4.440 1.243 
4.460 1.311 
4.480 1.370 
4.500 1.427 
4.520 1.480 
4.540 1.530 
4.560 1.566 
4.580 1.595 
4.600 1.601 
4.620 1.591 
4.640 1.554 
4.660 1.484 
4.680 1.420 
4.700 1.349 
4.720 1.262 
4.740 1.162 
4.760 1.053 
4.780 0.955 
4.800 0.850 
4.820 0.737 
4.840 0.637 
4.860 0.548 
4.880 0.481 
4.900 0.427 
4.920 0.379 
4.940 0.324 
4.960 0.271 
4.980 0.250 
5.000 0.259 
5.020 0.278 
5.040 0.297 
5.060 0.334 
5.080 0.411 
5.100 0.517 
5.120 0.638 
5.140 0.735 
5.160 0.785 
5.180 0.827 
5.200 0.908 
5.220 1.039 
5.240 1.162 
5.260 1.247 
5.280 1.292 
5.300 1.314 
5.320 1.311 
5.340 1.297 
5.360 1.280 
5.380 1.291 
5.400 1.329 
5.420 1.323 
5.440 1.282 
5.460 1.240 
5.480 1.219 
5.500 1.237 
5.520 1.229 
5.540 1.218 
5.560 1.195 
5.580 1.167 
5.600 1.161 
5.620 1.150 
5.640 1.138 
5.660 1.136 
5.680 1.146 
5.700 1.143 
5.720 1.124 
5.740 1.110 
5.760 1.107 
5.780 1.105 
5.800 1.099 
5.820 1.087 
5.840 1.077 
5.860 1.067 
5.880 1.058 
5.900 1.041 
5.920 1.041 
5.940 1.043 
5.960 1.049 
5.980 1.035 
6.000 1.014 
6.020 1.011 
6.040 1.013 
6.060 1.006 
6.080 0.998 
6.100 0.981 
6.120 0.970 
6.140 0.964 
6.160 0.961 
6.180 0.958 
6.200 0.947 
6.220 0.947 
6.240 0.942 
6.260 0.937 
6.280 0.931 
6.300 0.931 
6.320 0.921 
6.340 0.915 
6.360 0.918 
6.380 0.913 
6.400 0.909 
6.420 0.921 
6.440 0.927 
6.460 0.915 
6.480 0.903 
6.500 0.897 
6.520 0.886 
6.540 0.876 
6.560 0.886 
6.580 0.897 
6.600 0.889 
6.620 0.882 
6.640 0.890 
6.660 0.895 
6.680 0.882 
6.700 0.872 
6.720 0.876 
6.740 0.878 
6.760 0.867 
6.780 0.873 
6.800 0.889 
6.820 0.888 
6.840 0.871 
6.860 0.858 
6.880 0.870 
6.900 0.868 
6.920 0.853 
6.940 0.858 
6.960 0.887 
6.980 0.908 
7.000 0.914 
7.020 0.926 
7.040 0.951 
7.060 0.976 
7.080 1.006 
7.100 1.046 
7.120 1.094 
7.140 1.154 
7.160 1.218 
7.180 1.278 
7.200 1.334 
7.220 1.391 
7.240 1.457 
7.260 1.519 
7.280 1.592 
7.300 1.654 
7.320 1.686 
7.340 1.676 
7.360 1.646 
7.380 1.612 
7.400 1.568 
7.420 1.518 
7.440 1.445 
7.460 1.361 
7.480 1.251 
7.500 1.148 
7.520 1.050 
7.540 0.936 
7.560 0.813 
7.580 0.714 
7.600 0.670 
7.620 0.626 
7.640 0.533 
7.660 0.421 
7.680 0.324 
7.700 0.258 
7.720 0.215 
7.740 0.197 
7.760 0.208 
7.780 0.248 
7.800 0.326 
7.820 0.446 
7.840 0.568 
7.860 0.659 
7.880 0.718 
7.900 0.761 
7.920 0.827 
7.940 0.936 
7.960 1.095 
7.980 1.271 
8.000 1.406 
8.020 1.471 
8.040 1.461 
8.060 1.407 
8.080 1.360 
8.100 1.346 
8.120 1.354 
8.140 1.356 
8.160 1.330 
8.180 1.294 
8.200 1.256 
8.220 1.216 
8.240 1.199 
8.260 1.200 
8.280 1.207 
8.300 1.206 
8.320 1.181 
8.340 1.163 
8.360 1.142 
8.380 1.132 
8.400 1.133 
8.420 1.130 
8.440 1.124 
8.460 1.123 
8.480 1.123 
8.500 1.111 
8.520 1.077 
8.540 1.060 
8.560 1.086 
8.580 1.099 
8.600 1.099 
8.620 1.072 
8.640 1.064 
8.660 1.063 
8.680 1.050 
8.700 1.042 
8.720 1.036 
8.740 1.037 
8.760 1.027 
8.780 1.018 
8.800 1.026 
8.820 1.035 
8.840 1.029 
8.860 1.010 
8.880 1.001 
8.900 1.002 
8.920 0.989 
8.940 0.976 
8.960 0.961 
8.980 0.963 
9.000 0.967 
9.020 0.966 
9.040 0.960 
9.060 0.959 
9.080 0.956 
9.100 0.938 
9.120 0.931 
9.140 0.935 
9.160 0.941 
9.180 0.930 
9.200 0.922 
9.220 0.926 
9.240 0.918 
9.260 0.910 
9.280 0.913 
9.300 0.917 
9.320 0.908 
9.340 0.900 
9.360 0.903 
9.380 0.904 
9.400 0.897 
9.420 0.875 
9.440 0.885 
9.460 0.910 
9.480 0.916 
9.500 0.890 
9.520 0.851 
9.540 0.843 
9.560 0.857 
9.580 0.869 
9.600 0.856 
9.620 0.834 
9.640 0.822 
9.660 0.821 
9.680 0.822 
9.700 0.824 
9.720 0.853 
9.740 0.882 
9.760 0.882 
9.780 0.870 
9.800 0.857 
9.820 0.879 
9.840 0.919 
9.860 0.957 
9.880 0.977 
9.900 0.989 
9.920 1.021 
9.940 1.083 
9.960 1.136 
9.980 1.185 
10.000 1.247 
10.020 1.333 
10.040 1.442 
10.060 1.522 
10.080 1.579 
10.100 1.612 
10.120 1.640 
10.140 1.677 
10.160 1.706 
10.180 1.708 
10.200 1.633 
10.220 1.523 
10.240 1.452 
10.260 1.421 
10.280 1.362 
10.300 1.267 
10.320 1.162 
10.340 1.071 
10.360 0.982 
10.380 0.868 
10.400 0.757 
10.420 0.622 
10.440 0.554 
10.460 0.489 
10.480 0.441 
10.500 0.408 
10.520 0.353 
10.540 0.273 
10.560 0.222 
10.580 0.203 
10.600 0.200 
10.620 0.231 
10.640 0.317 
10.660 0.443 
10.680 0.574 
10.700 0.694 
10.720 0.811 
10.740 0.890 
10.760 0.937 
10.780 0.998 
10.800 1.104 
10.820 1.220 
10.840 1.302 
10.860 1.334 
10.880 1.320 
10.900 1.279 
10.920 1.241 
10.940 1.249 
10.960 1.283 
10.980 1.296 
11.000 1.263 
11.020 1.205 
11.040 1.175 
11.060 1.179 
11.080 1.212 
11.100 1.218 
11.120 1.170 
11.140 1.120 
11.160 1.102 
11.180 1.131 
11.200 1.149 
11.220 1.130 
11.240 1.109 
11.260 1.083 
11.280 1.092 
11.300 1.095 
11.320 1.103 
11.340 1.132 
11.360 1.122 
11.380 1.098 
11.400 1.036 
11.420 1.013 
11.440 1.035 
11.460 1.040 
11.480 1.040 
11.500 1.024 
11.520 1.014 
11.540 1.011 
11.560 1.000 
11.580 1.007 
11.600 1.003 
11.620 0.995 
11.640 0.997 
11.660 1.004 
11.680 1.006 
11.700 0.990 
11.720 0.976 
11.740 0.959 
11.760 0.966 
11.780 0.969 
11.800 0.973 
11.820 0.962 
11.840 0.956 
11.860 0.958 
11.880 0.951 
11.900 0.952 
11.920 0.946 
11.940 0.955 
11.960 0.948 
11.980 0.947 
12.000 0.936 
12.020 0.926 
12.040 0.933 
12.060 0.925 
12.080 0.929 
12.100 0.927 
12.120 0.932 
12.140 0.937 
12.160 0.916 
12.180 0.907 
12.200 0.904 
12.220 0.901 
12.240 0.902 
12.260 0.895 
12.280 0.893 
12.300 0.900 
12.320 0.902 
12.340 0.902 
12.360 0.891 
12.380 0.873 
12.400 0.883 
12.420 0.890 
12.440 0.897 
12.460 0.903 
12.480 0.898 
12.500 0.901 
12.520 0.905 
12.540 0.914 
12.560 0.929 
12.580 0.928 
12.600 0.935 
12.620 0.934 
12.640 0.934 
12.660 0.953 
12.680 0.978 
12.700 0.998 
12.720 1.012 
12.740 1.046 
12.760 1.093 
12.780 1.131 
12.800 1.170 
12.820 1.228 
12.840 1.295 
12.860 1.367 
12.880 1.435 
12.900 1.512 
12.920 1.578 
12.940 1.627 
12.960 1.656 
12.980 1.658 
13.000 1.634 
13.020 1.593 
13.040 1.537 
13.060 1.476 
13.080 1.396 
13.100 1.303 
13.120 1.204 
13.140 1.100 
13.160 1.010 
13.180 0.916 
13.200 0.832 
13.220 0.742 
13.240 0.653 
13.260 0.552 
13.280 0.448 
13.300 0.366 
13.320 0.305 
13.340 0.261 
13.360 0.223 
13.380 0.192 
13.400 0.164 
13.420 0.163 
13.440 0.200 
13.460 0.292 
13.480 0.405 
13.500 0.499 
13.520 0.572 
13.540 0.631 
13.560 0.715 
13.580 0.807 
13.600 0.914 
13.620 1.044 
13.640 1.175 
13.660 1.262 
13.680 1.289 
13.700 1.279 
13.720 1.257 
13.740 1.245 
13.760 1.226 
13.780 1.219 
13.800 1.215 
13.820 1.217 
13.840 1.220 
13.860 1.207 
13.880 1.182 
13.900 1.151 
13.920 1.132 
13.940 1.129 
13.960 1.137 
13.980 1.133 
14.000 1.120 
14.020 1.100 
14.040 1.093 
14.060 1.098 
14.080 1.095 
14.100 1.085 
14.120 1.078 
14.140 1.080 
14.160 1.077 
14.180 1.064 
14.200 1.058 
14.220 1.060 
14.240 1.049 
14.260 1.035 
14.280 1.025 
14.300 1.036 
14.320 1.040 
14.340 1.001 
14.360 0.985 
14.380 0.974 
14.400 0.985 
14.420 1.003 
14.440 1.000 
14.460 1.000 
14.480 0.977 
14.500 0.968 
14.520 0.973 
14.540 0.973 
14.560 0.970 
14.580 0.993 
14.600 0.993 
14.620 0.961 
14.640 0.935 
14.660 0.936 
14.680 0.971 
14.700 0.971 
14.720 0.966 
14.740 0.959 
14.760 0.940 
14.780 0.932 
14.800 0.936 
14.820 0.944 
14.840 0.932 
14.860 0.917 
14.880 0.925 
14.900 0.934 
14.920 0.929 
14.940 0.910 
14.960 0.900 
14.980 0.916 
15.000 0.914 
15.020 0.907 
15.040 0.894 
15.060 0.896 
15.080 0.913 
15.100 0.925 
15.120 0.934 
15.140 0.918 
15.160 0.931 
15.180 0.959 
15.200 0.978 
15.220 0.979 
15.240 0.982 
15.260 1.002 
15.280 1.015 
15.300 1.044 
15.320 1.068 
15.340 1.091 
15.360 1.114 
15.380 1.164 
15.400 1.237 
15.420 1.289 
15.440 1.345 
15.460 1.409 
15.480 1.484 
15.500 1.526 
15.520 1.511 
15.540 1.492 
