# Supplementary material for: Pacing the phasing of leg and arm movements in breaststroke swimming to minimize intra-cyclic velocity fluctuations
Source: PLoS One. 2017 Oct 12;12(10):e0186160. doi: 10.1371/journal.pone.0186160 (PMC5638342; doi:10.1371/journal.pone.0186160)
Supplement: S1 Archive — (ZIP) [file pone.0186160.s003.zip › P13_2_veldata.txt]

% t vx 
0.000 0.149 
0.020 0.598 
0.040 1.120 
0.060 1.242 
0.080 1.290 
0.100 1.306 
0.120 1.269 
0.140 1.222 
0.160 1.208 
0.180 1.214 
0.200 1.216 
0.220 1.168 
0.240 1.162 
0.260 1.170 
0.280 1.172 
0.300 1.137 
0.320 1.112 
0.340 1.134 
0.360 1.139 
0.380 1.128 
0.400 1.088 
0.420 1.084 
0.440 1.091 
0.460 1.091 
0.480 1.085 
0.500 1.062 
0.520 1.035 
0.540 1.018 
0.560 1.037 
0.580 1.048 
0.600 1.032 
0.620 1.002 
0.640 0.986 
0.660 0.984 
0.680 0.979 
0.700 0.986 
0.720 0.993 
0.740 0.993 
0.760 0.983 
0.780 0.971 
0.800 0.963 
0.820 0.963 
0.840 0.960 
0.860 0.963 
0.880 0.949 
0.900 0.947 
0.920 0.957 
0.940 0.949 
0.960 0.939 
0.980 0.933 
1.000 0.948 
1.020 0.942 
1.040 0.920 
1.060 0.917 
1.080 0.922 
1.100 0.917 
1.120 0.909 
1.140 0.917 
1.160 0.923 
1.180 0.913 
1.200 0.904 
1.220 0.898 
1.240 0.886 
1.260 0.883 
1.280 0.894 
1.300 0.885 
1.320 0.872 
1.340 0.871 
1.360 0.881 
1.380 0.876 
1.400 0.855 
1.420 0.863 
1.440 0.880 
1.460 0.884 
1.480 0.879 
1.500 0.878 
1.520 0.875 
1.540 0.861 
1.560 0.876 
1.580 0.900 
1.600 0.916 
1.620 0.917 
1.640 0.906 
1.660 0.904 
1.680 0.900 
1.700 0.897 
1.720 0.916 
1.740 0.941 
1.760 0.964 
1.780 0.991 
1.800 1.012 
1.820 1.049 
1.840 1.082 
1.860 1.121 
1.880 1.180 
1.900 1.244 
1.920 1.313 
1.940 1.375 
1.960 1.432 
1.980 1.488 
2.000 1.541 
2.020 1.583 
2.040 1.601 
2.060 1.590 
2.080 1.558 
2.100 1.511 
2.120 1.452 
2.140 1.383 
2.160 1.314 
2.180 1.241 
2.200 1.162 
2.220 1.086 
2.240 1.003 
2.260 0.913 
2.280 0.810 
2.300 0.720 
2.320 0.631 
2.340 0.542 
2.360 0.468 
2.380 0.402 
2.400 0.337 
2.420 0.263 
2.440 0.185 
2.460 0.138 
2.480 0.132 
2.500 0.171 
2.520 0.260 
2.540 0.401 
2.560 0.568 
2.580 0.683 
2.600 0.722 
2.620 0.732 
2.640 0.791 
2.660 0.926 
2.680 1.114 
2.700 1.281 
2.720 1.362 
2.740 1.366 
2.760 1.336 
2.780 1.303 
2.800 1.268 
2.820 1.236 
2.840 1.211 
2.860 1.202 
2.880 1.201 
2.900 1.193 
2.920 1.189 
2.940 1.184 
2.960 1.169 
2.980 1.149 
3.000 1.140 
3.020 1.151 
3.040 1.155 
3.060 1.145 
3.080 1.147 
3.100 1.147 
3.120 1.122 
3.140 1.095 
3.160 1.087 
3.180 1.093 
3.200 1.094 
3.220 1.088 
3.240 1.070 
3.260 1.052 
3.280 1.034 
3.300 1.035 
3.320 1.033 
3.340 1.026 
3.360 1.030 
3.380 1.012 
3.400 0.992 
3.420 0.984 
3.440 1.002 
3.460 1.007 
3.480 0.985 
3.500 0.966 
3.520 0.962 
3.540 0.967 
3.560 0.958 
3.580 0.952 
3.600 0.938 
3.620 0.937 
3.640 0.937 
3.660 0.925 
3.680 0.914 
3.700 0.907 
3.720 0.921 
3.740 0.922 
3.760 0.910 
3.780 0.909 
3.800 0.913 
3.820 0.903 
3.840 0.899 
3.860 0.897 
3.880 0.893 
3.900 0.881 
3.920 0.881 
3.940 0.893 
3.960 0.893 
3.980 0.894 
4.000 0.887 
4.020 0.890 
4.040 0.894 
4.060 0.893 
4.080 0.881 
4.100 0.865 
4.120 0.891 
4.140 0.905 
4.160 0.904 
4.180 0.906 
4.200 0.905 
4.220 0.930 
4.240 0.951 
4.260 0.968 
4.280 0.974 
4.300 0.974 
4.320 1.006 
4.340 1.025 
4.360 1.040 
4.380 1.067 
4.400 1.103 
4.420 1.155 
4.440 1.191 
4.460 1.221 
4.480 1.247 
4.500 1.321 
4.520 1.415 
4.540 1.495 
4.560 1.536 
4.580 1.549 
4.600 1.561 
4.620 1.575 
4.640 1.591 
4.660 1.574 
4.680 1.524 
4.700 1.442 
4.720 1.359 
4.740 1.264 
4.760 1.154 
4.780 1.049 
4.800 0.962 
4.820 0.894 
4.840 0.827 
4.860 0.747 
4.880 0.666 
4.900 0.600 
4.920 0.531 
4.940 0.455 
4.960 0.394 
4.980 0.329 
5.000 0.253 
5.020 0.190 
5.040 0.173 
5.060 0.196 
5.080 0.226 
5.100 0.293 
5.120 0.391 
5.140 0.500 
5.160 0.595 
5.180 0.659 
5.200 0.710 
5.220 0.769 
5.240 0.870 
5.260 0.986 
5.280 1.103 
5.300 1.200 
5.320 1.267 
5.340 1.316 
5.360 1.343 
5.380 1.390 
5.400 1.351 
5.420 1.322 
5.440 1.311 
5.460 1.291 
5.480 1.284 
5.500 1.290 
5.520 1.270 
5.540 1.238 
5.560 1.199 
5.580 1.191 
5.600 1.207 
5.620 1.207 
5.640 1.200 
5.660 1.181 
5.680 1.163 
5.700 1.138 
5.720 1.126 
5.740 1.133 
5.760 1.137 
5.780 1.117 
5.800 1.087 
5.820 1.084 
5.840 1.099 
5.860 1.098 
5.880 1.065 
5.900 1.042 
5.920 1.042 
5.940 1.041 
5.960 1.035 
5.980 1.018 
6.000 1.006 
6.020 1.002 
6.040 0.991 
6.060 0.992 
6.080 0.990 
6.100 0.981 
6.120 0.985 
6.140 0.990 
6.160 0.987 
6.180 0.963 
6.200 0.946 
6.220 0.956 
6.240 0.969 
6.260 0.966 
6.280 0.958 
6.300 0.955 
6.320 0.951 
6.340 0.943 
6.360 0.948 
6.380 0.960 
6.400 0.960 
6.420 0.953 
6.440 0.940 
6.460 0.932 
6.480 0.924 
6.500 0.931 
6.520 0.941 
6.540 0.951 
6.560 0.954 
6.580 0.949 
6.600 0.943 
6.620 0.937 
6.640 0.943 
6.660 0.954 
6.680 0.952 
6.700 0.941 
6.720 0.952 
6.740 0.974 
6.760 1.008 
6.780 1.015 
6.800 1.012 
6.820 1.024 
6.840 1.036 
6.860 1.037 
6.880 1.053 
6.900 1.095 
6.920 1.137 
6.940 1.192 
6.960 1.234 
6.980 1.292 
7.000 1.338 
7.020 1.382 
7.040 1.440 
7.060 1.502 
7.080 1.567 
7.100 1.625 
7.120 1.663 
7.140 1.683 
7.160 1.675 
7.180 1.634 
7.200 1.578 
7.220 1.514 
7.240 1.452 
7.260 1.370 
7.280 1.281 
7.300 1.199 
7.320 1.120 
7.340 1.048 
7.360 0.977 
7.380 0.901 
7.400 0.839 
7.420 0.785 
7.440 0.725 
7.460 0.653 
7.480 0.579 
7.500 0.509 
7.520 0.432 
7.540 0.350 
7.560 0.274 
7.580 0.217 
7.600 0.174 
7.620 0.156 
7.640 0.180 
7.660 0.254 
7.680 0.386 
7.700 0.528 
7.720 0.655 
7.740 0.741 
7.760 0.776 
7.780 0.808 
7.800 0.894 
7.820 1.047 
7.840 1.199 
7.860 1.301 
7.880 1.354 
7.900 1.376 
7.920 1.365 
7.940 1.323 
7.960 1.270 
7.980 1.229 
8.000 1.208 
8.020 1.210 
8.040 1.227 
8.060 1.235 
8.080 1.225 
8.100 1.197 
8.120 1.178 
8.140 1.185 
8.160 1.194 
8.180 1.186 
8.200 1.168 
8.220 1.167 
8.240 1.156 
8.260 1.138 
8.280 1.128 
8.300 1.124 
8.320 1.128 
8.340 1.116 
8.360 1.103 
8.380 1.090 
8.400 1.061 
8.420 1.053 
8.440 1.041 
8.460 1.029 
8.480 1.016 
8.500 1.006 
8.520 1.005 
8.540 1.003 
8.560 0.995 
8.580 0.995 
8.600 0.999 
8.620 0.988 
8.640 0.980 
8.660 0.966 
8.680 0.966 
8.700 0.959 
8.720 0.943 
8.740 0.939 
8.760 0.944 
8.780 0.949 
8.800 0.941 
8.820 0.920 
8.840 0.917 
8.860 0.930 
8.880 0.935 
8.900 0.923 
8.920 0.921 
8.940 0.933 
8.960 0.932 
8.980 0.925 
9.000 0.918 
9.020 0.916 
9.040 0.918 
9.060 0.906 
9.080 0.890 
9.100 0.870 
9.120 0.876 
9.140 0.902 
9.160 0.910 
9.180 0.897 
9.200 0.872 
9.220 0.866 
9.240 0.870 
9.260 0.870 
9.280 0.854 
9.300 0.851 
9.320 0.873 
9.340 0.897 
9.360 0.904 
9.380 0.900 
9.400 0.911 
9.420 0.935 
9.440 0.940 
9.460 0.949 
9.480 0.967 
9.500 0.978 
9.520 0.997 
9.540 1.014 
9.560 1.068 
9.580 1.107 
9.600 1.144 
9.620 1.205 
9.640 1.268 
9.660 1.335 
9.680 1.386 
9.700 1.476 
9.720 1.568 
9.740 1.632 
9.760 1.655 
9.780 1.674 
9.800 1.701 
9.820 1.687 
9.840 1.625 
9.860 1.534 
9.880 1.453 
9.900 1.383 
9.920 1.300 
9.940 1.203 
9.960 1.115 
9.980 1.039 
10.000 0.973 
10.020 0.888 
10.040 0.782 
10.060 0.659 
10.080 0.562 
10.100 0.519 
10.120 0.477 
10.140 0.402 
10.160 0.327 
10.180 0.280 
10.200 0.242 
10.220 0.239 
10.240 0.260 
10.260 0.307 
10.280 0.364 
10.300 0.454 
10.320 0.572 
10.340 0.642 
10.360 0.672 
10.380 0.733 
10.400 0.815 
10.420 0.949 
10.440 1.120 
10.460 1.289 
10.480 1.397 
10.500 1.395 
10.520 1.327 
10.540 1.257 
10.560 1.231 
10.580 1.238 
10.600 1.233 
10.620 1.216 
10.640 1.209 
10.660 1.199 
10.680 1.194 
10.700 1.168 
10.720 1.144 
10.740 1.142 
10.760 1.139 
10.780 1.144 
10.800 1.133 
10.820 1.136 
10.840 1.118 
10.860 1.098 
10.880 1.088 
10.900 1.090 
10.920 1.084 
10.940 1.061 
10.960 1.040 
10.980 1.033 
11.000 1.046 
11.020 1.044 
11.040 1.040 
11.060 1.009 
11.080 0.999 
11.100 0.994 
11.120 0.993 
11.140 1.004 
11.160 0.991 
11.180 0.982 
11.200 0.956 
11.220 0.947 
11.240 0.967 
11.260 0.972 
11.280 0.967 
11.300 0.950 
11.320 0.936 
11.340 0.952 
11.360 0.965 
11.380 0.960 
11.400 0.947 
11.420 0.927 
11.440 0.925 
11.460 0.922 
11.480 0.914 
11.500 0.918 
11.520 0.924 
11.540 0.924 
11.560 0.919 
11.580 0.916 
11.600 0.917 
11.620 0.917 
11.640 0.906 
11.660 0.896 
11.680 0.891 
11.700 0.891 
11.720 0.889 
11.740 0.875 
11.760 0.870 
11.780 0.876 
11.800 0.876 
11.820 0.867 
11.840 0.870 
11.860 0.882 
11.880 0.888 
11.900 0.885 
11.920 0.882 
11.940 0.877 
11.960 0.883 
11.980 0.897 
12.000 0.907 
12.020 0.914 
12.040 0.926 
12.060 0.949 
12.080 0.950 
12.100 0.957 
12.120 0.965 
12.140 0.999 
12.160 1.039 
12.180 1.064 
12.200 1.109 
12.220 1.160 
12.240 1.229 
12.260 1.286 
12.280 1.343 
12.300 1.416 
12.320 1.495 
12.340 1.561 
12.360 1.606 
12.380 1.636 
12.400 1.647 
12.420 1.631 
12.440 1.600 
12.460 1.576 
12.480 1.548 
12.500 1.496 
12.520 1.410 
12.540 1.311 
12.560 1.220 
12.580 1.130 
12.600 1.050 
12.620 0.960 
12.640 0.862 
12.660 0.769 
12.680 0.689 
12.700 0.639 
12.720 0.591 
12.740 0.522 
12.760 0.443 
12.780 0.362 
12.800 0.300 
12.820 0.248 
12.840 0.199 
12.860 0.158 
12.880 0.143 
12.900 0.158 
12.920 0.194 
12.940 0.286 
12.960 0.425 
12.980 0.574 
13.000 0.687 
13.020 0.757 
13.040 0.807 
13.060 0.882 
13.080 0.996 
13.100 1.122 
13.120 1.209 
13.140 1.251 
13.160 1.284 
13.180 1.307 
13.200 1.317 
13.220 1.312 
13.240 1.293 
13.260 1.260 
13.280 1.213 
13.300 1.164 
13.320 1.130 
13.340 1.127 
13.360 1.148 
13.380 1.174 
13.400 1.186 
13.420 1.175 
13.440 1.162 
13.460 1.149 
13.480 1.133 
13.500 1.118 
13.520 1.097 
13.540 1.091 
13.560 1.096 
13.580 1.098 
13.600 1.089 
13.620 1.071 
13.640 1.059 
13.660 1.047 
13.680 1.030 
13.700 1.030 
13.720 1.029 
13.740 1.018 
13.760 1.000 
13.780 1.006 
13.800 1.013 
13.820 0.997 
13.840 0.981 
13.860 0.987 
13.880 0.992 
13.900 0.971 
13.920 0.951 
13.940 0.943 
13.960 0.946 
13.980 0.939 
14.000 0.935 
14.020 0.925 
14.040 0.914 
14.060 0.912 
14.080 0.907 
14.100 0.908 
14.120 0.909 
14.140 0.902 
14.160 0.898 
14.180 0.902 
14.200 0.907 
14.220 0.903 
14.240 0.905 
14.260 0.912 
14.280 0.903 
14.300 0.888 
14.320 0.895 
14.340 0.903 
14.360 0.881 
14.380 0.872 
14.400 0.883 
14.420 0.892 
14.440 0.868 
14.460 0.843 
14.480 0.855 
14.500 0.880 
14.520 0.892 
14.540 0.874 
14.560 0.866 
14.580 0.884 
14.600 0.906 
14.620 0.901 
14.640 0.880 
14.660 0.870 
14.680 0.893 
14.700 0.927 
14.720 0.943 
14.740 0.952 
14.760 0.967 
14.780 0.989 
14.800 1.021 
14.820 1.053 
14.840 1.092 
14.860 1.116 
14.880 1.144 
14.900 1.216 
14.920 1.283 
14.940 1.363 
14.960 1.420 
14.980 1.469 
15.000 1.533 
15.020 1.578 
15.040 1.619 
15.060 1.621 
15.080 1.603 
15.100 1.584 
15.120 1.535 
15.140 1.474 
15.160 1.409 
15.180 1.316 
15.200 1.214 
15.220 1.126 
15.240 1.043 
15.260 0.969 
15.280 0.869 
15.300 0.782 
15.320 0.721 
15.340 0.666 
15.360 0.617 
15.380 0.555 
15.400 0.474 
15.420 0.394 
15.440 0.327 
15.460 0.275 
15.480 0.248 
15.500 0.231 
15.520 0.228 
15.540 0.248 
15.560 0.297 
15.580 0.397 
15.600 0.522 
15.620 0.628 
15.640 0.708 
15.660 0.752 
15.680 0.793 
15.700 0.848 
15.720 0.926 
