# Supplementary material for: Pacing the phasing of leg and arm movements in breaststroke swimming to minimize intra-cyclic velocity fluctuations
Source: PLoS One. 2017 Oct 12;12(10):e0186160. doi: 10.1371/journal.pone.0186160 (PMC5638342; doi:10.1371/journal.pone.0186160)
Supplement: S1 Archive — (ZIP) [file pone.0186160.s003.zip › P13_90_veldata.txt]

% t vx 
0.000 0.751 
0.020 1.005 
0.040 1.347 
0.060 1.436 
0.080 1.400 
0.100 1.292 
0.120 1.211 
0.140 1.151 
0.160 1.061 
0.180 0.958 
0.200 0.876 
0.220 0.842 
0.240 0.819 
0.260 0.792 
0.280 0.738 
0.300 0.668 
0.320 0.566 
0.340 0.474 
0.360 0.402 
0.380 0.333 
0.400 0.293 
0.420 0.260 
0.440 0.250 
0.460 0.252 
0.480 0.262 
0.500 0.313 
0.520 0.422 
0.540 0.577 
0.560 0.704 
0.580 0.764 
0.600 0.807 
0.620 0.861 
0.640 0.963 
0.660 1.099 
0.680 1.202 
0.700 1.276 
0.720 1.306 
0.740 1.290 
0.760 1.244 
0.780 1.201 
0.800 1.202 
0.820 1.208 
0.840 1.197 
0.860 1.202 
0.880 1.214 
0.900 1.212 
0.920 1.196 
0.940 1.174 
0.960 1.160 
0.980 1.161 
1.000 1.146 
1.020 1.138 
1.040 1.138 
1.060 1.133 
1.080 1.124 
1.100 1.090 
1.120 1.074 
1.140 1.059 
1.160 1.059 
1.180 1.068 
1.200 1.073 
1.220 1.071 
1.240 1.036 
1.260 1.009 
1.280 0.996 
1.300 1.001 
1.320 0.993 
1.340 0.978 
1.360 0.983 
1.380 0.970 
1.400 0.954 
1.420 0.941 
1.440 0.946 
1.460 0.957 
1.480 0.955 
1.500 0.944 
1.520 0.933 
1.540 0.924 
1.560 0.906 
1.580 0.896 
1.600 0.907 
1.620 0.912 
1.640 0.903 
1.660 0.886 
1.680 0.893 
1.700 0.896 
1.720 0.893 
1.740 0.896 
1.760 0.890 
1.780 0.876 
1.800 0.872 
1.820 0.883 
1.840 0.906 
1.860 0.917 
1.880 0.897 
1.900 0.881 
1.920 0.884 
1.940 0.895 
1.960 0.909 
1.980 0.914 
2.000 0.914 
2.020 0.903 
2.040 0.909 
2.060 0.950 
2.080 0.974 
2.100 0.991 
2.120 1.000 
2.140 1.030 
2.160 1.075 
2.180 1.112 
2.200 1.148 
2.220 1.194 
2.240 1.256 
2.260 1.322 
2.280 1.382 
2.300 1.434 
2.320 1.492 
2.340 1.534 
2.360 1.584 
2.380 1.637 
2.400 1.665 
2.420 1.677 
2.440 1.651 
2.460 1.607 
2.480 1.552 
2.500 1.480 
2.520 1.408 
2.540 1.342 
2.560 1.286 
2.580 1.231 
2.600 1.150 
2.620 1.064 
2.640 0.979 
2.660 0.889 
2.680 0.798 
2.700 0.715 
2.720 0.650 
2.740 0.591 
2.760 0.526 
2.780 0.466 
2.800 0.410 
2.820 0.346 
2.840 0.274 
2.860 0.201 
2.880 0.159 
2.900 0.164 
2.920 0.207 
2.940 0.287 
2.960 0.391 
2.980 0.501 
3.000 0.598 
3.020 0.663 
3.040 0.707 
3.060 0.760 
3.080 0.842 
3.100 0.957 
3.120 1.074 
3.140 1.152 
3.160 1.178 
3.180 1.159 
3.200 1.136 
3.220 1.113 
3.240 1.098 
3.260 1.104 
3.280 1.138 
3.300 1.167 
3.320 1.153 
3.340 1.124 
3.360 1.108 
3.380 1.108 
3.400 1.111 
3.420 1.119 
3.440 1.119 
3.460 1.112 
3.480 1.097 
3.500 1.077 
3.520 1.067 
3.540 1.066 
3.560 1.068 
3.580 1.053 
3.600 1.014 
3.620 0.991 
3.640 0.986 
3.660 0.991 
3.680 0.994 
3.700 0.987 
3.720 0.980 
3.740 0.979 
3.760 0.968 
3.780 0.934 
3.800 0.910 
3.820 0.903 
3.840 0.902 
3.860 0.901 
3.880 0.907 
3.900 0.918 
3.920 0.918 
3.940 0.895 
3.960 0.884 
3.980 0.878 
4.000 0.879 
4.020 0.880 
4.040 0.884 
4.060 0.894 
4.080 0.884 
4.100 0.872 
4.120 0.864 
4.140 0.870 
4.160 0.867 
4.180 0.858 
4.200 0.863 
4.220 0.850 
4.240 0.840 
4.260 0.847 
4.280 0.865 
4.300 0.866 
4.320 0.846 
4.340 0.841 
4.360 0.851 
4.380 0.853 
4.400 0.833 
4.420 0.813 
4.440 0.821 
4.460 0.842 
4.480 0.845 
4.500 0.831 
4.520 0.823 
4.540 0.826 
4.560 0.839 
4.580 0.853 
4.600 0.848 
4.620 0.836 
4.640 0.851 
4.660 0.879 
4.680 0.891 
4.700 0.888 
4.720 0.911 
4.740 0.934 
4.760 0.954 
4.780 0.983 
4.800 1.018 
4.820 1.051 
4.840 1.089 
4.860 1.133 
4.880 1.195 
4.900 1.268 
4.920 1.326 
4.940 1.376 
4.960 1.407 
4.980 1.461 
5.000 1.524 
5.020 1.584 
5.040 1.614 
5.060 1.607 
5.080 1.557 
5.100 1.506 
5.120 1.454 
5.140 1.384 
5.160 1.298 
5.180 1.179 
5.200 1.080 
5.220 0.992 
5.240 0.916 
5.260 0.835 
5.280 0.740 
5.300 0.643 
5.320 0.555 
5.340 0.485 
5.360 0.427 
5.380 0.360 
5.400 0.322 
5.420 0.305 
5.440 0.298 
5.460 0.300 
5.480 0.299 
5.500 0.218 
5.520 0.237 
5.540 0.310 
5.560 0.442 
5.580 0.566 
5.600 0.655 
5.620 0.715 
5.640 0.741 
5.660 0.784 
5.680 0.886 
5.700 1.024 
5.720 1.177 
5.740 1.277 
5.760 1.301 
5.780 1.278 
5.800 1.223 
5.820 1.198 
5.840 1.164 
5.860 1.144 
5.880 1.135 
5.900 1.140 
5.920 1.135 
5.940 1.110 
5.960 1.108 
5.980 1.117 
6.000 1.142 
6.020 1.150 
6.040 1.145 
6.060 1.129 
6.080 1.111 
6.100 1.102 
6.120 1.092 
6.140 1.082 
6.160 1.081 
6.180 1.070 
6.200 1.066 
6.220 1.057 
6.240 1.052 
6.260 1.040 
6.280 1.018 
6.300 1.027 
6.320 1.028 
6.340 0.991 
6.360 0.969 
6.380 0.963 
6.400 0.979 
6.420 0.996 
6.440 0.981 
6.460 0.990 
6.480 0.980 
6.500 0.959 
6.520 0.938 
6.540 0.926 
6.560 0.938 
6.580 0.935 
6.600 0.935 
6.620 0.938 
6.640 0.931 
6.660 0.915 
6.680 0.913 
6.700 0.923 
6.720 0.907 
6.740 0.904 
6.760 0.910 
6.780 0.915 
6.800 0.917 
6.820 0.913 
6.840 0.910 
6.860 0.891 
6.880 0.893 
6.900 0.905 
6.920 0.897 
6.940 0.891 
6.960 0.903 
6.980 0.910 
7.000 0.887 
7.020 0.876 
7.040 0.889 
7.060 0.891 
7.080 0.878 
7.100 0.879 
7.120 0.893 
7.140 0.893 
7.160 0.894 
7.180 0.905 
7.200 0.914 
7.220 0.927 
7.240 0.933 
7.260 0.941 
7.280 0.951 
7.300 0.965 
7.320 0.992 
7.340 1.006 
7.360 1.029 
7.380 1.066 
7.400 1.099 
7.420 1.135 
7.440 1.186 
7.460 1.249 
7.480 1.320 
7.500 1.365 
7.520 1.413 
7.540 1.474 
7.560 1.526 
7.580 1.570 
7.600 1.598 
7.620 1.639 
7.640 1.645 
7.660 1.585 
7.680 1.498 
7.700 1.440 
7.720 1.402 
7.740 1.351 
7.760 1.270 
7.780 1.173 
7.800 1.065 
7.820 0.972 
7.840 0.903 
7.860 0.836 
7.880 0.763 
7.900 0.678 
7.920 0.582 
7.940 0.488 
7.960 0.430 
7.980 0.380 
8.000 0.309 
8.020 0.239 
8.040 0.198 
8.060 0.178 
8.080 0.159 
8.100 0.183 
8.120 0.252 
8.140 0.356 
8.160 0.477 
8.180 0.591 
8.200 0.694 
8.220 0.771 
8.240 0.828 
8.260 0.896 
8.280 1.003 
8.300 1.132 
8.320 1.246 
8.340 1.303 
8.360 1.322 
8.380 1.311 
8.400 1.271 
8.420 1.221 
8.440 1.172 
8.460 1.152 
8.480 1.153 
8.500 1.146 
8.520 1.127 
8.540 1.106 
8.560 1.097 
8.580 1.103 
8.600 1.121 
8.620 1.132 
8.640 1.118 
8.660 1.095 
8.680 1.083 
8.700 1.089 
8.720 1.089 
8.740 1.089 
8.760 1.076 
8.780 1.054 
8.800 1.048 
8.820 1.048 
8.840 1.063 
8.860 1.055 
8.880 1.044 
8.900 1.036 
8.920 1.031 
8.940 1.024 
8.960 1.026 
8.980 1.025 
9.000 1.005 
9.020 0.990 
9.040 0.982 
9.060 1.005 
9.080 1.000 
9.100 0.990 
9.120 0.981 
9.140 0.971 
9.160 0.979 
9.180 0.963 
9.200 0.961 
9.220 0.952 
9.240 0.940 
9.260 0.937 
9.280 0.939 
9.300 0.959 
9.320 0.965 
9.340 0.945 
9.360 0.918 
9.380 0.921 
9.400 0.940 
9.420 0.942 
9.440 0.921 
9.460 0.916 
9.480 0.928 
9.500 0.925 
9.520 0.912 
9.540 0.899 
9.560 0.894 
9.580 0.873 
9.600 0.865 
9.620 0.880 
9.640 0.905 
9.660 0.906 
9.680 0.888 
9.700 0.880 
9.720 0.876 
9.740 0.873 
9.760 0.847 
9.780 0.837 
9.800 0.848 
9.820 0.874 
9.840 0.878 
9.860 0.860 
9.880 0.844 
9.900 0.836 
9.920 0.805 
9.940 0.763 
9.960 0.783 
9.980 0.844 
10.000 0.888 
10.020 0.879 
10.040 0.852 
10.060 0.850 
10.080 0.865 
10.100 0.891 
10.120 0.926 
10.140 0.946 
10.160 0.962 
10.180 0.980 
10.200 1.008 
10.220 1.063 
10.240 1.147 
10.260 1.237 
10.280 1.294 
10.300 1.322 
10.320 1.361 
10.340 1.437 
10.360 1.508 
10.380 1.548 
10.400 1.568 
10.420 1.571 
10.440 1.557 
10.460 1.501 
10.480 1.429 
10.500 1.349 
10.520 1.264 
10.540 1.171 
10.560 1.063 
10.580 0.960 
10.600 0.868 
10.620 0.803 
10.640 0.749 
10.660 0.691 
10.680 0.620 
10.700 0.537 
10.720 0.446 
10.740 0.377 
10.760 0.329 
10.780 0.285 
10.800 0.244 
10.820 0.207 
10.840 0.199 
10.860 0.197 
10.880 0.181 
10.900 0.218 
10.920 0.266 
10.940 0.353 
10.960 0.461 
10.980 0.561 
11.000 0.647 
11.020 0.738 
11.040 0.840 
11.060 0.930 
11.080 1.031 
11.100 1.126 
11.120 1.203 
11.140 1.234 
11.160 1.232 
11.180 1.223 
11.200 1.187 
11.220 1.149 
11.240 1.105 
11.260 1.104 
11.280 1.113 
11.300 1.123 
11.320 1.122 
11.340 1.107 
11.360 1.108 
11.380 1.103 
11.400 1.095 
11.420 1.090 
11.440 1.073 
11.460 1.067 
11.480 1.067 
11.500 1.072 
11.520 1.069 
11.540 1.032 
11.560 1.022 
11.580 1.019 
11.600 1.027 
11.620 1.014 
11.640 1.011 
11.660 1.015 
11.680 0.997 
11.700 0.985 
11.720 0.969 
11.740 0.976 
11.760 0.979 
11.780 0.963 
11.800 0.964 
11.820 0.945 
11.840 0.937 
11.860 0.943 
11.880 0.944 
11.900 0.944 
11.920 0.937 
11.940 0.935 
11.960 0.927 
11.980 0.910 
12.000 0.901 
12.020 0.913 
12.040 0.909 
12.060 0.884 
12.080 0.869 
12.100 0.878 
12.120 0.903 
12.140 0.898 
12.160 0.876 
12.180 0.862 
12.200 0.851 
12.220 0.849 
12.240 0.872 
12.260 0.899 
12.280 0.888 
12.300 0.855 
12.320 0.845 
12.340 0.850 
12.360 0.842 
12.380 0.828 
12.400 0.833 
12.420 0.846 
12.440 0.836 
12.460 0.829 
12.480 0.834 
12.500 0.841 
12.520 0.824 
12.540 0.806 
12.560 0.825 
12.580 0.847 
12.600 0.845 
12.620 0.827 
12.640 0.832 
12.660 0.852 
12.680 0.860 
12.700 0.873 
12.720 0.893 
12.740 0.926 
12.760 0.951 
12.780 0.971 
12.800 0.991 
12.820 1.009 
12.840 1.037 
12.860 1.080 
12.880 1.132 
12.900 1.177 
12.920 1.228 
12.940 1.293 
12.960 1.357 
12.980 1.413 
13.000 1.471 
13.020 1.535 
13.040 1.583 
13.060 1.592 
13.080 1.588 
13.100 1.585 
13.120 1.561 
13.140 1.508 
13.160 1.429 
13.180 1.342 
13.200 1.263 
13.220 1.193 
13.240 1.122 
13.260 1.035 
13.280 0.943 
13.300 0.861 
13.320 0.769 
13.340 0.658 
13.360 0.553 
13.380 0.483 
13.400 0.445 
13.420 0.408 
13.440 0.366 
13.460 0.319 
13.480 0.274 
13.500 0.260 
13.520 0.262 
13.540 0.277 
13.560 0.282 
13.580 0.291 
13.600 0.344 
13.620 0.436 
13.640 0.543 
13.660 0.631 
13.680 0.699 
13.700 0.755 
13.720 0.812 
13.740 0.899 
13.760 1.023 
13.780 1.145 
13.800 1.222 
13.820 1.258 
13.840 1.259 
13.860 1.224 
13.880 1.190 
13.900 1.191 
13.920 1.212 
13.940 1.195 
13.960 1.151 
13.980 1.124 
14.000 1.121 
14.020 1.125 
14.040 1.125 
14.060 1.117 
14.080 1.102 
14.100 1.086 
14.120 1.071 
14.140 1.070 
14.160 1.064 
14.180 1.056 
14.200 1.045 
14.220 1.031 
14.240 1.033 
14.260 1.026 
14.280 1.019 
14.300 1.006 
14.320 1.000 
14.340 0.999 
14.360 0.998 
14.380 0.992 
14.400 0.981 
14.420 0.975 
14.440 0.967 
14.460 0.970 
14.480 0.966 
14.500 0.971 
14.520 0.966 
14.540 0.955 
14.560 0.945 
14.580 0.942 
14.600 0.954 
14.620 0.960 
14.640 0.946 
14.660 0.923 
14.680 0.905 
14.700 0.892 
14.720 0.884 
14.740 0.889 
14.760 0.896 
14.780 0.907 
14.800 0.920 
14.820 0.913 
14.840 0.890 
14.860 0.888 
14.880 0.902 
14.900 0.898 
14.920 0.874 
14.940 0.870 
14.960 0.900 
14.980 0.897 
15.000 0.878 
15.020 0.876 
15.040 0.882 
15.060 0.882 
15.080 0.862 
15.100 0.852 
15.120 0.869 
15.140 0.871 
15.160 0.862 
15.180 0.852 
15.200 0.862 
15.220 0.875 
15.240 0.861 
15.260 0.837 
15.280 0.826 
15.300 0.842 
15.320 0.849 
15.340 0.860 
15.360 0.872 
15.380 0.878 
15.400 0.888 
15.420 0.905 
15.440 0.935 
15.460 0.963 
15.480 0.972 
15.500 1.004 
15.520 1.067 
15.540 1.120 
15.560 1.148 
15.580 1.155 
15.600 1.193 
15.620 1.261 
15.640 1.325 
15.660 1.387 
15.680 1.419 
15.700 1.462 
15.720 1.521 
15.740 1.581 
15.760 1.609 
15.780 1.576 
15.800 1.532 
15.820 1.458 
15.840 1.380 
15.860 1.309 
15.880 1.242 
15.900 1.168 
15.920 1.083 
15.940 1.001 
15.960 0.915 
15.980 0.830 
16.000 0.753 
16.020 0.677 
16.040 0.589 
16.060 0.506 
16.080 0.434 
16.100 0.363 
16.120 0.308 
16.140 0.266 
16.160 0.232 
16.180 0.202 
16.200 0.196 
16.220 0.208 
16.240 0.236 
16.260 0.299 
16.280 0.402 
16.300 0.495 
16.320 0.554 
16.340 0.601 
16.360 0.659 
16.380 0.750 
16.400 0.870 
16.420 0.998 
16.440 1.092 
16.460 1.127 
