# Supplementary material for: Pacing the phasing of leg and arm movements in breaststroke swimming to minimize intra-cyclic velocity fluctuations
Source: PLoS One. 2017 Oct 12;12(10):e0186160. doi: 10.1371/journal.pone.0186160 (PMC5638342; doi:10.1371/journal.pone.0186160)
Supplement: S1 Archive — (ZIP) [file pone.0186160.s003.zip › P13_135_veldata.txt]

% t vx 
0.000 0.292 
0.020 0.228 
0.040 0.184 
0.060 0.216 
0.080 0.272 
0.100 0.321 
0.120 0.349 
0.140 0.358 
0.160 0.335 
0.180 0.319 
0.200 0.301 
0.220 0.274 
0.240 0.244 
0.260 0.219 
0.280 0.202 
0.300 0.212 
0.320 0.253 
0.340 0.337 
0.360 0.427 
0.380 0.515 
0.400 0.606 
0.420 0.682 
0.440 0.748 
0.460 0.799 
0.480 0.886 
0.500 1.018 
0.520 1.141 
0.540 1.217 
0.560 1.242 
0.580 1.227 
0.600 1.176 
0.620 1.121 
0.640 1.107 
0.660 1.107 
0.680 1.109 
0.700 1.112 
0.720 1.105 
0.740 1.088 
0.760 1.073 
0.780 1.057 
0.800 1.052 
0.820 1.051 
0.840 1.065 
0.860 1.074 
0.880 1.040 
0.900 1.021 
0.920 1.012 
0.940 1.026 
0.960 1.036 
0.980 1.021 
1.000 0.997 
1.020 0.976 
1.040 0.978 
1.060 0.986 
1.080 0.999 
1.100 0.993 
1.120 0.990 
1.140 0.984 
1.160 0.967 
1.180 0.952 
1.200 0.946 
1.220 0.954 
1.240 0.948 
1.260 0.936 
1.280 0.927 
1.300 0.920 
1.320 0.912 
1.340 0.916 
1.360 0.927 
1.380 0.901 
1.400 0.875 
1.420 0.885 
1.440 0.906 
1.460 0.888 
1.480 0.847 
1.500 0.844 
1.520 0.863 
1.540 0.865 
1.560 0.838 
1.580 0.838 
1.600 0.868 
1.620 0.880 
1.640 0.862 
1.660 0.840 
1.680 0.857 
1.700 0.883 
1.720 0.894 
1.740 0.912 
1.760 0.933 
1.780 0.961 
1.800 0.984 
1.820 1.017 
1.840 1.052 
1.860 1.090 
1.880 1.150 
1.900 1.213 
1.920 1.273 
1.940 1.319 
1.960 1.366 
1.980 1.420 
2.000 1.486 
2.020 1.550 
2.040 1.589 
2.060 1.618 
2.080 1.625 
2.100 1.634 
2.120 1.627 
2.140 1.600 
2.160 1.543 
2.180 1.458 
2.200 1.386 
2.220 1.299 
2.240 1.217 
2.260 1.139 
2.280 1.069 
2.300 0.987 
2.320 0.900 
2.340 0.852 
2.360 0.822 
2.380 0.789 
2.400 0.734 
2.420 0.673 
2.440 0.624 
2.460 0.574 
2.480 0.536 
2.500 0.504 
2.520 0.479 
2.540 0.449 
2.560 0.417 
2.580 0.391 
2.600 0.371 
2.620 0.358 
2.640 0.354 
2.660 0.349 
2.680 0.343 
2.700 0.344 
2.720 0.339 
2.740 0.324 
2.760 0.305 
2.780 0.289 
2.800 0.288 
2.820 0.294 
2.840 0.320 
2.860 0.363 
2.880 0.417 
2.900 0.483 
2.920 0.541 
2.940 0.600 
2.960 0.666 
2.980 0.741 
3.000 0.795 
3.020 0.837 
3.040 0.896 
3.060 1.010 
3.080 1.126 
3.100 1.176 
3.120 1.144 
3.140 1.089 
3.160 1.061 
3.180 1.070 
3.200 1.113 
3.220 1.168 
3.240 1.195 
3.260 1.160 
3.280 1.111 
3.300 1.081 
3.320 1.072 
3.340 1.079 
3.360 1.099 
3.380 1.110 
3.400 1.104 
3.420 1.094 
3.440 1.088 
3.460 1.077 
3.480 1.064 
3.500 1.050 
3.520 1.048 
3.540 1.036 
3.560 1.038 
3.580 1.054 
3.600 1.047 
3.620 1.038 
3.640 1.008 
3.660 1.002 
3.680 0.995 
3.700 0.994 
3.720 0.992 
3.740 0.977 
3.760 0.968 
3.780 0.959 
3.800 0.959 
3.820 0.954 
3.840 0.953 
3.860 0.947 
3.880 0.946 
3.900 0.926 
3.920 0.921 
3.940 0.920 
3.960 0.929 
3.980 0.921 
4.000 0.886 
4.020 0.878 
4.040 0.882 
4.060 0.882 
4.080 0.872 
4.100 0.879 
4.120 0.893 
4.140 0.881 
4.160 0.867 
4.180 0.862 
4.200 0.854 
4.220 0.847 
4.240 0.861 
4.260 0.876 
4.280 0.878 
4.300 0.884 
4.320 0.893 
4.340 0.917 
4.360 0.932 
4.380 0.954 
4.400 0.967 
4.420 0.985 
4.440 1.019 
4.460 1.056 
4.480 1.076 
4.500 1.104 
4.520 1.159 
4.540 1.231 
4.560 1.305 
4.580 1.358 
4.600 1.408 
4.620 1.442 
4.640 1.503 
4.660 1.564 
4.680 1.633 
4.700 1.663 
4.720 1.666 
4.740 1.642 
4.760 1.591 
4.780 1.545 
4.800 1.505 
4.820 1.484 
4.840 1.430 
4.860 1.342 
4.880 1.225 
4.900 1.107 
4.920 1.000 
4.940 0.927 
4.960 0.885 
4.980 0.851 
5.000 0.786 
5.020 0.723 
5.040 0.680 
5.060 0.643 
5.080 0.611 
5.100 0.576 
5.120 0.546 
5.140 0.511 
5.160 0.475 
5.180 0.431 
5.200 0.393 
5.220 0.367 
5.240 0.355 
5.260 0.350 
5.280 0.336 
5.300 0.326 
5.320 0.309 
5.340 0.298 
5.360 0.313 
5.380 0.334 
5.400 0.338 
5.420 0.328 
5.440 0.335 
5.460 0.343 
5.480 0.337 
5.500 0.327 
5.520 0.343 
5.540 0.383 
5.560 0.429 
5.580 0.482 
5.600 0.538 
5.620 0.600 
5.640 0.657 
5.660 0.716 
5.680 0.760 
5.700 0.796 
5.720 0.845 
5.740 0.923 
5.760 1.030 
5.780 1.123 
5.800 1.184 
5.820 1.208 
5.840 1.219 
5.860 1.229 
5.880 1.215 
5.900 1.193 
5.920 1.162 
5.940 1.149 
5.960 1.129 
5.980 1.128 
6.000 1.117 
6.020 1.102 
6.040 1.107 
6.060 1.112 
6.080 1.117 
6.100 1.105 
6.120 1.079 
6.140 1.074 
6.160 1.082 
6.180 1.093 
6.200 1.081 
6.220 1.057 
6.240 1.054 
6.260 1.056 
6.280 1.054 
6.300 1.049 
6.320 1.045 
6.340 1.046 
6.360 1.042 
6.380 1.031 
6.400 1.015 
6.420 1.018 
6.440 1.022 
6.460 1.019 
6.480 1.004 
6.500 0.985 
6.520 0.977 
6.540 0.981 
6.560 0.995 
6.580 0.991 
6.600 0.979 
6.620 0.973 
6.640 0.975 
6.660 0.958 
6.680 0.944 
6.700 0.943 
6.720 0.939 
6.740 0.930 
6.760 0.930 
6.780 0.930 
6.800 0.912 
6.820 0.900 
6.840 0.911 
6.860 0.917 
6.880 0.908 
6.900 0.907 
6.920 0.929 
6.940 0.935 
6.960 0.928 
6.980 0.944 
7.000 0.978 
7.020 1.025 
7.040 1.059 
7.060 1.078 
7.080 1.066 
7.100 1.068 
7.120 1.118 
7.140 1.181 
7.160 1.211 
7.180 1.252 
7.200 1.318 
7.220 1.406 
7.240 1.486 
7.260 1.539 
7.280 1.584 
7.300 1.619 
7.320 1.658 
7.340 1.704 
7.360 1.729 
7.380 1.709 
7.400 1.667 
7.420 1.621 
7.440 1.571 
7.460 1.501 
7.480 1.412 
7.500 1.334 
7.520 1.252 
7.540 1.155 
7.560 1.071 
7.580 1.009 
7.600 0.946 
7.620 0.868 
7.640 0.804 
7.660 0.770 
7.680 0.758 
7.700 0.742 
7.720 0.711 
7.740 0.667 
7.760 0.627 
7.780 0.599 
7.800 0.569 
7.820 0.515 
7.840 0.471 
7.860 0.460 
7.880 0.460 
7.900 0.445 
7.920 0.421 
7.940 0.410 
7.960 0.410 
7.980 0.398 
8.000 0.376 
8.020 0.347 
8.040 0.319 
8.060 0.294 
8.080 0.267 
8.100 0.261 
8.120 0.268 
8.140 0.282 
8.160 0.294 
8.180 0.334 
8.200 0.429 
8.220 0.547 
8.240 0.653 
8.260 0.731 
8.280 0.803 
8.300 0.866 
8.320 0.919 
8.340 0.984 
8.360 1.076 
8.380 1.187 
8.400 1.276 
8.420 1.326 
8.440 1.341 
8.460 1.313 
8.480 1.261 
8.500 1.219 
8.520 1.197 
8.540 1.200 
8.560 1.202 
8.580 1.195 
8.600 1.176 
8.620 1.150 
8.640 1.143 
8.660 1.139 
8.680 1.140 
8.700 1.146 
8.720 1.141 
8.740 1.126 
8.760 1.112 
8.780 1.108 
8.800 1.112 
8.820 1.108 
8.840 1.092 
8.860 1.083 
8.880 1.066 
8.900 1.056 
8.920 1.049 
8.940 1.044 
8.960 1.047 
8.980 1.042 
9.000 1.047 
9.020 1.042 
9.040 1.024 
9.060 1.008 
9.080 1.013 
9.100 1.024 
9.120 1.020 
9.140 0.997 
9.160 0.983 
9.180 0.990 
9.200 1.000 
9.220 1.004 
9.240 0.978 
9.260 0.966 
9.280 0.968 
9.300 0.978 
9.320 0.975 
9.340 0.951 
9.360 0.943 
9.380 0.938 
9.400 0.939 
9.420 0.946 
9.440 0.938 
9.460 0.938 
9.480 0.937 
9.500 0.926 
9.520 0.930 
9.540 0.930 
9.560 0.926 
9.580 0.916 
9.600 0.912 
9.620 0.921 
9.640 0.930 
9.660 0.944 
9.680 0.963 
9.700 0.982 
9.720 0.997 
9.740 1.036 
9.760 1.079 
9.780 1.110 
9.800 1.145 
9.820 1.187 
9.840 1.243 
9.860 1.306 
9.880 1.361 
9.900 1.438 
9.920 1.507 
9.940 1.568 
9.960 1.625 
9.980 1.651 
10.000 1.670 
10.020 1.703 
10.040 1.734 
10.060 1.731 
10.080 1.705 
10.100 1.658 
10.120 1.574 
10.140 1.462 
10.160 1.378 
10.180 1.333 
10.200 1.264 
10.220 1.186 
10.240 1.111 
10.260 1.019 
10.280 0.937 
10.300 0.878 
10.320 0.832 
10.340 0.777 
10.360 0.721 
10.380 0.674 
10.400 0.640 
10.420 0.608 
10.440 0.569 
10.460 0.518 
10.480 0.473 
10.500 0.443 
10.520 0.410 
10.540 0.364 
10.560 0.330 
10.580 0.300 
10.600 0.284 
10.620 0.282 
10.640 0.267 
10.660 0.257 
10.680 0.257 
10.700 0.266 
10.720 0.275 
10.740 0.279 
10.760 0.330 
10.780 0.393 
10.800 0.449 
10.820 0.529 
10.840 0.621 
10.860 0.689 
10.880 0.698 
10.900 0.692 
10.920 0.728 
10.940 0.833 
10.960 0.975 
10.980 1.104 
11.000 1.193 
11.020 1.242 
11.040 1.267 
11.060 1.249 
11.080 1.215 
11.100 1.189 
11.120 1.186 
11.140 1.191 
11.160 1.193 
11.180 1.191 
11.200 1.175 
11.220 1.153 
11.240 1.147 
11.260 1.161 
11.280 1.169 
11.300 1.158 
11.320 1.147 
11.340 1.132 
11.360 1.119 
11.380 1.120 
11.400 1.125 
11.420 1.127 
11.440 1.103 
11.460 1.076 
11.480 1.077 
11.500 1.075 
11.520 1.083 
11.540 1.073 
11.560 1.071 
11.580 1.072 
11.600 1.061 
11.620 1.052 
11.640 1.029 
11.660 1.017 
11.680 1.021 
11.700 1.020 
11.720 1.020 
11.740 0.998 
11.760 0.979 
11.780 0.980 
11.800 0.985 
11.820 1.003 
11.840 0.999 
11.860 0.965 
11.880 0.940 
11.900 0.944 
11.920 0.959 
11.940 0.949 
11.960 0.940 
11.980 0.943 
12.000 0.934 
12.020 0.918 
12.040 0.916 
12.060 0.921 
12.080 0.908 
12.100 0.910 
12.120 0.912 
12.140 0.898 
12.160 0.883 
12.180 0.891 
12.200 0.905 
12.220 0.909 
12.240 0.922 
12.260 0.949 
12.280 0.975 
12.300 0.973 
12.320 0.993 
12.340 1.016 
12.360 1.044 
12.380 1.072 
12.400 1.105 
12.420 1.163 
12.440 1.210 
12.460 1.260 
12.480 1.306 
12.500 1.363 
12.520 1.431 
12.540 1.509 
12.560 1.584 
12.580 1.628 
12.600 1.652 
12.620 1.677 
12.640 1.693 
12.660 1.686 
12.680 1.654 
12.700 1.609 
12.720 1.561 
12.740 1.502 
12.760 1.434 
12.780 1.366 
12.800 1.285 
12.820 1.205 
12.840 1.121 
12.860 1.044 
12.880 0.988 
12.900 0.944 
12.920 0.914 
12.940 0.883 
12.960 0.836 
12.980 0.769 
13.000 0.706 
13.020 0.655 
13.040 0.618 
13.060 0.578 
13.080 0.526 
13.100 0.474 
13.120 0.420 
13.140 0.389 
13.160 0.379 
13.180 0.381 
13.200 0.391 
13.220 0.379 
13.240 0.365 
13.260 0.345 
13.280 0.334 
13.300 0.318 
13.320 0.279 
13.340 0.244 
13.360 0.224 
13.380 0.230 
13.400 0.251 
13.420 0.292 
13.440 0.349 
13.460 0.422 
13.480 0.516 
13.500 0.619 
13.520 0.709 
13.540 0.764 
13.560 0.801 
13.580 0.863 
13.600 0.966 
13.620 1.090 
13.640 1.171 
13.660 1.200 
13.680 1.213 
13.700 1.225 
13.720 1.229 
13.740 1.205 
13.760 1.174 
13.780 1.154 
13.800 1.155 
13.820 1.150 
13.840 1.131 
13.860 1.113 
13.880 1.110 
13.900 1.119 
13.920 1.116 
13.940 1.114 
13.960 1.120 
13.980 1.116 
14.000 1.108 
14.020 1.097 
14.040 1.087 
14.060 1.079 
14.080 1.075 
14.100 1.077 
14.120 1.078 
14.140 1.065 
14.160 1.049 
14.180 1.042 
14.200 1.034 
14.220 1.039 
14.240 1.029 
14.260 1.024 
14.280 1.019 
14.300 1.013 
14.320 1.008 
14.340 0.994 
14.360 0.993 
14.380 0.995 
14.400 0.991 
14.420 0.981 
14.440 0.957 
14.460 0.953 
14.480 0.962 
14.500 0.970 
14.520 0.970 
14.540 0.950 
14.560 0.942 
14.580 0.931 
14.600 0.929 
14.620 0.921 
14.640 0.915 
14.660 0.920 
14.680 0.922 
14.700 0.923 
14.720 0.918 
14.740 0.906 
14.760 0.900 
14.780 0.906 
14.800 0.929 
14.820 0.957 
14.840 0.974 
14.860 0.983 
14.880 0.981 
14.900 0.988 
14.920 1.003 
14.940 1.022 
14.960 1.036 
14.980 1.054 
15.000 1.084 
15.020 1.115 
15.040 1.160 
15.060 1.212 
15.080 1.265 
15.100 1.317 
15.120 1.375 
15.140 1.437 
15.160 1.508 
15.180 1.572 
15.200 1.631 
15.220 1.680 
15.240 1.696 
15.260 1.688 
15.280 1.663 
15.300 1.645 
15.320 1.616 
15.340 1.571 
15.360 1.506 
15.380 1.421 
15.400 1.326 
15.420 1.238 
15.440 1.187 
15.460 1.124 
15.480 1.052 
15.500 0.989 
15.520 0.924 
15.540 0.854 
15.560 0.783 
15.580 0.730 
15.600 0.688 
15.620 0.643 
15.640 0.590 
15.660 0.537 
15.680 0.484 
15.700 0.432 
15.720 0.376 
15.740 0.301 
15.760 0.232 
15.780 0.186 
15.800 0.161 
15.820 0.168 
15.840 0.192 
15.860 0.236 
15.880 0.309 
15.900 0.422 
15.920 0.559 
15.940 0.668 
15.960 0.727 
15.980 0.741 
16.000 0.757 
16.020 0.815 
16.040 0.952 
16.060 1.120 
16.080 1.242 
16.100 1.288 
16.120 1.296 
16.140 1.316 
16.160 1.340 
16.180 1.338 
16.200 1.301 
16.220 1.265 
16.240 1.255 
16.260 1.246 
16.280 1.220 
16.300 1.190 
16.320 1.187 
16.340 1.211 
16.360 1.227 
16.380 1.239 
16.400 1.225 
16.420 1.195 
16.440 1.179 
16.460 1.174 
16.480 1.178 
16.500 1.167 
16.520 1.163 
16.540 1.156 
16.560 1.117 
