# Supplementary material for: Pacing the phasing of leg and arm movements in breaststroke swimming to minimize intra-cyclic velocity fluctuations
Source: PLoS One. 2017 Oct 12;12(10):e0186160. doi: 10.1371/journal.pone.0186160 (PMC5638342; doi:10.1371/journal.pone.0186160)
Supplement: S1 Archive — (ZIP) [file pone.0186160.s003.zip › P13_180_veldata.txt]

% t vx 
0.000 -0.329 
0.020 0.070 
0.040 0.636 
0.060 0.907 
0.080 1.036 
0.100 1.054 
0.120 1.045 
0.140 1.049 
0.160 1.053 
0.180 1.041 
0.200 1.027 
0.220 1.023 
0.240 1.018 
0.260 0.996 
0.280 0.994 
0.300 1.009 
0.320 1.010 
0.340 0.990 
0.360 0.953 
0.380 0.936 
0.400 0.936 
0.420 0.946 
0.440 0.936 
0.460 0.930 
0.480 0.945 
0.500 0.958 
0.520 0.939 
0.540 0.913 
0.560 0.914 
0.580 0.931 
0.600 0.926 
0.620 0.910 
0.640 0.923 
0.660 0.940 
0.680 0.943 
0.700 0.931 
0.720 0.944 
0.740 0.961 
0.760 0.961 
0.780 0.977 
0.800 0.992 
0.820 1.030 
0.840 1.073 
0.860 1.127 
0.880 1.181 
0.900 1.192 
0.920 1.228 
0.940 1.288 
0.960 1.365 
0.980 1.451 
1.000 1.480 
1.020 1.529 
1.040 1.588 
1.060 1.638 
1.080 1.679 
1.100 1.668 
1.120 1.663 
1.140 1.644 
1.160 1.603 
1.180 1.565 
1.200 1.512 
1.220 1.454 
1.240 1.391 
1.260 1.305 
1.280 1.223 
1.300 1.145 
1.320 1.075 
1.340 1.008 
1.360 0.962 
1.380 0.929 
1.400 0.886 
1.420 0.833 
1.440 0.767 
1.460 0.704 
1.480 0.643 
1.500 0.601 
1.520 0.570 
1.540 0.511 
1.560 0.455 
1.580 0.415 
1.600 0.383 
1.620 0.330 
1.640 0.286 
1.660 0.280 
1.680 0.270 
1.700 0.264 
1.720 0.241 
1.740 0.235 
1.760 0.247 
1.780 0.257 
1.800 0.313 
1.820 0.410 
1.840 0.537 
1.860 0.641 
1.880 0.690 
1.900 0.724 
1.920 0.776 
1.940 0.870 
1.960 1.009 
1.980 1.157 
2.000 1.256 
2.020 1.285 
2.040 1.251 
2.060 1.197 
2.080 1.168 
2.100 1.177 
2.120 1.203 
2.140 1.202 
2.160 1.178 
2.180 1.169 
2.200 1.175 
2.220 1.166 
2.240 1.143 
2.260 1.131 
2.280 1.142 
2.300 1.136 
2.320 1.121 
2.340 1.113 
2.360 1.109 
2.380 1.105 
2.400 1.090 
2.420 1.076 
2.440 1.063 
2.460 1.056 
2.480 1.054 
2.500 1.060 
2.520 1.056 
2.540 1.046 
2.560 1.037 
2.580 1.025 
2.600 1.022 
2.620 1.003 
2.640 1.001 
2.660 1.005 
2.680 0.998 
2.700 0.981 
2.720 0.966 
2.740 0.968 
2.760 0.982 
2.780 0.982 
2.800 0.974 
2.820 0.956 
2.840 0.952 
2.860 0.957 
2.880 0.937 
2.900 0.922 
2.920 0.916 
2.940 0.939 
2.960 0.952 
2.980 0.955 
3.000 0.939 
3.020 0.928 
3.040 0.916 
3.060 0.899 
3.080 0.896 
3.100 0.899 
3.120 0.909 
3.140 0.911 
3.160 0.895 
3.180 0.889 
3.200 0.885 
3.220 0.886 
3.240 0.885 
3.260 0.876 
3.280 0.891 
3.300 0.904 
3.320 0.906 
3.340 0.901 
3.360 0.894 
3.380 0.887 
3.400 0.892 
3.420 0.906 
3.440 0.934 
3.460 0.951 
3.480 0.959 
3.500 0.963 
3.520 0.963 
3.540 0.977 
3.560 1.005 
3.580 1.029 
3.600 1.060 
3.620 1.114 
3.640 1.187 
3.660 1.261 
3.680 1.302 
3.700 1.346 
3.720 1.409 
3.740 1.489 
3.760 1.533 
3.780 1.535 
3.800 1.559 
3.820 1.591 
3.840 1.587 
3.860 1.556 
3.880 1.521 
3.900 1.487 
3.920 1.405 
3.940 1.297 
3.960 1.217 
3.980 1.148 
4.000 1.082 
4.020 1.002 
4.040 0.917 
4.060 0.835 
4.080 0.750 
4.100 0.676 
4.120 0.627 
4.140 0.608 
4.160 0.578 
4.180 0.515 
4.200 0.456 
4.220 0.410 
4.240 0.385 
4.260 0.355 
4.280 0.320 
4.300 0.293 
4.320 0.271 
4.340 0.268 
4.360 0.259 
4.380 0.236 
4.400 0.237 
4.420 0.299 
4.440 0.424 
4.460 0.558 
4.480 0.660 
4.500 0.731 
4.520 0.763 
4.540 0.781 
4.560 0.828 
4.580 0.928 
4.600 1.056 
4.620 1.179 
4.640 1.256 
4.660 1.276 
4.680 1.250 
4.700 1.212 
4.720 1.186 
4.740 1.173 
4.760 1.179 
4.780 1.177 
4.800 1.169 
4.820 1.144 
4.840 1.135 
4.860 1.116 
4.880 1.097 
4.900 1.102 
4.920 1.124 
4.940 1.158 
4.960 1.149 
4.980 1.131 
5.000 1.116 
5.020 1.114 
5.040 1.100 
5.060 1.098 
5.080 1.095 
5.100 1.081 
5.120 1.070 
5.140 1.059 
5.160 1.066 
5.180 1.048 
5.200 1.045 
5.220 1.049 
5.240 1.037 
5.260 1.027 
5.280 1.020 
5.300 1.030 
5.320 1.040 
5.340 1.034 
5.360 1.023 
5.380 1.016 
5.400 1.021 
5.420 1.024 
5.440 1.027 
5.460 1.022 
5.480 0.999 
5.500 0.991 
5.520 1.005 
5.540 1.014 
5.560 0.993 
5.580 0.967 
5.600 0.967 
5.620 0.982 
5.640 0.982 
5.660 0.957 
5.680 0.934 
5.700 0.932 
5.720 0.940 
5.740 0.934 
5.760 0.920 
5.780 0.915 
5.800 0.925 
5.820 0.926 
5.840 0.914 
5.860 0.895 
5.880 0.872 
5.900 0.897 
5.920 0.924 
5.940 0.925 
5.960 0.903 
5.980 0.884 
6.000 0.897 
6.020 0.911 
6.040 0.908 
6.060 0.899 
6.080 0.895 
6.100 0.921 
6.120 0.948 
6.140 0.955 
6.160 0.969 
6.180 0.983 
6.200 1.026 
6.220 1.070 
6.240 1.121 
6.260 1.152 
6.280 1.176 
6.300 1.237 
6.320 1.314 
6.340 1.390 
6.360 1.448 
6.380 1.516 
6.400 1.582 
6.420 1.634 
6.440 1.679 
6.460 1.698 
6.480 1.697 
6.500 1.678 
6.520 1.660 
6.540 1.609 
6.560 1.524 
6.580 1.446 
6.600 1.396 
6.620 1.336 
6.640 1.246 
6.660 1.169 
6.680 1.086 
6.700 0.991 
6.720 0.886 
6.740 0.828 
6.760 0.799 
6.780 0.759 
6.800 0.693 
6.820 0.613 
6.840 0.527 
6.860 0.436 
6.880 0.349 
6.900 0.295 
6.920 0.271 
6.940 0.246 
6.960 0.230 
6.980 0.213 
7.000 0.189 
7.020 0.162 
7.040 0.166 
7.060 0.201 
7.080 0.275 
7.100 0.386 
7.120 0.518 
7.140 0.630 
7.160 0.694 
7.180 0.749 
7.200 0.820 
7.220 0.935 
7.240 1.080 
7.260 1.231 
7.280 1.349 
7.300 1.397 
7.320 1.382 
7.340 1.318 
7.360 1.266 
7.380 1.246 
7.400 1.231 
7.420 1.218 
7.440 1.199 
7.460 1.193 
7.480 1.187 
7.500 1.175 
7.520 1.168 
7.540 1.167 
7.560 1.164 
7.580 1.159 
7.600 1.158 
7.620 1.144 
7.640 1.124 
7.660 1.116 
7.680 1.114 
7.700 1.106 
7.720 1.101 
7.740 1.093 
7.760 1.085 
7.780 1.062 
7.800 1.049 
7.820 1.047 
7.840 1.038 
7.860 1.045 
7.880 1.044 
7.900 1.037 
7.920 1.021 
7.940 1.019 
7.960 1.021 
7.980 1.022 
8.000 1.018 
8.020 1.019 
8.040 1.021 
8.060 1.013 
8.080 1.009 
8.100 1.008 
8.120 1.009 
8.140 1.002 
8.160 0.993 
8.180 0.990 
8.200 0.988 
8.220 0.981 
8.240 0.983 
8.260 0.978 
8.280 0.971 
8.300 0.960 
8.320 0.955 
8.340 0.952 
8.360 0.951 
8.380 0.958 
8.400 0.949 
8.420 0.932 
8.440 0.920 
8.460 0.926 
8.480 0.931 
8.500 0.914 
8.520 0.911 
8.540 0.915 
8.560 0.912 
8.580 0.910 
8.600 0.906 
8.620 0.912 
8.640 0.914 
8.660 0.913 
8.680 0.914 
8.700 0.916 
8.720 0.926 
8.740 0.947 
8.760 0.958 
8.780 0.969 
8.800 0.990 
8.820 1.000 
8.840 1.021 
8.860 1.033 
8.880 1.046 
8.900 1.065 
8.920 1.092 
8.940 1.143 
8.960 1.194 
8.980 1.255 
9.000 1.313 
9.020 1.368 
9.040 1.416 
9.060 1.471 
9.080 1.532 
9.100 1.577 
9.120 1.600 
9.140 1.597 
9.160 1.581 
9.180 1.553 
9.200 1.530 
9.220 1.502 
9.240 1.448 
9.260 1.371 
9.280 1.303 
9.300 1.253 
9.320 1.180 
9.340 1.092 
9.360 1.016 
9.380 0.952 
9.400 0.883 
9.420 0.810 
9.440 0.775 
9.460 0.758 
9.480 0.716 
9.500 0.644 
9.520 0.563 
9.540 0.504 
9.560 0.453 
9.580 0.419 
9.600 0.385 
9.620 0.343 
9.640 0.308 
9.660 0.271 
9.680 0.241 
9.700 0.219 
9.720 0.216 
9.740 0.228 
9.760 0.260 
9.780 0.321 
9.800 0.415 
9.820 0.529 
9.840 0.633 
9.860 0.706 
9.880 0.753 
9.900 0.812 
9.920 0.913 
9.940 1.030 
9.960 1.107 
9.980 1.148 
10.000 1.161 
10.020 1.166 
10.040 1.159 
10.060 1.145 
10.080 1.156 
10.100 1.164 
10.120 1.165 
10.140 1.147 
10.160 1.126 
10.180 1.111 
10.200 1.093 
10.220 1.092 
10.240 1.086 
10.260 1.095 
10.280 1.087 
10.300 1.079 
10.320 1.083 
10.340 1.072 
10.360 1.060 
10.380 1.038 
10.400 1.027 
10.420 1.022 
10.440 1.025 
10.460 1.022 
10.480 1.008 
10.500 1.007 
10.520 1.013 
10.540 1.001 
10.560 0.982 
10.580 0.976 
10.600 0.982 
10.620 0.972 
10.640 0.958 
10.660 0.960 
10.680 0.978 
10.700 0.969 
10.720 0.966 
10.740 0.969 
10.760 0.979 
10.780 0.975 
10.800 0.977 
10.820 0.983 
10.840 0.965 
10.860 0.943 
10.880 0.935 
10.900 0.946 
10.920 0.945 
10.940 0.920 
10.960 0.917 
10.980 0.918 
11.000 0.917 
11.020 0.902 
11.040 0.895 
11.060 0.914 
11.080 0.919 
11.100 0.913 
11.120 0.903 
11.140 0.910 
11.160 0.910 
11.180 0.883 
11.200 0.861 
11.220 0.880 
11.240 0.907 
11.260 0.905 
11.280 0.885 
11.300 0.876 
11.320 0.887 
11.340 0.882 
11.360 0.884 
11.380 0.913 
11.400 0.940 
11.420 0.932 
11.440 0.932 
11.460 0.953 
11.480 0.996 
11.500 1.016 
11.520 1.034 
11.540 1.072 
11.560 1.106 
11.580 1.154 
11.600 1.181 
11.620 1.212 
11.640 1.254 
11.660 1.317 
11.680 1.386 
11.700 1.434 
11.720 1.485 
11.740 1.533 
11.760 1.580 
11.780 1.617 
11.800 1.625 
11.820 1.612 
11.840 1.571 
11.860 1.525 
11.880 1.466 
11.900 1.402 
11.920 1.348 
11.940 1.275 
11.960 1.202 
11.980 1.113 
12.000 1.031 
12.020 0.953 
12.040 0.861 
12.060 0.790 
12.080 0.735 
12.100 0.696 
12.120 0.650 
12.140 0.599 
12.160 0.549 
12.180 0.488 
12.200 0.435 
12.220 0.388 
12.240 0.351 
12.260 0.299 
12.280 0.237 
12.300 0.201 
12.320 0.194 
12.340 0.204 
12.360 0.207 
12.380 0.225 
12.400 0.294 
12.420 0.411 
12.440 0.531 
12.460 0.628 
12.480 0.689 
12.500 0.733 
12.520 0.789 
12.540 0.877 
12.560 0.998 
12.580 1.121 
12.600 1.214 
12.620 1.265 
12.640 1.254 
12.660 1.195 
12.680 1.133 
12.700 1.110 
12.720 1.118 
12.740 1.134 
12.760 1.155 
12.780 1.159 
12.800 1.141 
12.820 1.121 
12.840 1.120 
12.860 1.127 
12.880 1.118 
12.900 1.114 
12.920 1.114 
12.940 1.097 
12.960 1.080 
12.980 1.068 
13.000 1.064 
13.020 1.050 
13.040 1.032 
13.060 1.035 
13.080 1.030 
13.100 1.026 
13.120 1.017 
13.140 1.004 
13.160 1.005 
13.180 1.001 
13.200 1.000 
13.220 0.979 
13.240 0.964 
13.260 0.966 
13.280 0.969 
13.300 0.964 
13.320 0.956 
13.340 0.958 
13.360 0.955 
13.380 0.950 
13.400 0.938 
13.420 0.934 
13.440 0.926 
13.460 0.914 
13.480 0.911 
13.500 0.904 
13.520 0.912 
13.540 0.911 
13.560 0.899 
13.580 0.902 
13.600 0.899 
13.620 0.898 
13.640 0.894 
13.660 0.889 
13.680 0.893 
13.700 0.887 
13.720 0.879 
13.740 0.874 
13.760 0.870 
13.780 0.865 
13.800 0.855 
13.820 0.857 
13.840 0.866 
13.860 0.865 
13.880 0.855 
13.900 0.857 
13.920 0.872 
13.940 0.879 
13.960 0.887 
13.980 0.892 
14.000 0.899 
14.020 0.899 
14.040 0.904 
14.060 0.928 
14.080 0.951 
14.100 0.973 
14.120 0.982 
14.140 1.003 
14.160 1.038 
14.180 1.072 
14.200 1.114 
14.220 1.153 
14.240 1.193 
14.260 1.225 
14.280 1.268 
14.300 1.322 
14.320 1.391 
14.340 1.466 
14.360 1.516 
14.380 1.542 
14.400 1.559 
14.420 1.595 
14.440 1.629 
14.460 1.612 
14.480 1.569 
14.500 1.519 
14.520 1.470 
14.540 1.399 
14.560 1.300 
14.580 1.210 
14.600 1.127 
14.620 1.069 
14.640 1.011 
14.660 0.938 
14.680 0.846 
14.700 0.769 
14.720 0.717 
14.740 0.683 
14.760 0.655 
14.780 0.609 
14.800 0.546 
14.820 0.469 
14.840 0.408 
14.860 0.349 
14.880 0.288 
14.900 0.232 
14.920 0.195 
14.940 0.181 
14.960 0.178 
14.980 0.182 
15.000 0.191 
15.020 0.220 
15.040 0.290 
15.060 0.398 
15.080 0.512 
15.100 0.607 
15.120 0.681 
15.140 0.755 
15.160 0.828 
15.180 0.902 
15.200 0.999 
15.220 1.087 
15.240 1.163 
15.260 1.203 
15.280 1.226 
15.300 1.227 
15.320 1.201 
15.340 1.189 
15.360 1.178 
15.380 1.186 
15.400 1.195 
15.420 1.186 
15.440 1.155 
15.460 1.123 
15.480 1.120 
15.500 1.132 
15.520 1.150 
15.540 1.152 
15.560 1.135 
15.580 1.115 
15.600 1.106 
15.620 1.111 
15.640 1.098 
15.660 1.083 
15.680 1.081 
15.700 1.093 
15.720 1.096 
15.740 1.079 
15.760 1.061 
15.780 1.052 
15.800 1.050 
15.820 1.038 
15.840 1.045 
15.860 1.056 
15.880 1.042 
15.900 1.020 
15.920 1.004 
15.940 1.014 
15.960 1.014 
15.980 0.997 
16.000 0.988 
16.020 0.980 
