# Supplementary material for: Pacing the phasing of leg and arm movements in breaststroke swimming to minimize intra-cyclic velocity fluctuations
Source: PLoS One. 2017 Oct 12;12(10):e0186160. doi: 10.1371/journal.pone.0186160 (PMC5638342; doi:10.1371/journal.pone.0186160)
Supplement: S1 Archive — (ZIP) [file pone.0186160.s003.zip › P13_225_veldata.txt]

% t vx 
0.000 0.119 
0.020 0.328 
0.040 0.669 
0.060 0.882 
0.080 1.011 
0.100 1.071 
0.120 1.107 
0.140 1.169 
0.160 1.224 
0.180 1.278 
0.200 1.328 
0.220 1.387 
0.240 1.468 
0.260 1.531 
0.280 1.580 
0.300 1.602 
0.320 1.637 
0.340 1.679 
0.360 1.693 
0.380 1.654 
0.400 1.568 
0.420 1.499 
0.440 1.439 
0.460 1.370 
0.480 1.280 
0.500 1.175 
0.520 1.078 
0.540 0.986 
0.560 0.906 
0.580 0.836 
0.600 0.760 
0.620 0.691 
0.640 0.636 
0.660 0.574 
0.680 0.503 
0.700 0.439 
0.720 0.361 
0.740 0.276 
0.760 0.213 
0.780 0.192 
0.800 0.186 
0.820 0.191 
0.840 0.247 
0.860 0.381 
0.880 0.534 
0.900 0.633 
0.920 0.679 
0.940 0.712 
0.960 0.801 
0.980 0.960 
1.000 1.134 
1.020 1.282 
1.040 1.365 
1.060 1.373 
1.080 1.332 
1.100 1.269 
1.120 1.238 
1.140 1.231 
1.160 1.219 
1.180 1.206 
1.200 1.198 
1.220 1.171 
1.240 1.143 
1.260 1.123 
1.280 1.120 
1.300 1.126 
1.320 1.111 
1.340 1.110 
1.360 1.092 
1.380 1.072 
1.400 1.055 
1.420 1.050 
1.440 1.063 
1.460 1.064 
1.480 1.063 
1.500 1.052 
1.520 1.057 
1.540 1.046 
1.560 1.026 
1.580 0.996 
1.600 0.976 
1.620 0.980 
1.640 0.992 
1.660 1.005 
1.680 0.990 
1.700 0.973 
1.720 0.963 
1.740 0.968 
1.760 0.971 
1.780 0.956 
1.800 0.947 
1.820 0.935 
1.840 0.934 
1.860 0.931 
1.880 0.922 
1.900 0.920 
1.920 0.909 
1.940 0.895 
1.960 0.895 
1.980 0.894 
2.000 0.899 
2.020 0.901 
2.040 0.909 
2.060 0.918 
2.080 0.907 
2.100 0.890 
2.120 0.871 
2.140 0.865 
2.160 0.866 
2.180 0.893 
2.200 0.904 
2.220 0.896 
2.240 0.881 
2.260 0.867 
2.280 0.863 
2.300 0.860 
2.320 0.873 
2.340 0.880 
2.360 0.869 
2.380 0.856 
2.400 0.862 
2.420 0.874 
2.440 0.885 
2.460 0.888 
2.480 0.875 
2.500 0.849 
2.520 0.860 
2.540 0.905 
2.560 0.932 
2.580 0.941 
2.600 0.954 
2.620 0.990 
2.640 1.016 
2.660 1.035 
2.680 1.077 
2.700 1.133 
2.720 1.194 
2.740 1.253 
2.760 1.311 
2.780 1.359 
2.800 1.408 
2.820 1.468 
2.840 1.529 
2.860 1.585 
2.880 1.636 
2.900 1.674 
2.920 1.707 
2.940 1.722 
2.960 1.712 
2.980 1.662 
3.000 1.586 
3.020 1.515 
3.040 1.435 
3.060 1.336 
3.080 1.222 
3.100 1.123 
3.120 1.029 
3.140 0.942 
3.160 0.859 
3.180 0.790 
3.200 0.724 
3.220 0.639 
3.240 0.568 
3.260 0.509 
3.280 0.456 
3.300 0.392 
3.320 0.323 
3.340 0.261 
3.360 0.215 
3.380 0.206 
3.400 0.211 
3.420 0.234 
3.440 0.266 
3.460 0.346 
3.480 0.464 
3.500 0.573 
3.520 0.651 
3.540 0.684 
3.560 0.736 
3.580 0.824 
3.600 0.955 
3.620 1.097 
3.640 1.213 
3.660 1.275 
3.680 1.276 
3.700 1.238 
3.720 1.207 
3.740 1.199 
3.760 1.194 
3.780 1.168 
3.800 1.148 
3.820 1.151 
3.840 1.142 
3.860 1.123 
3.880 1.117 
3.900 1.115 
3.920 1.112 
3.940 1.108 
3.960 1.099 
3.980 1.106 
4.000 1.102 
4.020 1.106 
4.040 1.096 
4.060 1.058 
4.080 1.039 
4.100 1.033 
4.120 1.046 
4.140 1.041 
4.160 1.034 
4.180 1.019 
4.200 1.012 
4.220 1.016 
4.240 0.997 
4.260 0.984 
4.280 0.952 
4.300 0.950 
4.320 0.957 
4.340 0.946 
4.360 0.951 
4.380 0.948 
4.400 0.935 
4.420 0.927 
4.440 0.926 
4.460 0.923 
4.480 0.912 
4.500 0.921 
4.520 0.928 
4.540 0.911 
4.560 0.895 
4.580 0.889 
4.600 0.894 
4.620 0.885 
4.640 0.876 
4.660 0.868 
4.680 0.855 
4.700 0.851 
4.720 0.849 
4.740 0.859 
4.760 0.876 
4.780 0.889 
4.800 0.875 
4.820 0.847 
4.840 0.830 
4.860 0.825 
4.880 0.842 
4.900 0.838 
4.920 0.826 
4.940 0.810 
4.960 0.805 
4.980 0.816 
5.000 0.824 
5.020 0.840 
5.040 0.845 
5.060 0.850 
5.080 0.844 
5.100 0.838 
5.120 0.829 
5.140 0.828 
5.160 0.851 
5.180 0.880 
5.200 0.901 
5.220 0.895 
5.240 0.891 
5.260 0.921 
5.280 0.952 
5.300 0.994 
5.320 1.029 
5.340 1.047 
5.360 1.070 
5.380 1.118 
5.400 1.249 
5.420 1.306 
5.440 1.395 
5.460 1.476 
5.480 1.554 
5.500 1.622 
5.520 1.678 
5.540 1.694 
5.560 1.720 
5.580 1.744 
5.600 1.753 
5.620 1.715 
5.640 1.629 
5.660 1.543 
5.680 1.472 
5.700 1.417 
5.720 1.355 
5.740 1.267 
5.760 1.175 
5.780 1.085 
5.800 0.986 
5.820 0.885 
5.840 0.786 
5.860 0.701 
5.880 0.629 
5.900 0.564 
5.920 0.495 
5.940 0.411 
5.960 0.344 
5.980 0.283 
6.000 0.222 
6.020 0.166 
6.040 0.116 
6.060 0.097 
6.080 0.124 
6.100 0.214 
6.120 0.354 
6.140 0.503 
6.160 0.628 
6.180 0.723 
6.200 0.787 
6.220 0.870 
6.240 1.001 
6.260 1.147 
6.280 1.245 
6.300 1.286 
6.320 1.297 
6.340 1.307 
6.360 1.299 
6.380 1.270 
6.400 1.257 
6.420 1.253 
6.440 1.240 
6.460 1.210 
6.480 1.197 
6.500 1.190 
6.520 1.182 
6.540 1.187 
6.560 1.199 
6.580 1.209 
6.600 1.191 
6.620 1.166 
6.640 1.151 
6.660 1.145 
6.680 1.142 
6.700 1.132 
6.720 1.106 
6.740 1.095 
6.760 1.114 
6.780 1.116 
6.800 1.095 
6.820 1.054 
6.840 1.043 
6.860 1.058 
6.880 1.060 
6.900 1.042 
6.920 1.019 
6.940 1.009 
6.960 1.014 
6.980 1.012 
7.000 1.010 
7.020 1.008 
7.040 1.005 
7.060 1.004 
7.080 1.008 
7.100 1.018 
7.120 1.012 
7.140 0.997 
7.160 0.989 
7.180 0.993 
7.200 0.996 
7.220 0.991 
7.240 0.975 
7.260 0.977 
7.280 0.981 
7.300 0.987 
7.320 0.980 
7.340 0.968 
7.360 0.961 
7.380 0.957 
7.400 0.957 
7.420 0.954 
7.440 0.950 
7.460 0.936 
7.480 0.933 
7.500 0.932 
7.520 0.932 
7.540 0.940 
7.560 0.941 
7.580 0.939 
7.600 0.942 
7.620 0.948 
7.640 0.955 
7.660 0.939 
7.680 0.926 
7.700 0.943 
7.720 0.973 
7.740 0.994 
7.760 0.997 
7.780 1.009 
7.800 1.031 
7.820 1.070 
7.840 1.103 
7.860 1.135 
7.880 1.163 
7.900 1.190 
7.920 1.235 
7.940 1.294 
7.960 1.360 
7.980 1.426 
8.000 1.495 
8.020 1.564 
8.040 1.624 
8.060 1.678 
8.080 1.740 
8.100 1.771 
8.120 1.783 
8.140 1.763 
8.160 1.711 
8.180 1.634 
8.200 1.544 
8.220 1.469 
8.240 1.381 
8.260 1.273 
8.280 1.164 
8.300 1.058 
8.320 0.964 
8.340 0.889 
8.360 0.833 
8.380 0.783 
8.400 0.706 
8.420 0.611 
8.440 0.525 
8.460 0.448 
8.480 0.372 
8.500 0.290 
8.520 0.213 
8.540 0.170 
8.560 0.165 
8.580 0.194 
8.600 0.246 
8.620 0.337 
8.640 0.443 
8.660 0.537 
8.680 0.615 
8.700 0.689 
8.720 0.782 
8.740 0.875 
8.760 1.010 
8.780 1.169 
8.800 1.289 
8.820 1.339 
8.840 1.322 
8.860 1.283 
8.880 1.241 
8.900 1.212 
8.920 1.220 
8.940 1.222 
8.960 1.203 
8.980 1.167 
9.000 1.144 
9.020 1.143 
9.040 1.149 
9.060 1.156 
9.080 1.161 
9.100 1.160 
9.120 1.155 
9.140 1.144 
9.160 1.115 
9.180 1.100 
9.200 1.083 
9.220 1.082 
9.240 1.089 
9.260 1.086 
9.280 1.069 
9.300 1.040 
9.320 1.029 
9.340 1.023 
9.360 1.032 
9.380 1.030 
9.400 1.006 
9.420 0.985 
9.440 0.969 
9.460 0.966 
9.480 0.945 
9.500 0.952 
9.520 0.977 
9.540 0.982 
9.560 0.969 
9.580 0.945 
9.600 0.945 
9.620 0.941 
9.640 0.947 
9.660 0.944 
9.680 0.937 
9.700 0.929 
9.720 0.926 
9.740 0.919 
9.760 0.912 
9.780 0.919 
9.800 0.923 
9.820 0.922 
9.840 0.908 
9.860 0.903 
9.880 0.903 
9.900 0.901 
9.920 0.895 
9.940 0.888 
9.960 0.877 
9.980 0.884 
10.000 0.898 
10.020 0.902 
10.040 0.881 
10.060 0.852 
10.080 0.846 
10.100 0.856 
10.120 0.858 
10.140 0.856 
10.160 0.872 
10.180 0.891 
10.200 0.891 
10.220 0.882 
10.240 0.886 
10.260 0.910 
10.280 0.933 
10.300 0.970 
10.320 0.995 
10.340 0.997 
10.360 1.013 
10.380 1.051 
10.400 1.107 
10.420 1.130 
10.440 1.159 
10.460 1.185 
10.480 1.240 
10.500 1.311 
10.520 1.391 
10.540 1.465 
10.560 1.527 
10.580 1.601 
10.600 1.648 
10.620 1.663 
10.640 1.669 
10.660 1.683 
10.680 1.673 
10.700 1.615 
10.720 1.542 
10.740 1.482 
10.760 1.415 
10.780 1.312 
10.800 1.231 
10.820 1.160 
10.840 1.083 
10.860 1.000 
10.880 0.915 
10.900 0.852 
10.920 0.772 
10.940 0.687 
10.960 0.611 
10.980 0.536 
11.000 0.467 
11.020 0.403 
11.040 0.328 
11.060 0.252 
11.080 0.191 
11.100 0.170 
11.120 0.179 
11.140 0.185 
11.160 0.227 
11.180 0.325 
11.200 0.462 
11.220 0.565 
11.240 0.606 
11.260 0.642 
11.280 0.705 
11.300 0.825 
11.320 0.988 
11.340 1.148 
11.360 1.253 
11.380 1.284 
11.400 1.276 
11.420 1.272 
11.440 1.273 
11.460 1.264 
11.480 1.232 
11.500 1.208 
11.520 1.207 
11.540 1.200 
11.560 1.186 
11.580 1.174 
11.600 1.190 
11.620 1.196 
11.640 1.178 
11.660 1.170 
11.680 1.154 
11.700 1.138 
11.720 1.121 
11.740 1.107 
11.760 1.104 
11.780 1.094 
11.800 1.090 
11.820 1.091 
11.840 1.073 
11.860 1.047 
11.880 1.016 
11.900 1.009 
11.920 1.034 
11.940 1.032 
11.960 1.003 
11.980 0.961 
12.000 0.943 
12.020 0.958 
12.040 0.962 
12.060 0.955 
12.080 0.936 
12.100 0.924 
12.120 0.930 
12.140 0.925 
12.160 0.928 
12.180 0.929 
12.200 0.920 
12.220 0.911 
12.240 0.905 
12.260 0.921 
12.280 0.934 
12.300 0.921 
12.320 0.904 
12.340 0.895 
12.360 0.905 
12.380 0.908 
12.400 0.890 
12.420 0.881 
12.440 0.876 
12.460 0.873 
12.480 0.868 
12.500 0.863 
12.520 0.870 
12.540 0.877 
12.560 0.877 
12.580 0.873 
12.600 0.864 
12.620 0.859 
12.640 0.848 
12.660 0.838 
12.680 0.840 
12.700 0.847 
12.720 0.851 
12.740 0.855 
12.760 0.858 
12.780 0.857 
12.800 0.861 
12.820 0.869 
12.840 0.872 
12.860 0.876 
12.880 0.883 
12.900 0.906 
12.920 0.922 
12.940 0.935 
12.960 0.955 
12.980 0.967 
13.000 0.987 
13.020 1.021 
13.040 1.056 
13.060 1.081 
13.080 1.111 
13.100 1.162 
13.120 1.239 
13.140 1.301 
13.160 1.339 
13.180 1.376 
13.200 1.428 
13.220 1.495 
13.240 1.560 
13.260 1.606 
13.280 1.652 
13.300 1.667 
13.320 1.626 
13.340 1.543 
13.360 1.463 
13.380 1.427 
13.400 1.381 
13.420 1.307 
13.440 1.218 
13.460 1.127 
13.480 1.038 
13.500 0.938 
13.520 0.849 
13.540 0.780 
13.560 0.717 
13.580 0.657 
13.600 0.571 
13.620 0.475 
13.640 0.377 
13.660 0.308 
13.680 0.258 
13.700 0.211 
13.720 0.184 
13.740 0.183 
13.760 0.208 
13.780 0.245 
13.800 0.311 
13.820 0.424 
13.840 0.555 
13.860 0.654 
13.880 0.717 
13.900 0.760 
13.920 0.815 
13.940 0.915 
13.960 1.051 
13.980 1.171 
14.000 1.246 
14.020 1.286 
14.040 1.321 
14.060 1.320 
14.080 1.284 
14.100 1.256 
14.120 1.241 
14.140 1.236 
14.160 1.222 
14.180 1.212 
14.200 1.190 
14.220 1.155 
14.240 1.133 
14.260 1.132 
14.280 1.145 
14.300 1.164 
14.320 1.166 
14.340 1.158 
14.360 1.141 
14.380 1.120 
14.400 1.097 
14.420 1.076 
14.440 1.089 
14.460 1.098 
14.480 1.079 
14.500 1.055 
14.520 1.042 
14.540 1.051 
14.560 1.054 
14.580 1.050 
14.600 1.034 
14.620 1.019 
14.640 1.013 
14.660 1.014 
14.680 1.019 
14.700 1.005 
14.720 0.982 
14.740 0.968 
14.760 0.973 
14.780 0.984 
14.800 0.985 
14.820 0.977 
14.840 0.963 
14.860 0.955 
14.880 0.951 
14.900 0.946 
14.920 0.954 
14.940 0.956 
14.960 0.963 
14.980 0.945 
15.000 0.905 
15.020 0.908 
15.040 0.920 
15.060 0.926 
15.080 0.905 
15.100 0.897 
15.120 0.928 
15.140 0.931 
15.160 0.905 
15.180 0.889 
15.200 0.902 
15.220 0.916 
15.240 0.916 
15.260 0.909 
15.280 0.904 
15.300 0.898 
15.320 0.887 
15.340 0.887 
15.360 0.903 
15.380 0.925 
15.400 0.937 
15.420 0.939 
15.440 0.930 
15.460 0.952 
15.480 0.991 
15.500 1.041 
15.520 1.087 
15.540 1.115 
15.560 1.144 
15.580 1.170 
15.600 1.234 
15.620 1.321 
15.640 1.400 
15.660 1.450 
15.680 1.470 
