# Supplementary material for: Pacing the phasing of leg and arm movements in breaststroke swimming to minimize intra-cyclic velocity fluctuations
Source: PLoS One. 2017 Oct 12;12(10):e0186160. doi: 10.1371/journal.pone.0186160 (PMC5638342; doi:10.1371/journal.pone.0186160)
Supplement: S1 Archive — (ZIP) [file pone.0186160.s003.zip › P13_270_veldata.txt]

% t vx 
0.000 -0.031 
0.020 0.221 
0.040 0.606 
0.060 0.819 
0.080 0.927 
0.100 0.963 
0.120 0.973 
0.140 0.968 
0.160 0.932 
0.180 0.906 
0.200 0.917 
0.220 0.935 
0.240 0.941 
0.260 0.929 
0.280 0.924 
0.300 0.937 
0.320 0.916 
0.340 0.900 
0.360 0.888 
0.380 0.906 
0.400 0.922 
0.420 0.908 
0.440 0.910 
0.460 0.910 
0.480 0.916 
0.500 0.916 
0.520 0.914 
0.540 0.924 
0.560 0.951 
0.580 0.979 
0.600 1.001 
0.620 0.999 
0.640 0.996 
0.660 1.010 
0.680 1.045 
0.700 1.099 
0.720 1.132 
0.740 1.164 
0.760 1.199 
0.780 1.247 
0.800 1.292 
0.820 1.339 
0.840 1.391 
0.860 1.443 
0.880 1.533 
0.900 1.614 
0.920 1.675 
0.940 1.684 
0.960 1.681 
0.980 1.653 
1.000 1.615 
1.020 1.582 
1.040 1.547 
1.060 1.506 
1.080 1.417 
1.100 1.337 
1.120 1.277 
1.140 1.230 
1.160 1.165 
1.180 1.050 
1.200 0.968 
1.220 0.940 
1.240 0.926 
1.260 0.886 
1.280 0.814 
1.300 0.774 
1.320 0.744 
1.340 0.693 
1.360 0.644 
1.380 0.612 
1.400 0.596 
1.420 0.547 
1.440 0.485 
1.460 0.435 
1.480 0.397 
1.500 0.383 
1.520 0.366 
1.540 0.341 
1.560 0.318 
1.580 0.295 
1.600 0.306 
1.620 0.295 
1.640 0.274 
1.660 0.269 
1.680 0.278 
1.700 0.309 
1.720 0.306 
1.740 0.311 
1.760 0.337 
1.780 0.396 
1.800 0.488 
1.820 0.584 
1.840 0.672 
1.860 0.729 
1.880 0.776 
1.900 0.825 
1.920 0.903 
1.940 1.005 
1.960 1.113 
1.980 1.203 
2.000 1.243 
2.020 1.247 
2.040 1.215 
2.060 1.166 
2.080 1.136 
2.100 1.130 
2.120 1.124 
2.140 1.114 
2.160 1.101 
2.180 1.098 
2.200 1.094 
2.220 1.072 
2.240 1.061 
2.260 1.066 
2.280 1.068 
2.300 1.075 
2.320 1.071 
2.340 1.067 
2.360 1.063 
2.380 1.044 
2.400 1.041 
2.420 1.028 
2.440 1.013 
2.460 1.008 
2.480 1.006 
2.500 1.017 
2.520 1.014 
2.540 1.014 
2.560 1.003 
2.580 0.996 
2.600 0.987 
2.620 0.988 
2.640 0.988 
2.660 0.986 
2.680 0.976 
2.700 0.964 
2.720 0.959 
2.740 0.967 
2.760 0.962 
2.780 0.941 
2.800 0.926 
2.820 0.925 
2.840 0.943 
2.860 0.938 
2.880 0.936 
2.900 0.921 
2.920 0.926 
2.940 0.936 
2.960 0.932 
2.980 0.921 
3.000 0.902 
3.020 0.908 
3.040 0.909 
3.060 0.895 
3.080 0.886 
3.100 0.877 
3.120 0.872 
3.140 0.879 
3.160 0.888 
3.180 0.905 
3.200 0.908 
3.220 0.910 
3.240 0.930 
3.260 0.935 
3.280 0.947 
3.300 0.948 
3.320 0.960 
3.340 0.980 
3.360 1.001 
3.380 1.042 
3.400 1.079 
3.420 1.112 
3.440 1.135 
3.460 1.182 
3.480 1.251 
3.500 1.320 
3.520 1.379 
3.540 1.439 
3.560 1.485 
3.580 1.530 
3.600 1.599 
3.620 1.649 
3.640 1.675 
3.660 1.662 
3.680 1.652 
3.700 1.618 
3.720 1.539 
3.740 1.461 
3.760 1.387 
3.780 1.331 
3.800 1.266 
3.820 1.207 
3.840 1.136 
3.860 1.056 
3.880 0.988 
3.900 0.933 
3.920 0.886 
3.940 0.824 
3.960 0.769 
3.980 0.728 
4.000 0.689 
4.020 0.650 
4.040 0.611 
4.060 0.585 
4.080 0.570 
4.100 0.544 
4.120 0.505 
4.140 0.468 
4.160 0.426 
4.180 0.394 
4.200 0.355 
4.220 0.324 
4.240 0.306 
4.260 0.275 
4.280 0.260 
4.300 0.239 
4.320 0.243 
4.340 0.261 
4.360 0.290 
4.380 0.346 
4.400 0.424 
4.420 0.510 
4.440 0.580 
4.460 0.631 
4.480 0.684 
4.500 0.745 
4.520 0.827 
4.540 0.936 
4.560 1.065 
4.580 1.174 
4.600 1.246 
4.620 1.265 
4.640 1.224 
4.660 1.171 
4.680 1.130 
4.700 1.133 
4.720 1.136 
4.740 1.126 
4.760 1.128 
4.780 1.114 
4.800 1.116 
4.820 1.094 
4.840 1.078 
4.860 1.071 
4.880 1.063 
4.900 1.063 
4.920 1.057 
4.940 1.055 
4.960 1.049 
4.980 1.040 
5.000 1.024 
5.020 1.021 
5.040 1.006 
5.060 1.015 
5.080 1.012 
5.100 0.996 
5.120 1.001 
5.140 0.997 
5.160 0.984 
5.180 0.974 
5.200 0.967 
5.220 0.969 
5.240 0.953 
5.260 0.951 
5.280 0.961 
5.300 0.943 
5.320 0.938 
5.340 0.953 
5.360 0.955 
5.380 0.938 
5.400 0.928 
5.420 0.940 
5.440 0.955 
5.460 0.955 
5.480 0.955 
5.500 0.944 
5.520 0.924 
5.540 0.908 
5.560 0.903 
5.580 0.978 
5.600 0.961 
5.620 0.960 
5.640 0.959 
5.660 0.949 
5.680 0.934 
5.700 0.913 
5.720 0.921 
5.740 0.941 
5.760 0.960 
5.780 0.958 
5.800 0.972 
5.820 0.989 
5.840 0.974 
5.860 0.934 
5.880 0.945 
5.900 0.999 
5.920 1.015 
5.940 1.027 
5.960 1.041 
5.980 1.086 
6.000 1.119 
6.020 1.141 
6.040 1.185 
6.060 1.227 
6.080 1.272 
6.100 1.324 
6.120 1.389 
6.140 1.460 
6.160 1.521 
6.180 1.572 
6.200 1.631 
6.220 1.697 
6.240 1.722 
6.260 1.715 
6.280 1.700 
6.300 1.697 
6.320 1.675 
6.340 1.608 
6.360 1.512 
6.380 1.419 
6.400 1.346 
6.420 1.285 
6.440 1.228 
6.460 1.162 
6.480 1.095 
6.500 1.017 
6.520 0.957 
6.540 0.921 
6.560 0.883 
6.580 0.820 
6.600 0.747 
6.620 0.688 
6.640 0.634 
6.660 0.579 
6.680 0.541 
6.700 0.540 
6.720 0.547 
6.740 0.523 
6.760 0.495 
6.780 0.469 
6.800 0.440 
6.820 0.400 
6.840 0.360 
6.860 0.334 
6.880 0.313 
6.900 0.280 
6.920 0.239 
6.940 0.212 
6.960 0.199 
6.980 0.207 
7.000 0.229 
7.020 0.275 
7.040 0.355 
7.060 0.460 
7.080 0.573 
7.100 0.668 
7.120 0.732 
7.140 0.806 
7.160 0.895 
7.180 0.991 
7.200 1.094 
7.220 1.168 
7.240 1.205 
7.260 1.218 
7.280 1.225 
7.300 1.202 
7.320 1.162 
7.340 1.147 
7.360 1.155 
7.380 1.168 
7.400 1.171 
7.420 1.154 
7.440 1.119 
7.460 1.091 
7.480 1.085 
7.500 1.098 
7.520 1.103 
7.540 1.110 
7.560 1.111 
7.580 1.093 
7.600 1.087 
7.620 1.085 
7.640 1.082 
7.660 1.074 
7.680 1.051 
7.700 1.051 
7.720 1.042 
7.740 1.039 
7.760 1.030 
7.780 1.032 
7.800 1.038 
7.820 1.035 
7.840 1.038 
7.860 1.030 
7.880 1.030 
7.900 1.017 
7.920 1.010 
7.940 0.998 
7.960 0.989 
7.980 0.988 
8.000 0.986 
8.020 0.986 
8.040 0.979 
8.060 0.977 
8.080 0.980 
8.100 0.990 
8.120 0.988 
8.140 0.981 
8.160 0.968 
8.180 0.951 
8.200 0.939 
8.220 0.928 
8.240 0.933 
8.260 0.928 
8.280 0.921 
8.300 0.923 
8.320 0.923 
8.340 0.931 
8.360 0.932 
8.380 0.941 
8.400 0.955 
8.420 0.947 
8.440 0.962 
8.460 0.974 
8.480 0.995 
8.500 1.002 
8.520 1.014 
8.540 1.050 
8.560 1.050 
8.580 1.068 
8.600 1.103 
8.620 1.158 
8.640 1.209 
8.660 1.240 
8.680 1.287 
8.700 1.330 
8.720 1.385 
8.740 1.456 
8.760 1.518 
8.780 1.571 
8.800 1.616 
8.820 1.658 
8.840 1.686 
8.860 1.702 
8.880 1.687 
8.900 1.651 
8.920 1.602 
8.940 1.536 
8.960 1.485 
8.980 1.421 
9.000 1.350 
9.020 1.266 
9.040 1.180 
9.060 1.110 
9.080 1.050 
9.100 0.999 
9.120 0.939 
9.140 0.874 
9.160 0.806 
9.180 0.755 
9.200 0.700 
9.220 0.650 
9.240 0.624 
9.260 0.606 
9.280 0.587 
9.300 0.554 
9.320 0.513 
9.340 0.479 
9.360 0.435 
9.380 0.408 
9.400 0.387 
9.420 0.370 
9.440 0.351 
9.460 0.329 
9.480 0.315 
9.500 0.285 
9.520 0.257 
9.540 0.264 
9.560 0.318 
9.580 0.392 
9.600 0.470 
9.620 0.560 
9.640 0.662 
9.660 0.761 
9.680 0.839 
9.700 0.891 
9.720 0.947 
9.740 1.042 
9.760 1.166 
9.780 1.258 
9.800 1.293 
9.820 1.274 
9.840 1.235 
9.860 1.213 
9.880 1.210 
9.900 1.220 
9.920 1.225 
9.940 1.208 
9.960 1.182 
9.980 1.140 
10.000 1.120 
10.020 1.125 
10.040 1.134 
10.060 1.142 
10.080 1.148 
10.100 1.138 
10.120 1.134 
10.140 1.120 
10.160 1.118 
10.180 1.108 
10.200 1.085 
10.220 1.076 
10.240 1.056 
10.260 1.056 
10.280 1.050 
10.300 1.057 
10.320 1.051 
10.340 1.028 
10.360 1.028 
10.380 1.031 
10.400 1.026 
10.420 1.017 
10.440 1.010 
10.460 1.012 
10.480 1.006 
10.500 1.008 
10.520 1.010 
10.540 0.998 
10.560 0.995 
10.580 1.003 
10.600 0.995 
10.620 0.979 
10.640 0.985 
10.660 1.001 
10.680 0.983 
10.700 0.950 
10.720 0.939 
10.740 0.956 
10.760 0.953 
10.780 0.933 
10.800 0.911 
10.820 0.913 
10.840 0.896 
10.860 0.894 
10.880 0.893 
10.900 0.900 
10.920 0.895 
10.940 0.884 
10.960 0.879 
10.980 0.893 
11.000 0.909 
11.020 0.909 
11.040 0.901 
11.060 0.891 
11.080 0.917 
11.100 0.945 
11.120 0.957 
11.140 0.972 
11.160 0.980 
11.180 1.002 
11.200 1.038 
11.220 1.088 
11.240 1.128 
11.260 1.161 
11.280 1.182 
11.300 1.240 
11.320 1.302 
11.340 1.376 
11.360 1.434 
11.380 1.489 
11.400 1.566 
11.420 1.613 
11.440 1.639 
11.460 1.645 
11.480 1.652 
11.500 1.626 
11.520 1.579 
11.540 1.523 
11.560 1.469 
11.580 1.404 
11.600 1.350 
11.620 1.308 
11.640 1.252 
11.660 1.178 
11.680 1.088 
11.700 1.025 
11.720 0.972 
11.740 0.918 
11.760 0.878 
11.780 0.856 
11.800 0.852 
11.820 0.827 
11.840 0.778 
11.860 0.734 
11.880 0.697 
11.900 0.663 
11.920 0.619 
11.940 0.559 
11.960 0.521 
11.980 0.517 
12.000 0.543 
12.020 0.533 
12.040 0.483 
12.060 0.442 
12.080 0.407 
12.100 0.377 
12.120 0.327 
12.140 0.267 
12.160 0.201 
12.180 0.154 
12.200 0.148 
12.220 0.151 
12.240 0.151 
12.260 0.166 
12.280 0.191 
12.300 0.222 
12.320 0.274 
12.340 0.368 
12.360 0.483 
12.380 0.582 
12.400 0.663 
12.420 0.722 
12.440 0.770 
12.460 0.839 
12.480 0.952 
12.500 1.073 
12.520 1.148 
12.540 1.174 
12.560 1.169 
12.580 1.139 
12.600 1.113 
12.620 1.110 
12.640 1.133 
12.660 1.156 
12.680 1.167 
12.700 1.171 
12.720 1.134 
12.740 1.087 
12.760 1.065 
12.780 1.072 
12.800 1.093 
12.820 1.095 
12.840 1.087 
12.860 1.071 
12.880 1.057 
12.900 1.056 
12.920 1.056 
12.940 1.045 
12.960 1.029 
12.980 1.008 
13.000 1.006 
13.020 1.002 
13.040 1.005 
13.060 1.002 
13.080 0.998 
13.100 0.994 
13.120 0.984 
13.140 0.982 
13.160 0.980 
13.180 0.976 
13.200 0.968 
13.220 0.949 
13.240 0.939 
13.260 0.939 
13.280 0.938 
13.300 0.940 
13.320 0.934 
13.340 0.939 
13.360 0.934 
13.380 0.931 
13.400 0.916 
13.420 0.899 
13.440 0.887 
13.460 0.869 
13.480 0.867 
13.500 0.883 
13.520 0.892 
13.540 0.890 
13.560 0.884 
13.580 0.887 
13.600 0.894 
13.620 0.881 
13.640 0.877 
13.660 0.891 
13.680 0.903 
13.700 0.914 
13.720 0.917 
13.740 0.926 
13.760 0.944 
13.780 0.945 
13.800 0.956 
13.820 0.977 
13.840 1.012 
13.860 1.047 
13.880 1.069 
13.900 1.098 
13.920 1.133 
13.940 1.187 
13.960 1.250 
13.980 1.314 
14.000 1.362 
14.020 1.416 
14.040 1.480 
14.060 1.550 
14.080 1.607 
14.100 1.632 
14.120 1.662 
14.140 1.652 
14.160 1.607 
14.180 1.542 
14.200 1.478 
14.220 1.419 
14.240 1.345 
14.260 1.290 
14.280 1.252 
14.300 1.203 
14.320 1.135 
14.340 1.050 
14.360 0.958 
14.380 0.874 
14.400 0.803 
14.420 0.751 
14.440 0.712 
14.460 0.683 
14.480 0.653 
14.500 0.619 
14.520 0.582 
14.540 0.550 
14.560 0.507 
14.580 0.475 
14.600 0.456 
14.620 0.430 
14.640 0.402 
14.660 0.372 
14.680 0.362 
14.700 0.346 
14.720 0.313 
14.740 0.279 
14.760 0.237 
14.780 0.228 
14.800 0.253 
14.820 0.273 
14.840 0.299 
14.860 0.311 
14.880 0.350 
14.900 0.423 
14.920 0.503 
14.940 0.591 
14.960 0.654 
14.980 0.716 
15.000 0.770 
15.020 0.819 
15.040 0.908 
15.060 1.046 
15.080 1.159 
15.100 1.195 
15.120 1.169 
15.140 1.128 
15.160 1.101 
15.180 1.080 
15.200 1.093 
15.220 1.117 
15.240 1.132 
15.260 1.124 
15.280 1.104 
15.300 1.067 
15.320 1.035 
15.340 1.025 
15.360 1.028 
15.380 1.049 
15.400 1.048 
15.420 1.059 
15.440 1.059 
15.460 1.046 
15.480 1.038 
15.500 1.023 
15.520 1.030 
15.540 1.024 
15.560 1.007 
15.580 0.995 
15.600 0.982 
15.620 0.978 
15.640 0.979 
15.660 0.979 
15.680 0.967 
15.700 0.960 
15.720 0.981 
15.740 1.000 
15.760 0.982 
15.780 0.953 
15.800 0.946 
15.820 0.942 
15.840 0.920 
15.860 0.907 
15.880 0.921 
15.900 0.939 
15.920 0.944 
15.940 0.932 
15.960 0.913 
15.980 0.903 
16.000 0.909 
16.020 0.917 
16.040 0.909 
16.060 0.892 
16.080 0.897 
16.100 0.923 
16.120 0.936 
16.140 0.926 
16.160 0.929 
16.180 0.960 
16.200 0.995 
16.220 0.997 
16.240 0.994 
16.260 1.013 
16.280 1.026 
16.300 1.029 
16.320 1.049 
16.340 1.117 
16.360 1.184 
16.380 1.205 
