# Supplementary material for: Pacing the phasing of leg and arm movements in breaststroke swimming to minimize intra-cyclic velocity fluctuations
Source: PLoS One. 2017 Oct 12;12(10):e0186160. doi: 10.1371/journal.pone.0186160 (PMC5638342; doi:10.1371/journal.pone.0186160)
Supplement: S1 Archive — (ZIP) [file pone.0186160.s003.zip › P14_1_veldata.txt]

% t vx 
0.000 0.516 
0.020 0.470 
0.040 0.529 
0.060 0.692 
0.080 0.759 
0.100 0.762 
0.120 0.753 
0.140 0.754 
0.160 0.761 
0.180 0.768 
0.200 0.772 
0.220 0.773 
0.240 0.771 
0.260 0.764 
0.280 0.754 
0.300 0.731 
0.320 0.707 
0.340 0.689 
0.360 0.685 
0.380 0.682 
0.400 0.669 
0.420 0.664 
0.440 0.669 
0.460 0.693 
0.480 0.712 
0.500 0.722 
0.520 0.727 
0.540 0.738 
0.560 0.752 
0.580 0.762 
0.600 0.772 
0.620 0.779 
0.640 0.783 
0.660 0.792 
0.680 0.814 
0.700 0.847 
0.720 0.878 
0.740 0.889 
0.760 0.881 
0.780 0.875 
0.800 0.910 
0.820 0.966 
0.840 1.023 
0.860 1.070 
0.880 1.111 
0.900 1.138 
0.920 1.154 
0.940 1.156 
0.960 1.133 
0.980 1.078 
1.000 1.019 
1.020 0.997 
1.040 0.976 
1.060 0.938 
1.080 0.883 
1.100 0.837 
1.120 0.803 
1.140 0.766 
1.160 0.718 
1.180 0.668 
1.200 0.608 
1.220 0.523 
1.240 0.448 
1.260 0.380 
1.280 0.340 
1.300 0.314 
1.320 0.282 
1.340 0.265 
1.360 0.238 
1.380 0.218 
1.400 0.207 
1.420 0.207 
1.440 0.210 
1.460 0.208 
1.480 0.222 
1.500 0.255 
1.520 0.313 
1.540 0.360 
1.560 0.392 
1.580 0.419 
1.600 0.471 
1.620 0.600 
1.640 0.774 
1.660 0.969 
1.680 1.143 
1.700 1.261 
1.720 1.274 
1.740 1.177 
1.760 1.024 
1.780 0.907 
1.800 0.873 
1.820 0.903 
1.840 0.931 
1.860 0.942 
1.880 0.956 
1.900 0.976 
1.920 0.967 
1.940 0.906 
1.960 0.846 
1.980 0.805 
2.000 0.793 
2.020 0.790 
2.040 0.803 
2.060 0.819 
2.080 0.815 
2.100 0.793 
2.120 0.764 
2.140 0.759 
2.160 0.767 
2.180 0.783 
2.200 0.799 
2.220 0.804 
2.240 0.805 
2.260 0.805 
2.280 0.816 
2.300 0.812 
2.320 0.783 
2.340 0.746 
2.360 0.726 
2.380 0.728 
2.400 0.744 
2.420 0.765 
2.440 0.806 
2.460 0.841 
2.480 0.846 
2.500 0.822 
2.520 0.779 
2.540 0.754 
2.560 0.741 
2.580 0.734 
2.600 0.735 
2.620 0.745 
2.640 0.751 
2.660 0.745 
2.680 0.734 
2.700 0.730 
2.720 0.736 
2.740 0.743 
2.760 0.745 
2.780 0.742 
2.800 0.730 
2.820 0.723 
2.840 0.720 
2.860 0.709 
2.880 0.698 
2.900 0.689 
2.920 0.691 
2.940 0.699 
2.960 0.692 
2.980 0.692 
3.000 0.708 
3.020 0.738 
3.040 0.760 
3.060 0.748 
3.080 0.735 
3.100 0.740 
3.120 0.769 
3.140 0.804 
3.160 0.812 
3.180 0.809 
3.200 0.820 
3.220 0.843 
3.240 0.866 
3.260 0.886 
3.280 0.908 
3.300 0.948 
3.320 0.986 
3.340 1.022 
3.360 1.074 
3.380 1.125 
3.400 1.159 
3.420 1.168 
3.440 1.165 
3.460 1.170 
3.480 1.138 
3.500 1.075 
3.520 1.004 
3.540 0.948 
3.560 0.908 
3.580 0.861 
3.600 0.838 
3.620 0.825 
3.640 0.804 
3.660 0.751 
3.680 0.677 
3.700 0.613 
3.720 0.549 
3.740 0.492 
3.760 0.444 
3.780 0.404 
3.800 0.374 
3.820 0.346 
3.840 0.320 
3.860 0.294 
3.880 0.273 
3.900 0.269 
3.920 0.267 
3.940 0.274 
3.960 0.273 
3.980 0.252 
4.000 0.244 
4.020 0.245 
4.040 0.285 
4.060 0.320 
4.080 0.360 
4.100 0.394 
4.120 0.421 
4.140 0.483 
4.160 0.585 
4.180 0.732 
4.200 0.900 
4.220 1.066 
4.240 1.198 
4.260 1.241 
4.280 1.164 
4.300 1.008 
4.320 0.854 
4.340 0.778 
4.360 0.789 
4.380 0.827 
4.400 0.868 
4.420 0.912 
4.440 0.952 
4.460 0.967 
4.480 0.928 
4.500 0.874 
4.520 0.841 
4.540 0.825 
4.560 0.816 
4.580 0.803 
4.600 0.818 
4.620 0.843 
4.640 0.843 
4.660 0.834 
4.680 0.830 
4.700 0.826 
4.720 0.793 
4.740 0.757 
4.760 0.743 
4.780 0.762 
4.800 0.795 
4.820 0.808 
4.840 0.789 
4.860 0.753 
4.880 0.729 
4.900 0.730 
4.920 0.755 
4.940 0.786 
4.960 0.792 
4.980 0.768 
5.000 0.741 
5.020 0.734 
5.040 0.727 
5.060 0.712 
5.080 0.705 
5.100 0.709 
5.120 0.728 
5.140 0.743 
5.160 0.750 
5.180 0.748 
5.200 0.731 
5.220 0.725 
5.240 0.726 
5.260 0.724 
5.280 0.721 
5.300 0.714 
5.320 0.710 
5.340 0.707 
5.360 0.704 
5.380 0.709 
5.400 0.712 
5.420 0.717 
5.440 0.721 
5.460 0.727 
5.480 0.738 
5.500 0.735 
5.520 0.719 
5.540 0.707 
5.560 0.715 
5.580 0.736 
5.600 0.754 
5.620 0.759 
5.640 0.769 
5.660 0.783 
5.680 0.806 
5.700 0.822 
5.720 0.812 
5.740 0.802 
5.760 0.805 
5.780 0.835 
5.800 0.869 
5.820 0.893 
5.840 0.916 
5.860 0.938 
5.880 0.946 
5.900 0.972 
5.920 1.012 
5.940 1.069 
5.960 1.105 
5.980 1.108 
6.000 1.108 
6.020 1.092 
6.040 1.058 
6.060 1.018 
6.080 0.983 
6.100 0.948 
6.120 0.909 
6.140 0.874 
6.160 0.851 
6.180 0.810 
6.200 0.757 
6.220 0.695 
6.240 0.632 
6.260 0.581 
6.280 0.555 
6.300 0.521 
6.320 0.455 
6.340 0.364 
6.360 0.283 
6.380 0.246 
6.400 0.234 
6.420 0.224 
6.440 0.213 
6.460 0.225 
6.480 0.267 
6.500 0.309 
6.520 0.340 
6.540 0.348 
6.560 0.359 
6.580 0.370 
6.600 0.396 
6.620 0.401 
6.640 0.394 
6.660 0.423 
6.680 0.518 
6.700 0.686 
6.720 0.877 
6.740 1.062 
6.760 1.190 
6.780 1.248 
6.800 1.213 
6.820 1.103 
6.840 0.973 
6.860 0.873 
6.880 0.852 
6.900 0.874 
6.920 0.911 
6.940 0.947 
6.960 0.984 
6.980 1.028 
7.000 1.038 
7.020 1.033 
7.040 0.892 
7.060 0.932 
7.080 0.969 
7.100 0.975 
7.120 0.977 
7.140 0.987 
7.160 0.992 
7.180 0.966 
7.200 0.922 
7.220 0.906 
7.240 0.910 
7.260 0.910 
7.280 0.891 
7.300 0.866 
7.320 0.858 
7.340 0.860 
7.360 0.870 
7.380 0.878 
7.400 0.871 
7.420 0.855 
7.440 0.840 
7.460 0.824 
7.480 0.810 
7.500 0.795 
7.520 0.790 
7.540 0.797 
7.560 0.811 
7.580 0.831 
7.600 0.849 
7.620 0.853 
7.640 0.840 
7.660 0.823 
7.680 0.800 
7.700 0.787 
7.720 0.779 
7.740 0.774 
7.760 0.771 
7.780 0.761 
7.800 0.753 
7.820 0.749 
7.840 0.748 
7.860 0.748 
7.880 0.747 
7.900 0.745 
7.920 0.741 
7.940 0.733 
7.960 0.725 
7.980 0.727 
8.000 0.735 
8.020 0.741 
8.040 0.747 
8.060 0.755 
8.080 0.765 
8.100 0.776 
8.120 0.788 
8.140 0.804 
8.160 0.815 
8.180 0.818 
8.200 0.817 
8.220 0.812 
8.240 0.814 
8.260 0.832 
8.280 0.858 
8.300 0.875 
8.320 0.887 
8.340 0.918 
8.360 0.961 
8.380 0.997 
8.400 1.022 
8.420 1.047 
8.440 1.093 
8.460 1.148 
8.480 1.201 
8.500 1.231 
8.520 1.235 
8.540 1.227 
8.560 1.203 
8.580 1.163 
8.600 1.111 
8.620 1.061 
8.640 1.019 
8.660 0.983 
8.680 0.945 
8.700 0.892 
8.720 0.831 
8.740 0.772 
8.760 0.719 
8.780 0.668 
8.800 0.627 
8.820 0.592 
8.840 0.544 
8.860 0.487 
8.880 0.430 
8.900 0.379 
8.920 0.331 
8.940 0.291 
8.960 0.259 
8.980 0.223 
9.000 0.195 
9.020 0.182 
9.040 0.173 
9.060 0.163 
9.080 0.178 
9.100 0.226 
9.120 0.301 
9.140 0.383 
9.160 0.444 
9.180 0.483 
9.200 0.522 
9.220 0.614 
9.240 0.767 
9.260 0.939 
9.280 1.108 
9.300 1.254 
9.320 1.336 
9.340 1.292 
9.360 1.131 
9.380 0.950 
9.400 0.862 
9.420 0.853 
9.440 0.873 
9.460 0.918 
9.480 0.996 
9.500 1.052 
9.520 1.013 
9.540 0.927 
9.560 0.864 
9.580 0.862 
9.600 0.880 
9.620 0.900 
9.640 0.916 
9.660 0.911 
9.680 0.898 
9.700 0.886 
9.720 0.880 
9.740 0.875 
9.760 0.866 
9.780 0.861 
9.800 0.857 
9.820 0.862 
9.840 0.882 
9.860 0.898 
9.880 0.907 
9.900 0.890 
9.920 0.862 
9.940 0.843 
9.960 0.848 
9.980 0.853 
10.000 0.842 
10.020 0.825 
10.040 0.817 
10.060 0.810 
10.080 0.788 
10.100 0.778 
10.120 0.784 
10.140 0.805 
10.160 0.805 
10.180 0.789 
10.200 0.773 
10.220 0.767 
10.240 0.774 
10.260 0.774 
10.280 0.769 
10.300 0.763 
10.320 0.759 
10.340 0.756 
10.360 0.751 
10.380 0.759 
10.400 0.773 
10.420 0.779 
10.440 0.766 
10.460 0.745 
10.480 0.729 
10.500 0.722 
10.520 0.726 
10.540 0.737 
10.560 0.752 
10.580 0.755 
10.600 0.758 
10.620 0.762 
10.640 0.762 
10.660 0.757 
10.680 0.760 
10.700 0.790 
10.720 0.822 
10.740 0.828 
10.760 0.812 
10.780 0.804 
10.800 0.818 
10.820 0.829 
10.840 0.829 
10.860 0.831 
10.880 0.857 
10.900 0.894 
10.920 0.928 
10.940 0.969 
10.960 1.018 
10.980 1.069 
11.000 1.118 
11.020 1.176 
11.040 1.216 
11.060 1.234 
11.080 1.226 
11.100 1.220 
11.120 1.199 
11.140 1.157 
11.160 1.103 
11.180 1.033 
11.200 0.962 
11.220 0.899 
11.240 0.879 
11.260 0.877 
11.280 0.861 
11.300 0.815 
11.320 0.757 
11.340 0.711 
11.360 0.670 
11.380 0.626 
11.400 0.563 
11.420 0.494 
11.440 0.418 
11.460 0.359 
11.480 0.313 
11.500 0.272 
11.520 0.255 
11.540 0.249 
11.560 0.261 
11.580 0.272 
11.600 0.274 
11.620 0.288 
11.640 0.307 
11.660 0.346 
11.680 0.383 
11.700 0.402 
11.720 0.413 
11.740 0.427 
11.760 0.495 
11.780 0.634 
11.800 0.822 
11.820 1.021 
11.840 1.184 
11.860 1.294 
11.880 1.329 
11.900 1.249 
11.920 1.098 
11.940 0.952 
11.960 0.879 
11.980 0.881 
12.000 0.897 
12.020 0.921 
12.040 0.974 
12.060 1.051 
12.080 1.091 
12.100 1.058 
12.120 1.002 
12.140 0.958 
12.160 0.936 
12.180 0.898 
12.200 0.883 
12.220 0.896 
12.240 0.900 
12.260 0.888 
12.280 0.872 
12.300 0.898 
12.320 0.924 
12.340 0.909 
12.360 0.874 
12.380 0.856 
12.400 0.880 
12.420 0.905 
12.440 0.895 
12.460 0.862 
12.480 0.824 
12.500 0.809 
12.520 0.805 
12.540 0.829 
12.560 0.865 
12.580 0.891 
12.600 0.871 
12.620 0.828 
12.640 0.805 
12.660 0.800 
12.680 0.801 
12.700 0.796 
12.720 0.803 
12.740 0.825 
12.760 0.856 
12.780 0.873 
12.800 0.867 
12.820 0.846 
12.840 0.826 
12.860 0.824 
12.880 0.827 
12.900 0.825 
12.920 0.816 
12.940 0.801 
12.960 0.787 
12.980 0.776 
13.000 0.772 
13.020 0.780 
13.040 0.795 
13.060 0.817 
13.080 0.820 
13.100 0.822 
13.120 0.838 
13.140 0.849 
13.160 0.848 
13.180 0.834 
13.200 0.826 
13.220 0.825 
13.240 0.820 
13.260 0.826 
13.280 0.848 
13.300 0.869 
13.320 0.914 
13.340 0.942 
13.360 0.949 
13.380 0.979 
13.400 1.032 
13.420 1.094 
13.440 1.143 
13.460 1.184 
13.480 1.212 
13.500 1.208 
13.520 1.214 
13.540 1.214 
13.560 1.213 
13.580 1.193 
13.600 1.157 
13.620 1.117 
13.640 1.069 
13.660 1.013 
13.680 0.936 
13.700 0.843 
13.720 0.758 
13.740 0.702 
13.760 0.663 
13.780 0.613 
13.800 0.555 
13.820 0.503 
13.840 0.453 
13.860 0.418 
13.880 0.377 
13.900 0.356 
13.920 0.338 
13.940 0.302 
13.960 0.282 
13.980 0.256 
14.000 0.228 
14.020 0.193 
14.040 0.166 
14.060 0.155 
14.080 0.140 
14.100 0.137 
14.120 0.170 
14.140 0.217 
14.160 0.261 
14.180 0.310 
14.200 0.393 
14.220 0.526 
14.240 0.686 
14.260 0.881 
14.280 1.079 
14.300 1.230 
14.320 1.279 
14.340 1.219 
14.360 1.086 
14.380 0.941 
14.400 0.850 
14.420 0.860 
14.440 0.910 
14.460 0.950 
14.480 0.975 
14.500 0.995 
14.520 1.008 
14.540 0.968 
14.560 0.907 
14.580 0.854 
14.600 0.853 
14.620 0.880 
14.640 0.909 
14.660 0.923 
14.680 0.908 
14.700 0.874 
14.720 0.831 
14.740 0.823 
14.760 0.842 
14.780 0.850 
14.800 0.841 
14.820 0.838 
14.840 0.858 
14.860 0.876 
14.880 0.874 
14.900 0.865 
14.920 0.854 
14.940 0.844 
14.960 0.826 
14.980 0.821 
15.000 0.829 
15.020 0.842 
15.040 0.850 
15.060 0.846 
15.080 0.840 
15.100 0.825 
15.120 0.802 
15.140 0.776 
15.160 0.763 
15.180 0.772 
15.200 0.796 
15.220 0.813 
15.240 0.806 
15.260 0.788 
15.280 0.770 
15.300 0.761 
15.320 0.754 
15.340 0.746 
15.360 0.739 
15.380 0.737 
15.400 0.738 
15.420 0.740 
15.440 0.744 
15.460 0.745 
15.480 0.746 
15.500 0.750 
15.520 0.754 
15.540 0.748 
15.560 0.730 
15.580 0.719 
15.600 0.723 
15.620 0.732 
15.640 0.741 
15.660 0.756 
15.680 0.770 
15.700 0.778 
15.720 0.785 
15.740 0.801 
15.760 0.817 
15.780 0.818 
15.800 0.815 
15.820 0.820 
15.840 0.840 
15.860 0.863 
15.880 0.888 
15.900 0.914 
15.920 0.943 
15.940 0.971 
15.960 1.000 
15.980 1.029 
16.000 1.059 
16.020 1.093 
16.040 1.138 
16.060 1.175 
16.080 1.191 
16.100 1.177 
16.120 1.147 
16.140 1.102 
16.160 1.041 
16.180 0.990 
16.200 0.956 
16.220 0.937 
16.240 0.912 
16.260 0.894 
16.280 0.868 
16.300 0.814 
16.320 0.739 
16.340 0.676 
16.360 0.634 
16.380 0.585 
16.400 0.514 
16.420 0.448 
16.440 0.392 
16.460 0.352 
16.480 0.303 
16.500 0.245 
16.520 0.211 
16.540 0.193 
16.560 0.192 
16.580 0.192 
16.600 0.206 
16.620 0.231 
16.640 0.268 
16.660 0.313 
16.680 0.365 
16.700 0.406 
16.720 0.421 
16.740 0.430 
16.760 0.461 
16.780 0.559 
16.800 0.727 
16.820 0.917 
16.840 1.086 
16.860 1.205 
16.880 1.255 
16.900 1.217 
16.920 1.096 
16.940 0.957 
16.960 0.857 
16.980 0.826 
17.000 0.847 
17.020 0.902 
17.040 0.966 
17.060 1.004 
17.080 1.003 
17.100 0.972 
17.120 0.928 
17.140 0.886 
17.160 0.859 
17.180 0.847 
17.200 0.854 
17.220 0.875 
17.240 0.893 
17.260 0.902 
17.280 0.902 
17.300 0.908 
17.320 0.902 
17.340 0.871 
17.360 0.830 
17.380 0.803 
17.400 0.797 
17.420 0.800 
17.440 0.814 
17.460 0.813 
17.480 0.801 
17.500 0.795 
17.520 0.804 
17.540 0.828 
17.560 0.840 
17.580 0.841 
17.600 0.831 
17.620 0.811 
17.640 0.795 
17.660 0.784 
17.680 0.773 
17.700 0.764 
17.720 0.759 
17.740 0.758 
17.760 0.753 
17.780 0.747 
17.800 0.743 
17.820 0.740 
17.840 0.736 
17.860 0.732 
17.880 0.737 
17.900 0.741 
17.920 0.742 
17.940 0.739 
17.960 0.732 
17.980 0.716 
18.000 0.702 
18.020 0.699 
18.040 0.709 
18.060 0.728 
18.080 0.745 
18.100 0.764 
18.120 0.775 
18.140 0.780 
18.160 0.778 
18.180 0.781 
18.200 0.795 
18.220 0.818 
18.240 0.845 
18.260 0.878 
18.280 0.919 
18.300 0.957 
18.320 0.996 
18.340 1.027 
18.360 1.059 
18.380 1.077 
18.400 1.099 
18.420 1.129 
18.440 1.142 
18.460 1.152 
18.480 1.137 
18.500 1.115 
18.520 1.079 
18.540 1.043 
18.560 1.023 
18.580 0.995 
18.600 0.963 
18.620 0.931 
18.640 0.915 
18.660 0.897 
18.680 0.855 
18.700 0.802 
18.720 0.760 
18.740 0.716 
18.760 0.670 
18.780 0.624 
18.800 0.577 
18.820 0.531 
18.840 0.464 
18.860 0.393 
18.880 0.328 
18.900 0.273 
18.920 0.234 
18.940 0.221 
18.960 0.225 
18.980 0.237 
19.000 0.263 
19.020 0.301 
19.040 0.354 
19.060 0.380 
19.080 0.377 
19.100 0.380 
19.120 0.394 
19.140 0.419 
19.160 0.419 
19.180 0.415 
19.200 0.447 
19.220 0.531 
19.240 0.666 
19.260 0.829 
19.280 0.998 
19.300 1.140 
19.320 1.219 
19.340 1.210 
19.360 1.128 
19.380 0.980 
19.400 0.841 
19.420 0.784 
19.440 0.828 
19.460 0.857 
19.480 0.814 
19.500 0.779 
19.520 0.807 
19.540 0.871 
19.560 0.889 
19.580 0.891 
19.600 0.912 
19.620 0.949 
19.640 0.944 
19.660 0.873 
19.680 0.781 
19.700 0.722 
19.720 0.708 
19.740 0.736 
19.760 0.792 
19.780 0.835 
19.800 0.839 
19.820 0.824 
19.840 0.812 
19.860 0.810 
19.880 0.804 
19.900 0.790 
19.920 0.776 
19.940 0.762 
19.960 0.751 
19.980 0.737 
20.000 0.729 
