# Supplementary material for: Pacing the phasing of leg and arm movements in breaststroke swimming to minimize intra-cyclic velocity fluctuations
Source: PLoS One. 2017 Oct 12;12(10):e0186160. doi: 10.1371/journal.pone.0186160 (PMC5638342; doi:10.1371/journal.pone.0186160)
Supplement: S1 Archive — (ZIP) [file pone.0186160.s003.zip › P14_2_veldata.txt]

% t vx 
0.000 -0.624 
0.020 -0.116 
0.040 0.528 
0.060 0.734 
0.080 0.807 
0.100 0.801 
0.120 0.781 
0.140 0.765 
0.160 0.746 
0.180 0.737 
0.200 0.744 
0.220 0.749 
0.240 0.748 
0.260 0.751 
0.280 0.750 
0.300 0.733 
0.320 0.705 
0.340 0.668 
0.360 0.647 
0.380 0.658 
0.400 0.689 
0.420 0.720 
0.440 0.736 
0.460 0.745 
0.480 0.753 
0.500 0.754 
0.520 0.754 
0.540 0.757 
0.560 0.762 
0.580 0.784 
0.600 0.802 
0.620 0.802 
0.640 0.807 
0.660 0.831 
0.680 0.877 
0.700 0.900 
0.720 0.896 
0.740 0.877 
0.760 0.885 
0.780 0.923 
0.800 0.962 
0.820 0.995 
0.840 1.024 
0.860 1.080 
0.880 1.140 
0.900 1.186 
0.920 1.192 
0.940 1.171 
0.960 1.164 
0.980 1.159 
1.000 1.142 
1.020 1.094 
1.040 1.036 
1.060 0.989 
1.080 0.943 
1.100 0.900 
1.120 0.832 
1.140 0.760 
1.160 0.699 
1.180 0.632 
1.200 0.579 
1.220 0.525 
1.240 0.483 
1.260 0.439 
1.280 0.390 
1.300 0.348 
1.320 0.308 
1.340 0.276 
1.360 0.258 
1.380 0.257 
1.400 0.268 
1.420 0.292 
1.440 0.301 
1.460 0.326 
1.480 0.346 
1.500 0.364 
1.520 0.367 
1.540 0.357 
1.560 0.343 
1.580 0.320 
1.600 0.289 
1.620 0.254 
1.640 0.260 
1.660 0.337 
1.680 0.494 
1.700 0.686 
1.720 0.922 
1.740 1.161 
1.760 1.304 
1.780 1.256 
1.800 1.067 
1.820 0.895 
1.840 0.822 
1.860 0.833 
1.880 0.882 
1.900 0.946 
1.920 1.030 
1.940 1.086 
1.960 1.079 
1.980 1.031 
2.000 0.953 
2.020 0.881 
2.040 0.817 
2.060 0.793 
2.080 0.811 
2.100 0.837 
2.120 0.876 
2.140 0.916 
2.160 0.944 
2.180 0.956 
2.200 0.938 
2.220 0.894 
2.240 0.837 
2.260 0.815 
2.280 0.830 
2.300 0.831 
2.320 0.811 
2.340 0.804 
2.360 0.831 
2.380 0.859 
2.400 0.858 
2.420 0.846 
2.440 0.837 
2.460 0.830 
2.480 0.809 
2.500 0.774 
2.520 0.748 
2.540 0.742 
2.560 0.752 
2.580 0.769 
2.600 0.774 
2.620 0.766 
2.640 0.757 
2.660 0.751 
2.680 0.754 
2.700 0.764 
2.720 0.771 
2.740 0.762 
2.760 0.735 
2.780 0.710 
2.800 0.699 
2.820 0.693 
2.840 0.697 
2.860 0.698 
2.880 0.699 
2.900 0.702 
2.920 0.717 
2.940 0.748 
2.960 0.769 
2.980 0.772 
3.000 0.763 
3.020 0.764 
3.040 0.792 
3.060 0.819 
3.080 0.826 
3.100 0.826 
3.120 0.838 
3.140 0.857 
3.160 0.877 
3.180 0.894 
3.200 0.920 
3.220 0.947 
3.240 0.984 
3.260 1.018 
3.280 1.035 
3.300 1.042 
3.320 1.042 
3.340 1.056 
3.360 1.074 
3.380 1.092 
3.400 1.108 
3.420 1.114 
3.440 1.103 
3.460 1.082 
3.480 1.050 
3.500 1.021 
3.520 0.984 
3.540 0.952 
3.560 0.922 
3.580 0.874 
3.600 0.815 
3.620 0.750 
3.640 0.684 
3.660 0.611 
3.680 0.544 
3.700 0.478 
3.720 0.424 
3.740 0.384 
3.760 0.358 
3.780 0.336 
3.800 0.312 
3.820 0.297 
3.840 0.290 
3.860 0.292 
3.880 0.304 
3.900 0.314 
3.920 0.326 
3.940 0.332 
3.960 0.336 
3.980 0.336 
4.000 0.333 
4.020 0.337 
4.040 0.347 
4.060 0.358 
4.080 0.387 
4.100 0.461 
4.120 0.611 
4.140 0.836 
4.160 1.085 
4.180 1.271 
4.200 1.325 
4.220 1.220 
4.240 1.021 
4.260 0.841 
4.280 0.735 
4.300 0.742 
4.320 0.799 
4.340 0.863 
4.360 0.925 
4.380 0.990 
4.400 1.053 
4.420 1.074 
4.440 1.035 
4.460 0.987 
4.480 0.940 
4.500 0.880 
4.520 0.833 
4.540 0.814 
4.560 0.838 
4.580 0.856 
4.600 0.851 
4.620 0.841 
4.640 0.842 
4.660 0.837 
4.680 0.834 
4.700 0.838 
4.720 0.830 
4.740 0.811 
4.760 0.792 
4.780 0.783 
4.800 0.776 
4.820 0.764 
4.840 0.751 
4.860 0.744 
4.880 0.759 
4.900 0.795 
4.920 0.820 
4.940 0.815 
4.960 0.790 
4.980 0.767 
5.000 0.764 
5.020 0.771 
5.040 0.780 
5.060 0.772 
5.080 0.745 
5.100 0.720 
5.120 0.705 
5.140 0.707 
5.160 0.709 
5.180 0.711 
5.200 0.711 
5.220 0.711 
5.240 0.710 
5.260 0.725 
5.280 0.755 
5.300 0.770 
5.320 0.759 
5.340 0.746 
5.360 0.752 
5.380 0.759 
5.400 0.741 
5.420 0.710 
5.440 0.671 
5.460 0.642 
5.480 0.641 
5.500 0.667 
5.520 0.694 
5.540 0.710 
5.560 0.737 
5.580 0.780 
5.600 0.837 
5.620 0.879 
5.640 0.879 
5.660 0.838 
5.680 0.793 
5.700 0.799 
5.720 0.818 
5.740 0.835 
5.760 0.845 
5.780 0.846 
5.800 0.876 
5.820 0.909 
5.840 0.929 
5.860 0.956 
5.880 0.986 
5.900 1.023 
5.920 1.033 
5.940 1.034 
5.960 1.052 
5.980 1.043 
6.000 1.028 
6.020 0.994 
6.040 0.944 
6.060 0.880 
6.080 0.826 
6.100 0.786 
6.120 0.725 
6.140 0.665 
6.160 0.625 
6.180 0.600 
6.200 0.559 
6.220 0.517 
6.240 0.480 
6.260 0.439 
6.280 0.397 
6.300 0.354 
6.320 0.317 
6.340 0.287 
6.360 0.264 
6.380 0.251 
6.400 0.253 
6.420 0.268 
6.440 0.307 
6.460 0.342 
6.480 0.351 
6.500 0.347 
6.520 0.340 
6.540 0.368 
6.560 0.394 
6.580 0.425 
6.600 0.468 
6.620 0.514 
6.640 0.609 
6.660 0.753 
6.680 0.959 
6.700 1.138 
6.720 1.167 
6.740 1.031 
6.760 0.828 
6.780 0.696 
6.800 0.690 
6.820 0.782 
6.840 0.912 
6.860 1.046 
6.880 1.122 
6.900 1.127 
6.920 1.093 
6.940 1.029 
6.960 0.968 
6.980 0.888 
7.000 0.827 
7.020 0.899 
7.040 0.921 
7.060 0.982 
7.080 1.027 
7.100 1.017 
7.120 0.978 
7.140 0.939 
7.160 0.898 
7.180 0.863 
7.200 0.822 
7.220 0.804 
7.240 0.800 
7.260 0.795 
7.280 0.782 
7.300 0.778 
7.320 0.797 
7.340 0.805 
7.360 0.801 
7.380 0.799 
7.400 0.804 
7.420 0.794 
7.440 0.771 
7.460 0.765 
7.480 0.773 
7.500 0.778 
7.520 0.780 
7.540 0.784 
7.560 0.790 
7.580 0.791 
7.600 0.793 
7.620 0.793 
7.640 0.786 
7.660 0.771 
7.680 0.750 
7.700 0.734 
7.720 0.723 
7.740 0.720 
7.760 0.723 
7.780 0.728 
7.800 0.737 
7.820 0.738 
7.840 0.725 
7.860 0.710 
7.880 0.703 
7.900 0.709 
7.920 0.718 
7.940 0.726 
7.960 0.736 
7.980 0.754 
8.000 0.775 
8.020 0.788 
8.040 0.799 
8.060 0.818 
8.080 0.838 
8.100 0.842 
8.120 0.820 
8.140 0.799 
8.160 0.796 
8.180 0.798 
8.200 0.802 
8.220 0.820 
8.240 0.861 
8.260 0.899 
8.280 0.913 
8.300 0.930 
8.320 0.973 
8.340 1.047 
8.360 1.123 
8.380 1.181 
8.400 1.227 
8.420 1.249 
8.440 1.224 
8.460 1.160 
8.480 1.072 
8.500 0.991 
8.520 0.934 
8.540 0.890 
8.560 0.859 
8.580 0.812 
8.600 0.759 
8.620 0.716 
8.640 0.666 
8.660 0.592 
8.680 0.512 
8.700 0.441 
8.720 0.389 
8.740 0.341 
8.760 0.308 
8.780 0.283 
8.800 0.255 
8.820 0.245 
8.840 0.239 
8.860 0.238 
8.880 0.231 
8.900 0.233 
8.920 0.250 
8.940 0.254 
8.960 0.235 
8.980 0.213 
9.000 0.204 
9.020 0.227 
9.040 0.285 
9.060 0.371 
9.080 0.484 
9.100 0.619 
9.120 0.754 
9.140 0.924 
9.160 1.096 
9.180 1.212 
9.200 1.213 
9.220 1.098 
9.240 0.979 
9.260 0.902 
9.280 0.874 
9.300 0.869 
9.320 0.886 
9.340 0.914 
9.360 0.945 
9.380 0.966 
9.400 0.963 
9.420 0.943 
9.440 0.906 
9.460 0.886 
9.480 0.886 
9.500 0.888 
9.520 0.872 
9.540 0.830 
9.560 0.802 
9.580 0.816 
9.600 0.833 
9.620 0.838 
9.640 0.837 
9.660 0.856 
9.680 0.871 
9.700 0.863 
9.720 0.855 
9.740 0.854 
9.760 0.846 
9.780 0.817 
9.800 0.788 
9.820 0.789 
9.840 0.800 
9.860 0.801 
9.880 0.789 
9.900 0.775 
9.920 0.779 
9.940 0.789 
9.960 0.794 
9.980 0.785 
10.000 0.758 
10.020 0.737 
10.040 0.724 
10.060 0.731 
10.080 0.748 
10.100 0.762 
10.120 0.771 
10.140 0.771 
10.160 0.770 
10.180 0.757 
10.200 0.739 
10.220 0.730 
10.240 0.731 
10.260 0.740 
10.280 0.746 
10.300 0.747 
10.320 0.738 
10.340 0.729 
10.360 0.721 
10.380 0.718 
10.400 0.732 
10.420 0.749 
10.440 0.765 
10.460 0.776 
10.480 0.781 
10.500 0.784 
10.520 0.779 
10.540 0.772 
10.560 0.777 
10.580 0.797 
10.600 0.817 
10.620 0.826 
10.640 0.836 
10.660 0.867 
10.680 0.895 
10.700 0.907 
10.720 0.908 
10.740 0.913 
10.760 0.943 
10.780 0.977 
10.800 1.023 
10.820 1.065 
10.840 1.096 
10.860 1.108 
10.880 1.110 
10.900 1.111 
10.920 1.106 
10.940 1.077 
10.960 1.045 
10.980 1.018 
11.000 0.978 
11.020 0.924 
11.040 0.855 
11.060 0.804 
11.080 0.765 
11.100 0.737 
11.120 0.710 
11.140 0.671 
11.160 0.615 
11.180 0.537 
11.200 0.462 
11.220 0.392 
11.240 0.330 
11.260 0.285 
11.280 0.241 
11.300 0.201 
11.320 0.171 
11.340 0.166 
11.360 0.177 
11.380 0.191 
11.400 0.211 
11.420 0.227 
11.440 0.250 
11.460 0.284 
11.480 0.327 
11.500 0.351 
11.520 0.383 
11.540 0.456 
11.560 0.576 
11.580 0.724 
11.600 0.895 
11.620 1.080 
11.640 1.216 
11.660 1.231 
11.680 1.095 
11.700 0.904 
11.720 0.772 
11.740 0.745 
11.760 0.788 
11.780 0.835 
11.800 0.902 
11.820 0.973 
11.840 1.031 
11.860 1.043 
11.880 1.011 
11.900 0.967 
11.920 0.906 
11.940 0.859 
11.960 0.838 
11.980 0.850 
12.000 0.849 
12.020 0.830 
12.040 0.807 
12.060 0.787 
12.080 0.771 
12.100 0.760 
12.120 0.771 
12.140 0.806 
12.160 0.840 
12.180 0.849 
12.200 0.822 
12.220 0.787 
12.240 0.766 
12.260 0.753 
12.280 0.735 
12.300 0.720 
12.320 0.724 
12.340 0.732 
12.360 0.746 
12.380 0.768 
12.400 0.780 
12.420 0.770 
12.440 0.735 
12.460 0.704 
12.480 0.682 
12.500 0.676 
12.520 0.686 
12.540 0.692 
12.560 0.688 
12.580 0.688 
12.600 0.706 
12.620 0.722 
12.640 0.715 
12.660 0.706 
12.680 0.706 
12.700 0.718 
12.720 0.726 
12.740 0.723 
12.760 0.715 
12.780 0.698 
12.800 0.679 
12.820 0.660 
12.840 0.646 
12.860 0.650 
12.880 0.674 
12.900 0.703 
12.920 0.726 
12.940 0.736 
12.960 0.744 
12.980 0.759 
13.000 0.770 
13.020 0.781 
13.040 0.787 
13.060 0.789 
13.080 0.789 
13.100 0.787 
13.120 0.791 
13.140 0.804 
13.160 0.804 
13.180 0.792 
13.200 0.808 
13.220 0.830 
13.240 0.859 
13.260 0.872 
13.280 0.904 
13.300 0.969 
13.320 1.018 
13.340 1.055 
13.360 1.075 
13.380 1.092 
13.400 1.105 
13.420 1.097 
13.440 1.101 
13.460 1.099 
13.480 1.070 
13.500 1.007 
13.520 0.936 
13.540 0.897 
13.560 0.863 
13.580 0.818 
13.600 0.755 
13.620 0.696 
13.640 0.639 
13.660 0.566 
13.680 0.495 
13.700 0.438 
13.720 0.388 
13.740 0.353 
13.760 0.316 
13.780 0.279 
13.800 0.258 
13.820 0.254 
13.840 0.218 
13.860 0.209 
13.880 0.207 
13.900 0.199 
13.920 0.203 
13.940 0.211 
13.960 0.227 
13.980 0.268 
14.000 0.306 
14.020 0.347 
14.040 0.395 
14.060 0.487 
14.080 0.639 
14.100 0.814 
14.120 1.012 
14.140 1.138 
14.160 1.147 
14.180 1.055 
14.200 0.923 
14.220 0.821 
14.240 0.772 
14.260 0.797 
14.280 0.879 
14.300 0.991 
14.320 1.089 
14.340 1.118 
14.360 1.075 
14.380 1.005 
14.400 0.953 
14.420 0.913 
14.440 0.854 
14.460 0.804 
14.480 0.805 
14.500 0.858 
14.520 0.913 
14.540 0.929 
14.560 0.932 
14.580 0.932 
14.600 0.910 
14.620 0.851 
14.640 0.800 
14.660 0.782 
14.680 0.772 
14.700 0.771 
14.720 0.781 
14.740 0.798 
14.760 0.801 
14.780 0.778 
14.800 0.753 
14.820 0.745 
14.840 0.748 
14.860 0.750 
14.880 0.738 
14.900 0.725 
14.920 0.716 
14.940 0.721 
14.960 0.730 
14.980 0.731 
15.000 0.726 
15.020 0.724 
15.040 0.732 
15.060 0.738 
15.080 0.737 
15.100 0.733 
15.120 0.724 
15.140 0.713 
15.160 0.705 
15.180 0.704 
15.200 0.707 
15.220 0.707 
15.240 0.704 
15.260 0.701 
15.280 0.697 
15.300 0.695 
15.320 0.691 
15.340 0.687 
15.360 0.690 
15.380 0.700 
15.400 0.712 
15.420 0.724 
15.440 0.724 
15.460 0.714 
15.480 0.711 
15.500 0.722 
15.520 0.741 
15.540 0.762 
15.560 0.785 
15.580 0.806 
15.600 0.816 
15.620 0.819 
15.640 0.843 
15.660 0.869 
15.680 0.880 
15.700 0.896 
15.720 0.915 
15.740 0.951 
15.760 0.989 
15.780 1.036 
15.800 1.078 
15.820 1.084 
15.840 1.083 
15.860 1.068 
15.880 1.048 
15.900 1.008 
15.920 0.962 
15.940 0.921 
15.960 0.867 
15.980 0.810 
16.000 0.753 
16.020 0.711 
16.040 0.681 
16.060 0.653 
16.080 0.617 
16.100 0.576 
16.120 0.520 
16.140 0.465 
16.160 0.417 
16.180 0.379 
16.200 0.340 
16.220 0.309 
16.240 0.291 
16.260 0.289 
16.280 0.287 
16.300 0.282 
16.320 0.287 
16.340 0.297 
16.360 0.308 
16.380 0.292 
16.400 0.276 
16.420 0.256 
16.440 0.260 
16.460 0.277 
16.480 0.302 
16.500 0.341 
16.520 0.404 
16.540 0.515 
16.560 0.662 
16.580 0.839 
16.600 1.033 
16.620 1.195 
16.640 1.246 
16.660 1.157 
16.680 1.001 
16.700 0.880 
16.720 0.816 
16.740 0.798 
16.760 0.815 
16.780 0.857 
16.800 0.914 
16.820 0.947 
16.840 0.949 
16.860 0.938 
16.880 0.905 
16.900 0.888 
16.920 0.879 
16.940 0.869 
16.960 0.864 
16.980 0.854 
17.000 0.844 
17.020 0.822 
17.040 0.797 
17.060 0.797 
17.080 0.800 
17.100 0.781 
17.120 0.758 
17.140 0.751 
17.160 0.763 
17.180 0.778 
17.200 0.781 
17.220 0.775 
17.240 0.763 
17.260 0.759 
17.280 0.769 
17.300 0.776 
17.320 0.778 
17.340 0.772 
17.360 0.774 
17.380 0.781 
17.400 0.776 
17.420 0.753 
17.440 0.723 
17.460 0.713 
17.480 0.719 
17.500 0.725 
17.520 0.730 
17.540 0.733 
17.560 0.737 
17.580 0.729 
17.600 0.715 
17.620 0.704 
17.640 0.694 
17.660 0.692 
17.680 0.698 
17.700 0.699 
17.720 0.693 
17.740 0.686 
17.760 0.684 
17.780 0.683 
17.800 0.682 
17.820 0.684 
17.840 0.684 
17.860 0.679 
17.880 0.675 
17.900 0.685 
17.920 0.704 
17.940 0.725 
17.960 0.739 
17.980 0.740 
18.000 0.740 
18.020 0.740 
18.040 0.743 
18.060 0.746 
18.080 0.749 
18.100 0.757 
18.120 0.770 
18.140 0.773 
18.160 0.772 
18.180 0.780 
18.200 0.813 
18.220 0.853 
18.240 0.879 
18.260 0.907 
18.280 0.933 
18.300 0.962 
18.320 0.981 
18.340 0.996 
18.360 1.010 
18.380 1.015 
18.400 1.023 
18.420 1.002 
18.440 0.962 
18.460 0.922 
18.480 0.886 
18.500 0.859 
18.520 0.819 
18.540 0.786 
18.560 0.749 
18.580 0.712 
18.600 0.680 
18.620 0.648 
18.640 0.624 
18.660 0.596 
18.680 0.559 
18.700 0.506 
18.720 0.450 
18.740 0.400 
18.760 0.361 
18.780 0.331 
18.800 0.302 
18.820 0.280 
18.840 0.254 
18.860 0.246 
18.880 0.262 
18.900 0.268 
18.920 0.282 
18.940 0.288 
18.960 0.324 
18.980 0.337 
19.000 0.324 
19.020 0.313 
19.040 0.309 
19.060 0.334 
19.080 0.356 
19.100 0.395 
19.120 0.469 
19.140 0.616 
19.160 0.792 
19.180 0.943 
19.200 1.034 
19.220 1.101 
19.240 1.114 
19.260 1.028 
19.280 0.887 
19.300 0.776 
19.320 0.749 
19.340 0.757 
19.360 0.776 
19.380 0.798 
19.400 0.831 
19.420 0.872 
19.440 0.902 
19.460 0.929 
19.480 0.934 
19.500 0.926 
19.520 0.902 
19.540 0.863 
19.560 0.832 
19.580 0.805 
19.600 0.787 
19.620 0.770 
19.640 0.758 
19.660 0.758 
19.680 0.774 
19.700 0.800 
19.720 0.822 
19.740 0.842 
19.760 0.859 
19.780 0.859 
19.800 0.828 
19.820 0.776 
19.840 0.724 
19.860 0.680 
19.880 0.651 
19.900 0.655 
19.920 0.682 
19.940 0.716 
19.960 0.747 
19.980 0.766 
20.000 0.769 
20.020 0.756 
20.040 0.739 
20.060 0.721 
20.080 0.706 
20.100 0.696 
20.120 0.697 
20.140 0.706 
20.160 0.709 
20.180 0.704 
20.200 0.695 
20.220 0.688 
20.240 0.682 
20.260 0.673 
20.280 0.668 
20.300 0.667 
20.320 0.665 
20.340 0.661 
20.360 0.668 
20.380 0.676 
20.400 0.670 
20.420 0.662 
20.440 0.667 
20.460 0.698 
20.480 0.716 
20.500 0.718 
20.520 0.726 
20.540 0.733 
20.560 0.731 
20.580 0.725 
20.600 0.741 
20.620 0.784 
20.640 0.818 
20.660 0.838 
20.680 0.851 
20.700 0.845 
20.720 0.838 
20.740 0.836 
20.760 0.837 
20.780 0.843 
20.800 0.865 
20.820 0.917 
20.840 0.978 
20.860 1.017 
20.880 1.025 
20.900 1.023 
