# Supplementary material for: Pacing the phasing of leg and arm movements in breaststroke swimming to minimize intra-cyclic velocity fluctuations
Source: PLoS One. 2017 Oct 12;12(10):e0186160. doi: 10.1371/journal.pone.0186160 (PMC5638342; doi:10.1371/journal.pone.0186160)
Supplement: S1 Archive — (ZIP) [file pone.0186160.s003.zip › P14_90_veldata.txt]

% t vx 
0.000 0.278 
0.020 0.245 
0.040 0.309 
0.060 0.485 
0.080 0.603 
0.100 0.649 
0.120 0.638 
0.140 0.617 
0.160 0.602 
0.180 0.574 
0.200 0.516 
0.220 0.486 
0.240 0.495 
0.260 0.519 
0.280 0.542 
0.300 0.524 
0.320 0.499 
0.340 0.486 
0.360 0.497 
0.380 0.525 
0.400 0.574 
0.420 0.651 
0.440 0.726 
0.460 0.760 
0.480 0.783 
0.500 0.801 
0.520 0.786 
0.540 0.757 
0.560 0.734 
0.580 0.735 
0.600 0.742 
0.620 0.746 
0.640 0.752 
0.660 0.767 
0.680 0.777 
0.700 0.772 
0.720 0.752 
0.740 0.740 
0.760 0.749 
0.780 0.756 
0.800 0.747 
0.820 0.733 
0.840 0.724 
0.860 0.711 
0.880 0.687 
0.900 0.674 
0.920 0.678 
0.940 0.688 
0.960 0.685 
0.980 0.678 
1.000 0.684 
1.020 0.698 
1.040 0.704 
1.060 0.697 
1.080 0.683 
1.100 0.664 
1.120 0.628 
1.140 0.591 
1.160 0.586 
1.180 0.599 
1.200 0.598 
1.220 0.569 
1.240 0.545 
1.260 0.550 
1.280 0.565 
1.300 0.564 
1.320 0.551 
1.340 0.545 
1.360 0.534 
1.380 0.511 
1.400 0.492 
1.420 0.472 
1.440 0.457 
1.460 0.426 
1.480 0.399 
1.500 0.367 
1.520 0.340 
1.540 0.322 
1.560 0.325 
1.580 0.321 
1.600 0.299 
1.620 0.286 
1.640 0.259 
1.660 0.272 
1.680 0.283 
1.700 0.301 
1.720 0.315 
1.740 0.311 
1.760 0.335 
1.780 0.394 
1.800 0.515 
1.820 0.655 
1.840 0.797 
1.860 0.934 
1.880 1.040 
1.900 1.086 
1.920 1.034 
1.940 0.910 
1.960 0.778 
1.980 0.703 
2.000 0.697 
2.020 0.738 
2.040 0.795 
2.060 0.854 
2.080 0.889 
2.100 0.921 
2.120 0.950 
2.140 0.943 
2.160 0.907 
2.180 0.882 
2.200 0.900 
2.220 0.937 
2.240 0.981 
2.260 1.048 
2.280 1.111 
2.300 1.154 
2.320 1.185 
2.340 1.214 
2.360 1.238 
2.380 1.227 
2.400 1.206 
2.420 1.197 
2.440 1.163 
2.460 1.084 
2.480 0.981 
2.500 0.877 
2.520 0.796 
2.540 0.731 
2.560 0.702 
2.580 0.693 
2.600 0.683 
2.620 0.677 
2.640 0.669 
2.660 0.658 
2.680 0.643 
2.700 0.623 
2.720 0.600 
2.740 0.583 
2.760 0.574 
2.780 0.573 
2.800 0.575 
2.820 0.584 
2.840 0.593 
2.860 0.595 
2.880 0.587 
2.900 0.574 
2.920 0.570 
2.940 0.580 
2.960 0.603 
2.980 0.626 
3.000 0.641 
3.020 0.653 
3.040 0.671 
3.060 0.695 
3.080 0.727 
3.100 0.761 
3.120 0.778 
3.140 0.770 
3.160 0.747 
3.180 0.724 
3.200 0.708 
3.220 0.696 
3.240 0.690 
3.260 0.689 
3.280 0.685 
3.300 0.687 
3.320 0.699 
3.340 0.706 
3.360 0.702 
3.380 0.686 
3.400 0.670 
3.420 0.662 
3.440 0.657 
3.460 0.656 
3.480 0.643 
3.500 0.622 
3.520 0.605 
3.540 0.593 
3.560 0.588 
3.580 0.587 
3.600 0.593 
3.620 0.600 
3.640 0.600 
3.660 0.598 
3.680 0.584 
3.700 0.553 
3.720 0.517 
3.740 0.498 
3.760 0.493 
3.780 0.474 
3.800 0.449 
3.820 0.436 
3.840 0.431 
3.860 0.423 
3.880 0.410 
3.900 0.395 
3.920 0.384 
3.940 0.367 
3.960 0.356 
3.980 0.337 
4.000 0.317 
4.020 0.296 
4.040 0.262 
4.060 0.239 
4.080 0.220 
4.100 0.224 
4.120 0.260 
4.140 0.336 
4.160 0.421 
4.180 0.501 
4.200 0.607 
4.220 0.722 
4.240 0.822 
4.260 0.901 
4.280 0.977 
4.300 1.015 
4.320 0.960 
4.340 0.842 
4.360 0.744 
4.380 0.732 
4.400 0.775 
4.420 0.805 
4.440 0.811 
4.460 0.835 
4.480 0.874 
4.500 0.892 
4.520 0.876 
4.540 0.843 
4.560 0.825 
4.580 0.837 
4.600 0.856 
4.620 0.864 
4.640 0.880 
4.660 0.902 
4.680 0.928 
4.700 0.926 
4.720 0.939 
4.740 0.970 
4.760 1.011 
4.780 1.077 
4.800 1.129 
4.820 1.170 
4.840 1.180 
4.860 1.176 
4.880 1.163 
4.900 1.125 
4.920 1.096 
4.940 1.056 
4.960 1.015 
4.980 0.952 
5.000 0.868 
5.020 0.787 
5.040 0.724 
5.060 0.708 
5.080 0.709 
5.100 0.720 
5.120 0.727 
5.140 0.711 
5.160 0.672 
5.180 0.624 
5.200 0.585 
5.220 0.571 
5.240 0.567 
5.260 0.569 
5.280 0.568 
5.300 0.567 
5.320 0.574 
5.340 0.572 
5.360 0.569 
5.380 0.583 
5.400 0.603 
5.420 0.611 
5.440 0.603 
5.460 0.599 
5.480 0.603 
5.500 0.618 
5.520 0.643 
5.540 0.676 
5.560 0.697 
5.580 0.705 
5.600 0.713 
5.620 0.730 
5.640 0.747 
5.660 0.739 
5.680 0.717 
5.700 0.697 
5.720 0.688 
5.740 0.677 
5.760 0.665 
5.780 0.658 
5.800 0.659 
5.820 0.660 
5.840 0.654 
5.860 0.650 
5.880 0.650 
5.900 0.648 
5.920 0.644 
5.940 0.642 
5.960 0.648 
5.980 0.640 
6.000 0.615 
6.020 0.585 
6.040 0.574 
6.060 0.587 
6.080 0.593 
6.100 0.600 
6.120 0.586 
6.140 0.561 
6.160 0.553 
6.180 0.572 
6.200 0.610 
6.220 0.607 
6.240 0.574 
6.260 0.527 
6.280 0.489 
6.300 0.457 
6.320 0.426 
6.340 0.399 
6.360 0.375 
6.380 0.365 
6.400 0.359 
6.420 0.365 
6.440 0.361 
6.460 0.331 
6.480 0.297 
6.500 0.261 
6.520 0.245 
6.540 0.236 
6.560 0.227 
6.580 0.237 
6.600 0.258 
6.620 0.295 
6.640 0.329 
6.660 0.367 
6.680 0.433 
6.700 0.538 
6.720 0.670 
6.740 0.785 
6.760 0.859 
6.780 0.916 
6.800 0.951 
6.820 0.927 
6.840 0.836 
6.860 0.726 
6.880 0.685 
6.900 0.687 
6.920 0.709 
6.940 0.731 
6.960 0.759 
6.980 0.818 
7.000 0.877 
7.020 0.911 
7.040 0.896 
7.060 0.857 
7.080 0.834 
7.100 0.838 
7.120 0.853 
7.140 0.859 
7.160 0.859 
7.180 0.901 
7.200 0.955 
7.220 0.994 
7.240 1.021 
7.260 1.086 
7.280 1.189 
7.300 1.258 
7.320 1.271 
7.340 1.247 
7.360 1.209 
7.380 1.144 
7.400 1.070 
7.420 0.997 
7.440 0.920 
7.460 0.829 
7.480 0.743 
7.500 0.698 
7.520 0.694 
7.540 0.706 
7.560 0.719 
7.580 0.720 
7.600 0.697 
7.620 0.662 
7.640 0.640 
7.660 0.623 
7.680 0.600 
7.700 0.576 
7.720 0.574 
7.740 0.609 
7.760 0.655 
7.780 0.686 
7.800 0.694 
7.820 0.686 
7.840 0.674 
7.860 0.643 
7.880 0.584 
7.900 0.601 
7.920 0.650 
7.940 0.695 
7.960 0.704 
7.980 0.695 
8.000 0.697 
8.020 0.723 
8.040 0.747 
8.060 0.756 
8.080 0.756 
8.100 0.757 
8.120 0.754 
8.140 0.748 
8.160 0.741 
8.180 0.736 
8.200 0.734 
8.220 0.730 
8.240 0.731 
8.260 0.722 
8.280 0.696 
8.300 0.662 
8.320 0.639 
8.340 0.645 
8.360 0.668 
8.380 0.685 
8.400 0.684 
8.420 0.662 
8.440 0.640 
8.460 0.632 
8.480 0.637 
8.500 0.645 
8.520 0.634 
8.540 0.607 
8.560 0.584 
8.580 0.595 
8.600 0.619 
8.620 0.607 
8.640 0.570 
8.660 0.559 
8.680 0.581 
8.700 0.576 
8.720 0.541 
8.740 0.527 
8.760 0.529 
8.780 0.520 
8.800 0.505 
8.820 0.471 
8.840 0.450 
8.860 0.408 
8.880 0.384 
8.900 0.358 
8.920 0.312 
8.940 0.293 
8.960 0.262 
8.980 0.230 
9.000 0.209 
9.020 0.209 
9.040 0.209 
9.060 0.222 
9.080 0.258 
9.100 0.337 
9.120 0.424 
9.140 0.525 
9.160 0.665 
9.180 0.796 
9.200 0.921 
9.220 1.022 
9.240 1.083 
9.260 1.079 
9.280 0.958 
9.300 0.782 
9.320 0.645 
9.340 0.606 
9.360 0.648 
9.380 0.700 
9.400 0.747 
9.420 0.805 
9.440 0.868 
9.460 0.888 
9.480 0.847 
9.500 0.786 
9.520 0.752 
9.540 0.750 
9.560 0.762 
9.580 0.791 
9.600 0.837 
9.620 0.879 
9.640 0.899 
9.660 0.903 
9.680 0.914 
9.700 0.944 
9.720 1.004 
9.740 1.070 
9.760 1.131 
9.780 1.182 
9.800 1.212 
9.820 1.234 
9.840 1.235 
9.860 1.221 
9.880 1.174 
9.900 1.106 
9.920 1.035 
9.940 0.964 
9.960 0.893 
9.980 0.820 
10.000 0.759 
10.020 0.709 
10.040 0.682 
10.060 0.677 
10.080 0.671 
10.100 0.654 
10.120 0.637 
10.140 0.627 
10.160 0.614 
10.180 0.583 
10.200 0.549 
10.220 0.539 
10.240 0.555 
10.260 0.577 
10.280 0.574 
10.300 0.553 
10.320 0.545 
10.340 0.554 
10.360 0.564 
10.380 0.553 
10.400 0.539 
10.420 0.546 
10.440 0.573 
10.460 0.609 
10.480 0.637 
10.500 0.659 
10.520 0.671 
10.540 0.671 
10.560 0.670 
10.580 0.675 
10.600 0.685 
10.620 0.690 
10.640 0.687 
10.660 0.683 
10.680 0.679 
10.700 0.678 
10.720 0.681 
10.740 0.689 
10.760 0.693 
10.780 0.690 
10.800 0.682 
10.820 0.674 
10.840 0.669 
10.860 0.657 
10.880 0.646 
10.900 0.636 
10.920 0.633 
10.940 0.632 
10.960 0.629 
10.980 0.635 
11.000 0.642 
11.020 0.642 
11.040 0.630 
11.060 0.617 
11.080 0.616 
11.100 0.624 
11.120 0.632 
11.140 0.638 
11.160 0.645 
11.180 0.647 
11.200 0.641 
11.220 0.627 
11.240 0.611 
11.260 0.592 
11.280 0.569 
11.300 0.549 
11.320 0.544 
11.340 0.550 
11.360 0.542 
11.380 0.508 
11.400 0.474 
11.420 0.455 
11.440 0.435 
11.460 0.413 
11.480 0.381 
11.500 0.344 
11.520 0.300 
11.540 0.255 
11.560 0.240 
11.580 0.235 
11.600 0.227 
11.620 0.212 
11.640 0.203 
11.660 0.226 
11.680 0.282 
11.700 0.352 
11.720 0.426 
11.740 0.519 
11.760 0.644 
11.780 0.782 
11.800 0.903 
11.820 0.996 
11.840 1.056 
11.860 1.037 
11.880 0.922 
11.900 0.769 
11.920 0.656 
11.940 0.644 
11.960 0.696 
11.980 0.768 
12.000 0.827 
12.020 0.877 
12.040 0.928 
12.060 0.942 
12.080 0.912 
12.100 0.873 
12.120 0.856 
12.140 0.858 
12.160 0.869 
12.180 0.903 
12.200 0.969 
12.220 1.036 
12.240 1.084 
12.260 1.125 
12.280 1.157 
12.300 1.191 
12.320 1.208 
12.340 1.213 
12.360 1.221 
12.380 1.217 
12.400 1.191 
12.420 1.132 
12.440 1.055 
12.460 0.979 
12.480 0.901 
12.500 0.836 
12.520 0.796 
12.540 0.773 
12.560 0.760 
12.580 0.747 
12.600 0.728 
12.620 0.709 
12.640 0.690 
12.660 0.668 
12.680 0.647 
12.700 0.622 
12.720 0.594 
12.740 0.574 
12.760 0.572 
12.780 0.599 
12.800 0.625 
12.820 0.638 
12.840 0.628 
12.860 0.606 
12.880 0.598 
12.900 0.588 
12.920 0.574 
12.940 0.564 
12.960 0.581 
12.980 0.610 
13.000 0.625 
13.020 0.634 
13.040 0.640 
13.060 0.641 
13.080 0.645 
13.100 0.675 
13.120 0.718 
13.140 0.745 
13.160 0.757 
13.180 0.762 
13.200 0.763 
13.220 0.744 
13.240 0.718 
13.260 0.702 
13.280 0.688 
13.300 0.667 
13.320 0.639 
13.340 0.630 
13.360 0.634 
13.380 0.630 
13.400 0.625 
13.420 0.633 
13.440 0.659 
13.460 0.666 
13.480 0.650 
13.500 0.641 
13.520 0.643 
13.540 0.635 
13.560 0.611 
13.580 0.590 
13.600 0.571 
13.620 0.566 
13.640 0.577 
13.660 0.602 
13.680 0.630 
13.700 0.617 
13.720 0.573 
13.740 0.528 
13.760 0.509 
13.780 0.486 
13.800 0.445 
13.820 0.388 
13.840 0.366 
13.860 0.345 
13.880 0.320 
13.900 0.303 
13.920 0.267 
13.940 0.264 
13.960 0.255 
13.980 0.239 
14.000 0.221 
14.020 0.213 
14.040 0.218 
14.060 0.221 
14.080 0.238 
14.100 0.282 
14.120 0.336 
14.140 0.419 
14.160 0.543 
14.180 0.687 
14.200 0.819 
14.220 0.935 
14.240 1.042 
14.260 1.110 
14.280 1.096 
14.300 0.937 
14.320 0.737 
14.340 0.621 
14.360 0.608 
14.380 0.645 
14.400 0.685 
14.420 0.750 
14.440 0.817 
14.460 0.872 
14.480 0.924 
14.500 0.954 
14.520 0.925 
14.540 0.868 
14.560 0.827 
14.580 0.808 
14.600 0.801 
14.620 0.804 
14.640 0.863 
14.660 0.934 
14.680 0.968 
14.700 0.988 
14.720 1.025 
14.740 1.106 
14.760 1.170 
14.780 1.198 
14.800 1.207 
14.820 1.191 
14.840 1.179 
14.860 1.160 
14.880 1.153 
14.900 1.125 
14.920 1.061 
14.940 0.968 
14.960 0.866 
14.980 0.784 
15.000 0.720 
15.020 0.689 
15.040 0.679 
15.060 0.690 
15.080 0.687 
15.100 0.658 
15.120 0.618 
15.140 0.592 
15.160 0.568 
15.180 0.543 
15.200 0.527 
15.220 0.521 
15.240 0.542 
15.260 0.571 
15.280 0.603 
15.300 0.623 
15.320 0.628 
15.340 0.629 
15.360 0.620 
15.380 0.611 
15.400 0.594 
15.420 0.570 
15.440 0.556 
15.460 0.574 
15.480 0.598 
15.500 0.610 
15.520 0.625 
15.540 0.652 
15.560 0.680 
15.580 0.687 
15.600 0.676 
15.620 0.668 
15.640 0.682 
15.660 0.707 
15.680 0.734 
15.700 0.747 
15.720 0.750 
15.740 0.706 
15.760 0.685 
15.780 0.650 
15.800 0.619 
15.820 0.608 
15.840 0.606 
15.860 0.604 
15.880 0.593 
15.900 0.586 
15.920 0.593 
15.940 0.602 
15.960 0.606 
15.980 0.603 
16.000 0.616 
16.020 0.637 
16.040 0.634 
16.060 0.596 
16.080 0.557 
16.100 0.562 
16.120 0.575 
16.140 0.559 
16.160 0.538 
16.180 0.549 
16.200 0.559 
16.220 0.539 
16.240 0.525 
16.260 0.515 
16.280 0.497 
16.300 0.470 
16.320 0.445 
16.340 0.434 
16.360 0.406 
16.380 0.379 
16.400 0.355 
16.420 0.316 
16.440 0.297 
16.460 0.280 
16.480 0.258 
16.500 0.241 
16.520 0.227 
16.540 0.223 
16.560 0.229 
16.580 0.234 
16.600 0.233 
16.620 0.247 
16.640 0.300 
16.660 0.406 
16.680 0.517 
16.700 0.619 
16.720 0.726 
16.740 0.847 
16.760 0.966 
16.780 1.052 
16.800 1.046 
16.820 0.940 
16.840 0.774 
16.860 0.637 
16.880 0.616 
16.900 0.681 
16.920 0.778 
16.940 0.826 
16.960 0.831 
16.980 0.826 
17.000 0.832 
17.020 0.864 
17.040 0.882 
17.060 0.868 
17.080 0.838 
17.100 0.821 
17.120 0.868 
17.140 0.924 
17.160 0.947 
17.180 0.959 
17.200 0.959 
17.220 0.966 
17.240 0.961 
17.260 0.978 
17.280 1.036 
17.300 1.104 
17.320 1.173 
17.340 1.210 
17.360 1.216 
17.380 1.201 
17.400 1.161 
17.420 1.112 
17.440 1.050 
17.460 0.985 
17.480 0.924 
17.500 0.858 
17.520 0.794 
17.540 0.722 
17.560 0.648 
17.580 0.589 
17.600 0.549 
17.620 0.540 
17.640 0.540 
17.660 0.523 
17.680 0.508 
17.700 0.507 
17.720 0.517 
17.740 0.504 
17.760 0.488 
17.780 0.485 
17.800 0.482 
17.820 0.478 
17.840 0.477 
17.860 0.485 
17.880 0.478 
17.900 0.471 
17.920 0.486 
17.940 0.509 
17.960 0.524 
17.980 0.538 
18.000 0.572 
18.020 0.608 
18.040 0.633 
18.060 0.650 
18.080 0.663 
18.100 0.672 
18.120 0.677 
18.140 0.682 
18.160 0.686 
18.180 0.693 
18.200 0.695 
18.220 0.694 
18.240 0.688 
18.260 0.684 
18.280 0.685 
18.300 0.688 
18.320 0.691 
18.340 0.693 
18.360 0.689 
18.380 0.677 
18.400 0.653 
18.420 0.624 
18.440 0.605 
18.460 0.600 
18.480 0.602 
18.500 0.606 
18.520 0.613 
18.540 0.622 
18.560 0.631 
18.580 0.628 
18.600 0.617 
18.620 0.597 
18.640 0.581 
18.660 0.572 
18.680 0.569 
18.700 0.578 
18.720 0.586 
18.740 0.582 
18.760 0.559 
18.780 0.522 
18.800 0.496 
18.820 0.477 
18.840 0.452 
18.860 0.428 
18.880 0.406 
18.900 0.389 
18.920 0.370 
18.940 0.349 
18.960 0.343 
18.980 0.333 
19.000 0.317 
19.020 0.295 
19.040 0.267 
19.060 0.254 
19.080 0.251 
19.100 0.246 
19.120 0.252 
19.140 0.244 
19.160 0.233 
19.180 0.255 
19.200 0.338 
19.220 0.477 
19.240 0.598 
19.260 0.676 
19.280 0.722 
19.300 0.747 
19.320 0.781 
19.340 0.822 
19.360 0.850 
19.380 0.833 
19.400 0.749 
19.420 0.646 
19.440 0.589 
19.460 0.624 
19.480 0.700 
19.500 0.763 
19.520 0.802 
19.540 0.850 
19.560 0.892 
19.580 0.889 
19.600 0.858 
19.620 0.826 
19.640 0.816 
19.660 0.800 
19.680 0.794 
19.700 0.838 
19.720 0.904 
19.740 0.956 
19.760 0.961 
19.780 0.957 
19.800 0.979 
19.820 1.029 
19.840 1.094 
19.860 1.144 
19.880 1.172 
19.900 1.167 
19.920 1.149 
19.940 1.117 
19.960 1.071 
19.980 1.000 
20.000 0.924 
20.020 0.861 
20.040 0.806 
20.060 0.764 
20.080 0.734 
20.100 0.725 
20.120 0.718 
20.140 0.700 
20.160 0.671 
20.180 0.635 
20.200 0.606 
20.220 0.591 
20.240 0.593 
20.260 0.595 
20.280 0.597 
20.300 0.596 
20.320 0.591 
20.340 0.582 
20.360 0.567 
20.380 0.555 
20.400 0.549 
20.420 0.552 
20.440 0.549 
20.460 0.538 
20.480 0.536 
20.500 0.551 
20.520 0.584 
20.540 0.617 
20.560 0.645 
20.580 0.668 
20.600 0.677 
20.620 0.677 
20.640 0.672 
20.660 0.666 
20.680 0.660 
20.700 0.653 
20.720 0.651 
20.740 0.652 
20.760 0.654 
20.780 0.655 
20.800 0.657 
20.820 0.657 
20.840 0.644 
20.860 0.621 
20.880 0.596 
20.900 0.586 
20.920 0.593 
20.940 0.602 
20.960 0.608 
20.980 0.613 
21.000 0.623 
21.020 0.626 
21.040 0.613 
21.060 0.600 
21.080 0.602 
21.100 0.610 
21.120 0.606 
21.140 0.590 
21.160 0.587 
21.180 0.591 
21.200 0.589 
21.220 0.573 
21.240 0.559 
21.260 0.559 
21.280 0.560 
21.300 0.557 
21.320 0.534 
21.340 0.505 
21.360 0.484 
21.380 0.458 
21.400 0.436 
21.420 0.423 
21.440 0.418 
21.460 0.419 
21.480 0.397 
21.500 0.376 
21.520 0.351 
21.540 0.325 
21.560 0.308 
21.580 0.274 
21.600 0.247 
21.620 0.224 
21.640 0.206 
21.660 0.201 
21.680 0.209 
21.700 0.233 
21.720 0.260 
21.740 0.292 
21.760 0.369 
21.780 0.487 
21.800 0.614 
21.820 0.734 
21.840 0.841 
21.860 0.927 
21.880 0.981 
21.900 0.973 
21.920 0.903 
21.940 0.793 
21.960 0.691 
21.980 0.647 
22.000 0.630 
22.020 0.623 
22.040 0.641 
22.060 0.718 
22.080 0.820 
22.100 0.884 
22.120 0.886 
22.140 0.852 
22.160 0.823 
22.180 0.807 
22.200 0.811 
22.220 0.829 
22.240 0.845 
22.260 0.859 
22.280 0.876 
22.300 0.900 
22.320 0.915 
22.340 0.935 
22.360 0.984 
22.380 1.070 
22.400 1.152 
22.420 1.185 
22.440 1.158 
22.460 1.121 
22.480 1.094 
22.500 1.069 
22.520 1.041 
22.540 0.987 
22.560 0.912 
22.580 0.823 
22.600 0.753 
22.620 0.725 
22.640 0.718 
22.660 0.713 
22.680 0.707 
22.700 0.696 
22.720 0.680 
22.740 0.649 
22.760 0.620 
22.780 0.612 
22.800 0.617 
22.820 0.625 
22.840 0.614 
22.860 0.602 
22.880 0.599 
22.900 0.596 
22.920 0.590 
22.940 0.572 
22.960 0.557 
22.980 0.549 
23.000 0.553 
23.020 0.569 
23.040 0.574 
23.060 0.561 
23.080 0.545 
23.100 0.548 
23.120 0.561 
23.140 0.566 
23.160 0.563 
23.180 0.564 
23.200 0.586 
23.220 0.611 
23.240 0.620 
23.260 0.614 
23.280 0.603 
23.300 0.586 
23.320 0.571 
23.340 0.576 
23.360 0.604 
23.380 0.634 
23.400 0.640 
23.420 0.635 
23.440 0.636 
23.460 0.629 
23.480 0.615 
23.500 0.593 
23.520 0.587 
23.540 0.590 
23.560 0.583 
23.580 0.580 
23.600 0.583 
23.620 0.597 
23.640 0.606 
23.660 0.615 
23.680 0.616 
23.700 0.614 
23.720 0.607 
23.740 0.597 
23.760 0.588 
23.780 0.589 
23.800 0.599 
23.820 0.603 
23.840 0.596 
23.860 0.583 
23.880 0.565 
23.900 0.512 
23.920 0.420 
23.940 0.298 
23.960 0.169 
23.980 0.048 
24.000 -0.012 
