# Supplementary material for: Pacing the phasing of leg and arm movements in breaststroke swimming to minimize intra-cyclic velocity fluctuations
Source: PLoS One. 2017 Oct 12;12(10):e0186160. doi: 10.1371/journal.pone.0186160 (PMC5638342; doi:10.1371/journal.pone.0186160)
Supplement: S1 Archive — (ZIP) [file pone.0186160.s003.zip › P14_135_veldata.txt]

% t vx 
0.000 0.611 
0.020 0.739 
0.040 0.961 
0.060 1.132 
0.080 1.222 
0.100 1.251 
0.120 1.235 
0.140 1.208 
0.160 1.175 
0.180 1.130 
0.200 1.077 
0.220 1.008 
0.240 0.950 
0.260 0.891 
0.280 0.851 
0.300 0.813 
0.320 0.775 
0.340 0.738 
0.360 0.699 
0.380 0.680 
0.400 0.678 
0.420 0.664 
0.440 0.625 
0.460 0.585 
0.480 0.590 
0.500 0.627 
0.520 0.663 
0.540 0.674 
0.560 0.657 
0.580 0.624 
0.600 0.602 
0.620 0.603 
0.640 0.614 
0.660 0.602 
0.680 0.567 
0.700 0.551 
0.720 0.543 
0.740 0.526 
0.760 0.517 
0.780 0.535 
0.800 0.547 
0.820 0.535 
0.840 0.522 
0.860 0.523 
0.880 0.516 
0.900 0.498 
0.920 0.479 
0.940 0.468 
0.960 0.452 
0.980 0.444 
1.000 0.439 
1.020 0.422 
1.040 0.423 
1.060 0.417 
1.080 0.431 
1.100 0.443 
1.120 0.438 
1.140 0.439 
1.160 0.426 
1.180 0.416 
1.200 0.400 
1.220 0.405 
1.240 0.442 
1.260 0.464 
1.280 0.468 
1.300 0.463 
1.320 0.465 
1.340 0.456 
1.360 0.410 
1.380 0.375 
1.400 0.358 
1.420 0.359 
1.440 0.363 
1.460 0.401 
1.480 0.521 
1.500 0.669 
1.520 0.824 
1.540 0.947 
1.560 1.017 
1.580 1.018 
1.600 0.945 
1.620 0.851 
1.640 0.792 
1.660 0.805 
1.680 0.880 
1.700 0.925 
1.720 0.906 
1.740 0.866 
1.760 0.851 
1.780 0.872 
1.800 0.887 
1.820 0.886 
1.840 0.877 
1.860 0.861 
1.880 0.851 
1.900 0.847 
1.920 0.863 
1.940 0.885 
1.960 0.886 
1.980 0.864 
2.000 0.832 
2.020 0.814 
2.040 0.801 
2.060 0.792 
2.080 0.786 
2.100 0.772 
2.120 0.748 
2.140 0.722 
2.160 0.707 
2.180 0.704 
2.200 0.716 
2.220 0.738 
2.240 0.751 
2.260 0.760 
2.280 0.772 
2.300 0.789 
2.320 0.792 
2.340 0.787 
2.360 0.799 
2.380 0.828 
2.400 0.851 
2.420 0.850 
2.440 0.846 
2.460 0.861 
2.480 0.886 
2.500 0.918 
2.520 0.953 
2.540 0.999 
2.560 1.028 
2.580 1.053 
2.600 1.091 
2.620 1.114 
2.640 1.125 
2.660 1.146 
2.680 1.189 
2.700 1.196 
2.720 1.144 
2.740 1.098 
2.760 1.057 
2.780 0.994 
2.800 0.921 
2.820 0.861 
2.840 0.823 
2.860 0.776 
2.880 0.737 
2.900 0.715 
2.920 0.693 
2.940 0.666 
2.960 0.640 
2.980 0.615 
3.000 0.597 
3.020 0.587 
3.040 0.563 
3.060 0.528 
3.080 0.503 
3.100 0.508 
3.120 0.538 
3.140 0.545 
3.160 0.533 
3.180 0.521 
3.200 0.530 
3.220 0.557 
3.240 0.581 
3.260 0.604 
3.280 0.627 
3.300 0.640 
3.320 0.636 
3.340 0.623 
3.360 0.615 
3.380 0.613 
3.400 0.622 
3.420 0.640 
3.440 0.656 
3.460 0.662 
3.480 0.662 
3.500 0.659 
3.520 0.658 
3.540 0.651 
3.560 0.644 
3.580 0.639 
3.600 0.636 
3.620 0.634 
3.640 0.629 
3.660 0.624 
3.680 0.619 
3.700 0.606 
3.720 0.592 
3.740 0.580 
3.760 0.565 
3.780 0.539 
3.800 0.487 
3.820 0.445 
3.840 0.415 
3.860 0.402 
3.880 0.391 
3.900 0.362 
3.920 0.334 
3.940 0.303 
3.960 0.281 
3.980 0.279 
4.000 0.276 
4.020 0.277 
4.040 0.263 
4.060 0.234 
4.080 0.221 
4.100 0.219 
4.120 0.251 
4.140 0.311 
4.160 0.416 
4.180 0.568 
4.200 0.738 
4.220 0.908 
4.240 1.052 
4.260 1.132 
4.280 1.131 
4.300 1.047 
4.320 0.915 
4.340 0.792 
4.360 0.746 
4.380 0.776 
4.400 0.822 
4.420 0.846 
4.440 0.861 
4.460 0.894 
4.480 0.926 
4.500 0.914 
4.520 0.864 
4.540 0.814 
4.560 0.800 
4.580 0.796 
4.600 0.788 
4.620 0.791 
4.640 0.819 
4.660 0.858 
4.680 0.882 
4.700 0.900 
4.720 0.911 
4.740 0.938 
4.760 0.955 
4.780 0.966 
4.800 0.966 
4.820 0.967 
4.840 0.973 
4.860 0.994 
4.880 1.049 
4.900 1.116 
4.920 1.177 
4.940 1.222 
4.960 1.256 
4.980 1.264 
5.000 1.231 
5.020 1.195 
5.040 1.164 
5.060 1.126 
5.080 1.063 
5.100 0.972 
5.120 0.890 
5.140 0.823 
5.160 0.772 
5.180 0.726 
5.200 0.679 
5.220 0.644 
5.240 0.633 
5.260 0.631 
5.280 0.619 
5.300 0.599 
5.320 0.586 
5.340 0.576 
5.360 0.560 
5.380 0.537 
5.400 0.522 
5.420 0.535 
5.440 0.558 
5.460 0.569 
5.480 0.563 
5.500 0.548 
5.520 0.557 
5.540 0.584 
5.560 0.614 
5.580 0.629 
5.600 0.615 
5.620 0.594 
5.640 0.585 
5.660 0.585 
5.680 0.580 
5.700 0.575 
5.720 0.592 
5.740 0.620 
5.760 0.630 
5.780 0.613 
5.800 0.601 
5.820 0.605 
5.840 0.607 
5.860 0.596 
5.880 0.591 
5.900 0.601 
5.920 0.622 
5.940 0.632 
5.960 0.622 
5.980 0.604 
6.000 0.578 
6.020 0.557 
6.040 0.555 
6.060 0.555 
6.080 0.541 
6.100 0.516 
6.120 0.512 
6.140 0.526 
6.160 0.517 
6.180 0.504 
6.200 0.504 
6.220 0.505 
6.240 0.492 
6.260 0.457 
6.280 0.428 
6.300 0.422 
6.320 0.414 
6.340 0.410 
6.360 0.387 
6.380 0.363 
6.400 0.349 
6.420 0.339 
6.440 0.341 
6.460 0.306 
6.480 0.261 
6.500 0.229 
6.520 0.233 
6.540 0.259 
6.560 0.281 
6.580 0.329 
6.600 0.413 
6.620 0.533 
6.640 0.687 
6.660 0.854 
6.680 1.006 
6.700 1.111 
6.720 1.115 
6.740 1.001 
6.760 0.820 
6.780 0.677 
6.800 0.630 
6.820 0.658 
6.840 0.717 
6.860 0.771 
6.880 0.820 
6.900 0.869 
6.920 0.890 
6.940 0.854 
6.960 0.789 
6.980 0.748 
7.000 0.740 
7.020 0.734 
7.040 0.724 
7.060 0.718 
7.080 0.709 
7.100 0.690 
7.120 0.660 
7.140 0.640 
7.160 0.646 
7.180 0.694 
7.200 0.764 
7.220 0.834 
7.240 0.890 
7.260 0.902 
7.280 0.879 
7.300 0.835 
7.320 0.811 
7.340 0.826 
7.360 0.832 
7.380 0.847 
7.400 0.847 
7.420 0.858 
7.440 0.876 
7.460 0.906 
7.480 0.963 
7.500 1.026 
7.520 1.247 
7.540 1.276 
7.560 1.257 
7.580 1.217 
7.600 1.148 
7.620 1.063 
7.640 0.979 
7.660 0.898 
7.680 0.836 
7.700 0.763 
7.720 0.709 
7.740 0.685 
7.760 0.686 
7.780 0.668 
7.800 0.615 
7.820 0.566 
7.840 0.556 
7.860 0.587 
7.880 0.606 
7.900 0.601 
7.920 0.602 
7.940 0.623 
7.960 0.646 
7.980 0.633 
8.000 0.599 
8.020 0.581 
8.040 0.590 
8.060 0.582 
8.080 0.558 
8.100 0.551 
8.120 0.578 
8.140 0.597 
8.160 0.581 
8.180 0.568 
8.200 0.575 
8.220 0.606 
8.240 0.608 
8.260 0.580 
8.280 0.566 
8.300 0.582 
8.320 0.602 
8.340 0.577 
8.360 0.545 
8.380 0.553 
8.400 0.569 
8.420 0.560 
8.440 0.527 
8.460 0.492 
8.480 0.479 
8.500 0.474 
8.520 0.461 
8.540 0.439 
8.560 0.403 
8.580 0.388 
8.600 0.376 
8.620 0.364 
8.640 0.353 
8.660 0.354 
8.680 0.358 
8.700 0.363 
8.720 0.354 
8.740 0.355 
8.760 0.358 
8.780 0.365 
8.800 0.370 
8.820 0.373 
8.840 0.373 
8.860 0.364 
8.880 0.361 
8.900 0.361 
8.920 0.360 
8.940 0.360 
8.960 0.386 
8.980 0.448 
9.000 0.565 
9.020 0.706 
9.040 0.865 
9.060 0.991 
9.080 1.064 
9.100 1.052 
9.120 0.977 
9.140 0.898 
9.160 0.861 
9.180 0.857 
9.200 0.856 
9.220 0.869 
9.240 0.894 
9.260 0.906 
9.280 0.883 
9.300 0.830 
9.320 0.795 
9.340 0.790 
9.360 0.804 
9.380 0.814 
9.400 0.807 
9.420 0.799 
9.440 0.796 
9.460 0.789 
9.480 0.787 
9.500 0.795 
9.520 0.799 
9.540 0.790 
9.560 0.768 
9.580 0.755 
9.600 0.754 
9.620 0.748 
9.640 0.735 
9.660 0.725 
9.680 0.725 
9.700 0.731 
9.720 0.736 
9.740 0.742 
9.760 0.760 
9.780 0.770 
9.800 0.768 
9.820 0.764 
9.840 0.763 
9.860 0.776 
9.880 0.784 
9.900 0.803 
9.920 0.834 
9.940 0.868 
9.960 0.892 
9.980 0.910 
10.000 0.937 
10.020 0.969 
10.040 1.003 
10.060 1.042 
10.080 1.075 
10.100 1.099 
10.120 1.129 
10.140 1.166 
10.160 1.188 
10.180 1.189 
10.200 1.195 
10.220 1.206 
10.240 1.182 
10.260 1.123 
10.280 1.033 
10.300 0.940 
10.320 0.868 
10.340 0.820 
10.360 0.804 
10.380 0.784 
10.400 0.757 
10.420 0.720 
10.440 0.685 
10.460 0.655 
10.480 0.625 
10.500 0.598 
10.520 0.577 
10.540 0.567 
10.560 0.565 
10.580 0.572 
10.600 0.585 
10.620 0.588 
10.640 0.577 
10.660 0.552 
10.680 0.533 
10.700 0.541 
10.720 0.559 
10.740 0.586 
10.760 0.599 
10.780 0.598 
10.800 0.577 
10.820 0.555 
10.840 0.558 
10.860 0.569 
10.880 0.571 
10.900 0.555 
10.920 0.537 
10.940 0.533 
10.960 0.545 
10.980 0.562 
11.000 0.563 
11.020 0.542 
11.040 0.526 
11.060 0.522 
11.080 0.524 
11.100 0.503 
11.120 0.472 
11.140 0.461 
11.160 0.446 
11.180 0.433 
11.200 0.430 
11.220 0.433 
11.240 0.426 
11.260 0.397 
11.280 0.379 
11.300 0.375 
11.320 0.372 
11.340 0.364 
11.360 0.337 
11.380 0.302 
11.400 0.287 
11.420 0.287 
11.440 0.304 
11.460 0.340 
11.480 0.422 
11.500 0.563 
11.520 0.729 
11.540 0.901 
11.560 1.056 
11.580 1.158 
11.600 1.166 
11.620 1.075 
11.640 0.931 
11.660 0.811 
11.680 0.761 
11.700 0.787 
11.720 0.846 
11.740 0.901 
11.760 0.946 
11.780 0.981 
11.800 0.986 
11.820 0.928 
11.840 0.839 
11.860 0.777 
11.880 0.778 
11.900 0.802 
11.920 0.802 
11.940 0.791 
11.960 0.785 
11.980 0.796 
12.000 0.810 
12.020 0.812 
12.040 0.811 
12.060 0.811 
12.080 0.834 
12.100 0.852 
12.120 0.850 
12.140 0.823 
12.160 0.781 
12.180 0.747 
12.200 0.728 
12.220 0.755 
12.240 0.799 
12.260 0.842 
12.280 0.873 
12.300 0.903 
12.320 0.915 
12.340 0.899 
12.360 0.893 
12.380 0.902 
12.400 0.915 
12.420 0.925 
12.440 0.942 
12.460 0.981 
12.480 1.024 
12.500 1.079 
12.520 1.140 
12.540 1.178 
12.560 1.205 
12.580 1.226 
12.600 1.243 
12.620 1.225 
12.640 1.177 
12.660 1.128 
12.680 1.079 
12.700 1.016 
12.720 0.932 
12.740 0.851 
12.760 0.793 
12.780 0.761 
12.800 0.752 
12.820 0.753 
12.840 0.756 
12.860 0.752 
12.880 0.727 
12.900 0.695 
12.920 0.656 
12.940 0.623 
12.960 0.606 
12.980 0.583 
13.000 0.563 
13.020 0.533 
13.040 0.530 
13.060 0.564 
13.080 0.610 
13.100 0.629 
13.120 0.607 
13.140 0.574 
13.160 0.572 
13.180 0.607 
13.200 0.642 
13.220 0.653 
13.240 0.643 
13.260 0.637 
13.280 0.633 
13.300 0.606 
13.320 0.576 
13.340 0.579 
13.360 0.593 
13.380 0.569 
13.400 0.533 
13.420 0.534 
13.440 0.538 
13.460 0.518 
13.480 0.491 
13.500 0.492 
13.520 0.489 
13.540 0.473 
13.560 0.457 
13.580 0.460 
13.600 0.457 
13.620 0.438 
13.640 0.421 
13.660 0.395 
13.680 0.389 
13.700 0.410 
13.720 0.448 
13.740 0.462 
13.760 0.411 
13.780 0.355 
13.800 0.301 
13.820 0.256 
13.840 0.253 
13.860 0.281 
13.880 0.333 
13.900 0.374 
13.920 0.450 
13.940 0.572 
13.960 0.707 
13.980 0.823 
14.000 0.916 
14.020 0.991 
14.040 1.025 
14.060 0.964 
14.080 0.844 
14.100 0.735 
14.120 0.689 
14.140 0.721 
14.160 0.790 
14.180 0.883 
14.200 0.951 
14.220 0.964 
14.240 0.919 
14.260 0.854 
14.280 0.821 
14.300 0.817 
14.320 0.802 
14.340 0.773 
14.360 0.751 
14.380 0.750 
14.400 0.766 
14.420 0.793 
14.440 0.817 
14.460 0.829 
14.480 0.820 
14.500 0.817 
14.520 0.825 
14.540 0.836 
14.560 0.832 
14.580 0.808 
14.600 0.790 
14.620 0.771 
14.640 0.741 
14.660 0.706 
14.680 0.700 
14.700 0.731 
14.720 0.775 
14.740 0.818 
14.760 0.855 
14.780 0.870 
14.800 0.855 
14.820 0.811 
14.840 0.815 
14.860 0.818 
14.880 0.839 
14.900 0.865 
14.920 0.903 
14.940 0.945 
14.960 0.975 
14.980 1.017 
15.000 1.069 
15.020 1.133 
15.040 1.167 
15.060 1.175 
15.080 1.192 
15.100 1.194 
15.120 1.196 
15.140 1.162 
15.160 1.106 
15.180 1.050 
15.200 0.987 
15.220 0.925 
15.240 0.848 
15.260 0.782 
15.280 0.750 
15.300 0.739 
15.320 0.724 
15.340 0.700 
15.360 0.676 
15.380 0.664 
15.400 0.654 
15.420 0.630 
15.440 0.602 
15.460 0.593 
15.480 0.597 
15.500 0.605 
15.520 0.605 
15.540 0.595 
15.560 0.582 
15.580 0.576 
15.600 0.581 
15.620 0.575 
15.640 0.549 
15.660 0.530 
15.680 0.543 
15.700 0.585 
15.720 0.621 
15.740 0.634 
15.760 0.618 
15.780 0.594 
15.800 0.589 
15.820 0.594 
15.840 0.595 
15.860 0.568 
15.880 0.542 
15.900 0.531 
15.920 0.530 
15.940 0.506 
15.960 0.476 
15.980 0.459 
16.000 0.452 
16.020 0.456 
16.040 0.439 
16.060 0.437 
16.080 0.440 
16.100 0.436 
16.120 0.434 
16.140 0.400 
16.160 0.381 
16.180 0.359 
16.200 0.347 
16.220 0.337 
16.240 0.325 
16.260 0.316 
16.280 0.317 
16.300 0.325 
16.320 0.318 
16.340 0.301 
16.360 0.248 
16.380 0.224 
16.400 0.236 
16.420 0.308 
16.440 0.398 
16.460 0.487 
16.480 0.611 
16.500 0.748 
16.520 0.884 
16.540 0.973 
16.560 0.995 
16.580 0.939 
16.600 0.835 
16.620 0.773 
16.640 0.787 
16.660 0.835 
16.680 0.863 
16.700 0.875 
16.720 0.890 
16.740 0.899 
16.760 0.902 
16.780 0.895 
16.800 0.867 
16.820 0.828 
16.840 0.801 
16.860 0.804 
16.880 0.810 
16.900 0.798 
16.920 0.785 
16.940 0.787 
16.960 0.801 
16.980 0.804 
17.000 0.790 
17.020 0.773 
17.040 0.773 
17.060 0.793 
17.080 0.816 
17.100 0.822 
17.120 0.804 
17.140 0.787 
17.160 0.800 
17.180 0.832 
17.200 0.850 
17.220 0.855 
17.240 0.864 
17.260 0.876 
17.280 0.883 
17.300 0.887 
17.320 0.896 
17.340 0.916 
17.360 0.933 
17.380 0.962 
17.400 0.990 
17.420 1.025 
17.440 1.055 
17.460 1.064 
17.480 1.076 
17.500 1.083 
17.520 1.102 
17.540 1.116 
17.560 1.129 
17.580 1.135 
17.600 1.122 
17.620 1.089 
17.640 1.043 
17.660 0.986 
17.680 0.922 
17.700 0.862 
17.720 0.804 
17.740 0.753 
17.760 0.707 
17.780 0.671 
17.800 0.648 
17.820 0.627 
17.840 0.604 
17.860 0.561 
17.880 0.531 
17.900 0.528 
17.920 0.546 
17.940 0.564 
17.960 0.562 
17.980 0.565 
18.000 0.558 
18.020 0.539 
18.040 0.521 
18.060 0.516 
18.080 0.518 
18.100 0.503 
18.120 0.481 
18.140 0.483 
18.160 0.503 
18.180 0.499 
18.200 0.467 
18.220 0.446 
18.240 0.432 
18.260 0.426 
18.280 0.426 
18.300 0.428 
18.320 0.435 
18.340 0.438 
18.360 0.440 
18.380 0.437 
18.400 0.437 
18.420 0.438 
18.440 0.440 
18.460 0.438 
18.480 0.428 
18.500 0.423 
18.520 0.425 
18.540 0.430 
18.560 0.426 
18.580 0.406 
18.600 0.399 
18.620 0.413 
18.640 0.431 
18.660 0.443 
18.680 0.433 
18.700 0.400 
18.720 0.370 
18.740 0.340 
18.760 0.326 
18.780 0.323 
18.800 0.331 
18.820 0.360 
18.840 0.404 
18.860 0.483 
18.880 0.614 
18.900 0.795 
18.920 0.971 
18.940 1.081 
18.960 1.090 
18.980 1.013 
19.000 0.910 
19.020 0.841 
19.040 0.818 
19.060 0.821 
19.080 0.847 
19.100 0.882 
19.120 0.915 
19.140 0.924 
19.160 0.912 
19.180 0.889 
19.200 0.855 
19.220 0.817 
19.240 0.773 
19.260 0.750 
19.280 0.760 
19.300 0.787 
19.320 0.799 
19.340 0.789 
19.360 0.782 
19.380 0.789 
19.400 0.813 
19.420 0.828 
19.440 0.821 
19.460 0.793 
19.480 0.751 
19.500 0.720 
19.520 0.715 
19.540 0.740 
19.560 0.766 
19.580 0.772 
19.600 0.774 
19.620 0.776 
19.640 0.783 
19.660 0.802 
19.680 0.818 
19.700 0.822 
19.720 0.814 
19.740 0.817 
19.760 0.849 
19.780 0.875 
19.800 0.880 
19.820 0.885 
19.840 0.890 
19.860 0.894 
19.880 0.902 
19.900 0.921 
19.920 0.969 
19.940 1.031 
19.960 1.099 
19.980 1.179 
20.000 1.241 
20.020 1.285 
20.040 1.290 
20.060 1.266 
20.080 1.222 
20.100 1.154 
20.120 1.061 
20.140 0.973 
20.160 0.909 
20.180 0.858 
20.200 0.810 
20.220 0.766 
20.240 0.742 
20.260 0.725 
20.280 0.709 
20.300 0.701 
20.320 0.690 
20.340 0.667 
20.360 0.635 
20.380 0.598 
20.400 0.576 
20.420 0.572 
20.440 0.582 
20.460 0.577 
20.480 0.550 
20.500 0.540 
20.520 0.555 
20.540 0.569 
20.560 0.546 
20.580 0.527 
20.600 0.546 
20.620 0.588 
20.640 0.606 
20.660 0.569 
20.680 0.539 
20.700 0.539 
20.720 0.555 
20.740 0.542 
20.760 0.516 
20.780 0.516 
20.800 0.507 
20.820 0.495 
20.840 0.491 
20.860 0.488 
20.880 0.488 
20.900 0.478 
20.920 0.473 
20.940 0.477 
20.960 0.470 
20.980 0.467 
21.000 0.469 
21.020 0.454 
21.040 0.444 
21.060 0.424 
21.080 0.417 
21.100 0.420 
21.120 0.402 
21.140 0.412 
21.160 0.433 
21.180 0.460 
21.200 0.457 
21.220 0.442 
21.240 0.414 
21.260 0.354 
21.280 0.295 
21.300 0.270 
21.320 0.309 
21.340 0.354 
21.360 0.407 
21.380 0.467 
21.400 0.536 
21.420 0.621 
21.440 0.742 
21.460 0.909 
21.480 1.060 
21.500 1.120 
21.520 1.040 
21.540 0.874 
21.560 0.708 
21.580 0.622 
21.600 0.641 
21.620 0.721 
21.640 0.811 
21.660 0.882 
21.680 0.932 
21.700 0.975 
21.720 0.995 
21.740 0.970 
21.760 0.893 
21.780 0.783 
21.800 0.695 
21.820 0.665 
21.840 0.690 
21.860 0.747 
21.880 0.808 
21.900 0.836 
21.920 0.830 
21.940 0.810 
21.960 0.812 
21.980 0.841 
22.000 0.857 
22.020 0.843 
22.040 0.795 
22.060 0.734 
22.080 0.672 
22.100 0.622 
22.120 0.613 
22.140 0.652 
22.160 0.729 
22.180 0.814 
22.200 0.872 
22.220 0.884 
22.240 0.873 
22.260 0.846 
22.280 0.785 
22.300 0.746 
