# Supplementary material for: Pacing the phasing of leg and arm movements in breaststroke swimming to minimize intra-cyclic velocity fluctuations
Source: PLoS One. 2017 Oct 12;12(10):e0186160. doi: 10.1371/journal.pone.0186160 (PMC5638342; doi:10.1371/journal.pone.0186160)
Supplement: S1 Archive — (ZIP) [file pone.0186160.s003.zip › P14_180_veldata.txt]

% t vx 
0.000 0.051 
0.020 0.197 
0.040 0.460 
0.060 0.644 
0.080 0.740 
0.100 0.756 
0.120 0.745 
0.140 0.747 
0.160 0.767 
0.180 0.801 
0.200 0.831 
0.220 0.840 
0.240 0.837 
0.260 0.836 
0.280 0.857 
0.300 0.879 
0.320 0.886 
0.340 0.895 
0.360 0.899 
0.380 0.900 
0.400 0.915 
0.420 0.952 
0.440 0.989 
0.460 1.014 
0.480 1.029 
0.500 1.055 
0.520 1.088 
0.540 1.105 
0.560 1.128 
0.580 1.132 
0.600 1.144 
0.620 1.165 
0.640 1.161 
0.660 1.134 
0.680 1.086 
0.700 1.039 
0.720 0.961 
0.740 0.854 
0.760 0.760 
0.780 0.717 
0.800 0.693 
0.820 0.660 
0.840 0.614 
0.860 0.578 
0.880 0.538 
0.900 0.496 
0.920 0.442 
0.940 0.400 
0.960 0.373 
0.980 0.357 
1.000 0.354 
1.020 0.348 
1.040 0.343 
1.060 0.330 
1.080 0.321 
1.100 0.311 
1.120 0.292 
1.140 0.281 
1.160 0.278 
1.180 0.273 
1.200 0.276 
1.220 0.276 
1.240 0.278 
1.260 0.295 
1.280 0.374 
1.300 0.516 
1.320 0.661 
1.340 0.784 
1.360 0.925 
1.380 1.075 
1.400 1.171 
1.420 1.154 
1.440 1.039 
1.460 0.915 
1.480 0.836 
1.500 0.817 
1.520 0.848 
1.540 0.902 
1.560 0.968 
1.580 1.020 
1.600 1.018 
1.620 0.937 
1.640 0.836 
1.660 0.806 
1.680 0.839 
1.700 0.859 
1.720 0.840 
1.740 0.823 
1.760 0.838 
1.780 0.866 
1.800 0.879 
1.820 0.866 
1.840 0.851 
1.860 0.854 
1.880 0.848 
1.900 0.819 
1.920 0.798 
1.940 0.807 
1.960 0.828 
1.980 0.839 
2.000 0.824 
2.020 0.797 
2.040 0.775 
2.060 0.777 
2.080 0.792 
2.100 0.798 
2.120 0.788 
2.140 0.764 
2.160 0.738 
2.180 0.717 
2.200 0.712 
2.220 0.719 
2.240 0.727 
2.260 0.730 
2.280 0.728 
2.300 0.732 
2.320 0.735 
2.340 0.731 
2.360 0.717 
2.380 0.702 
2.400 0.696 
2.420 0.697 
2.440 0.701 
2.460 0.703 
2.480 0.702 
2.500 0.701 
2.520 0.703 
2.540 0.701 
2.560 0.695 
2.580 0.697 
2.600 0.712 
2.620 0.739 
2.640 0.766 
2.660 0.775 
2.680 0.769 
2.700 0.753 
2.720 0.755 
2.740 0.778 
2.760 0.803 
2.780 0.812 
2.800 0.807 
2.820 0.826 
2.840 0.864 
2.860 0.900 
2.880 0.931 
2.900 0.961 
2.920 1.002 
2.940 1.039 
2.960 1.063 
2.980 1.086 
3.000 1.109 
3.020 1.122 
3.040 1.115 
3.060 1.102 
3.080 1.092 
3.100 1.073 
3.120 1.036 
3.140 0.987 
3.160 0.933 
3.180 0.874 
3.200 0.822 
3.220 0.779 
3.240 0.741 
3.260 0.702 
3.280 0.664 
3.300 0.607 
3.320 0.545 
3.340 0.500 
3.360 0.473 
3.380 0.443 
3.400 0.392 
3.420 0.336 
3.440 0.286 
3.460 0.263 
3.480 0.268 
3.500 0.293 
3.520 0.316 
3.540 0.338 
3.560 0.349 
3.580 0.346 
3.600 0.340 
3.620 0.337 
3.640 0.341 
3.660 0.339 
3.680 0.322 
3.700 0.291 
3.720 0.263 
3.740 0.263 
3.760 0.304 
3.780 0.384 
3.800 0.507 
3.820 0.677 
3.840 0.886 
3.860 1.101 
3.880 1.252 
3.900 1.252 
3.920 1.133 
3.940 0.965 
3.960 0.836 
3.980 0.779 
4.000 0.799 
4.020 0.857 
4.040 0.890 
4.060 0.906 
4.080 0.929 
4.100 0.945 
4.120 0.910 
4.140 0.855 
4.160 0.837 
4.180 0.843 
4.200 0.843 
4.220 0.824 
4.240 0.816 
4.260 0.823 
4.280 0.818 
4.300 0.804 
4.320 0.797 
4.340 0.804 
4.360 0.805 
4.380 0.798 
4.400 0.793 
4.420 0.804 
4.440 0.801 
4.460 0.780 
4.480 0.752 
4.500 0.727 
4.520 0.713 
4.540 0.716 
4.560 0.751 
4.580 0.783 
4.600 0.784 
4.620 0.760 
4.640 0.728 
4.660 0.712 
4.680 0.702 
4.700 0.708 
4.720 0.710 
4.740 0.708 
4.760 0.708 
4.780 0.713 
4.800 0.719 
4.820 0.710 
4.840 0.700 
4.860 0.695 
4.880 0.696 
4.900 0.698 
4.920 0.700 
4.940 0.696 
4.960 0.684 
4.980 0.675 
5.000 0.673 
5.020 0.676 
5.040 0.676 
5.060 0.674 
5.080 0.671 
5.100 0.668 
5.120 0.666 
5.140 0.666 
5.160 0.668 
5.180 0.673 
5.200 0.685 
5.220 0.700 
5.240 0.716 
5.260 0.738 
5.280 0.762 
5.300 0.779 
5.320 0.785 
5.340 0.786 
5.360 0.785 
5.380 0.781 
5.400 0.801 
5.420 0.840 
5.440 0.865 
5.460 0.888 
5.480 0.922 
5.500 0.978 
5.520 1.027 
5.540 1.073 
5.560 1.112 
5.580 1.121 
5.600 1.110 
5.620 1.084 
5.640 1.061 
5.660 1.021 
5.680 0.963 
5.700 0.897 
5.720 0.839 
5.740 0.798 
5.760 0.759 
5.780 0.722 
5.800 0.676 
5.820 0.625 
5.840 0.586 
5.860 0.563 
5.880 0.538 
5.900 0.490 
5.920 0.434 
5.940 0.385 
5.960 0.338 
5.980 0.302 
6.000 0.284 
6.020 0.279 
6.040 0.284 
6.060 0.278 
6.080 0.284 
6.100 0.301 
6.120 0.334 
6.140 0.379 
6.160 0.419 
6.180 0.444 
6.200 0.426 
6.220 0.379 
6.240 0.325 
6.260 0.312 
6.280 0.357 
6.300 0.439 
6.320 0.537 
6.340 0.627 
6.360 0.718 
6.380 0.864 
6.400 1.068 
6.420 1.226 
6.440 1.186 
6.460 0.996 
6.480 0.837 
6.500 0.775 
6.520 0.761 
6.540 0.740 
6.560 0.751 
6.580 0.818 
6.600 0.912 
6.620 0.977 
6.640 0.973 
6.660 0.924 
6.680 0.886 
6.700 0.870 
6.720 0.848 
6.740 0.823 
6.760 0.801 
6.780 0.785 
6.800 0.763 
6.820 0.734 
6.840 0.732 
6.860 0.758 
6.880 0.794 
6.900 0.819 
6.920 0.856 
6.940 0.899 
6.960 0.899 
6.980 0.843 
7.000 0.755 
7.020 0.696 
7.040 0.680 
7.060 0.701 
7.080 0.750 
7.100 0.793 
7.120 0.820 
7.140 0.800 
7.160 0.786 
7.180 0.765 
7.200 0.747 
7.220 0.741 
7.240 0.745 
7.260 0.749 
7.280 0.750 
7.300 0.750 
7.320 0.751 
7.340 0.754 
7.360 0.754 
7.380 0.755 
7.400 0.754 
7.420 0.747 
7.440 0.741 
7.460 0.741 
7.480 0.747 
7.500 0.755 
7.520 0.767 
7.540 0.768 
7.560 0.752 
7.580 0.727 
7.600 0.710 
7.620 0.709 
7.640 0.711 
7.660 0.716 
7.680 0.725 
7.700 0.743 
7.720 0.774 
7.740 0.812 
7.760 0.844 
7.780 0.851 
7.800 0.838 
7.820 0.830 
7.840 0.837 
7.860 0.861 
7.880 0.903 
7.900 0.946 
7.920 0.964 
7.940 0.977 
7.960 0.994 
7.980 1.023 
8.000 1.049 
8.020 1.071 
8.040 1.097 
8.060 1.122 
8.080 1.133 
8.100 1.139 
8.120 1.128 
8.140 1.117 
8.160 1.098 
8.180 1.054 
8.200 1.001 
8.220 0.928 
8.240 0.859 
8.260 0.791 
8.280 0.735 
8.300 0.681 
8.320 0.626 
8.340 0.574 
8.360 0.534 
8.380 0.496 
8.400 0.458 
8.420 0.428 
8.440 0.403 
8.460 0.382 
8.480 0.358 
8.500 0.333 
8.520 0.320 
8.540 0.310 
8.560 0.318 
8.580 0.321 
8.600 0.310 
8.620 0.290 
8.640 0.266 
8.660 0.269 
8.680 0.272 
8.700 0.303 
8.720 0.326 
8.740 0.352 
8.760 0.352 
8.780 0.335 
8.800 0.318 
8.820 0.302 
8.840 0.330 
8.860 0.411 
8.880 0.560 
8.900 0.745 
8.920 0.920 
8.940 1.072 
8.960 1.182 
8.980 1.212 
9.000 1.145 
9.020 0.999 
9.040 0.882 
9.060 0.824 
9.080 0.839 
9.100 0.889 
9.120 0.930 
9.140 0.969 
9.160 0.984 
9.180 0.984 
9.200 0.950 
9.220 0.887 
9.240 0.837 
9.260 0.803 
9.280 0.805 
9.300 0.827 
9.320 0.847 
9.340 0.849 
9.360 0.832 
9.380 0.831 
9.400 0.837 
9.420 0.840 
9.440 0.823 
9.460 0.811 
9.480 0.822 
9.500 0.836 
9.520 0.829 
9.540 0.803 
9.560 0.783 
9.580 0.783 
9.600 0.790 
9.620 0.784 
9.640 0.765 
9.660 0.749 
9.680 0.753 
9.700 0.763 
9.720 0.769 
9.740 0.765 
9.760 0.753 
9.780 0.735 
9.800 0.716 
9.820 0.704 
9.840 0.697 
9.860 0.695 
9.880 0.704 
9.900 0.710 
9.920 0.713 
9.940 0.706 
9.960 0.692 
9.980 0.678 
10.000 0.669 
10.020 0.673 
10.040 0.683 
10.060 0.690 
10.080 0.690 
10.100 0.694 
10.120 0.703 
10.140 0.717 
10.160 0.736 
10.180 0.756 
10.200 0.766 
10.220 0.757 
10.240 0.748 
10.260 0.742 
10.280 0.746 
10.300 0.768 
10.320 0.806 
10.340 0.841 
10.360 0.854 
10.380 0.882 
10.400 0.912 
10.420 0.937 
10.440 0.950 
10.460 0.970 
10.480 1.007 
10.500 1.047 
10.520 1.091 
10.540 1.123 
10.560 1.133 
10.580 1.122 
10.600 1.095 
10.620 1.062 
10.640 1.029 
10.660 0.997 
10.680 0.963 
10.700 0.911 
10.720 0.857 
10.740 0.807 
10.760 0.764 
10.780 0.730 
10.800 0.701 
10.820 0.680 
10.840 0.656 
10.860 0.627 
10.880 0.587 
10.900 0.522 
10.920 0.454 
10.940 0.392 
10.960 0.351 
10.980 0.323 
11.000 0.312 
11.020 0.316 
11.040 0.327 
11.060 0.337 
11.080 0.350 
11.100 0.349 
11.120 0.356 
11.140 0.366 
11.160 0.368 
11.180 0.355 
11.200 0.322 
11.220 0.293 
11.240 0.276 
11.260 0.282 
11.280 0.308 
11.300 0.350 
11.320 0.395 
11.340 0.463 
11.360 0.565 
11.380 0.713 
11.400 0.892 
11.420 1.067 
11.440 1.196 
11.460 1.227 
11.480 1.132 
11.500 0.970 
11.520 0.826 
11.540 0.772 
11.560 0.780 
11.580 0.816 
11.600 0.861 
11.620 0.922 
11.640 0.979 
11.660 0.987 
11.680 0.963 
11.700 0.925 
11.720 0.894 
11.740 0.845 
11.760 0.806 
11.780 0.804 
11.800 0.815 
11.820 0.818 
11.840 0.802 
11.860 0.794 
11.880 0.810 
11.900 0.846 
11.920 0.881 
11.940 0.899 
11.960 0.907 
11.980 0.897 
12.000 0.836 
12.020 0.766 
12.040 0.728 
12.060 0.732 
12.080 0.753 
12.100 0.776 
12.120 0.818 
12.140 0.839 
12.160 0.821 
12.180 0.782 
12.200 0.755 
12.220 0.738 
12.240 0.710 
12.260 0.685 
12.280 0.691 
12.300 0.716 
12.320 0.739 
12.340 0.747 
12.360 0.748 
12.380 0.748 
12.400 0.746 
12.420 0.744 
12.440 0.739 
12.460 0.733 
12.480 0.722 
12.500 0.709 
12.520 0.706 
12.540 0.715 
12.560 0.730 
12.580 0.749 
12.600 0.761 
12.620 0.780 
12.640 0.797 
12.660 0.800 
12.680 0.797 
12.700 0.800 
12.720 0.819 
12.740 0.826 
12.760 0.817 
12.780 0.828 
12.800 0.862 
12.820 0.904 
12.840 0.934 
12.860 0.950 
12.880 0.965 
12.900 0.973 
12.920 1.003 
12.940 1.043 
12.960 1.095 
12.980 1.131 
13.000 1.160 
13.020 1.173 
13.040 1.170 
13.060 1.152 
13.080 1.125 
13.100 1.091 
13.120 1.027 
13.140 0.981 
13.160 0.949 
13.180 0.904 
13.200 0.830 
13.220 0.767 
13.240 0.738 
13.260 0.713 
13.280 0.662 
13.300 0.612 
13.320 0.580 
13.340 0.523 
13.360 0.462 
13.380 0.400 
13.400 0.367 
13.420 0.348 
13.440 0.312 
13.460 0.298 
13.480 0.289 
13.500 0.307 
13.520 0.342 
13.540 0.381 
13.560 0.415 
13.580 0.426 
13.600 0.435 
13.620 0.433 
13.640 0.413 
13.660 0.349 
13.680 0.288 
13.700 0.281 
13.720 0.331 
13.740 0.418 
13.760 0.499 
13.780 0.602 
13.800 0.739 
13.820 0.917 
13.840 1.105 
13.860 1.233 
13.880 1.283 
13.900 1.173 
13.920 0.978 
13.940 0.799 
13.960 0.720 
13.980 0.753 
14.000 1.035 
14.020 1.026 
14.040 1.001 
14.060 0.974 
14.080 0.923 
14.100 0.840 
14.120 0.804 
14.140 0.801 
14.160 0.822 
14.180 0.870 
14.200 0.930 
14.220 0.942 
14.240 0.910 
14.260 0.877 
14.280 0.864 
14.300 0.852 
14.320 0.835 
14.340 0.832 
14.360 0.827 
14.380 0.814 
14.400 0.791 
14.420 0.775 
14.440 0.777 
14.460 0.791 
14.480 0.806 
14.500 0.818 
14.520 0.834 
14.540 0.850 
14.560 0.844 
14.580 0.806 
14.600 0.764 
14.620 0.740 
14.640 0.736 
14.660 0.742 
14.680 0.747 
14.700 0.745 
14.720 0.733 
14.740 0.721 
14.760 0.709 
14.780 0.704 
14.800 0.697 
14.820 0.689 
14.840 0.681 
14.860 0.680 
14.880 0.690 
14.900 0.695 
14.920 0.698 
14.940 0.704 
14.960 0.714 
14.980 0.717 
15.000 0.706 
15.020 0.690 
15.040 0.669 
15.060 0.652 
15.080 0.650 
15.100 0.657 
15.120 0.670 
15.140 0.691 
15.160 0.728 
15.180 0.759 
15.200 0.773 
15.220 0.773 
15.240 0.769 
15.260 0.762 
15.280 0.768 
15.300 0.809 
15.320 0.860 
15.340 0.891 
15.360 0.895 
15.380 0.898 
15.400 0.903 
15.420 0.906 
15.440 0.922 
15.460 0.949 
15.480 0.998 
15.500 1.045 
15.520 1.091 
15.540 1.133 
15.560 1.153 
15.580 1.141 
15.600 1.096 
15.620 1.043 
15.640 0.984 
15.660 0.931 
15.680 0.874 
15.700 0.825 
15.720 0.772 
15.740 0.725 
15.760 0.698 
15.780 0.668 
15.800 0.627 
15.820 0.573 
15.840 0.516 
15.860 0.466 
15.880 0.414 
15.900 0.376 
15.920 0.343 
15.940 0.321 
15.960 0.301 
15.980 0.281 
16.000 0.277 
16.020 0.271 
16.040 0.285 
16.060 0.292 
16.080 0.308 
16.100 0.316 
16.120 0.326 
16.140 0.337 
16.160 0.344 
16.180 0.346 
16.200 0.327 
16.220 0.282 
16.240 0.242 
16.260 0.247 
16.280 0.294 
16.300 0.367 
16.320 0.469 
16.340 0.630 
16.360 0.820 
16.380 1.015 
16.400 1.165 
16.420 1.228 
16.440 1.148 
16.460 0.970 
16.480 0.826 
16.500 0.769 
16.520 0.789 
16.540 0.820 
16.560 0.870 
16.580 0.930 
16.600 0.975 
16.620 0.982 
16.640 0.962 
16.660 0.929 
16.680 0.889 
16.700 0.869 
16.720 0.860 
16.740 0.856 
16.760 0.838 
16.780 0.830 
16.800 0.828 
16.820 0.814 
16.840 0.808 
16.860 0.820 
16.880 0.835 
16.900 0.838 
16.920 0.851 
16.940 0.863 
16.960 0.848 
16.980 0.814 
17.000 0.789 
17.020 0.782 
17.040 0.769 
17.060 0.759 
17.080 0.764 
17.100 0.785 
17.120 0.804 
17.140 0.802 
17.160 0.780 
17.180 0.750 
17.200 0.729 
17.220 0.716 
17.240 0.712 
17.260 0.713 
17.280 0.717 
17.300 0.713 
17.320 0.700 
17.340 0.686 
17.360 0.682 
17.380 0.681 
17.400 0.675 
17.420 0.665 
17.440 0.659 
17.460 0.661 
17.480 0.667 
17.500 0.672 
17.520 0.674 
17.540 0.675 
17.560 0.669 
17.580 0.659 
17.600 0.650 
17.620 0.645 
17.640 0.647 
17.660 0.662 
17.680 0.689 
17.700 0.708 
17.720 0.717 
17.740 0.722 
17.760 0.729 
17.780 0.735 
17.800 0.723 
17.820 0.718 
17.840 0.733 
17.860 0.774 
17.880 0.822 
17.900 0.852 
17.920 0.886 
17.940 0.924 
17.960 0.968 
17.980 0.995 
18.000 1.014 
18.020 1.032 
18.040 1.046 
18.060 1.066 
18.080 1.094 
18.100 1.124 
18.120 1.146 
18.140 1.147 
18.160 1.121 
18.180 1.079 
18.200 1.027 
18.220 0.972 
18.240 0.905 
18.260 0.827 
18.280 0.760 
18.300 0.714 
18.320 0.687 
18.340 0.665 
18.360 0.634 
18.380 0.601 
18.400 0.569 
18.420 0.518 
18.440 0.462 
18.460 0.414 
18.480 0.386 
18.500 0.368 
18.520 0.355 
18.540 0.359 
18.560 0.365 
18.580 0.376 
18.600 0.371 
18.620 0.368 
18.640 0.364 
18.660 0.377 
18.680 0.389 
18.700 0.381 
18.720 0.371 
18.740 0.349 
18.760 0.339 
18.780 0.329 
18.800 0.327 
18.820 0.337 
18.840 0.359 
18.860 0.407 
18.880 0.490 
18.900 0.621 
18.920 0.788 
18.940 0.959 
18.960 1.116 
18.980 1.195 
19.000 1.144 
19.020 0.966 
19.040 0.783 
19.060 0.703 
19.080 0.737 
19.100 0.797 
19.120 0.820 
19.140 0.832 
19.160 0.891 
19.180 0.971 
19.200 0.985 
19.220 0.951 
19.240 0.897 
19.260 0.851 
19.280 0.790 
19.300 0.742 
19.320 0.734 
19.340 0.741 
19.360 0.755 
19.380 0.757 
19.400 0.758 
19.420 0.769 
19.440 0.789 
19.460 0.805 
19.480 0.807 
19.500 0.792 
19.520 0.769 
19.540 0.742 
19.560 0.713 
19.580 0.696 
19.600 0.696 
19.620 0.711 
19.640 0.717 
19.660 0.711 
19.680 0.716 
19.700 0.735 
19.720 0.750 
19.740 0.748 
19.760 0.732 
19.780 0.708 
19.800 0.689 
19.820 0.679 
19.840 0.685 
19.860 0.701 
19.880 0.715 
19.900 0.725 
19.920 0.717 
19.940 0.693 
19.960 0.675 
19.980 0.678 
20.000 0.697 
20.020 0.703 
20.040 0.695 
20.060 0.693 
20.080 0.693 
20.100 0.687 
20.120 0.664 
20.140 0.642 
20.160 0.642 
20.180 0.665 
20.200 0.693 
20.220 0.706 
20.240 0.710 
20.260 0.722 
20.280 0.732 
20.300 0.730 
20.320 0.728 
20.340 0.746 
20.360 0.769 
20.380 0.783 
20.400 0.799 
20.420 0.820 
20.440 0.840 
20.460 0.849 
20.480 0.858 
20.500 0.888 
20.520 0.931 
20.540 0.970 
20.560 0.995 
20.580 1.019 
20.600 1.058 
20.620 1.101 
20.640 1.116 
20.660 1.102 
20.680 1.070 
20.700 1.032 
20.720 1.001 
20.740 0.961 
20.760 0.928 
20.780 0.894 
20.800 0.868 
20.820 0.834 
20.840 0.782 
20.860 0.731 
20.880 0.695 
20.900 0.662 
20.920 0.600 
20.940 0.498 
20.960 0.380 
20.980 0.261 
21.000 0.199 
