# Supplementary material for: Pacing the phasing of leg and arm movements in breaststroke swimming to minimize intra-cyclic velocity fluctuations
Source: PLoS One. 2017 Oct 12;12(10):e0186160. doi: 10.1371/journal.pone.0186160 (PMC5638342; doi:10.1371/journal.pone.0186160)
Supplement: S1 Archive — (ZIP) [file pone.0186160.s003.zip › P14_225_veldata.txt]

% t vx 
0.000 0.451 
0.020 0.366 
0.040 0.411 
0.060 0.628 
0.080 0.748 
0.100 0.795 
0.120 0.820 
0.140 0.840 
0.160 0.853 
0.180 0.847 
0.200 0.839 
0.220 0.843 
0.240 0.837 
0.260 0.825 
0.280 0.808 
0.300 0.804 
0.320 0.807 
0.340 0.799 
0.360 0.791 
0.380 0.778 
0.400 0.767 
0.420 0.759 
0.440 0.755 
0.460 0.752 
0.480 0.746 
0.500 0.740 
0.520 0.737 
0.540 0.740 
0.560 0.747 
0.580 0.747 
0.600 0.735 
0.620 0.723 
0.640 0.724 
0.660 0.732 
0.680 0.742 
0.700 0.743 
0.720 0.731 
0.740 0.718 
0.760 0.715 
0.780 0.718 
0.800 0.711 
0.820 0.704 
0.840 0.711 
0.860 0.715 
0.880 0.699 
0.900 0.670 
0.920 0.661 
0.940 0.673 
0.960 0.682 
0.980 0.700 
1.000 0.736 
1.020 0.779 
1.040 0.812 
1.060 0.823 
1.080 0.827 
1.100 0.819 
1.120 0.807 
1.140 0.826 
1.160 0.881 
1.180 0.946 
1.200 1.015 
1.220 1.065 
1.240 1.122 
1.260 1.167 
1.280 1.188 
1.300 1.206 
1.320 1.208 
1.340 1.212 
1.360 1.192 
1.380 1.145 
1.400 1.093 
1.420 1.040 
1.440 0.983 
1.460 0.925 
1.480 0.859 
1.500 0.796 
1.520 0.729 
1.540 0.660 
1.560 0.607 
1.580 0.562 
1.600 0.506 
1.620 0.449 
1.640 0.389 
1.660 0.340 
1.680 0.297 
1.700 0.274 
1.720 0.280 
1.740 0.277 
1.760 0.281 
1.780 0.278 
1.800 0.296 
1.820 0.325 
1.840 0.378 
1.860 0.441 
1.880 0.463 
1.900 0.476 
1.920 0.522 
1.940 0.639 
1.960 0.809 
1.980 0.995 
2.000 1.144 
2.020 1.193 
2.040 1.133 
2.060 1.022 
2.080 0.927 
2.100 0.877 
2.120 0.879 
2.140 0.905 
2.160 0.919 
2.180 0.934 
2.200 0.941 
2.220 0.942 
2.240 0.921 
2.260 0.882 
2.280 0.856 
2.300 0.845 
2.320 0.853 
2.340 0.864 
2.360 0.863 
2.380 0.868 
2.400 0.872 
2.420 0.846 
2.440 0.807 
2.460 0.787 
2.480 0.799 
2.500 0.812 
2.520 0.803 
2.540 0.783 
2.560 0.778 
2.580 0.783 
2.600 0.788 
2.620 0.779 
2.640 0.772 
2.660 0.786 
2.680 0.817 
2.700 0.837 
2.720 0.823 
2.740 0.789 
2.760 0.757 
2.780 0.744 
2.800 0.744 
2.820 0.751 
2.840 0.751 
2.860 0.737 
2.880 0.716 
2.900 0.704 
2.920 0.706 
2.940 0.719 
2.960 0.728 
2.980 0.736 
3.000 0.742 
3.020 0.741 
3.040 0.728 
3.060 0.714 
3.080 0.711 
3.100 0.711 
3.120 0.708 
3.140 0.700 
3.160 0.698 
3.180 0.700 
3.200 0.702 
3.220 0.710 
3.240 0.716 
3.260 0.716 
3.280 0.704 
3.300 0.692 
3.320 0.684 
3.340 0.679 
3.360 0.678 
3.380 0.675 
3.400 0.672 
3.420 0.666 
3.440 0.664 
3.460 0.667 
3.480 0.677 
3.500 0.691 
3.520 0.703 
3.540 0.725 
3.560 0.745 
3.580 0.758 
3.600 0.766 
3.620 0.784 
3.640 0.825 
3.660 0.856 
3.680 0.887 
3.700 0.904 
3.720 0.917 
3.740 0.936 
3.760 0.956 
3.780 0.982 
3.800 1.015 
3.820 1.058 
3.840 1.107 
3.860 1.148 
3.880 1.175 
3.900 1.194 
3.920 1.177 
3.940 1.128 
3.960 1.060 
3.980 1.001 
4.000 0.949 
4.020 0.892 
4.040 0.833 
4.060 0.774 
4.080 0.722 
4.100 0.662 
4.120 0.594 
4.140 0.528 
4.160 0.482 
4.180 0.444 
4.200 0.401 
4.220 0.358 
4.240 0.334 
4.260 0.320 
4.280 0.310 
4.300 0.313 
4.320 0.329 
4.340 0.341 
4.360 0.352 
4.380 0.359 
4.400 0.362 
4.420 0.355 
4.440 0.352 
4.460 0.370 
4.480 0.400 
4.500 0.473 
4.520 0.618 
4.540 0.826 
4.560 1.034 
4.580 1.194 
4.600 1.277 
4.620 1.258 
4.640 1.110 
4.660 0.933 
4.680 0.842 
4.700 0.839 
4.720 0.843 
4.740 0.813 
4.760 0.812 
4.780 0.859 
4.800 0.928 
4.820 0.951 
4.840 0.925 
4.860 0.894 
4.880 0.889 
4.900 0.887 
4.920 0.872 
4.940 0.860 
4.960 0.851 
4.980 0.824 
5.000 0.788 
5.020 0.784 
5.040 0.799 
5.060 0.809 
5.080 0.812 
5.100 0.834 
5.120 0.867 
5.140 0.871 
5.160 0.833 
5.180 0.775 
5.200 0.733 
5.220 0.723 
5.240 0.751 
5.260 0.788 
5.280 0.804 
5.300 0.787 
5.320 0.765 
5.340 0.752 
5.360 0.753 
5.380 0.758 
5.400 0.757 
5.420 0.746 
5.440 0.737 
5.460 0.736 
5.480 0.741 
5.500 0.744 
5.520 0.742 
5.540 0.741 
5.560 0.741 
5.580 0.741 
5.600 0.734 
5.620 0.733 
5.640 0.734 
5.660 0.732 
5.680 0.723 
5.700 0.710 
5.720 0.706 
5.740 0.705 
5.760 0.706 
5.780 0.700 
5.800 0.692 
5.820 0.682 
5.840 0.673 
5.860 0.672 
5.880 0.679 
5.900 0.687 
5.920 0.686 
5.940 0.686 
5.960 0.684 
5.980 0.685 
6.000 0.679 
6.020 0.679 
6.040 0.691 
6.060 0.695 
6.080 0.701 
6.100 0.713 
6.120 0.732 
6.140 0.749 
6.160 0.760 
6.180 0.783 
6.200 0.815 
6.220 0.855 
6.240 0.912 
6.260 0.984 
6.280 1.040 
6.300 1.074 
6.320 1.096 
6.340 1.123 
6.360 1.149 
6.380 1.164 
6.400 1.186 
6.420 1.190 
6.440 1.179 
6.460 1.137 
6.480 1.099 
6.500 1.066 
6.520 1.007 
6.540 0.937 
6.560 0.855 
6.580 0.798 
6.600 0.764 
6.620 0.730 
6.640 0.688 
6.660 0.637 
6.680 0.574 
6.700 0.530 
6.720 0.483 
6.740 0.423 
6.760 0.362 
6.780 0.323 
6.800 0.337 
6.820 0.363 
6.840 0.389 
6.860 0.384 
6.880 0.263 
6.900 0.288 
6.920 0.316 
6.940 0.358 
6.960 0.385 
6.980 0.391 
7.000 0.390 
7.020 0.426 
7.040 0.546 
7.060 0.717 
7.080 0.945 
7.100 1.188 
7.120 1.358 
7.140 1.371 
7.160 1.237 
7.180 1.071 
7.200 0.974 
7.220 0.934 
7.240 0.952 
7.260 0.986 
7.280 1.013 
7.300 1.022 
7.320 1.015 
7.340 0.995 
7.360 0.941 
7.380 0.878 
7.400 0.852 
7.420 0.873 
7.440 0.912 
7.460 0.941 
7.480 0.939 
7.500 0.907 
7.520 0.879 
7.540 0.897 
7.560 0.916 
7.580 0.907 
7.600 0.875 
7.620 0.842 
7.640 0.829 
7.660 0.818 
7.680 0.821 
7.700 0.831 
7.720 0.838 
7.740 0.829 
7.760 0.816 
7.780 0.810 
7.800 0.806 
7.820 0.803 
7.840 0.799 
7.860 0.797 
7.880 0.780 
7.900 0.761 
7.920 0.753 
7.940 0.766 
7.960 0.788 
7.980 0.794 
8.000 0.782 
8.020 0.770 
8.040 0.765 
8.060 0.764 
8.080 0.755 
8.100 0.745 
8.120 0.743 
8.140 0.745 
8.160 0.747 
8.180 0.746 
8.200 0.747 
8.220 0.750 
8.240 0.758 
8.260 0.765 
8.280 0.768 
8.300 0.770 
8.320 0.766 
8.340 0.756 
8.360 0.743 
8.380 0.730 
8.400 0.723 
8.420 0.723 
8.440 0.737 
8.460 0.754 
8.480 0.765 
8.500 0.768 
8.520 0.772 
8.540 0.792 
8.560 0.817 
8.580 0.835 
8.600 0.833 
8.620 0.823 
8.640 0.838 
8.660 0.870 
8.680 0.899 
8.700 0.924 
8.720 0.957 
8.740 1.011 
8.760 1.058 
8.780 1.104 
8.800 1.147 
8.820 1.187 
8.840 1.213 
8.860 1.220 
8.880 1.224 
8.900 1.215 
8.920 1.187 
8.940 1.147 
8.960 1.095 
8.980 1.023 
9.000 0.944 
9.020 0.874 
9.040 0.818 
9.060 0.760 
9.080 0.692 
9.100 0.628 
9.120 0.561 
9.140 0.500 
9.160 0.445 
9.180 0.399 
9.200 0.346 
9.220 0.308 
9.240 0.283 
9.260 0.267 
9.280 0.262 
9.300 0.259 
9.320 0.279 
9.340 0.298 
9.360 0.336 
9.380 0.382 
9.400 0.429 
9.420 0.470 
9.440 0.492 
9.460 0.517 
9.480 0.558 
9.500 0.650 
9.520 0.800 
9.540 0.982 
9.560 1.157 
9.580 1.277 
9.600 1.278 
9.620 1.154 
9.640 1.003 
9.660 0.923 
9.680 0.908 
9.700 0.912 
9.720 0.910 
9.740 0.911 
9.760 0.926 
9.780 0.933 
9.800 0.937 
9.820 0.923 
9.840 0.911 
9.860 0.910 
9.880 0.891 
9.900 0.862 
9.920 0.841 
9.940 0.847 
9.960 0.866 
9.980 0.885 
10.000 0.900 
10.020 0.901 
10.040 0.881 
10.060 0.856 
10.080 0.850 
10.100 0.847 
10.120 0.831 
10.140 0.814 
10.160 0.803 
10.180 0.787 
10.200 0.763 
10.220 0.756 
10.240 0.778 
10.260 0.814 
10.280 0.839 
10.300 0.839 
10.320 0.819 
10.340 0.800 
10.360 0.787 
10.380 0.778 
10.400 0.765 
10.420 0.751 
10.440 0.750 
10.460 0.757 
10.480 0.775 
10.500 0.797 
10.520 0.809 
10.540 0.798 
10.560 0.766 
10.580 0.744 
10.600 0.738 
10.620 0.740 
10.640 0.746 
10.660 0.765 
10.680 0.781 
10.700 0.772 
10.720 0.742 
10.740 0.715 
10.760 0.715 
10.780 0.725 
10.800 0.727 
10.820 0.716 
10.840 0.706 
10.860 0.707 
10.880 0.711 
10.900 0.704 
10.920 0.696 
10.940 0.701 
10.960 0.727 
10.980 0.762 
11.000 0.779 
11.020 0.778 
11.040 0.773 
11.060 0.782 
11.080 0.809 
11.100 0.839 
11.120 0.867 
11.140 0.893 
11.160 0.918 
11.180 0.944 
11.200 0.980 
11.220 1.019 
11.240 1.069 
11.260 1.120 
11.280 1.167 
11.300 1.211 
11.320 1.236 
11.340 1.253 
11.360 1.247 
11.380 1.209 
11.400 1.160 
11.420 1.097 
11.440 1.026 
11.460 0.954 
11.480 0.880 
11.500 0.815 
11.520 0.734 
11.540 0.654 
11.560 0.590 
11.580 0.551 
11.600 0.531 
11.620 0.502 
11.640 0.471 
11.660 0.422 
11.680 0.388 
11.700 0.354 
11.720 0.338 
11.740 0.334 
11.760 0.329 
11.780 0.334 
11.800 0.346 
11.820 0.380 
11.840 0.425 
11.860 0.456 
11.880 0.459 
11.900 0.486 
11.920 0.554 
11.940 0.685 
11.960 0.856 
11.980 1.053 
12.000 1.248 
12.020 1.347 
12.040 1.306 
12.060 1.146 
12.080 0.972 
12.100 0.879 
12.120 0.831 
12.140 0.817 
12.160 0.813 
12.180 0.838 
12.200 0.858 
12.220 0.891 
12.240 0.932 
12.260 0.936 
12.280 0.922 
12.300 0.912 
12.320 0.914 
12.340 0.870 
12.360 0.816 
12.380 0.789 
12.400 0.788 
12.420 0.781 
12.440 0.768 
12.460 0.756 
12.480 0.754 
12.500 0.771 
12.520 0.796 
12.540 0.819 
12.560 0.833 
12.580 0.844 
12.600 0.828 
12.620 0.798 
12.640 0.771 
12.660 0.743 
12.680 0.727 
12.700 0.738 
12.720 0.770 
12.740 0.780 
12.760 0.757 
12.780 0.745 
12.800 0.766 
12.820 0.783 
12.840 0.773 
12.860 0.750 
12.880 0.738 
12.900 0.745 
12.920 0.750 
12.940 0.754 
12.960 0.765 
12.980 0.778 
13.000 0.785 
13.020 0.784 
13.040 0.779 
13.060 0.766 
13.080 0.748 
13.100 0.732 
13.120 0.728 
13.140 0.726 
13.160 0.728 
13.180 0.732 
13.200 0.735 
13.220 0.739 
13.240 0.742 
13.260 0.749 
13.280 0.758 
13.300 0.772 
13.320 0.784 
13.340 0.785 
13.360 0.845 
13.380 0.885 
13.400 0.888 
13.420 0.868 
13.440 0.841 
13.460 0.841 
13.480 0.857 
13.500 0.871 
13.520 0.894 
13.540 0.906 
13.560 0.911 
13.580 0.939 
13.600 0.982 
13.620 1.022 
13.640 1.054 
13.660 1.087 
13.680 1.126 
13.700 1.131 
13.720 1.126 
13.740 1.113 
13.760 1.101 
13.780 1.083 
13.800 1.065 
13.820 1.035 
13.840 0.978 
13.860 0.901 
13.880 0.821 
13.900 0.764 
13.920 0.716 
13.940 0.668 
13.960 0.620 
13.980 0.563 
14.000 0.498 
14.020 0.440 
14.040 0.395 
14.060 0.368 
14.080 0.336 
14.100 0.290 
14.120 0.247 
14.140 0.234 
14.160 0.251 
14.180 0.281 
14.200 0.295 
14.220 0.291 
14.240 0.298 
14.260 0.330 
14.280 0.380 
14.300 0.414 
14.320 0.421 
14.340 0.457 
14.360 0.568 
14.380 0.750 
14.400 0.961 
14.420 1.166 
14.440 1.303 
14.460 1.301 
14.480 1.151 
14.500 0.959 
14.520 0.852 
14.540 0.846 
14.560 0.884 
14.580 0.944 
14.600 0.993 
14.620 1.032 
14.640 1.010 
14.660 0.925 
14.680 0.840 
14.700 0.787 
14.720 0.795 
14.740 0.806 
14.760 0.815 
14.780 0.827 
14.800 0.862 
14.820 0.909 
14.840 0.927 
14.860 0.918 
14.880 0.887 
14.900 0.855 
14.920 0.811 
14.940 0.771 
14.960 0.752 
14.980 0.748 
15.000 0.761 
15.020 0.773 
15.040 0.787 
15.060 0.792 
15.080 0.786 
15.100 0.791 
15.120 0.799 
15.140 0.802 
15.160 0.785 
15.180 0.752 
15.200 0.728 
15.220 0.713 
15.240 0.710 
15.260 0.727 
15.280 0.755 
15.300 0.774 
15.320 0.775 
15.340 0.757 
15.360 0.741 
15.380 0.729 
15.400 0.721 
15.420 0.721 
15.440 0.728 
15.460 0.743 
15.480 0.756 
15.500 0.754 
15.520 0.743 
15.540 0.726 
15.560 0.717 
15.580 0.715 
15.600 0.714 
15.620 0.714 
15.640 0.711 
15.660 0.714 
15.680 0.718 
15.700 0.733 
15.720 0.745 
15.740 0.747 
15.760 0.744 
15.780 0.754 
15.800 0.774 
15.820 0.791 
15.840 0.801 
15.860 0.801 
15.880 0.806 
15.900 0.824 
15.920 0.845 
15.940 0.861 
15.960 0.878 
15.980 0.901 
16.000 0.941 
16.020 0.980 
16.040 1.023 
16.060 1.081 
16.080 1.146 
16.100 1.205 
16.120 1.229 
16.140 1.218 
16.160 1.186 
16.180 1.142 
16.200 1.082 
16.220 1.018 
16.240 0.955 
16.260 0.893 
16.280 0.845 
16.300 0.813 
16.320 0.782 
16.340 0.733 
16.360 0.669 
16.380 0.604 
16.400 0.548 
16.420 0.510 
16.440 0.493 
16.460 0.473 
16.480 0.438 
16.500 0.392 
16.520 0.356 
16.540 0.329 
16.560 0.320 
16.580 0.321 
16.600 0.330 
16.620 0.345 
16.640 0.349 
16.660 0.350 
16.680 0.339 
16.700 0.323 
16.720 0.302 
16.740 0.285 
16.760 0.301 
16.780 0.365 
16.800 0.469 
16.820 0.606 
16.840 0.758 
16.860 0.935 
16.880 1.118 
16.900 1.249 
16.920 1.272 
16.940 1.156 
16.960 0.931 
16.980 0.712 
17.000 0.614 
17.020 0.660 
17.040 0.759 
17.060 0.821 
17.080 0.878 
17.100 0.947 
17.120 0.980 
17.140 0.953 
17.160 0.887 
17.180 0.839 
17.200 0.806 
17.220 0.793 
17.240 0.801 
17.260 0.817 
17.280 0.838 
17.300 0.860 
17.320 0.863 
17.340 0.841 
17.360 0.813 
17.380 0.802 
17.400 0.805 
17.420 0.809 
17.440 0.816 
17.460 0.831 
17.480 0.838 
17.500 0.823 
17.520 0.789 
17.540 0.756 
17.560 0.739 
17.580 0.736 
17.600 0.753 
17.620 0.769 
17.640 0.768 
17.660 0.750 
17.680 0.735 
17.700 0.731 
17.720 0.726 
17.740 0.727 
17.760 0.724 
17.780 0.715 
17.800 0.705 
17.820 0.713 
17.840 0.735 
17.860 0.745 
17.880 0.743 
17.900 0.730 
17.920 0.722 
17.940 0.715 
17.960 0.710 
17.980 0.711 
18.000 0.711 
18.020 0.710 
18.040 0.704 
18.060 0.692 
18.080 0.681 
18.100 0.674 
18.120 0.670 
18.140 0.670 
18.160 0.671 
18.180 0.676 
18.200 0.678 
18.220 0.674 
18.240 0.664 
18.260 0.656 
18.280 0.657 
18.300 0.665 
18.320 0.679 
18.340 0.693 
18.360 0.721 
18.380 0.756 
18.400 0.776 
18.420 0.784 
18.440 0.782 
18.460 0.787 
18.480 0.793 
18.500 0.799 
18.520 0.824 
18.540 0.875 
18.560 0.928 
18.580 0.971 
18.600 1.007 
18.620 1.050 
18.640 1.094 
18.660 1.127 
18.680 1.162 
18.700 1.188 
18.720 1.208 
18.740 1.189 
18.760 1.151 
18.780 1.100 
18.800 1.043 
18.820 1.005 
18.840 0.955 
18.860 0.895 
18.880 0.815 
18.900 0.747 
18.920 0.709 
18.940 0.655 
18.960 0.588 
18.980 0.537 
19.000 0.489 
19.020 0.439 
19.040 0.380 
19.060 0.336 
19.080 0.302 
19.100 0.269 
19.120 0.279 
19.140 0.306 
19.160 0.350 
19.180 0.386 
19.200 0.391 
19.220 0.390 
19.240 0.375 
19.260 0.398 
19.280 0.406 
19.300 0.381 
19.320 0.372 
19.340 0.414 
19.360 0.529 
19.380 0.671 
19.400 0.851 
19.420 1.038 
19.440 1.182 
19.460 1.255 
19.480 1.257 
19.500 1.147 
19.520 0.976 
19.540 0.827 
19.560 0.785 
19.580 0.833 
19.600 0.891 
19.620 0.924 
19.640 0.908 
19.660 0.880 
19.680 0.882 
19.700 0.912 
19.720 0.936 
19.740 0.941 
19.760 0.918 
19.780 0.874 
19.800 0.821 
19.820 0.786 
19.840 0.770 
19.860 0.767 
19.880 0.769 
19.900 0.778 
19.920 0.788 
19.940 0.805 
19.960 0.820 
19.980 0.827 
20.000 0.823 
20.020 0.825 
20.040 0.825 
20.060 0.805 
20.080 0.776 
20.100 0.748 
20.120 0.712 
20.140 0.630 
20.160 0.578 
