# Supplementary material for: Pacing the phasing of leg and arm movements in breaststroke swimming to minimize intra-cyclic velocity fluctuations
Source: PLoS One. 2017 Oct 12;12(10):e0186160. doi: 10.1371/journal.pone.0186160 (PMC5638342; doi:10.1371/journal.pone.0186160)
Supplement: S1 Archive — (ZIP) [file pone.0186160.s003.zip › P14_270_veldata.txt]

% t vx 
0.000 0.146 
0.020 0.260 
0.040 0.484 
0.060 0.661 
0.080 0.753 
0.100 0.767 
0.120 0.743 
0.140 0.710 
0.160 0.697 
0.180 0.712 
0.200 0.723 
0.220 0.720 
0.240 0.711 
0.260 0.703 
0.280 0.700 
0.300 0.701 
0.320 0.703 
0.340 0.706 
0.360 0.705 
0.380 0.709 
0.400 0.718 
0.420 0.727 
0.440 0.729 
0.460 0.727 
0.480 0.724 
0.500 0.724 
0.520 0.719 
0.540 0.702 
0.560 0.679 
0.580 0.676 
0.600 0.687 
0.620 0.687 
0.640 0.678 
0.660 0.665 
0.680 0.664 
0.700 0.661 
0.720 0.661 
0.740 0.656 
0.760 0.649 
0.780 0.654 
0.800 0.654 
0.820 0.654 
0.840 0.647 
0.860 0.653 
0.880 0.679 
0.900 0.704 
0.920 0.716 
0.940 0.710 
0.960 0.709 
0.980 0.717 
1.000 0.734 
1.020 0.763 
1.040 0.794 
1.060 0.824 
1.080 0.857 
1.100 0.883 
1.120 0.908 
1.140 0.938 
1.160 0.986 
1.180 1.037 
1.200 1.062 
1.220 1.096 
1.240 1.120 
1.260 1.140 
1.280 1.140 
1.300 1.118 
1.320 1.077 
1.340 1.010 
1.360 0.948 
1.380 0.891 
1.400 0.833 
1.420 0.757 
1.440 0.671 
1.460 0.596 
1.480 0.546 
1.500 0.499 
1.520 0.463 
1.540 0.420 
1.560 0.389 
1.580 0.355 
1.600 0.329 
1.620 0.306 
1.640 0.283 
1.660 0.284 
1.680 0.276 
1.700 0.276 
1.720 0.261 
1.740 0.268 
1.760 0.282 
1.780 0.304 
1.800 0.334 
1.820 0.348 
1.840 0.383 
1.860 0.457 
1.880 0.598 
1.900 0.805 
1.920 1.045 
1.940 1.243 
1.960 1.318 
1.980 1.216 
2.000 1.026 
2.020 0.846 
2.040 0.744 
2.060 0.730 
2.080 0.774 
2.100 0.853 
2.120 0.936 
2.140 0.980 
2.160 0.969 
2.180 0.931 
2.200 0.893 
2.220 0.868 
2.240 0.828 
2.260 0.802 
2.280 0.817 
2.300 0.854 
2.320 0.875 
2.340 0.880 
2.360 0.881 
2.380 0.868 
2.400 0.825 
2.420 0.782 
2.440 0.769 
2.460 0.784 
2.480 0.804 
2.500 0.806 
2.520 0.798 
2.540 0.786 
2.560 0.776 
2.580 0.780 
2.600 0.792 
2.620 0.792 
2.640 0.772 
2.660 0.750 
2.680 0.737 
2.700 0.724 
2.720 0.708 
2.740 0.704 
2.760 0.711 
2.780 0.717 
2.800 0.716 
2.820 0.717 
2.840 0.712 
2.860 0.695 
2.880 0.679 
2.900 0.666 
2.920 0.662 
2.940 0.658 
2.960 0.658 
2.980 0.664 
3.000 0.670 
3.020 0.674 
3.040 0.672 
3.060 0.669 
3.080 0.667 
3.100 0.664 
3.120 0.660 
3.140 0.658 
3.160 0.658 
3.180 0.661 
3.200 0.666 
3.220 0.678 
3.240 0.690 
3.260 0.694 
3.280 0.701 
3.300 0.721 
3.320 0.751 
3.340 0.760 
3.360 0.744 
3.380 0.735 
3.400 0.743 
3.420 0.774 
3.440 0.801 
3.460 0.817 
3.480 0.827 
3.500 0.850 
3.520 0.884 
3.540 0.926 
3.560 0.961 
3.580 1.002 
3.600 1.050 
3.620 1.075 
3.640 1.092 
3.660 1.098 
3.680 1.096 
3.700 1.076 
3.720 1.036 
3.740 1.005 
3.760 0.967 
3.780 0.907 
3.800 0.835 
3.820 0.762 
3.840 0.705 
3.860 0.660 
3.880 0.615 
3.900 0.567 
3.920 0.519 
3.940 0.467 
3.960 0.413 
3.980 0.360 
4.000 0.320 
4.020 0.287 
4.040 0.266 
4.060 0.263 
4.080 0.283 
4.100 0.311 
4.120 0.336 
4.140 0.351 
4.160 0.361 
4.180 0.379 
4.200 0.401 
4.220 0.428 
4.240 0.469 
4.260 0.532 
4.280 0.616 
4.300 0.731 
4.320 0.907 
4.340 1.126 
4.360 1.292 
4.380 1.280 
4.400 1.105 
4.420 0.889 
4.440 0.748 
4.460 0.717 
4.480 0.757 
4.500 0.823 
4.520 0.889 
4.540 0.929 
4.560 0.950 
4.580 0.942 
4.600 0.896 
4.620 0.837 
4.640 0.805 
4.660 0.816 
4.680 0.827 
4.700 0.813 
4.720 0.796 
4.740 0.798 
4.760 0.796 
4.780 0.793 
4.800 0.794 
4.820 0.821 
4.840 0.851 
4.860 0.855 
4.880 0.827 
4.900 0.795 
4.920 0.774 
4.940 0.754 
4.960 0.726 
4.980 0.706 
5.000 0.709 
5.020 0.724 
5.040 0.736 
5.060 0.735 
5.080 0.743 
5.100 0.753 
5.120 0.746 
5.140 0.714 
5.160 0.676 
5.180 0.660 
5.200 0.659 
5.220 0.671 
5.240 0.687 
5.260 0.704 
5.280 0.719 
5.300 0.719 
5.320 0.706 
5.340 0.688 
5.360 0.675 
5.380 0.671 
5.400 0.668 
5.420 0.668 
5.440 0.664 
5.460 0.661 
5.480 0.661 
5.500 0.664 
5.520 0.666 
5.540 0.664 
5.560 0.656 
5.580 0.646 
5.600 0.631 
5.620 0.615 
5.640 0.616 
5.660 0.630 
5.680 0.650 
5.700 0.660 
5.720 0.658 
5.740 0.650 
5.760 0.647 
5.780 0.656 
5.800 0.670 
5.820 0.673 
5.840 0.672 
5.860 0.680 
5.880 0.692 
5.900 0.706 
5.920 0.725 
5.940 0.751 
5.960 0.782 
5.980 0.820 
6.000 0.856 
6.020 0.881 
6.040 0.882 
6.060 0.902 
6.080 0.928 
6.100 0.936 
6.120 0.938 
6.140 0.954 
6.160 0.998 
6.180 1.015 
6.200 0.998 
6.220 0.984 
6.240 0.954 
6.260 0.902 
6.280 0.829 
6.300 0.760 
6.320 0.709 
6.340 0.647 
6.360 0.589 
6.380 0.548 
6.400 0.508 
6.420 0.458 
6.440 0.411 
6.460 0.368 
6.480 0.337 
6.500 0.303 
6.520 0.277 
6.540 0.266 
6.560 0.253 
6.580 0.242 
6.600 0.247 
6.620 0.266 
6.640 0.298 
6.660 0.309 
6.680 0.301 
6.700 0.322 
6.720 0.362 
6.740 0.423 
6.760 0.508 
6.780 0.634 
6.800 0.839 
6.820 1.073 
6.840 1.261 
6.860 1.330 
6.880 1.223 
6.900 1.020 
6.920 0.829 
6.940 0.756 
6.960 0.765 
6.980 0.791 
7.000 0.816 
7.020 0.833 
7.040 0.860 
7.060 0.902 
7.080 0.934 
7.100 0.927 
7.120 0.871 
7.140 0.813 
7.160 0.779 
7.180 0.744 
7.200 0.716 
7.220 0.691 
7.240 0.700 
7.260 0.909 
7.280 0.915 
7.300 0.905 
7.320 0.879 
7.340 0.837 
7.360 0.807 
7.380 0.795 
7.400 0.781 
7.420 0.780 
7.440 0.775 
7.460 0.765 
7.480 0.755 
7.500 0.758 
7.520 0.773 
7.540 0.785 
7.560 0.791 
7.580 0.779 
7.600 0.764 
7.620 0.757 
7.640 0.759 
7.660 0.768 
7.680 0.773 
7.700 0.775 
7.720 0.770 
7.740 0.761 
7.760 0.753 
7.780 0.742 
7.800 0.731 
7.820 0.725 
7.840 0.725 
7.860 0.725 
7.880 0.719 
7.900 0.704 
7.920 0.692 
7.940 0.685 
7.960 0.680 
7.980 0.681 
8.000 0.685 
8.020 0.696 
8.040 0.700 
8.060 0.693 
8.080 0.690 
8.100 0.692 
8.120 0.700 
8.140 0.700 
8.160 0.693 
8.180 0.685 
8.200 0.676 
8.220 0.666 
8.240 0.661 
8.260 0.672 
8.280 0.698 
8.300 0.730 
8.320 0.754 
8.340 0.772 
8.360 0.792 
8.380 0.806 
8.400 0.812 
8.420 0.813 
8.440 0.811 
8.460 0.821 
8.480 0.856 
8.500 0.901 
8.520 0.925 
8.540 0.925 
8.560 0.937 
8.580 0.966 
8.600 1.015 
8.620 1.066 
8.640 1.113 
8.660 1.116 
8.680 1.090 
8.700 1.060 
8.720 1.026 
8.740 0.983 
8.760 0.911 
8.780 0.830 
8.800 0.736 
8.820 0.664 
8.840 0.620 
8.860 0.580 
8.880 0.540 
8.900 0.514 
8.920 0.485 
8.940 0.448 
8.960 0.399 
8.980 0.368 
9.000 0.340 
9.020 0.322 
9.040 0.303 
9.060 0.296 
9.080 0.293 
9.100 0.280 
9.120 0.286 
9.140 0.281 
9.160 0.300 
9.180 0.293 
9.200 0.269 
9.220 0.264 
9.240 0.266 
9.260 0.304 
9.280 0.361 
9.300 0.480 
9.320 0.656 
9.340 0.845 
9.360 1.049 
9.380 1.220 
9.400 1.298 
9.420 1.229 
9.440 1.054 
9.460 0.883 
9.480 0.783 
9.500 0.765 
9.520 0.816 
9.540 0.889 
9.560 0.955 
9.580 0.989 
9.600 0.972 
9.620 0.928 
9.640 0.887 
9.660 0.857 
9.680 0.832 
9.700 0.804 
9.720 0.804 
9.740 0.834 
9.760 0.852 
9.780 0.845 
9.800 0.820 
9.820 0.802 
9.840 0.792 
9.860 0.778 
9.880 0.765 
9.900 0.762 
9.920 0.762 
9.940 0.759 
9.960 0.757 
9.980 0.757 
10.000 0.761 
10.020 0.756 
10.040 0.751 
10.060 0.749 
10.080 0.752 
10.100 0.763 
10.120 0.772 
10.140 0.774 
10.160 0.763 
10.180 0.741 
10.200 0.727 
10.220 0.723 
10.240 0.728 
10.260 0.732 
10.280 0.733 
10.300 0.734 
10.320 0.727 
10.340 0.717 
10.360 0.705 
10.380 0.697 
10.400 0.698 
10.420 0.702 
10.440 0.707 
10.460 0.704 
10.480 0.698 
10.500 0.689 
10.520 0.681 
10.540 0.676 
10.560 0.673 
10.580 0.670 
10.600 0.665 
10.620 0.656 
10.640 0.648 
10.660 0.645 
10.680 0.648 
10.700 0.645 
10.720 0.633 
10.740 0.623 
10.760 0.629 
10.780 0.648 
10.800 0.674 
10.820 0.692 
10.840 0.709 
10.860 0.727 
10.880 0.738 
10.900 0.736 
10.920 0.722 
10.940 0.721 
10.960 0.739 
10.980 0.761 
11.000 0.796 
11.020 0.830 
11.040 0.861 
11.060 0.896 
11.080 0.935 
11.100 0.992 
11.120 1.017 
11.140 1.039 
11.160 1.072 
11.180 1.096 
11.200 1.109 
11.220 1.080 
11.240 1.060 
11.260 1.023 
11.280 0.981 
11.300 0.937 
11.320 0.875 
11.340 0.804 
11.360 0.725 
11.380 0.657 
11.400 0.575 
11.420 0.508 
11.440 0.468 
11.460 0.439 
11.480 0.400 
11.500 0.351 
11.520 0.322 
11.540 0.296 
11.560 0.271 
11.580 0.261 
11.600 0.271 
11.620 0.297 
11.640 0.314 
11.660 0.324 
11.680 0.329 
11.700 0.345 
11.720 0.349 
11.740 0.339 
11.760 0.324 
11.780 0.342 
11.800 0.420 
11.820 0.537 
11.840 0.708 
11.860 0.911 
11.880 1.115 
11.900 1.225 
11.920 1.174 
11.940 1.029 
11.960 0.863 
11.980 0.758 
12.000 0.737 
12.020 0.790 
12.040 0.876 
12.060 0.916 
12.080 0.921 
12.100 0.919 
12.120 0.919 
12.140 0.912 
12.160 0.902 
12.180 0.895 
12.200 0.872 
12.220 0.849 
12.240 0.844 
12.260 0.841 
12.280 0.819 
12.300 0.775 
12.320 0.753 
12.340 0.762 
12.360 0.807 
12.380 0.862 
12.400 0.889 
12.420 0.865 
12.440 0.803 
12.460 0.752 
12.480 0.720 
12.500 0.705 
12.520 0.689 
12.540 0.695 
12.560 0.721 
12.580 0.766 
12.600 0.784 
12.620 0.759 
12.640 0.724 
12.660 0.702 
12.680 0.699 
12.700 0.692 
12.720 0.686 
12.740 0.688 
12.760 0.698 
12.780 0.717 
12.800 0.734 
12.820 0.736 
12.840 0.727 
12.860 0.708 
12.880 0.691 
12.900 0.677 
12.920 0.676 
12.940 0.689 
12.960 0.695 
12.980 0.681 
13.000 0.652 
13.020 0.630 
13.040 0.638 
13.060 0.665 
13.080 0.685 
13.100 0.689 
13.120 0.689 
13.140 0.678 
13.160 0.638 
13.180 0.597 
13.200 0.597 
13.220 0.638 
13.240 0.669 
13.260 0.678 
13.280 0.683 
13.300 0.689 
13.320 0.699 
13.340 0.710 
13.360 0.729 
13.380 0.743 
13.400 0.749 
13.420 0.764 
13.440 0.789 
13.460 0.822 
13.480 0.841 
13.500 0.840 
13.520 0.840 
13.540 0.855 
13.560 0.892 
13.580 0.937 
13.600 0.966 
13.620 1.015 
13.640 1.065 
13.660 1.126 
13.680 1.161 
13.700 1.163 
13.720 1.134 
13.740 1.053 
13.760 0.969 
13.780 0.886 
13.800 0.824 
13.820 0.759 
13.840 0.709 
13.860 0.671 
13.880 0.637 
13.900 0.597 
13.920 0.563 
13.940 0.522 
13.960 0.466 
13.980 0.415 
14.000 0.376 
14.020 0.354 
14.040 0.337 
14.060 0.334 
14.080 0.358 
14.100 0.396 
14.120 0.407 
14.140 0.393 
14.160 0.371 
14.180 0.274 
14.200 0.281 
14.220 0.280 
14.240 0.271 
14.260 0.267 
14.280 0.273 
14.300 0.314 
14.320 0.425 
14.340 0.616 
14.360 0.837 
14.380 1.033 
14.400 1.170 
14.420 1.195 
14.440 1.104 
14.460 0.964 
14.480 0.870 
14.500 0.847 
14.520 0.870 
14.540 0.901 
14.560 0.919 
14.580 0.926 
14.600 0.927 
14.620 0.918 
14.640 0.890 
14.660 0.856 
14.680 0.844 
14.700 0.853 
14.720 0.861 
14.740 0.853 
14.760 0.827 
14.780 0.811 
14.800 0.816 
14.820 0.826 
14.840 0.827 
14.860 0.820 
14.880 0.799 
14.900 0.762 
14.920 0.720 
14.940 0.694 
14.960 0.675 
14.980 0.661 
15.000 0.666 
15.020 0.692 
15.040 0.717 
15.060 0.726 
15.080 0.726 
15.100 0.723 
15.120 0.722 
15.140 0.722 
15.160 0.720 
15.180 0.715 
15.200 0.709 
15.220 0.708 
15.240 0.710 
15.260 0.712 
15.280 0.715 
15.300 0.719 
15.320 0.721 
15.340 0.717 
15.360 0.701 
15.380 0.676 
15.400 0.657 
15.420 0.652 
15.440 0.661 
15.460 0.674 
15.480 0.688 
15.500 0.698 
15.520 0.703 
15.540 0.701 
15.560 0.693 
15.580 0.683 
15.600 0.675 
15.620 0.671 
15.640 0.669 
15.660 0.670 
15.680 0.668 
15.700 0.664 
15.720 0.656 
15.740 0.649 
15.760 0.644 
15.780 0.636 
15.800 0.624 
15.820 0.612 
15.840 0.620 
15.860 0.652 
15.880 0.699 
15.900 0.740 
15.920 0.762 
15.940 0.766 
15.960 0.757 
15.980 0.753 
16.000 0.760 
16.020 0.786 
16.040 0.815 
16.060 0.823 
16.080 0.811 
16.100 0.807 
16.120 0.831 
16.140 0.855 
16.160 0.868 
16.180 0.897 
16.200 0.949 
16.220 1.010 
16.240 1.055 
16.260 1.062 
16.280 1.051 
16.300 1.009 
16.320 0.967 
16.340 0.925 
16.360 0.874 
16.380 0.824 
16.400 0.772 
16.420 0.730 
16.440 0.685 
16.460 0.629 
16.480 0.571 
16.500 0.501 
16.520 0.432 
16.540 0.370 
16.560 0.342 
16.580 0.335 
16.600 0.338 
16.620 0.338 
16.640 0.335 
16.660 0.333 
16.680 0.326 
16.700 0.309 
16.720 0.276 
16.740 0.250 
16.760 0.223 
16.780 0.201 
16.800 0.191 
16.820 0.206 
16.840 0.239 
16.860 0.294 
16.880 0.390 
16.900 0.535 
16.920 0.700 
16.940 0.865 
16.960 1.025 
16.980 1.165 
17.000 1.238 
17.020 1.214 
17.040 1.089 
17.060 0.917 
17.080 0.780 
17.100 0.730 
17.120 0.775 
17.140 0.835 
17.160 0.878 
17.180 0.904 
17.200 0.905 
17.220 0.890 
17.240 0.858 
17.260 0.836 
17.280 0.814 
17.300 0.792 
17.320 0.786 
17.340 0.790 
17.360 0.789 
17.380 0.789 
17.400 0.801 
17.420 0.818 
17.440 0.813 
17.460 0.780 
17.480 0.755 
17.500 0.748 
17.520 0.758 
17.540 0.764 
17.560 0.760 
17.580 0.747 
17.600 0.731 
17.620 0.726 
17.640 0.734 
17.660 0.745 
17.680 0.755 
17.700 0.755 
17.720 0.740 
17.740 0.725 
17.760 0.714 
17.780 0.702 
17.800 0.685 
17.820 0.674 
17.840 0.678 
17.860 0.687 
17.880 0.698 
17.900 0.709 
17.920 0.714 
17.940 0.710 
17.960 0.694 
17.980 0.675 
18.000 0.661 
18.020 0.653 
18.040 0.652 
18.060 0.656 
18.080 0.660 
18.100 0.662 
18.120 0.660 
18.140 0.655 
18.160 0.648 
18.180 0.633 
18.200 0.621 
18.220 0.608 
18.240 0.598 
18.260 0.598 
18.280 0.607 
18.300 0.620 
18.320 0.620 
18.340 0.621 
18.360 0.631 
18.380 0.645 
18.400 0.658 
18.420 0.670 
18.440 0.679 
18.460 0.685 
18.480 0.688 
18.500 0.691 
18.520 0.696 
18.540 0.706 
18.560 0.733 
18.580 0.768 
18.600 0.797 
18.620 0.814 
18.640 0.850 
18.660 0.902 
18.680 0.953 
18.700 0.985 
18.720 1.007 
18.740 1.023 
18.760 1.028 
18.780 1.025 
18.800 1.022 
18.820 1.018 
18.840 0.993 
18.860 0.955 
18.880 0.905 
18.900 0.847 
18.920 0.779 
18.940 0.711 
18.960 0.653 
18.980 0.597 
19.000 0.530 
19.020 0.481 
19.040 0.439 
19.060 0.417 
19.080 0.380 
19.100 0.354 
19.120 0.336 
19.140 0.316 
19.160 0.300 
19.180 0.252 
19.200 0.228 
19.220 0.212 
19.240 0.209 
19.260 0.222 
19.280 0.226 
19.300 0.214 
19.320 0.213 
19.340 0.251 
19.360 0.340 
19.380 0.420 
19.400 0.492 
19.420 0.599 
19.440 0.728 
19.460 0.881 
19.480 1.031 
19.500 1.165 
19.520 1.222 
19.540 1.137 
19.560 0.954 
19.580 0.780 
19.600 0.707 
19.620 0.719 
19.640 0.756 
19.660 0.806 
19.680 0.882 
19.700 0.951 
19.720 0.970 
19.740 0.924 
19.760 0.856 
19.780 0.811 
19.800 0.776 
19.820 0.752 
19.840 0.747 
19.860 0.761 
19.880 0.777 
19.900 0.770 
19.920 0.745 
19.940 0.725 
19.960 0.730 
19.980 0.732 
20.000 0.736 
20.020 0.744 
20.040 0.770 
20.060 0.795 
20.080 0.784 
20.100 0.748 
20.120 0.698 
20.140 0.676 
20.160 0.680 
20.180 0.701 
20.200 0.724 
20.220 0.742 
20.240 0.752 
20.260 0.747 
20.280 0.728 
20.300 0.704 
20.320 0.686 
20.340 0.677 
20.360 0.680 
20.380 0.692 
20.400 0.710 
20.420 0.717 
20.440 0.706 
20.460 0.679 
20.480 0.645 
20.500 0.625 
20.520 0.626 
20.540 0.656 
20.560 0.688 
20.580 0.702 
20.600 0.701 
20.620 0.690 
20.640 0.672 
20.660 0.638 
20.680 0.615 
20.700 0.622 
20.720 0.644 
20.740 0.656 
20.760 0.652 
20.780 0.641 
20.800 0.632 
20.820 0.632 
20.840 0.632 
20.860 0.625 
20.880 0.608 
20.900 0.609 
20.920 0.623 
20.940 0.637 
20.960 0.650 
20.980 0.656 
21.000 0.657 
21.020 0.659 
21.040 0.677 
21.060 0.707 
21.080 0.733 
21.100 0.745 
21.120 0.756 
21.140 0.768 
21.160 0.784 
21.180 0.799 
21.200 0.820 
21.220 0.852 
21.240 0.884 
21.260 0.908 
21.280 0.926 
21.300 0.947 
21.320 0.964 
21.340 0.972 
21.360 0.969 
21.380 0.955 
21.400 0.926 
21.420 0.880 
21.440 0.811 
21.460 0.721 
21.480 0.618 
21.500 0.565 
