# Supplementary material for: Pacing the phasing of leg and arm movements in breaststroke swimming to minimize intra-cyclic velocity fluctuations
Source: PLoS One. 2017 Oct 12;12(10):e0186160. doi: 10.1371/journal.pone.0186160 (PMC5638342; doi:10.1371/journal.pone.0186160)
Supplement: S1 Archive — (ZIP) [file pone.0186160.s003.zip › P15_1_veldata.txt]

% t vx 
0.000 -0.141 
0.020 0.190 
0.040 0.599 
0.060 0.718 
0.080 0.765 
0.100 0.766 
0.120 0.763 
0.140 0.763 
0.160 0.783 
0.180 0.806 
0.200 0.817 
0.220 0.808 
0.240 0.800 
0.260 0.816 
0.280 0.827 
0.300 0.818 
0.320 0.804 
0.340 0.813 
0.360 0.836 
0.380 0.858 
0.400 0.878 
0.420 0.909 
0.440 0.964 
0.460 1.017 
0.480 1.086 
0.500 1.163 
0.520 1.211 
0.540 1.234 
0.560 1.222 
0.580 1.215 
0.600 1.190 
0.620 1.135 
0.640 1.064 
0.660 0.968 
0.680 0.880 
0.700 0.822 
0.720 0.782 
0.740 0.728 
0.760 0.637 
0.780 0.556 
0.800 0.513 
0.820 0.463 
0.840 0.408 
0.860 0.342 
0.880 0.290 
0.900 0.266 
0.920 0.242 
0.940 0.244 
0.960 0.241 
0.980 0.239 
1.000 0.231 
1.020 0.196 
1.040 0.220 
1.060 0.427 
1.080 0.804 
1.100 1.153 
1.120 1.326 
1.140 1.376 
1.160 1.447 
1.180 1.506 
1.200 1.450 
1.220 1.256 
1.240 1.034 
1.260 0.897 
1.280 0.843 
1.300 0.840 
1.320 0.854 
1.340 0.903 
1.360 0.959 
1.380 1.025 
1.400 1.064 
1.420 1.071 
1.440 1.039 
1.460 0.978 
1.480 0.929 
1.500 0.891 
1.520 0.874 
1.540 0.851 
1.560 0.837 
1.580 0.852 
1.600 0.879 
1.620 0.881 
1.640 0.861 
1.660 0.859 
1.680 0.886 
1.700 0.899 
1.720 0.879 
1.740 0.851 
1.760 0.840 
1.780 0.838 
1.800 0.828 
1.820 0.823 
1.840 0.841 
1.860 0.863 
1.880 0.860 
1.900 0.834 
1.920 0.827 
1.940 0.844 
1.960 0.849 
1.980 0.832 
2.000 0.819 
2.020 0.830 
2.040 0.845 
2.060 0.838 
2.080 0.814 
2.100 0.798 
2.120 0.803 
2.140 0.814 
2.160 0.815 
2.180 0.813 
2.200 0.825 
2.220 0.839 
2.240 0.835 
2.260 0.815 
2.280 0.802 
2.300 0.806 
2.320 0.812 
2.340 0.806 
2.360 0.793 
2.380 0.794 
2.400 0.808 
2.420 0.823 
2.440 0.823 
2.460 0.840 
2.480 0.882 
2.500 0.937 
2.520 0.989 
2.540 1.033 
2.560 1.083 
2.580 1.125 
2.600 1.147 
2.620 1.166 
2.640 1.197 
2.660 1.244 
2.680 1.270 
2.700 1.250 
2.720 1.178 
2.740 1.092 
2.760 1.018 
2.780 0.963 
2.800 0.903 
2.820 0.805 
2.840 0.693 
2.860 0.597 
2.880 0.539 
2.900 0.506 
2.920 0.461 
2.940 0.410 
2.960 0.383 
2.980 0.378 
3.000 0.388 
3.020 0.371 
3.040 0.341 
3.060 0.310 
3.080 0.276 
3.100 0.253 
3.120 0.253 
3.140 0.334 
3.160 0.540 
3.180 0.856 
3.200 1.173 
3.220 1.374 
3.240 1.462 
3.260 1.473 
3.280 1.395 
3.300 1.222 
3.320 1.021 
3.340 0.891 
3.360 0.859 
3.380 0.864 
3.400 0.897 
3.420 0.924 
3.440 0.970 
3.460 1.024 
3.480 1.065 
3.500 1.101 
3.520 1.094 
3.540 1.054 
3.560 0.968 
3.580 0.893 
3.600 0.868 
3.620 0.857 
3.640 0.839 
3.660 0.828 
3.680 0.845 
3.700 0.858 
3.720 0.864 
3.740 0.879 
3.760 0.905 
3.780 0.923 
3.800 0.919 
3.820 0.913 
3.840 0.898 
3.860 0.884 
3.880 0.881 
3.900 0.873 
3.920 0.863 
3.940 0.849 
3.960 0.848 
3.980 0.851 
4.000 0.851 
4.020 0.857 
4.040 0.858 
4.060 0.853 
4.080 0.842 
4.100 0.838 
4.120 0.825 
4.140 0.802 
4.160 0.796 
4.180 0.810 
4.200 0.820 
4.220 0.813 
4.240 0.804 
4.260 0.809 
4.280 0.818 
4.300 0.810 
4.320 0.791 
4.340 0.774 
4.360 0.786 
4.380 0.817 
4.400 0.835 
4.420 0.838 
4.440 0.855 
4.460 0.871 
4.480 0.869 
4.500 0.862 
4.520 0.873 
4.540 0.873 
4.560 0.840 
4.580 0.830 
4.600 0.863 
4.620 0.908 
4.640 0.942 
4.660 0.979 
4.680 1.026 
4.700 1.070 
4.720 1.107 
4.740 1.115 
4.760 1.120 
4.780 1.138 
4.800 1.155 
4.820 1.165 
4.840 1.138 
4.860 1.113 
4.880 1.063 
4.900 0.992 
4.920 0.917 
4.940 0.833 
4.960 0.742 
4.980 0.623 
5.000 0.517 
5.020 0.422 
5.040 0.378 
5.060 0.367 
5.080 0.383 
5.100 0.395 
5.120 0.382 
5.140 0.374 
5.160 0.366 
5.180 0.341 
5.200 0.271 
5.220 0.187 
5.240 0.125 
5.260 0.165 
5.280 0.372 
5.300 0.749 
5.320 1.154 
5.340 1.418 
5.360 1.516 
5.380 1.494 
5.400 1.406 
5.420 1.220 
5.440 0.985 
5.460 0.827 
5.480 0.786 
5.500 0.832 
5.520 0.869 
5.540 0.897 
5.560 0.946 
5.580 0.991 
5.600 1.048 
5.620 1.085 
5.640 1.078 
5.660 1.045 
5.680 0.998 
5.700 0.966 
5.720 0.936 
5.740 0.907 
5.760 0.874 
5.780 0.833 
5.800 0.796 
5.820 0.783 
5.840 0.803 
5.860 0.849 
5.880 0.898 
5.900 0.927 
5.920 0.952 
5.940 0.969 
5.960 0.969 
5.980 0.944 
6.000 0.910 
6.020 0.876 
6.040 0.840 
6.060 0.813 
6.080 0.798 
6.100 0.795 
6.120 0.789 
6.140 0.787 
6.160 0.806 
6.180 0.836 
6.200 0.873 
6.220 0.903 
6.240 0.923 
6.260 0.915 
6.280 0.870 
6.300 0.818 
6.320 0.775 
6.340 0.751 
6.360 0.724 
6.380 0.678 
6.400 0.651 
6.420 NaN 
6.440 NaN 
6.460 NaN 
6.480 NaN 
6.500 NaN 
6.520 NaN 
6.540 NaN 
6.560 NaN 
6.580 NaN 
6.600 NaN 
6.620 0.106 
6.640 0.450 
6.660 0.698 
6.680 0.860 
6.700 0.915 
6.720 0.908 
6.740 0.907 
6.760 0.916 
6.780 0.966 
6.800 1.023 
6.820 1.075 
6.840 1.094 
6.860 1.108 
6.880 1.151 
6.900 1.194 
6.920 1.224 
6.940 1.224 
6.960 1.203 
6.980 1.189 
7.000 1.150 
7.020 1.087 
7.040 1.025 
7.060 0.972 
7.080 0.927 
7.100 0.830 
7.120 0.710 
7.140 0.611 
7.160 0.559 
7.180 0.532 
7.200 0.497 
7.220 0.449 
7.240 0.409 
7.260 0.396 
7.280 0.387 
7.300 0.368 
7.320 0.346 
7.340 0.319 
7.360 0.276 
7.380 0.201 
7.400 0.160 
7.420 0.268 
7.440 0.553 
7.460 0.967 
7.480 1.343 
7.500 1.584 
7.520 1.671 
7.540 1.640 
7.560 1.521 
7.580 1.309 
7.600 1.087 
7.620 0.950 
7.640 0.897 
7.660 0.892 
7.680 0.917 
7.700 0.993 
7.720 1.092 
7.740 1.171 
7.760 1.207 
7.780 1.176 
7.800 1.096 
7.820 1.014 
7.840 0.954 
7.860 0.922 
7.880 0.907 
7.900 0.902 
7.920 0.893 
7.940 0.894 
7.960 0.916 
7.980 0.932 
8.000 0.930 
8.020 0.933 
8.040 0.941 
8.060 0.935 
8.080 0.919 
8.100 0.908 
8.120 0.901 
8.140 0.900 
8.160 0.900 
8.180 0.894 
8.200 0.878 
8.220 0.867 
8.240 0.878 
8.260 0.879 
8.280 0.861 
8.300 0.847 
8.320 0.860 
8.340 0.879 
8.360 0.881 
8.380 0.877 
8.400 0.878 
8.420 0.873 
8.440 0.854 
8.460 0.822 
8.480 0.827 
8.500 0.837 
8.520 0.837 
8.540 0.824 
8.560 0.815 
8.580 0.834 
8.600 0.852 
8.620 0.871 
8.640 0.867 
8.660 0.860 
8.680 0.859 
8.700 0.862 
8.720 0.862 
8.740 0.866 
8.760 0.883 
8.780 0.880 
8.800 0.869 
8.820 0.869 
8.840 0.884 
8.860 0.910 
8.880 0.933 
8.900 0.955 
8.920 0.987 
8.940 1.032 
8.960 1.091 
8.980 1.140 
9.000 1.185 
9.020 1.219 
9.040 1.254 
9.060 1.278 
9.080 1.266 
9.100 1.232 
9.120 1.204 
9.140 1.195 
9.160 1.143 
9.180 1.057 
9.200 0.959 
9.220 0.875 
9.240 0.797 
9.260 0.723 
9.280 0.666 
9.300 0.585 
9.320 0.514 
9.340 0.471 
9.360 0.440 
9.380 0.414 
9.400 0.380 
9.420 0.365 
9.440 0.344 
9.460 0.306 
9.480 0.252 
9.500 0.187 
9.520 0.143 
9.540 0.156 
9.560 0.297 
9.580 0.593 
9.600 0.999 
9.620 1.364 
9.640 1.575 
9.660 1.628 
9.680 1.575 
9.700 1.427 
9.720 1.224 
9.740 1.061 
9.760 1.003 
9.780 1.011 
9.800 1.019 
9.820 1.006 
9.840 1.017 
9.860 1.091 
9.880 1.186 
9.900 1.223 
9.920 1.186 
9.940 1.126 
9.960 1.069 
9.980 1.005 
10.000 0.952 
10.020 0.946 
10.040 0.956 
10.060 0.958 
10.080 0.933 
10.100 0.909 
10.120 0.905 
10.140 0.910 
10.160 0.922 
10.180 0.931 
10.200 0.944 
10.220 0.958 
10.240 0.956 
10.260 0.953 
10.280 0.960 
10.300 0.984 
10.320 1.008 
10.340 1.003 
10.360 0.973 
10.380 0.927 
10.400 0.885 
10.420 0.858 
10.440 0.860 
10.460 0.885 
10.480 0.900 
10.500 0.906 
10.520 0.902 
10.540 0.915 
10.560 0.931 
10.580 0.927 
10.600 0.904 
10.620 0.880 
10.640 0.875 
10.660 0.859 
10.680 0.836 
10.700 0.833 
10.720 0.869 
10.740 0.898 
10.760 0.904 
10.780 0.917 
10.800 0.927 
10.820 0.938 
10.840 0.944 
10.860 0.943 
10.880 0.932 
10.900 0.919 
10.920 0.909 
10.940 0.904 
10.960 0.886 
10.980 0.880 
11.000 0.897 
11.020 0.918 
11.040 0.967 
11.060 1.043 
11.080 1.117 
11.100 1.173 
11.120 1.230 
11.140 1.294 
11.160 1.342 
11.180 1.349 
11.200 1.339 
11.220 1.337 
11.240 1.321 
11.260 1.249 
11.280 1.137 
11.300 1.024 
11.320 0.923 
11.340 0.825 
11.360 0.714 
11.380 0.605 
11.400 0.517 
11.420 0.458 
11.440 0.452 
11.460 0.471 
11.480 0.499 
11.500 0.522 
11.520 0.538 
11.540 0.557 
11.560 0.526 
11.580 0.464 
11.600 0.375 
11.620 0.306 
11.640 0.303 
11.660 0.398 
11.680 0.644 
11.700 0.942 
11.720 1.201 
11.740 1.389 
11.760 1.485 
11.780 1.514 
11.800 1.429 
11.820 1.241 
11.840 1.048 
11.860 0.959 
11.880 0.985 
11.900 1.025 
11.920 1.028 
11.940 1.023 
11.960 1.069 
11.980 1.111 
12.000 1.149 
12.020 1.141 
12.040 1.072 
12.060 1.009 
12.080 0.990 
12.100 1.001 
12.120 0.963 
12.140 0.891 
12.160 0.850 
12.180 0.839 
12.200 0.825 
12.220 0.825 
12.240 0.857 
12.260 0.911 
12.280 0.959 
12.300 0.991 
12.320 1.012 
12.340 1.015 
12.360 1.011 
12.380 1.002 
12.400 0.976 
12.420 0.935 
12.440 0.886 
12.460 0.854 
12.480 0.841 
12.500 0.840 
12.520 0.846 
12.540 0.853 
12.560 0.863 
12.580 0.871 
12.600 0.887 
12.620 0.895 
12.640 0.912 
12.660 0.942 
12.680 0.957 
12.700 0.929 
12.720 0.839 
12.740 0.712 
12.760 0.791 
12.780 0.810 
12.800 0.810 
12.820 0.822 
12.840 0.837 
12.860 0.852 
12.880 0.844 
12.900 0.803 
12.920 0.791 
12.940 0.821 
12.960 0.877 
12.980 0.906 
13.000 0.890 
13.020 0.867 
13.040 0.850 
13.060 0.855 
13.080 0.882 
13.100 0.905 
13.120 0.907 
13.140 0.891 
13.160 0.869 
13.180 0.881 
13.200 0.918 
13.220 0.958 
13.240 0.998 
13.260 1.033 
13.280 1.074 
13.300 1.127 
13.320 1.190 
13.340 1.262 
13.360 1.323 
13.380 1.353 
13.400 1.349 
13.420 1.292 
13.440 1.188 
13.460 1.065 
13.480 0.952 
13.500 0.865 
13.520 0.800 
13.540 0.736 
13.560 0.667 
13.580 0.590 
13.600 0.507 
13.620 0.448 
13.640 0.400 
13.660 0.381 
13.680 0.360 
13.700 0.337 
13.720 0.307 
13.740 0.250 
13.760 0.186 
13.780 0.107 
13.800 0.058 
13.820 0.094 
13.840 0.291 
13.860 0.653 
13.880 1.079 
13.900 1.408 
13.920 1.564 
13.940 1.574 
13.960 1.512 
13.980 1.398 
14.000 1.231 
14.020 1.050 
14.040 0.918 
14.060 0.860 
14.080 0.858 
14.100 0.887 
14.120 0.946 
14.140 1.029 
14.160 1.130 
14.180 1.209 
14.200 1.210 
14.220 1.138 
14.240 1.029 
14.260 0.935 
14.280 0.873 
14.300 0.850 
14.320 0.840 
14.340 0.835 
14.360 0.842 
14.380 0.879 
14.400 0.927 
14.420 0.954 
14.440 0.955 
14.460 0.947 
14.480 0.933 
14.500 0.902 
14.520 0.869 
14.540 0.851 
14.560 0.859 
14.580 0.868 
14.600 0.860 
14.620 0.846 
14.640 0.835 
14.660 0.824 
14.680 0.811 
14.700 0.804 
14.720 0.805 
14.740 0.817 
14.760 0.834 
14.780 0.855 
14.800 0.877 
14.820 0.875 
14.840 0.859 
14.860 0.842 
14.880 0.834 
14.900 0.826 
14.920 0.824 
14.940 0.834 
14.960 0.848 
14.980 0.855 
15.000 0.856 
15.020 0.863 
15.040 0.855 
15.060 0.852 
15.080 0.859 
15.100 0.869 
15.120 0.875 
15.140 0.879 
15.160 0.886 
15.180 0.882 
15.200 0.880 
15.220 0.864 
15.240 0.856 
15.260 0.856 
15.280 0.865 
15.300 0.893 
15.320 0.925 
15.340 0.983 
15.360 1.047 
15.380 1.101 
15.400 1.151 
15.420 1.182 
15.440 1.210 
15.460 1.239 
15.480 1.260 
15.500 1.269 
15.520 1.241 
15.540 1.206 
15.560 1.159 
15.580 1.101 
15.600 1.024 
15.620 0.922 
15.640 0.815 
15.660 0.699 
15.680 0.580 
15.700 0.465 
15.720 0.366 
15.740 0.305 
15.760 0.266 
15.780 0.252 
15.800 0.256 
15.820 0.281 
15.840 0.312 
15.860 0.305 
15.880 0.277 
15.900 0.242 
15.920 0.284 
15.940 0.454 
15.960 0.734 
15.980 1.050 
16.000 1.312 
16.020 1.482 
16.040 1.532 
16.060 1.449 
16.080 1.299 
16.100 1.149 
16.120 1.032 
16.140 0.948 
16.160 0.897 
16.180 0.869 
16.200 0.875 
16.220 0.955 
16.240 1.064 
16.260 1.148 
16.280 1.157 
16.300 1.125 
16.320 1.074 
16.340 1.021 
16.360 0.989 
16.380 0.951 
16.400 0.888 
16.420 0.815 
16.440 0.778 
16.460 0.783 
16.480 0.818 
16.500 0.853 
16.520 0.882 
16.540 0.918 
16.560 0.953 
16.580 0.972 
16.600 0.969 
16.620 0.949 
16.640 0.926 
16.660 0.907 
16.680 0.899 
16.700 0.903 
16.720 0.888 
16.740 0.850 
16.760 0.810 
16.780 0.795 
16.800 0.808 
16.820 0.827 
16.840 0.834 
16.860 0.841 
16.880 0.859 
16.900 0.881 
16.920 0.882 
16.940 0.872 
16.960 0.868 
16.980 0.855 
17.000 0.822 
17.020 0.789 
17.040 0.791 
17.060 0.802 
17.080 0.809 
17.100 0.807 
17.120 0.803 
17.140 0.816 
17.160 0.844 
17.180 0.870 
17.200 0.868 
17.220 0.849 
17.240 0.838 
17.260 0.842 
17.280 0.842 
17.300 0.839 
17.320 0.836 
17.340 0.844 
17.360 0.878 
17.380 0.923 
17.400 0.961 
17.420 1.004 
17.440 1.068 
17.460 1.140 
17.480 1.213 
17.500 1.257 
17.520 1.288 
17.540 1.315 
17.560 1.333 
17.580 1.309 
17.600 1.226 
17.620 1.119 
17.640 1.022 
17.660 0.944 
17.680 0.866 
17.700 0.787 
17.720 0.692 
17.740 0.610 
17.760 0.535 
17.780 0.468 
17.800 0.406 
17.820 0.369 
17.840 0.355 
17.860 0.344 
17.880 0.328 
17.900 0.310 
17.920 0.284 
17.940 0.226 
17.960 0.158 
17.980 0.123 
18.000 0.181 
18.020 0.343 
18.040 0.586 
18.060 0.882 
18.080 1.173 
18.100 1.398 
18.120 1.497 
18.140 1.469 
18.160 1.327 
18.180 1.120 
18.200 0.938 
18.220 0.874 
18.240 0.929 
18.260 0.975 
18.280 0.979 
18.300 0.966 
18.320 0.994 
18.340 1.041 
18.360 1.084 
18.380 1.109 
18.400 1.111 
18.420 1.118 
18.440 1.103 
18.460 1.087 
18.480 1.050 
18.500 0.985 
18.520 0.907 
18.540 0.824 
18.560 0.768 
18.580 0.736 
18.600 0.744 
18.620 0.793 
18.640 0.859 
18.660 0.920 
18.680 0.955 
18.700 0.965 
18.720 0.963 
18.740 0.960 
18.760 0.945 
18.780 0.910 
18.800 0.867 
18.820 0.830 
18.840 0.808 
18.860 0.815 
18.880 0.840 
18.900 0.855 
18.920 0.831 
18.940 0.759 
18.960 0.717 
