# Supplementary material for: Pacing the phasing of leg and arm movements in breaststroke swimming to minimize intra-cyclic velocity fluctuations
Source: PLoS One. 2017 Oct 12;12(10):e0186160. doi: 10.1371/journal.pone.0186160 (PMC5638342; doi:10.1371/journal.pone.0186160)
Supplement: S1 Archive — (ZIP) [file pone.0186160.s003.zip › P15_2_veldata.txt]

% t vx 
0.000 0.504 
0.020 0.397 
0.040 0.439 
0.060 0.686 
0.080 0.812 
0.100 0.847 
0.120 0.839 
0.140 0.814 
0.160 0.795 
0.180 0.778 
0.200 0.772 
0.220 0.764 
0.240 0.755 
0.260 0.746 
0.280 0.734 
0.300 0.752 
0.320 0.745 
0.340 0.733 
0.360 0.742 
0.380 0.761 
0.400 0.770 
0.420 0.744 
0.440 0.743 
0.460 0.755 
0.480 0.758 
0.500 0.756 
0.520 0.759 
0.540 0.770 
0.560 0.785 
0.580 0.791 
0.600 0.798 
0.620 0.811 
0.640 0.837 
0.660 0.882 
0.680 0.925 
0.700 0.966 
0.720 0.995 
0.740 1.018 
0.760 1.054 
0.780 1.073 
0.800 1.072 
0.820 1.060 
0.840 1.049 
0.860 1.031 
0.880 0.976 
0.900 0.883 
0.920 0.797 
0.940 0.738 
0.960 0.660 
0.980 0.585 
1.000 0.521 
1.020 0.476 
1.040 0.448 
1.060 0.412 
1.080 0.407 
1.100 0.399 
1.120 0.387 
1.140 0.373 
1.160 0.342 
1.180 0.299 
1.200 0.240 
1.220 0.181 
1.240 0.134 
1.260 0.086 
1.280 0.049 
1.300 0.070 
1.320 0.207 
1.340 0.488 
1.360 0.824 
1.380 1.117 
1.400 1.287 
1.420 1.371 
1.440 1.391 
1.460 1.306 
1.480 1.121 
1.500 0.916 
1.520 0.782 
1.540 0.724 
1.560 0.711 
1.580 0.746 
1.600 0.815 
1.620 0.912 
1.640 0.998 
1.660 1.051 
1.680 1.037 
1.700 0.954 
1.720 0.859 
1.740 0.796 
1.760 0.798 
1.780 0.812 
1.800 0.813 
1.820 0.787 
1.840 0.757 
1.860 0.747 
1.880 0.764 
1.900 0.792 
1.920 0.820 
1.940 0.834 
1.960 0.832 
1.980 0.818 
2.000 0.808 
2.020 0.828 
2.040 0.851 
2.060 0.852 
2.080 0.830 
2.100 0.806 
2.120 0.799 
2.140 0.789 
2.160 0.767 
2.180 0.740 
2.200 0.717 
2.220 0.721 
2.240 0.729 
2.260 0.739 
2.280 0.747 
2.300 0.761 
2.320 0.781 
2.340 0.778 
2.360 0.764 
2.380 0.753 
2.400 0.753 
2.420 0.759 
2.440 0.764 
2.460 0.768 
2.480 0.769 
2.500 0.754 
2.520 0.733 
2.540 0.720 
2.560 0.723 
2.580 0.743 
2.600 0.759 
2.620 0.780 
2.640 0.804 
2.660 0.855 
2.680 0.929 
2.700 0.999 
2.720 1.037 
2.740 1.043 
2.760 1.047 
2.780 1.046 
2.800 1.046 
2.820 1.027 
2.840 0.993 
2.860 0.947 
2.880 0.899 
2.900 0.839 
2.920 0.762 
2.940 0.674 
2.960 0.600 
2.980 0.549 
3.000 0.494 
3.020 0.448 
3.040 0.407 
3.060 0.378 
3.080 0.350 
3.100 0.330 
3.120 0.295 
3.140 0.269 
3.160 0.248 
3.180 0.242 
3.200 0.237 
3.220 0.212 
3.240 0.219 
3.260 0.250 
3.280 0.326 
3.300 0.449 
3.320 0.623 
3.340 0.844 
3.360 1.061 
3.380 1.215 
3.400 1.296 
3.420 1.318 
3.440 1.278 
3.460 1.166 
3.480 1.027 
3.500 0.925 
3.520 0.878 
3.540 0.841 
3.560 0.807 
3.580 0.801 
3.600 0.844 
3.620 0.920 
3.640 0.976 
3.660 0.986 
3.680 0.964 
3.700 0.925 
3.720 0.879 
3.740 0.836 
3.760 0.803 
3.780 0.779 
3.800 0.750 
3.820 0.729 
3.840 0.729 
3.860 0.743 
3.880 0.765 
3.900 0.785 
3.920 0.808 
3.940 0.821 
3.960 0.821 
3.980 0.815 
4.000 0.811 
4.020 0.811 
4.040 0.800 
4.060 0.788 
4.080 0.770 
4.100 0.756 
4.120 0.744 
4.140 0.735 
4.160 0.736 
4.180 0.746 
4.200 0.757 
4.220 0.763 
4.240 0.772 
4.260 0.788 
4.280 0.812 
4.300 0.816 
4.320 0.816 
4.340 0.804 
4.360 0.793 
4.380 0.794 
4.400 0.783 
4.420 0.774 
4.440 0.760 
4.460 0.756 
4.480 0.753 
4.500 0.746 
4.520 0.742 
4.540 0.749 
4.560 0.781 
4.580 0.845 
4.600 0.923 
4.620 0.990 
4.640 1.057 
4.660 1.109 
4.680 1.134 
4.700 1.131 
4.720 1.125 
4.740 1.121 
4.760 1.106 
4.780 1.076 
4.800 1.043 
4.820 1.003 
4.840 0.942 
4.860 0.887 
4.880 0.827 
4.900 0.771 
4.920 0.708 
4.940 0.622 
4.960 0.529 
4.980 0.435 
5.000 0.368 
5.020 0.318 
5.040 0.276 
5.060 0.249 
5.080 0.232 
5.100 0.214 
5.120 0.197 
5.140 0.176 
5.160 0.158 
5.180 0.136 
5.200 0.108 
5.220 0.130 
5.240 0.254 
5.260 0.499 
5.280 0.779 
5.300 1.022 
5.320 1.175 
5.340 1.282 
5.360 1.332 
5.380 1.288 
5.400 1.161 
5.420 0.985 
5.440 0.866 
5.460 0.788 
5.480 0.747 
5.500 0.731 
5.520 0.770 
5.540 0.835 
5.560 0.906 
5.580 0.949 
5.600 0.962 
5.620 0.956 
5.640 0.919 
5.660 0.888 
5.680 0.847 
5.700 0.810 
5.720 0.763 
5.740 0.718 
5.760 0.698 
5.780 0.707 
5.800 0.729 
5.820 0.749 
5.840 0.765 
5.860 0.777 
5.880 0.777 
5.900 0.771 
5.920 0.779 
5.940 0.805 
5.960 0.832 
5.980 0.844 
6.000 0.825 
6.020 0.776 
6.040 0.724 
6.060 0.702 
6.080 0.713 
6.100 0.729 
6.120 0.738 
6.140 0.737 
6.160 0.746 
6.180 0.766 
6.200 0.802 
6.220 0.841 
6.240 0.878 
6.260 0.896 
6.280 0.874 
6.300 0.829 
6.320 0.784 
6.340 0.767 
6.360 0.755 
6.380 0.740 
6.400 0.739 
6.420 0.756 
6.440 0.781 
6.460 0.813 
6.480 0.852 
6.500 0.879 
6.520 0.880 
6.540 0.891 
6.560 0.947 
6.580 1.024 
6.600 1.085 
6.620 1.098 
6.640 1.099 
6.660 1.074 
6.680 1.011 
6.700 0.948 
6.720 0.899 
6.740 0.897 
6.760 0.879 
6.780 0.826 
6.800 0.743 
6.820 0.660 
6.840 0.619 
6.860 0.599 
6.880 0.546 
6.900 0.466 
6.920 0.397 
6.940 0.312 
6.960 0.296 
6.980 0.297 
7.000 0.290 
7.020 0.259 
7.040 0.232 
7.060 0.192 
7.080 0.120 
7.100 0.078 
7.120 0.175 
7.140 0.452 
7.160 0.823 
7.180 1.147 
7.200 1.339 
7.220 1.406 
7.240 1.428 
7.260 1.410 
7.280 1.332 
7.300 1.178 
7.320 0.974 
7.340 0.822 
7.360 0.761 
7.380 0.793 
7.400 0.863 
7.420 0.929 
7.440 1.001 
7.460 1.042 
7.480 1.027 
7.500 0.994 
7.520 0.962 
7.540 0.918 
7.560 0.841 
7.580 0.772 
7.600 0.749 
7.620 0.755 
7.640 0.794 
7.660 0.844 
7.680 0.874 
7.700 0.886 
7.720 0.906 
7.740 0.926 
7.760 0.903 
7.780 0.841 
7.800 0.784 
7.820 0.757 
7.840 0.758 
7.860 0.788 
7.880 0.820 
7.900 0.831 
7.920 0.831 
7.940 0.826 
7.960 0.820 
7.980 0.809 
8.000 0.791 
8.020 0.784 
8.040 0.786 
8.060 0.791 
8.080 0.795 
8.100 0.795 
8.120 0.802 
8.140 0.811 
8.160 0.812 
8.180 0.808 
8.200 0.807 
8.220 0.814 
8.240 0.824 
8.260 0.836 
8.280 0.840 
8.300 0.823 
8.320 0.794 
8.340 0.783 
8.360 0.816 
8.380 0.883 
8.400 0.943 
8.420 0.997 
8.440 1.027 
8.460 1.054 
8.480 1.057 
8.500 1.053 
8.520 1.050 
8.540 1.054 
8.560 1.048 
8.580 1.024 
8.600 0.998 
8.620 0.939 
8.640 0.865 
8.660 0.775 
8.680 0.697 
8.700 0.624 
8.720 0.545 
8.740 0.474 
8.760 0.424 
8.780 0.399 
8.800 0.395 
8.820 0.393 
8.840 0.393 
8.860 0.393 
8.880 0.386 
8.900 0.366 
8.920 0.343 
8.940 0.295 
8.960 0.222 
8.980 0.167 
9.000 0.150 
9.020 0.150 
9.040 0.170 
9.060 0.318 
9.080 0.614 
9.100 0.930 
9.120 1.146 
9.140 1.269 
9.160 1.356 
9.180 1.403 
9.200 1.359 
9.220 1.229 
9.240 1.068 
9.260 0.938 
9.280 0.860 
9.300 0.806 
9.320 0.780 
9.340 0.801 
9.360 0.869 
9.380 0.951 
9.400 1.004 
9.420 1.017 
9.440 0.994 
9.460 0.951 
9.480 0.904 
9.500 0.865 
9.520 0.841 
9.540 0.821 
9.560 0.804 
9.580 0.804 
9.600 0.820 
9.620 0.845 
9.640 0.854 
9.660 0.845 
9.680 0.828 
9.700 0.813 
9.720 0.805 
9.740 0.802 
9.760 0.813 
9.780 0.840 
9.800 0.858 
9.820 0.857 
9.840 0.842 
9.860 0.828 
9.880 0.818 
9.900 0.803 
9.920 0.786 
9.940 0.768 
9.960 0.760 
9.980 0.775 
10.000 0.796 
10.020 0.814 
10.040 0.824 
10.060 0.836 
10.080 0.845 
10.100 0.834 
10.120 0.810 
10.140 0.778 
10.160 0.758 
10.180 0.756 
10.200 0.763 
10.220 0.767 
10.240 0.775 
10.260 0.791 
10.280 0.827 
10.300 0.888 
10.320 0.970 
10.340 1.049 
10.360 1.109 
10.380 1.151 
10.400 1.177 
10.420 1.195 
10.440 1.209 
10.460 1.214 
10.480 1.197 
10.500 1.129 
10.520 1.024 
10.540 0.914 
10.560 0.818 
10.580 0.742 
10.600 0.672 
10.620 0.618 
10.640 0.568 
10.660 0.502 
10.680 0.444 
10.700 0.402 
10.720 0.384 
10.740 0.377 
10.760 0.381 
10.780 0.383 
10.800 0.372 
10.820 0.330 
10.840 0.271 
10.860 0.219 
10.880 0.173 
10.900 0.136 
10.920 0.109 
10.940 0.162 
10.960 0.367 
10.980 0.654 
11.000 0.908 
11.020 1.077 
11.040 1.194 
11.060 1.295 
11.080 1.321 
11.100 1.272 
11.120 1.147 
11.140 0.989 
11.160 0.856 
11.180 0.794 
11.200 0.784 
11.220 0.794 
11.240 0.843 
11.260 0.924 
11.280 1.028 
11.300 1.080 
11.320 1.084 
11.340 1.030 
11.360 0.938 
11.380 0.855 
11.400 0.791 
11.420 0.759 
11.440 0.727 
11.460 0.698 
11.480 0.677 
11.500 0.673 
11.520 0.700 
11.540 0.753 
11.560 0.803 
11.580 0.825 
11.600 0.828 
11.620 0.840 
11.640 0.866 
11.660 0.867 
11.680 0.845 
11.700 0.823 
11.720 0.801 
11.740 0.774 
11.760 0.742 
11.780 0.721 
11.800 0.710 
11.820 0.702 
11.840 0.700 
11.860 0.706 
11.880 0.730 
11.900 0.766 
11.920 0.793 
11.940 0.804 
11.960 0.798 
11.980 0.784 
12.000 0.764 
12.020 0.742 
12.040 0.734 
12.060 0.732 
12.080 0.738 
12.100 0.749 
12.120 0.756 
12.140 0.763 
12.160 0.768 
12.180 0.772 
12.200 0.779 
12.220 0.779 
12.240 0.779 
12.260 0.798 
12.280 0.852 
12.300 0.923 
12.320 0.975 
12.340 1.019 
12.360 1.052 
12.380 1.063 
12.400 1.042 
12.420 1.011 
12.440 1.005 
12.460 1.005 
12.480 1.018 
12.500 1.026 
12.520 1.019 
12.540 1.000 
12.560 0.980 
12.580 0.961 
12.600 0.923 
12.620 0.867 
12.640 0.796 
12.660 0.704 
12.680 0.588 
12.700 0.475 
12.720 0.359 
12.740 0.239 
12.760 0.128 
12.780 0.032 
12.800 -0.027 
12.820 -0.048 
12.840 -0.005 
12.860 0.066 
12.880 0.127 
12.900 0.202 
12.920 0.303 
12.940 0.443 
12.960 0.638 
12.980 0.846 
13.000 0.992 
13.020 1.065 
13.040 1.099 
13.060 1.151 
13.080 1.225 
13.100 1.284 
13.120 1.294 
13.140 1.197 
13.160 1.063 
13.180 0.967 
13.200 0.911 
13.220 0.864 
13.240 0.808 
13.260 0.783 
13.280 0.812 
13.300 0.917 
13.320 1.038 
13.340 1.107 
13.360 1.124 
13.380 1.099 
13.400 1.072 
13.420 1.030 
13.440 0.976 
13.460 0.918 
13.480 0.841 
13.500 0.766 
13.520 0.716 
13.540 0.804 
13.560 0.804 
13.580 0.795 
13.600 0.790 
13.620 0.788 
13.640 0.789 
13.660 0.790 
13.680 0.793 
13.700 0.803 
13.720 0.821 
13.740 0.833 
13.760 0.827 
13.780 0.805 
13.800 0.784 
13.820 0.774 
13.840 0.773 
13.860 0.779 
13.880 0.786 
13.900 0.786 
13.920 0.782 
13.940 0.781 
13.960 0.781 
13.980 0.779 
14.000 0.781 
14.020 0.791 
14.040 0.807 
14.060 0.810 
14.080 0.800 
14.100 0.786 
14.120 0.777 
14.140 0.773 
14.160 0.768 
14.180 0.762 
14.200 0.746 
14.220 0.736 
14.240 0.752 
14.260 0.782 
14.280 0.834 
14.300 0.892 
14.320 0.978 
14.340 1.061 
14.360 1.117 
14.380 1.136 
14.400 1.121 
14.420 1.098 
14.440 1.078 
14.460 1.053 
14.480 1.009 
14.500 0.953 
14.520 0.895 
14.540 0.853 
14.560 0.809 
14.580 0.766 
14.600 0.712 
14.620 0.644 
14.640 0.589 
14.660 0.532 
14.680 0.477 
14.700 0.420 
14.720 0.376 
14.740 0.359 
14.760 0.337 
14.780 0.314 
14.800 0.297 
14.820 0.283 
14.840 0.256 
14.860 0.211 
14.880 0.166 
14.900 0.123 
14.920 0.095 
14.940 0.155 
14.960 0.373 
14.980 0.692 
15.000 0.975 
15.020 1.175 
15.040 1.321 
15.060 1.442 
15.080 1.472 
15.100 1.342 
15.120 1.107 
15.140 0.879 
15.160 0.759 
15.180 0.742 
15.200 0.769 
15.220 0.809 
15.240 0.874 
15.260 0.974 
15.280 1.077 
15.300 1.115 
15.320 1.073 
15.340 0.981 
15.360 0.876 
15.380 0.798 
15.400 0.761 
15.420 0.766 
15.440 0.792 
15.460 0.819 
15.480 0.845 
15.500 0.864 
15.520 0.873 
15.540 0.872 
15.560 0.875 
15.580 0.881 
15.600 0.875 
15.620 0.854 
15.640 0.845 
15.660 0.836 
15.680 0.813 
15.700 0.802 
15.720 0.830 
15.740 0.864 
15.760 0.864 
15.780 0.846 
15.800 0.833 
15.820 0.814 
15.840 0.788 
15.860 0.779 
15.880 0.799 
15.900 0.826 
15.920 0.839 
15.940 0.850 
15.960 0.859 
15.980 0.856 
16.000 0.844 
16.020 0.816 
16.040 0.787 
16.060 0.772 
16.080 0.783 
16.100 0.793 
16.120 0.789 
16.140 0.789 
16.160 0.787 
16.180 0.778 
16.200 0.757 
16.220 0.762 
16.240 0.787 
16.260 0.815 
16.280 0.855 
16.300 0.912 
16.320 0.988 
16.340 1.054 
16.360 1.092 
16.380 1.114 
16.400 1.128 
16.420 1.133 
16.440 1.114 
16.460 1.071 
16.480 1.023 
16.500 0.964 
16.520 0.900 
16.540 0.839 
16.560 0.776 
16.580 0.722 
16.600 0.662 
16.620 0.606 
16.640 0.545 
16.660 0.477 
16.680 0.426 
16.700 0.390 
16.720 0.368 
16.740 0.351 
16.760 0.339 
16.780 0.327 
16.800 0.308 
16.820 0.278 
16.840 0.246 
16.860 0.224 
16.880 0.210 
16.900 0.188 
16.920 0.162 
16.940 0.165 
16.960 0.205 
16.980 0.308 
17.000 0.513 
17.020 0.787 
17.040 1.038 
17.060 1.197 
17.080 1.287 
17.100 1.341 
17.120 1.339 
17.140 1.253 
17.160 1.114 
17.180 0.979 
17.200 0.883 
17.220 0.819 
17.240 0.776 
17.260 0.770 
17.280 0.800 
17.300 0.868 
17.320 0.946 
17.340 1.003 
17.360 0.999 
17.380 0.940 
17.400 0.877 
17.420 0.843 
17.440 0.833 
17.460 0.814 
17.480 0.794 
17.500 0.790 
17.520 0.798 
17.540 0.800 
17.560 0.792 
17.580 0.803 
17.600 0.837 
17.620 0.859 
17.640 0.851 
17.660 0.820 
17.680 0.801 
17.700 0.798 
17.720 0.794 
17.740 0.785 
17.760 0.779 
17.780 0.777 
17.800 0.769 
17.820 0.763 
17.840 0.771 
17.860 0.793 
17.880 0.801 
17.900 0.788 
17.920 0.771 
17.940 0.773 
17.960 0.804 
17.980 0.837 
18.000 0.842 
18.020 0.822 
18.040 0.793 
18.060 0.772 
18.080 0.758 
18.100 0.754 
18.120 0.753 
18.140 0.746 
18.160 0.733 
18.180 0.722 
18.200 0.727 
18.220 0.756 
18.240 0.804 
18.260 0.857 
18.280 0.905 
18.300 0.956 
18.320 1.005 
18.340 1.040 
18.360 1.063 
18.380 1.072 
18.400 1.075 
18.420 1.082 
18.440 1.080 
18.460 1.070 
18.480 1.038 
18.500 0.985 
18.520 0.908 
18.540 0.821 
18.560 0.746 
18.580 0.675 
18.600 0.611 
18.620 0.555 
18.640 0.497 
18.660 0.444 
18.680 0.400 
18.700 0.384 
18.720 0.382 
18.740 0.361 
18.760 0.335 
18.780 0.306 
18.800 0.286 
18.820 0.280 
18.840 0.278 
18.860 0.282 
18.880 0.286 
18.900 0.264 
18.920 0.233 
18.940 0.212 
18.960 0.233 
18.980 0.346 
19.000 0.550 
19.020 0.800 
19.040 1.011 
19.060 1.175 
19.080 1.308 
19.100 1.378 
19.120 1.349 
19.140 1.237 
19.160 1.098 
19.180 0.964 
19.200 0.859 
19.220 0.797 
19.240 0.782 
19.260 0.802 
19.280 0.844 
19.300 0.908 
19.320 0.962 
19.340 0.978 
19.360 0.959 
19.380 0.943 
19.400 0.944 
19.420 0.922 
19.440 0.878 
19.460 0.828 
19.480 0.794 
19.500 0.774 
19.520 0.760 
19.540 0.764 
19.560 0.787 
19.580 0.816 
19.600 0.839 
19.620 0.870 
19.640 0.900 
19.660 0.919 
19.680 0.909 
19.700 0.887 
19.720 0.875 
19.740 0.863 
19.760 0.859 
19.780 0.851 
19.800 0.835 
19.820 0.816 
19.840 0.812 
19.860 0.821 
19.880 0.822 
19.900 0.809 
19.920 0.796 
19.940 0.804 
19.960 0.819 
19.980 0.833 
20.000 0.851 
20.020 0.865 
20.040 0.862 
20.060 0.838 
20.080 0.804 
20.100 0.786 
20.120 0.783 
20.140 0.785 
20.160 0.777 
20.180 0.747 
20.200 0.707 
