# Supplementary material for: Pacing the phasing of leg and arm movements in breaststroke swimming to minimize intra-cyclic velocity fluctuations
Source: PLoS One. 2017 Oct 12;12(10):e0186160. doi: 10.1371/journal.pone.0186160 (PMC5638342; doi:10.1371/journal.pone.0186160)
Supplement: S1 Archive — (ZIP) [file pone.0186160.s003.zip › P15_90_veldata.txt]

% t vx 
0.000 -0.294 
0.020 -0.166 
0.040 0.019 
0.060 0.109 
0.080 0.168 
0.100 0.218 
0.120 0.290 
0.140 0.338 
0.160 0.354 
0.180 0.347 
0.200 0.349 
0.220 0.369 
0.240 0.390 
0.260 0.402 
0.280 0.426 
0.300 0.474 
0.320 0.515 
0.340 0.557 
0.360 0.592 
0.380 0.640 
0.400 0.670 
0.420 0.666 
0.440 0.639 
0.460 0.618 
0.480 0.614 
0.500 0.626 
0.520 0.606 
0.540 0.565 
0.560 0.546 
0.580 0.575 
0.600 0.654 
0.620 0.781 
0.640 0.978 
0.660 1.181 
0.680 1.291 
0.700 1.249 
0.720 1.104 
0.740 0.937 
0.760 0.788 
0.780 0.673 
0.800 0.606 
0.820 0.599 
0.840 0.658 
0.860 0.741 
0.880 0.811 
0.900 0.850 
0.920 0.860 
0.940 0.861 
0.960 0.849 
0.980 0.812 
1.000 0.764 
1.020 0.728 
1.040 0.709 
1.060 0.699 
1.080 0.697 
1.100 0.713 
1.120 0.744 
1.140 0.761 
1.160 0.758 
1.180 0.739 
1.200 0.723 
1.220 0.725 
1.240 0.733 
1.260 0.744 
1.280 0.749 
1.300 0.759 
1.320 0.777 
1.340 0.787 
1.360 0.778 
1.380 0.761 
1.400 0.748 
1.420 0.749 
1.440 0.757 
1.460 0.771 
1.480 0.780 
1.500 0.797 
1.520 0.812 
1.540 0.822 
1.560 0.839 
1.580 0.880 
1.600 0.933 
1.620 0.965 
1.640 1.004 
1.660 1.071 
1.680 1.122 
1.700 1.148 
1.720 1.151 
1.740 1.148 
1.760 1.119 
1.780 1.047 
1.800 0.977 
1.820 0.925 
1.840 0.882 
1.860 0.836 
1.880 0.774 
1.900 0.726 
1.920 0.685 
1.940 0.638 
1.960 0.590 
1.980 0.547 
2.000 0.525 
2.020 0.495 
2.040 0.457 
2.060 0.425 
2.080 0.409 
2.100 0.395 
2.120 0.376 
2.140 0.365 
2.160 0.363 
2.180 0.361 
2.200 0.352 
2.220 0.354 
2.240 0.361 
2.260 0.375 
2.280 0.373 
2.300 0.381 
2.320 0.405 
2.340 0.424 
2.360 0.449 
2.380 0.474 
2.400 0.508 
2.420 0.519 
2.440 0.523 
2.460 0.533 
2.480 0.535 
2.500 0.511 
2.520 0.476 
2.540 0.444 
2.560 0.417 
2.580 0.405 
2.600 0.422 
2.620 0.518 
2.640 0.690 
2.660 0.910 
2.680 1.113 
2.700 1.236 
2.720 1.275 
2.740 1.230 
2.760 1.123 
2.780 0.983 
2.800 0.821 
2.820 0.685 
2.840 0.612 
2.860 0.610 
2.880 0.655 
2.900 0.732 
2.920 0.805 
2.940 0.847 
2.960 0.861 
2.980 0.866 
3.000 0.872 
3.020 0.849 
3.040 0.826 
3.060 0.818 
3.080 0.799 
3.100 0.762 
3.120 0.726 
3.140 0.714 
3.160 0.733 
3.180 0.750 
3.200 0.747 
3.220 0.737 
3.240 0.729 
3.260 0.732 
3.280 0.737 
3.300 0.746 
3.320 0.768 
3.340 0.795 
3.360 0.794 
3.380 0.766 
3.400 0.746 
3.420 0.746 
3.440 0.760 
3.460 0.766 
3.480 0.766 
3.500 0.772 
3.520 0.765 
3.540 0.761 
3.560 0.761 
3.580 0.772 
3.600 0.784 
3.620 0.800 
3.640 0.840 
3.660 0.895 
3.680 0.951 
3.700 1.000 
3.720 1.047 
3.740 1.092 
3.760 1.134 
3.780 1.168 
3.800 1.176 
3.820 1.161 
3.840 1.132 
3.860 1.078 
3.880 1.008 
3.900 0.936 
3.920 0.880 
3.940 0.825 
3.960 0.776 
3.980 0.733 
4.000 0.675 
4.020 0.604 
4.040 0.546 
4.060 0.517 
4.080 0.487 
4.100 0.456 
4.120 0.420 
4.140 0.390 
4.160 0.364 
4.180 0.341 
4.200 0.334 
4.220 0.340 
4.240 0.348 
4.260 0.361 
4.280 0.375 
4.300 0.399 
4.320 0.418 
4.340 0.423 
4.360 0.434 
4.380 0.457 
4.400 0.499 
4.420 0.530 
4.440 0.548 
4.460 0.552 
4.480 0.554 
4.500 0.568 
4.520 0.582 
4.540 0.588 
4.560 0.574 
4.580 0.538 
4.600 0.495 
4.620 0.452 
4.640 0.416 
4.660 0.397 
4.680 0.387 
4.700 0.379 
4.720 0.389 
4.740 0.469 
4.760 0.629 
4.780 0.803 
4.800 0.954 
4.820 1.075 
4.840 1.174 
4.860 1.218 
4.880 1.168 
4.900 1.057 
4.920 0.917 
4.940 0.784 
4.960 0.675 
4.980 0.604 
5.000 0.606 
5.020 0.654 
5.040 0.714 
5.060 0.773 
5.080 0.823 
5.100 0.869 
5.120 0.900 
5.140 0.901 
5.160 0.869 
5.180 0.829 
5.200 0.812 
5.220 0.811 
5.240 0.791 
5.260 0.758 
5.280 0.737 
5.300 0.722 
5.320 0.709 
5.340 0.695 
5.360 0.697 
5.380 0.712 
5.400 0.735 
5.420 0.757 
5.440 0.766 
5.460 0.760 
5.480 0.759 
5.500 0.772 
5.520 0.788 
5.540 0.801 
5.560 0.799 
5.580 0.794 
5.600 0.786 
5.620 0.784 
5.640 0.789 
5.660 0.795 
5.680 0.799 
5.700 0.804 
5.720 0.835 
5.740 0.897 
5.760 0.996 
5.780 1.089 
5.800 1.141 
5.820 1.165 
5.840 1.176 
5.860 1.170 
5.880 1.129 
5.900 1.069 
5.920 1.022 
5.940 0.980 
5.960 0.928 
5.980 0.866 
6.000 0.807 
6.020 0.766 
6.040 0.732 
6.060 0.689 
6.080 0.623 
6.100 0.566 
6.120 0.520 
6.140 0.464 
6.160 0.408 
6.180 0.367 
6.200 0.359 
6.220 0.356 
6.240 0.347 
6.260 0.332 
6.280 0.321 
6.300 0.316 
6.320 0.336 
6.340 0.364 
6.360 0.404 
6.380 0.446 
6.400 0.474 
6.420 0.501 
6.440 0.514 
6.460 0.531 
6.480 0.534 
6.500 0.538 
6.520 0.561 
6.540 0.588 
6.560 0.595 
6.580 0.578 
6.600 0.555 
6.620 0.539 
6.640 0.510 
6.660 0.467 
6.680 0.433 
6.700 0.410 
6.720 0.393 
6.740 0.375 
6.760 0.359 
6.780 0.381 
6.800 0.489 
6.820 0.692 
6.840 0.931 
6.860 1.123 
6.880 1.240 
6.900 1.275 
6.920 1.222 
6.940 1.117 
6.960 0.974 
6.980 0.840 
7.000 0.722 
7.020 0.618 
7.040 0.560 
7.060 0.549 
7.080 0.609 
7.100 0.702 
7.120 0.783 
7.140 0.844 
7.160 0.867 
7.180 0.895 
7.200 0.924 
7.220 0.933 
7.240 0.911 
7.260 0.847 
7.280 0.778 
7.300 0.717 
7.320 0.683 
7.340 0.666 
7.360 0.640 
7.380 0.615 
7.400 0.631 
7.420 0.685 
7.440 0.749 
7.460 0.806 
7.480 0.871 
7.500 0.904 
7.520 0.888 
7.540 0.851 
7.560 0.832 
7.580 0.841 
7.600 0.835 
7.620 0.841 
7.640 0.887 
7.660 0.930 
7.680 0.969 
7.700 1.000 
7.720 1.055 
7.740 1.134 
7.760 1.195 
7.780 1.208 
7.800 1.188 
7.820 1.182 
7.840 1.193 
7.860 1.205 
7.880 1.182 
7.900 1.117 
7.920 1.049 
7.940 0.985 
7.960 0.923 
7.980 0.851 
8.000 0.798 
8.020 0.778 
8.040 0.746 
8.060 0.707 
8.080 0.662 
8.100 0.626 
8.120 0.591 
8.140 0.554 
8.160 0.526 
8.180 0.503 
8.200 0.471 
8.220 0.442 
8.240 0.427 
8.260 0.401 
8.280 0.371 
8.300 0.351 
8.320 0.346 
8.340 0.355 
8.360 0.353 
8.380 0.368 
8.400 0.402 
8.420 0.447 
8.440 0.478 
8.460 0.488 
8.480 0.506 
8.500 0.536 
8.520 0.563 
8.540 0.555 
8.560 0.542 
8.580 0.521 
8.600 0.503 
8.620 0.502 
8.640 0.529 
8.660 0.561 
8.680 0.572 
8.700 0.569 
8.720 0.579 
8.740 0.567 
8.760 0.520 
8.780 0.497 
8.800 0.542 
8.820 0.668 
8.840 0.841 
8.860 1.043 
8.880 1.240 
8.900 1.355 
8.920 1.337 
8.940 1.207 
8.960 1.017 
8.980 0.869 
9.000 0.793 
9.020 0.762 
9.040 0.754 
9.060 0.777 
9.080 0.839 
9.100 0.890 
9.120 0.913 
9.140 0.932 
9.160 0.938 
9.180 0.914 
9.200 0.871 
9.220 0.852 
9.240 0.857 
9.260 0.843 
9.280 0.808 
9.300 0.783 
9.320 0.782 
9.340 0.789 
9.360 0.799 
9.380 0.804 
9.400 0.813 
9.420 0.809 
9.440 0.806 
9.460 0.816 
9.480 0.828 
9.500 0.845 
9.520 0.846 
9.540 0.845 
9.560 0.844 
9.580 0.855 
9.600 0.859 
9.620 0.842 
9.640 0.818 
9.660 0.810 
9.680 0.829 
9.700 0.857 
9.720 0.884 
9.740 0.920 
9.760 0.958 
9.780 1.003 
9.800 1.032 
9.820 1.065 
9.840 1.127 
9.860 1.198 
9.880 1.242 
9.900 1.226 
9.920 1.197 
9.940 1.148 
9.960 1.088 
9.980 1.013 
10.000 0.949 
10.020 0.903 
10.040 0.852 
10.060 0.803 
10.080 0.744 
10.100 0.693 
10.120 0.648 
10.140 0.603 
10.160 0.556 
10.180 0.522 
10.200 0.505 
10.220 0.479 
10.240 0.440 
10.260 0.398 
10.280 0.362 
10.300 0.315 
10.320 0.269 
10.340 0.238 
10.360 0.225 
10.380 0.228 
10.400 0.249 
10.420 0.310 
10.440 0.374 
10.460 0.436 
10.480 0.510 
10.500 0.587 
10.520 0.652 
10.540 0.693 
10.560 0.720 
10.580 0.721 
10.600 0.685 
10.620 0.634 
10.640 0.595 
10.660 0.567 
10.680 0.530 
10.700 0.495 
10.720 0.477 
10.740 0.494 
10.760 0.527 
10.780 0.547 
10.800 0.543 
10.820 0.521 
10.840 0.506 
10.860 0.485 
10.880 0.468 
10.900 0.448 
10.920 0.431 
10.940 0.422 
10.960 0.416 
10.980 0.437 
11.000 0.488 
11.020 0.594 
11.040 0.753 
11.060 0.935 
11.080 1.099 
11.100 1.218 
11.120 1.269 
11.140 1.226 
11.160 1.097 
11.180 0.938 
11.200 0.807 
11.220 0.728 
11.240 0.692 
11.260 0.683 
11.280 0.696 
11.300 0.727 
11.320 0.770 
11.340 0.822 
11.360 0.872 
11.380 0.914 
11.400 0.931 
11.420 0.924 
11.440 0.902 
11.460 0.873 
11.480 0.834 
11.500 0.789 
11.520 0.747 
11.540 0.713 
11.560 0.696 
11.580 0.694 
11.600 0.707 
11.620 0.723 
11.640 0.741 
11.660 0.760 
11.680 0.788 
11.700 0.829 
11.720 0.867 
11.740 0.890 
11.760 0.892 
11.780 0.887 
11.800 0.868 
11.820 0.839 
11.840 0.817 
11.860 0.809 
11.880 0.811 
11.900 0.820 
11.920 0.868 
11.940 0.955 
11.960 1.059 
11.980 1.142 
12.000 1.186 
12.020 1.198 
12.040 1.200 
12.060 1.207 
12.080 1.171 
12.100 1.110 
12.120 1.032 
12.140 0.940 
12.160 0.837 
12.180 0.750 
12.200 0.713 
12.220 0.692 
12.240 0.670 
12.260 0.648 
12.280 0.617 
12.300 0.570 
12.320 0.515 
12.340 0.478 
12.360 0.447 
12.380 0.396 
12.400 0.358 
12.420 0.333 
12.440 0.337 
12.460 0.356 
12.480 0.403 
12.500 0.481 
12.520 0.534 
12.540 0.549 
12.560 0.517 
12.580 0.479 
12.600 0.452 
12.620 0.449 
12.640 0.438 
12.660 0.425 
12.680 0.433 
12.700 0.456 
12.720 0.462 
12.740 0.440 
12.760 0.436 
12.780 0.448 
12.800 0.462 
12.820 0.454 
12.840 0.448 
12.860 0.479 
12.880 0.557 
12.900 0.694 
12.920 0.846 
12.940 1.001 
12.960 1.141 
12.980 1.252 
13.000 1.286 
13.020 1.204 
13.040 1.075 
13.060 0.941 
13.080 0.839 
13.100 0.762 
13.120 0.717 
13.140 0.707 
13.160 0.714 
13.180 0.749 
13.200 0.810 
13.220 0.881 
13.240 0.945 
13.260 0.974 
13.280 0.953 
13.300 0.911 
13.320 0.876 
13.340 0.872 
13.360 0.859 
13.380 0.824 
13.400 0.785 
13.420 0.752 
13.440 0.742 
13.460 0.748 
13.480 0.763 
13.500 0.775 
13.520 0.772 
13.540 0.778 
13.560 0.796 
13.580 0.800 
13.600 0.794 
13.620 0.791 
13.640 0.806 
13.660 0.819 
13.680 0.812 
13.700 0.793 
13.720 0.769 
13.740 0.757 
13.760 0.750 
13.780 0.744 
13.800 0.741 
13.820 0.748 
13.840 0.769 
13.860 0.799 
13.880 0.829 
13.900 0.850 
13.920 0.866 
13.940 0.873 
13.960 0.873 
13.980 0.856 
14.000 0.845 
14.020 0.841 
14.040 0.847 
14.060 0.855 
14.080 0.890 
14.100 0.952 
14.120 1.016 
14.140 1.078 
14.160 1.124 
14.180 1.172 
14.200 1.180 
14.220 1.184 
14.240 1.183 
14.260 1.173 
14.280 1.124 
14.300 1.042 
14.320 0.975 
14.340 0.923 
14.360 0.875 
14.380 0.801 
14.400 0.713 
14.420 0.647 
14.440 0.618 
14.460 0.562 
14.480 0.508 
14.500 0.458 
14.520 0.444 
14.540 0.441 
14.560 0.418 
14.580 0.414 
14.600 0.409 
14.620 0.400 
14.640 0.394 
14.660 0.402 
14.680 0.426 
14.700 0.448 
14.720 0.442 
14.740 0.448 
14.760 0.347 
14.780 0.359 
14.800 0.395 
14.820 0.433 
14.840 0.450 
14.860 0.467 
14.880 0.468 
14.900 0.483 
14.920 0.495 
14.940 0.499 
14.960 0.516 
14.980 0.538 
15.000 0.566 
15.020 0.581 
15.040 0.590 
15.060 0.605 
15.080 0.590 
15.100 0.547 
15.120 0.488 
15.140 0.447 
15.160 0.439 
15.180 0.463 
15.200 0.530 
15.220 0.671 
15.240 0.902 
15.260 1.150 
15.280 1.322 
15.300 1.339 
15.320 1.251 
15.340 1.115 
15.360 0.962 
15.380 0.811 
15.400 0.681 
15.420 0.640 
15.440 0.673 
15.460 0.729 
15.480 0.776 
15.500 0.798 
15.520 0.812 
15.540 0.821 
15.560 0.834 
15.580 0.848 
15.600 0.839 
15.620 0.810 
15.640 0.771 
15.660 0.746 
15.680 0.733 
15.700 0.736 
15.720 0.742 
15.740 0.740 
15.760 0.729 
15.780 0.711 
15.800 0.700 
15.820 0.711 
15.840 0.743 
15.860 0.773 
15.880 0.793 
15.900 0.809 
15.920 0.821 
15.940 0.828 
15.960 0.818 
15.980 0.803 
16.000 0.780 
16.020 0.769 
16.040 0.793 
16.060 0.843 
16.080 0.909 
16.100 0.991 
16.120 1.090 
16.140 1.167 
16.160 1.197 
16.180 1.190 
16.200 1.174 
16.220 1.143 
16.240 1.090 
16.260 1.024 
16.280 0.952 
16.300 0.882 
16.320 0.838 
16.340 0.816 
16.360 0.802 
16.380 0.791 
16.400 0.767 
16.420 0.710 
16.440 0.618 
16.460 0.530 
16.480 0.482 
16.500 0.461 
16.520 0.446 
16.540 0.437 
16.560 0.427 
16.580 0.427 
16.600 0.432 
16.620 0.448 
16.640 0.457 
16.660 0.452 
16.680 0.446 
16.700 0.437 
16.720 0.431 
16.740 0.406 
16.760 0.389 
16.780 0.383 
16.800 0.386 
16.820 0.407 
16.840 0.417 
16.860 0.436 
16.880 0.458 
16.900 0.475 
16.920 0.483 
16.940 0.496 
16.960 0.534 
16.980 0.561 
17.000 0.552 
17.020 0.530 
17.040 0.522 
17.060 0.520 
17.080 0.507 
17.100 0.483 
17.120 0.468 
17.140 0.468 
17.160 0.468 
17.180 0.467 
17.200 0.466 
17.220 0.450 
17.240 0.422 
17.260 0.379 
17.280 0.370 
17.300 0.434 
17.320 0.566 
17.340 0.756 
17.360 0.961 
17.380 1.152 
17.400 1.275 
17.420 1.272 
17.440 1.176 
17.460 1.022 
17.480 0.862 
17.500 0.736 
17.520 0.659 
17.540 0.643 
17.560 0.665 
17.580 0.720 
17.600 0.798 
17.620 0.868 
17.640 0.909 
17.660 0.916 
17.680 0.889 
17.700 0.847 
17.720 0.810 
17.740 0.793 
17.760 0.777 
17.780 0.749 
17.800 0.728 
17.820 0.715 
17.840 0.711 
17.860 0.703 
17.880 0.706 
17.900 0.738 
17.920 0.774 
17.940 0.801 
17.960 0.812 
17.980 0.829 
18.000 0.837 
18.020 0.823 
18.040 0.801 
18.060 0.798 
18.080 0.805 
18.100 0.798 
18.120 0.789 
18.140 0.811 
18.160 0.867 
18.180 0.949 
18.200 1.051 
18.220 1.139 
18.240 1.190 
18.260 1.191 
18.280 1.184 
18.300 1.175 
18.320 1.139 
18.340 1.064 
18.360 0.990 
18.380 0.942 
18.400 0.919 
18.420 0.894 
18.440 0.843 
18.460 0.785 
18.480 0.728 
18.500 0.693 
18.520 0.669 
18.540 0.634 
18.560 0.582 
18.580 0.519 
18.600 0.467 
18.620 0.444 
18.640 0.437 
18.660 0.434 
18.680 0.437 
18.700 0.438 
18.720 0.436 
18.740 0.439 
18.760 0.454 
18.780 0.468 
18.800 0.467 
18.820 0.450 
18.840 0.437 
18.860 0.429 
18.880 0.427 
18.900 0.438 
18.920 0.459 
18.940 0.485 
18.960 0.497 
18.980 0.506 
19.000 0.523 
19.020 0.548 
19.040 0.573 
19.060 0.591 
19.080 0.597 
19.100 0.591 
19.120 0.584 
19.140 0.577 
19.160 0.561 
19.180 0.526 
19.200 0.489 
19.220 0.461 
19.240 0.446 
19.260 0.413 
19.280 0.390 
19.300 0.388 
19.320 0.402 
19.340 0.426 
19.360 0.430 
19.380 0.432 
19.400 0.428 
19.420 0.449 
19.440 0.535 
19.460 0.678 
19.480 0.858 
19.500 1.021 
19.520 1.142 
19.540 1.199 
19.560 1.188 
19.580 1.108 
19.600 0.992 
19.620 0.877 
19.640 0.771 
19.660 0.691 
19.680 0.642 
19.700 0.632 
19.720 0.645 
19.740 0.676 
19.760 0.736 
19.780 0.815 
19.800 0.872 
19.820 0.899 
19.840 0.900 
19.860 0.895 
19.880 0.869 
19.900 0.823 
19.920 0.772 
19.940 0.730 
19.960 0.703 
19.980 0.680 
20.000 0.670 
20.020 0.678 
20.040 0.713 
20.060 0.769 
20.080 0.818 
20.100 0.861 
20.120 0.887 
20.140 0.896 
20.160 0.886 
20.180 0.856 
20.200 0.829 
20.220 0.805 
20.240 0.790 
20.260 0.794 
20.280 0.819 
20.300 0.855 
20.320 0.892 
20.340 0.947 
20.360 1.010 
20.380 1.071 
20.400 1.115 
20.420 1.131 
20.440 1.137 
20.460 1.118 
20.480 1.095 
20.500 1.054 
20.520 0.987 
20.540 0.916 
20.560 0.822 
20.580 0.753 
20.600 0.712 
20.620 0.694 
20.640 0.677 
20.660 0.643 
20.680 0.638 
20.700 0.649 
20.720 0.660 
20.740 0.670 
20.760 0.674 
20.780 0.670 
20.800 0.663 
20.820 0.640 
20.840 0.605 
20.860 0.562 
20.880 0.502 
20.900 0.444 
20.920 0.384 
20.940 0.350 
20.960 0.336 
20.980 0.321 
21.000 0.332 
21.020 0.351 
21.040 0.379 
21.060 0.415 
21.080 0.446 
21.100 0.473 
21.120 0.494 
21.140 0.515 
21.160 0.538 
21.180 0.559 
21.200 0.588 
21.220 0.602 
21.240 0.596 
21.260 0.583 
21.280 0.565 
21.300 0.537 
21.320 0.479 
21.340 0.415 
21.360 0.377 
21.380 0.355 
21.400 0.356 
21.420 0.351 
21.440 0.359 
21.460 0.363 
21.480 0.364 
21.500 0.399 
21.520 0.496 
21.540 0.660 
21.560 0.829 
21.580 0.981 
21.600 1.092 
21.620 1.167 
21.640 1.164 
21.660 1.092 
21.680 1.009 
21.700 0.940 
21.720 0.880 
21.740 0.787 
21.760 0.691 
21.780 0.631 
21.800 0.626 
21.820 0.685 
21.840 0.765 
21.860 0.835 
21.880 0.879 
21.900 0.898 
21.920 0.911 
21.940 0.908 
21.960 0.874 
21.980 0.821 
22.000 0.765 
22.020 0.738 
22.040 0.738 
22.060 0.738 
22.080 0.738 
22.100 0.746 
22.120 0.783 
22.140 0.833 
22.160 0.859 
22.180 0.845 
22.200 0.826 
