# Supplementary material for: Pacing the phasing of leg and arm movements in breaststroke swimming to minimize intra-cyclic velocity fluctuations
Source: PLoS One. 2017 Oct 12;12(10):e0186160. doi: 10.1371/journal.pone.0186160 (PMC5638342; doi:10.1371/journal.pone.0186160)
Supplement: S1 Archive — (ZIP) [file pone.0186160.s003.zip › P15_135_veldata.txt]

% t vx 
0.000 0.174 
0.020 0.293 
0.040 0.522 
0.060 0.700 
0.080 0.806 
0.100 0.854 
0.120 0.877 
0.140 0.893 
0.160 0.917 
0.180 0.930 
0.200 0.909 
0.220 0.877 
0.240 0.847 
0.260 0.848 
0.280 0.859 
0.300 0.869 
0.320 0.865 
0.340 0.840 
0.360 0.840 
0.380 0.872 
0.400 0.925 
0.420 0.969 
0.440 0.987 
0.460 1.007 
0.480 1.055 
0.500 1.096 
0.520 1.103 
0.540 1.076 
0.560 1.068 
0.580 1.091 
0.600 1.089 
0.620 1.069 
0.640 0.995 
0.660 0.925 
0.680 0.876 
0.700 0.843 
0.720 0.842 
0.740 0.815 
0.760 0.772 
0.780 0.700 
0.800 0.636 
0.820 0.603 
0.840 0.594 
0.860 0.585 
0.880 0.555 
0.900 0.505 
0.920 0.457 
0.940 0.416 
0.960 0.390 
0.980 0.361 
1.000 0.336 
1.020 0.326 
1.040 0.324 
1.060 0.355 
1.080 0.375 
1.100 0.387 
1.120 0.403 
1.140 0.411 
1.160 0.426 
1.180 0.423 
1.200 0.416 
1.220 0.431 
1.240 0.451 
1.260 0.459 
1.280 0.442 
1.300 0.417 
1.320 0.401 
1.340 0.375 
1.360 0.361 
1.380 0.396 
1.400 0.517 
1.420 0.698 
1.440 0.909 
1.460 1.113 
1.480 1.286 
1.500 1.403 
1.520 1.430 
1.540 1.353 
1.560 1.197 
1.580 1.002 
1.600 0.824 
1.620 0.725 
1.640 0.697 
1.660 0.734 
1.680 0.782 
1.700 0.846 
1.720 0.920 
1.740 0.956 
1.760 0.956 
1.780 0.921 
1.800 0.886 
1.820 0.848 
1.840 0.805 
1.860 0.777 
1.880 0.769 
1.900 0.797 
1.920 0.837 
1.940 0.856 
1.960 0.849 
1.980 0.835 
2.000 0.835 
2.020 0.827 
2.040 0.804 
2.060 0.785 
2.080 0.784 
2.100 0.800 
2.120 0.813 
2.140 0.805 
2.160 0.778 
2.180 0.758 
2.200 0.764 
2.220 0.786 
2.240 0.809 
2.260 0.813 
2.280 0.805 
2.300 0.797 
2.320 0.804 
2.340 0.821 
2.360 0.820 
2.380 0.805 
2.400 0.784 
2.420 0.778 
2.440 0.793 
2.460 0.813 
2.480 0.833 
2.500 0.870 
2.520 0.918 
2.540 0.992 
2.560 1.065 
2.580 1.104 
2.600 1.116 
2.620 1.106 
2.640 1.101 
2.660 1.096 
2.680 1.064 
2.700 1.027 
2.720 0.979 
2.740 0.931 
2.760 0.895 
2.780 0.851 
2.800 0.809 
2.820 0.781 
2.840 0.767 
2.860 0.744 
2.880 0.705 
2.900 0.656 
2.920 0.617 
2.940 0.579 
2.960 0.541 
2.980 0.502 
3.000 0.465 
3.020 0.435 
3.040 0.416 
3.060 0.394 
3.080 0.369 
3.100 0.331 
3.120 0.300 
3.140 0.294 
3.160 0.300 
3.180 0.312 
3.200 0.320 
3.220 0.345 
3.240 0.392 
3.260 0.447 
3.280 0.488 
3.300 0.507 
3.320 0.515 
3.340 0.532 
3.360 0.545 
3.380 0.534 
3.400 0.495 
3.420 0.442 
3.440 0.396 
3.460 0.388 
3.480 0.451 
3.500 0.595 
3.520 0.790 
3.540 0.995 
3.560 1.184 
3.580 1.318 
3.600 1.371 
3.620 1.326 
3.640 1.206 
3.660 1.058 
3.680 0.916 
3.700 0.807 
3.720 0.736 
3.740 0.713 
3.760 0.748 
3.780 0.829 
3.800 0.923 
3.820 0.976 
3.840 0.970 
3.860 0.935 
3.880 0.903 
3.900 0.877 
3.920 0.857 
3.940 0.841 
3.960 0.832 
3.980 0.827 
4.000 0.821 
4.020 0.821 
4.040 0.824 
4.060 0.822 
4.080 0.808 
4.100 0.799 
4.120 0.808 
4.140 0.834 
4.160 0.863 
4.180 0.882 
4.200 0.883 
4.220 0.864 
4.240 0.837 
4.260 0.808 
4.280 0.772 
4.300 0.744 
4.320 0.726 
4.340 0.730 
4.360 0.747 
4.380 0.772 
4.400 0.797 
4.420 0.814 
4.440 0.834 
4.460 0.841 
4.480 0.831 
4.500 0.809 
4.520 0.801 
4.540 0.804 
4.560 0.816 
4.580 0.846 
4.600 0.902 
4.620 0.991 
4.640 1.069 
4.660 1.114 
4.680 1.131 
4.700 1.145 
4.720 1.157 
4.740 1.142 
4.760 1.120 
4.780 1.067 
4.800 0.990 
4.820 0.914 
4.840 0.866 
4.860 0.833 
4.880 0.779 
4.900 0.726 
4.920 0.676 
4.940 0.639 
4.960 0.610 
4.980 0.587 
5.000 0.566 
5.020 0.549 
5.040 0.538 
5.060 0.525 
5.080 0.503 
5.100 0.478 
5.120 0.453 
5.140 0.419 
5.160 0.388 
5.180 0.376 
5.200 0.388 
5.220 0.415 
5.240 0.426 
5.260 0.425 
5.280 0.431 
5.300 0.448 
5.320 0.468 
5.340 0.468 
5.360 0.447 
5.380 0.406 
5.400 0.363 
5.420 0.324 
5.440 0.283 
5.460 0.241 
5.480 0.207 
5.500 0.201 
5.520 0.246 
5.540 0.391 
5.560 0.633 
5.580 0.904 
5.600 1.128 
5.620 1.290 
5.640 1.395 
5.660 1.416 
5.680 1.336 
5.700 1.206 
5.720 1.063 
5.740 0.930 
5.760 0.822 
5.780 0.723 
5.800 0.665 
5.820 0.689 
5.840 0.782 
5.860 0.881 
5.880 0.927 
5.900 0.940 
5.920 0.954 
5.940 0.950 
5.960 0.944 
5.980 0.934 
6.000 0.912 
6.020 0.870 
6.040 0.822 
6.060 0.787 
6.080 0.771 
6.100 0.764 
6.120 0.768 
6.140 0.780 
6.160 0.795 
6.180 0.826 
6.200 0.873 
6.220 0.907 
6.240 0.904 
6.260 0.901 
6.280 0.898 
6.300 0.868 
6.320 0.815 
6.340 0.770 
6.360 0.757 
6.380 0.764 
6.400 0.783 
6.420 0.787 
6.440 0.789 
6.460 0.789 
6.480 0.809 
6.500 0.848 
6.520 0.870 
6.540 0.874 
6.560 0.849 
6.580 0.843 
6.600 0.879 
6.620 0.931 
6.640 0.976 
6.660 1.020 
6.680 1.074 
6.700 1.139 
6.720 1.208 
6.740 1.251 
6.760 1.286 
6.780 1.275 
6.800 1.247 
6.820 1.166 
6.840 1.063 
6.860 0.978 
6.880 0.861 
6.900 0.777 
6.920 0.867 
6.940 0.827 
6.960 0.799 
6.980 0.755 
7.000 0.682 
7.020 0.617 
7.040 0.573 
7.060 0.560 
7.080 0.522 
7.100 0.481 
7.120 0.452 
7.140 0.440 
7.160 0.421 
7.180 0.406 
7.200 0.384 
7.220 0.362 
7.240 0.350 
7.260 0.362 
7.280 0.377 
7.300 0.372 
7.320 0.357 
7.340 0.359 
7.360 0.362 
7.380 0.351 
7.400 0.346 
7.420 0.364 
7.440 0.406 
7.460 0.427 
7.480 0.431 
7.500 0.399 
7.520 0.385 
7.540 0.414 
7.560 0.557 
7.580 0.800 
7.600 1.069 
7.620 1.292 
7.640 1.434 
7.660 1.519 
7.680 1.528 
7.700 1.425 
7.720 1.217 
7.740 0.966 
7.760 0.773 
7.780 0.699 
7.800 0.734 
7.820 0.810 
7.840 0.891 
7.860 0.969 
7.880 1.032 
7.900 1.071 
7.920 1.055 
7.940 1.018 
7.960 0.969 
7.980 0.910 
8.000 0.856 
8.020 0.821 
8.040 0.818 
8.060 0.840 
8.080 0.872 
8.100 0.900 
8.120 0.891 
8.140 0.853 
8.160 0.820 
8.180 0.815 
8.200 0.833 
8.220 0.848 
8.240 0.846 
8.260 0.819 
8.280 0.790 
8.300 0.788 
8.320 0.807 
8.340 0.822 
8.360 0.833 
8.380 0.847 
8.400 0.848 
8.420 0.833 
8.440 0.814 
8.460 0.810 
8.480 0.812 
8.500 0.813 
8.520 0.814 
8.540 0.810 
8.560 0.796 
8.580 0.787 
8.600 0.806 
8.620 0.845 
8.640 0.879 
8.660 0.895 
8.680 0.927 
8.700 0.976 
8.720 1.045 
8.740 1.105 
8.760 1.156 
8.780 1.194 
8.800 1.205 
8.820 1.214 
8.840 1.197 
8.860 1.166 
8.880 1.103 
8.900 1.023 
8.920 0.954 
8.940 0.887 
8.960 0.828 
8.980 0.785 
9.000 0.765 
9.020 0.736 
9.040 0.679 
9.060 0.617 
9.080 0.582 
9.100 0.546 
9.120 0.490 
9.140 0.443 
9.160 0.412 
9.180 0.402 
9.200 0.393 
9.220 0.392 
9.240 0.407 
9.260 0.421 
9.280 0.428 
9.300 0.416 
9.320 0.421 
9.340 0.453 
9.360 0.467 
9.380 0.448 
9.400 0.413 
9.420 0.389 
9.440 0.382 
9.460 0.373 
9.480 0.378 
9.500 0.367 
9.520 0.353 
9.540 0.401 
9.560 0.554 
9.580 0.779 
9.600 0.988 
9.620 1.150 
9.640 1.297 
9.660 1.421 
9.680 1.474 
9.700 1.436 
9.720 1.299 
9.740 1.145 
9.760 0.992 
9.780 0.868 
9.800 0.784 
9.820 0.752 
9.840 0.789 
9.860 0.850 
9.880 0.907 
9.900 0.955 
9.920 0.992 
9.940 0.996 
9.960 0.959 
9.980 0.905 
10.000 0.877 
10.020 0.870 
10.040 0.864 
10.060 0.842 
10.080 0.828 
10.100 0.823 
10.120 0.817 
10.140 0.819 
10.160 0.840 
10.180 0.874 
10.200 0.887 
10.220 0.886 
10.240 0.880 
10.260 0.879 
10.280 0.873 
10.300 0.859 
10.320 0.835 
10.340 0.807 
10.360 0.781 
10.380 0.770 
10.400 0.770 
10.420 0.773 
10.440 0.775 
10.460 0.783 
10.480 0.798 
10.500 0.815 
10.520 0.830 
10.540 0.838 
10.560 0.846 
10.580 0.848 
10.600 0.843 
10.620 0.837 
10.640 0.825 
10.660 0.815 
10.680 0.800 
10.700 0.777 
10.720 0.769 
10.740 0.770 
10.760 0.791 
10.780 0.842 
10.800 0.939 
10.820 1.065 
10.840 1.173 
10.860 1.226 
10.880 1.221 
10.900 1.175 
10.920 1.131 
10.940 1.091 
10.960 1.044 
10.980 0.990 
11.000 0.929 
11.020 0.879 
11.040 0.821 
11.060 0.768 
11.080 0.722 
11.100 0.685 
11.120 0.650 
11.140 0.617 
11.160 0.602 
11.180 0.604 
11.200 0.603 
11.220 0.594 
11.240 0.576 
11.260 0.542 
11.280 0.483 
11.300 0.427 
11.320 0.395 
11.340 0.374 
11.360 0.353 
11.380 0.321 
11.400 0.292 
11.420 0.254 
11.440 0.229 
11.460 0.212 
11.480 0.178 
11.500 0.132 
11.520 0.106 
11.540 0.141 
11.560 0.254 
11.580 0.457 
11.600 0.724 
11.620 0.966 
11.640 1.120 
11.660 1.212 
11.680 1.294 
11.700 1.373 
11.720 1.389 
11.740 1.321 
11.760 1.180 
11.780 1.024 
11.800 0.892 
11.820 0.795 
11.840 0.742 
11.860 0.726 
11.880 0.761 
11.900 0.837 
11.920 0.931 
11.940 1.000 
11.960 1.016 
11.980 0.996 
12.000 0.967 
12.020 0.932 
12.040 0.886 
12.060 0.839 
12.080 0.805 
12.100 0.781 
12.120 0.773 
12.140 0.784 
12.160 0.778 
12.180 0.748 
12.200 0.731 
12.220 0.761 
12.240 0.814 
12.260 0.844 
12.280 0.861 
12.300 0.871 
12.320 0.875 
12.340 0.873 
12.360 0.860 
12.380 0.836 
12.400 0.804 
12.420 0.776 
12.440 0.757 
12.460 0.744 
12.480 0.745 
12.500 0.761 
12.520 0.774 
12.540 0.785 
12.560 0.800 
12.580 0.833 
12.600 0.864 
12.620 0.866 
12.640 0.849 
12.660 0.822 
12.680 0.808 
12.700 0.798 
12.720 0.787 
12.740 0.793 
12.760 0.802 
12.780 0.852 
12.800 0.928 
12.820 1.021 
12.840 1.104 
12.860 1.138 
12.880 1.151 
12.900 1.173 
12.920 1.182 
12.940 1.176 
12.960 1.138 
12.980 1.082 
13.000 1.018 
13.020 0.935 
13.040 0.867 
13.060 0.800 
13.080 0.734 
13.100 0.693 
13.120 0.698 
13.140 0.717 
13.160 0.721 
13.180 0.689 
13.200 0.666 
13.220 0.644 
13.240 0.604 
13.260 0.574 
13.280 0.559 
13.300 0.544 
13.320 0.515 
13.340 0.495 
13.360 0.489 
13.380 0.499 
13.400 0.513 
13.420 0.523 
13.440 0.518 
13.460 0.481 
13.480 0.449 
13.500 0.448 
13.520 0.459 
13.540 0.494 
13.560 0.531 
13.580 0.566 
13.600 0.580 
13.620 0.568 
13.640 0.568 
13.660 0.556 
13.680 0.546 
13.700 0.535 
13.720 0.528 
13.740 0.403 
13.760 0.383 
13.780 0.350 
13.800 0.319 
13.820 0.304 
13.840 0.282 
13.860 0.260 
13.880 0.258 
13.900 0.259 
13.920 0.254 
13.940 0.239 
13.960 0.255 
13.980 0.346 
14.000 0.524 
14.020 0.781 
14.040 1.054 
14.060 1.252 
14.080 1.354 
14.100 1.380 
14.120 1.336 
14.140 1.204 
14.160 0.994 
14.180 0.801 
14.200 0.694 
14.220 0.697 
14.240 0.742 
14.260 0.786 
14.280 0.832 
14.300 0.893 
14.320 0.946 
14.340 0.934 
14.360 0.883 
14.380 0.838 
14.400 0.829 
14.420 0.818 
14.440 0.791 
14.460 0.765 
14.480 0.755 
14.500 0.764 
14.520 0.779 
14.540 0.795 
14.560 0.798 
14.580 0.788 
14.600 0.781 
14.620 0.782 
14.640 0.805 
14.660 0.828 
14.680 0.847 
14.700 0.842 
14.720 0.816 
14.740 0.804 
14.760 0.804 
14.780 0.817 
14.800 0.816 
14.820 0.817 
14.840 0.814 
14.860 0.804 
14.880 0.803 
14.900 0.825 
14.920 0.878 
14.940 0.937 
14.960 1.001 
14.980 1.048 
15.000 1.071 
15.020 1.064 
15.040 1.044 
15.060 1.027 
15.080 1.016 
15.100 1.001 
15.120 0.978 
15.140 0.943 
15.160 0.908 
15.180 0.866 
15.200 0.818 
15.220 0.782 
15.240 0.742 
15.260 0.711 
15.280 0.663 
15.300 0.627 
15.320 0.614 
15.340 0.608 
15.360 0.588 
15.380 0.545 
15.400 0.492 
15.420 0.450 
15.440 0.422 
15.460 0.400 
15.480 0.384 
15.500 0.361 
15.520 0.345 
15.540 0.335 
15.560 0.339 
15.580 0.354 
15.600 0.372 
15.620 0.390 
15.640 0.412 
15.660 0.446 
15.680 0.482 
15.700 0.500 
15.720 0.497 
15.740 0.492 
15.760 0.482 
15.780 0.473 
15.800 0.458 
15.820 0.437 
15.840 0.409 
15.860 0.373 
15.880 0.348 
15.900 0.326 
15.920 0.315 
15.940 0.345 
15.960 0.464 
15.980 0.674 
16.000 0.922 
16.020 1.148 
16.040 1.310 
16.060 1.405 
16.080 1.409 
16.100 1.328 
16.120 1.159 
16.140 0.940 
16.160 0.774 
16.180 0.708 
16.200 0.721 
16.220 0.745 
16.240 0.776 
16.260 0.829 
16.280 0.889 
16.300 0.932 
16.320 0.957 
16.340 0.947 
16.360 0.913 
16.380 0.882 
16.400 0.853 
16.420 0.825 
16.440 0.787 
16.460 0.768 
16.480 0.774 
16.500 0.774 
16.520 0.751 
16.540 0.722 
16.560 0.716 
16.580 0.742 
16.600 0.787 
16.620 0.818 
16.640 0.825 
16.660 0.822 
16.680 0.828 
16.700 0.841 
16.720 0.846 
16.740 0.844 
16.760 0.836 
16.780 0.824 
16.800 0.808 
16.820 0.801 
16.840 0.803 
16.860 0.806 
16.880 0.809 
16.900 0.818 
16.920 0.831 
16.940 0.846 
16.960 0.859 
16.980 0.878 
17.000 0.911 
17.020 0.958 
17.040 1.006 
17.060 1.035 
17.080 1.052 
17.100 1.072 
17.120 1.089 
17.140 1.090 
17.160 1.068 
17.180 1.012 
17.200 0.948 
17.220 0.883 
17.240 0.829 
17.260 0.779 
17.280 0.721 
17.300 0.683 
17.320 0.642 
17.340 0.614 
17.360 0.594 
17.380 0.579 
17.400 0.561 
17.420 0.533 
17.440 0.510 
17.460 0.471 
17.480 0.420 
17.500 0.366 
17.520 0.339 
17.540 0.332 
17.560 0.327 
17.580 0.329 
17.600 0.335 
17.620 0.359 
17.640 0.388 
17.660 0.429 
17.680 0.476 
17.700 0.519 
17.720 0.549 
17.740 0.546 
17.760 0.522 
17.780 0.493 
17.800 0.473 
17.820 0.447 
17.840 0.401 
17.860 0.355 
17.880 0.316 
17.900 0.304 
17.920 0.364 
17.940 0.551 
17.960 0.814 
17.980 1.043 
18.000 1.194 
18.020 1.291 
18.040 1.338 
18.060 1.292 
18.080 1.153 
18.100 0.983 
18.120 0.839 
18.140 0.740 
18.160 0.686 
18.180 0.682 
18.200 0.711 
18.220 0.761 
18.240 0.824 
18.260 0.897 
18.280 0.948 
18.300 0.950 
18.320 0.934 
18.340 0.905 
18.360 0.880 
18.380 0.845 
18.400 0.820 
18.420 0.805 
18.440 0.784 
18.460 0.768 
18.480 0.758 
18.500 0.760 
18.520 0.766 
18.540 0.785 
18.560 0.812 
18.580 0.831 
18.600 0.843 
18.620 0.859 
18.640 0.879 
18.660 0.879 
18.680 0.855 
18.700 0.822 
18.720 0.797 
18.740 0.780 
18.760 0.765 
18.780 0.752 
18.800 0.747 
18.820 0.753 
18.840 0.768 
18.860 0.785 
18.880 0.799 
18.900 0.822 
18.920 0.838 
18.940 0.828 
18.960 0.804 
18.980 0.801 
19.000 0.819 
19.020 0.833 
19.040 0.849 
19.060 0.880 
19.080 0.932 
19.100 0.968 
19.120 1.015 
19.140 1.071 
19.160 1.104 
19.180 1.096 
19.200 1.062 
19.220 1.035 
19.240 1.003 
19.260 0.954 
19.280 0.908 
19.300 0.878 
19.320 0.852 
19.340 0.831 
19.360 0.801 
19.380 0.779 
19.400 0.765 
19.420 0.746 
19.440 0.730 
19.460 0.711 
19.480 0.703 
19.500 0.691 
19.520 0.664 
19.540 0.624 
19.560 0.568 
19.580 0.513 
19.600 0.446 
19.620 0.386 
19.640 0.338 
19.660 0.308 
19.680 0.294 
19.700 0.287 
19.720 0.313 
19.740 0.345 
19.760 0.372 
19.780 0.368 
19.800 0.349 
19.820 0.321 
19.840 0.284 
19.860 0.266 
19.880 0.238 
19.900 0.210 
19.920 0.198 
19.940 0.221 
19.960 0.278 
19.980 0.350 
20.000 0.478 
20.020 0.675 
20.040 0.882 
20.060 1.047 
20.080 1.136 
20.100 1.182 
20.120 1.194 
20.140 1.159 
20.160 1.074 
20.180 0.959 
20.200 0.870 
20.220 0.821 
20.240 0.791 
20.260 0.761 
20.280 0.733 
20.300 0.760 
20.320 0.794 
20.340 0.804 
20.360 0.806 
20.380 0.828 
20.400 0.886 
20.420 0.905 
20.440 0.889 
20.460 0.854 
20.480 0.817 
20.500 0.781 
20.520 0.719 
20.540 0.648 
20.560 0.604 
20.580 0.609 
20.600 0.641 
20.620 0.679 
20.640 0.720 
20.660 0.763 
20.680 0.803 
20.700 0.825 
20.720 0.833 
20.740 0.824 
20.760 0.810 
20.780 0.797 
20.800 0.786 
20.820 0.773 
20.840 0.751 
20.860 0.693 
20.880 0.585 
20.900 0.521 
