# Supplementary material for: Pacing the phasing of leg and arm movements in breaststroke swimming to minimize intra-cyclic velocity fluctuations
Source: PLoS One. 2017 Oct 12;12(10):e0186160. doi: 10.1371/journal.pone.0186160 (PMC5638342; doi:10.1371/journal.pone.0186160)
Supplement: S1 Archive — (ZIP) [file pone.0186160.s003.zip › P15_180_veldata.txt]

% t vx 
0.000 0.084 
0.020 0.336 
0.040 0.693 
0.060 0.884 
0.080 1.029 
0.100 1.115 
0.120 1.111 
0.140 1.042 
0.160 0.956 
0.180 0.891 
0.200 0.850 
0.220 0.828 
0.240 0.823 
0.260 0.816 
0.280 0.795 
0.300 0.782 
0.320 0.791 
0.340 0.804 
0.360 0.815 
0.380 0.816 
0.400 0.818 
0.420 0.824 
0.440 0.849 
0.460 0.871 
0.480 0.865 
0.500 0.833 
0.520 0.798 
0.540 0.779 
0.560 0.775 
0.580 0.773 
0.600 0.764 
0.620 0.745 
0.640 0.723 
0.660 0.723 
0.680 0.744 
0.700 0.766 
0.720 0.775 
0.740 0.775 
0.760 0.774 
0.780 0.766 
0.800 0.754 
0.820 0.747 
0.840 0.747 
0.860 0.747 
0.880 0.745 
0.900 0.759 
0.920 0.783 
0.940 0.792 
0.960 0.773 
0.980 0.757 
1.000 0.761 
1.020 0.773 
1.040 0.796 
1.060 0.826 
1.080 0.863 
1.100 0.880 
1.120 0.901 
1.140 0.955 
1.160 1.037 
1.180 1.124 
1.200 1.177 
1.220 1.170 
1.240 1.139 
1.260 1.129 
1.280 1.121 
1.300 1.083 
1.320 1.015 
1.340 0.961 
1.360 0.927 
1.380 0.891 
1.400 0.855 
1.420 0.813 
1.440 0.773 
1.460 0.741 
1.480 0.685 
1.500 0.597 
1.520 0.508 
1.540 0.447 
1.560 0.423 
1.580 0.397 
1.600 0.386 
1.620 0.386 
1.640 0.388 
1.660 0.396 
1.680 0.391 
1.700 0.384 
1.720 0.355 
1.740 0.319 
1.760 0.287 
1.780 0.248 
1.800 0.211 
1.820 0.216 
1.840 0.319 
1.860 0.551 
1.880 0.858 
1.900 1.137 
1.920 1.325 
1.940 1.426 
1.960 1.437 
1.980 1.350 
2.000 1.157 
2.020 0.935 
2.040 0.773 
2.060 0.705 
2.080 0.733 
2.100 0.788 
2.120 0.841 
2.140 0.875 
2.160 0.921 
2.180 0.977 
2.200 1.021 
2.220 1.014 
2.240 0.962 
2.260 0.908 
2.280 0.855 
2.300 0.810 
2.320 0.760 
2.340 0.732 
2.360 0.720 
2.380 0.715 
2.400 0.728 
2.420 0.763 
2.440 0.790 
2.460 0.784 
2.480 0.772 
2.500 0.785 
2.520 0.815 
2.540 0.828 
2.560 0.812 
2.580 0.786 
2.600 0.769 
2.620 0.778 
2.640 0.792 
2.660 0.778 
2.680 0.754 
2.700 0.744 
2.720 0.756 
2.740 0.772 
2.760 0.779 
2.780 0.777 
2.800 0.766 
2.820 0.758 
2.840 0.756 
2.860 0.756 
2.880 0.759 
2.900 0.765 
2.920 0.764 
2.940 0.755 
2.960 0.751 
2.980 0.766 
3.000 0.791 
3.020 0.810 
3.040 0.811 
3.060 0.812 
3.080 0.818 
3.100 0.823 
3.120 0.809 
3.140 0.782 
3.160 0.787 
3.180 0.809 
3.200 0.849 
3.220 0.897 
3.240 0.940 
3.260 0.985 
3.280 1.030 
3.300 1.080 
3.320 1.117 
3.340 1.100 
3.360 1.101 
3.380 1.117 
3.400 1.119 
3.420 1.090 
3.440 1.028 
3.460 0.987 
3.480 0.937 
3.500 0.880 
3.520 0.816 
3.540 0.742 
3.560 0.668 
3.580 0.601 
3.600 0.551 
3.620 0.510 
3.640 0.466 
3.660 0.425 
3.680 0.390 
3.700 0.367 
3.720 0.350 
3.740 0.337 
3.760 0.326 
3.780 0.318 
3.800 0.310 
3.820 0.301 
3.840 0.276 
3.860 0.248 
3.880 0.246 
3.900 0.280 
3.920 0.407 
3.940 0.646 
3.960 0.929 
3.980 1.157 
4.000 1.290 
4.020 1.362 
4.040 1.365 
4.060 1.261 
4.080 1.095 
4.100 0.929 
4.120 0.806 
4.140 0.736 
4.160 0.713 
4.180 0.736 
4.200 0.795 
4.220 0.864 
4.240 0.937 
4.260 0.986 
4.280 1.008 
4.300 0.989 
4.320 0.925 
4.340 0.864 
4.360 0.816 
4.380 0.776 
4.400 0.726 
4.420 0.682 
4.440 0.684 
4.460 0.721 
4.480 0.758 
4.500 0.775 
4.520 0.772 
4.540 0.765 
4.560 0.761 
4.580 0.767 
4.600 0.788 
4.620 0.811 
4.640 0.828 
4.660 0.835 
4.680 0.829 
4.700 0.811 
4.720 0.785 
4.740 0.753 
4.760 0.718 
4.780 0.704 
4.800 0.702 
4.820 0.716 
4.840 0.733 
4.860 0.748 
4.880 0.770 
4.900 0.786 
4.920 0.791 
4.940 0.782 
4.960 0.766 
4.980 0.758 
5.000 0.753 
5.020 0.745 
5.040 0.753 
5.060 0.760 
5.080 0.766 
5.100 0.775 
5.120 0.779 
5.140 0.785 
5.160 0.782 
5.180 0.788 
5.200 0.796 
5.220 0.804 
5.240 0.806 
5.260 0.817 
5.280 0.843 
5.300 0.869 
5.320 0.908 
5.340 0.953 
5.360 1.021 
5.380 1.081 
5.400 1.118 
5.420 1.142 
5.440 1.145 
5.460 1.144 
5.480 1.126 
5.500 1.095 
5.520 1.038 
5.540 0.965 
5.560 0.889 
5.580 0.820 
5.600 0.745 
5.620 0.658 
5.640 0.584 
5.660 0.518 
5.680 0.460 
5.700 0.403 
5.720 0.369 
5.740 0.360 
5.760 0.374 
5.780 0.400 
5.800 0.432 
5.820 0.443 
5.840 0.439 
5.860 0.458 
5.880 0.456 
5.900 0.435 
5.920 0.380 
5.940 0.358 
5.960 0.354 
5.980 0.324 
6.000 0.314 
6.020 0.321 
6.040 0.378 
6.060 0.486 
6.080 0.679 
6.100 0.935 
6.120 1.148 
6.140 1.249 
6.160 1.263 
6.180 1.251 
6.200 1.203 
6.220 1.118 
6.240 1.000 
6.260 0.890 
6.280 0.800 
6.300 0.706 
6.320 0.656 
6.340 0.657 
6.360 0.698 
6.380 0.783 
6.400 0.876 
6.420 0.933 
6.440 0.941 
6.460 0.933 
6.480 0.951 
6.500 0.943 
6.520 0.868 
6.540 0.779 
6.560 0.716 
6.580 0.696 
6.600 0.703 
6.620 0.712 
6.640 0.728 
6.660 0.738 
6.680 0.753 
6.700 0.771 
6.720 0.783 
6.740 0.789 
6.760 0.790 
6.780 0.814 
6.800 0.843 
6.820 0.852 
6.840 0.819 
6.860 0.799 
6.880 0.778 
6.900 0.768 
6.920 0.770 
6.940 0.783 
6.960 0.793 
6.980 0.794 
7.000 0.794 
7.020 0.791 
7.040 0.787 
7.060 0.782 
7.080 0.783 
7.100 0.789 
7.120 0.798 
7.140 0.809 
7.160 0.825 
7.180 0.839 
7.200 0.843 
7.220 0.842 
7.240 0.839 
7.260 0.833 
7.280 0.824 
7.300 0.828 
7.320 0.837 
7.340 0.845 
7.360 0.884 
7.380 0.956 
7.400 1.051 
7.420 1.118 
7.440 1.161 
7.460 1.172 
7.480 1.160 
7.500 1.142 
7.520 1.109 
7.540 1.079 
7.560 1.051 
7.580 1.016 
7.600 0.945 
7.620 0.885 
7.640 0.863 
7.660 0.849 
7.680 0.811 
7.700 0.759 
7.720 0.708 
7.740 0.638 
7.760 0.550 
7.780 0.477 
7.800 0.430 
7.820 0.410 
7.840 0.401 
7.860 0.389 
7.880 0.376 
7.900 0.379 
7.920 0.378 
7.940 0.347 
7.960 0.299 
7.980 0.258 
8.000 0.241 
8.020 0.213 
8.040 0.176 
8.060 0.168 
8.080 0.261 
8.100 0.518 
8.120 0.861 
8.140 1.187 
8.160 1.416 
8.180 1.528 
8.200 1.541 
8.220 1.421 
8.240 1.229 
8.260 1.013 
8.280 0.837 
8.300 0.746 
8.320 0.720 
8.340 0.750 
8.360 0.790 
8.380 0.840 
8.400 0.910 
8.420 0.974 
8.440 1.020 
8.460 1.013 
8.480 0.956 
8.500 0.894 
8.520 0.868 
8.540 0.880 
8.560 0.877 
8.580 0.839 
8.600 0.795 
8.620 0.775 
8.640 0.786 
8.660 0.798 
8.680 0.799 
8.700 0.788 
8.720 0.787 
8.740 0.791 
8.760 0.802 
8.780 0.831 
8.800 0.853 
8.820 0.844 
8.840 0.819 
8.860 0.826 
8.880 0.840 
8.900 0.834 
8.920 0.802 
8.940 0.773 
8.960 0.772 
8.980 0.760 
9.000 0.742 
9.020 0.734 
9.040 0.754 
9.060 0.790 
9.080 0.796 
9.100 0.783 
9.120 0.767 
9.140 0.760 
9.160 0.756 
9.180 0.764 
9.200 0.779 
9.220 0.792 
9.240 0.791 
9.260 0.783 
9.280 0.784 
9.300 0.795 
9.320 0.807 
9.340 0.811 
9.360 0.803 
9.380 0.788 
9.400 0.790 
9.420 0.806 
9.440 0.823 
9.460 0.830 
9.480 0.857 
9.500 0.912 
9.520 0.982 
9.540 1.029 
9.560 1.062 
9.580 1.113 
9.600 1.160 
9.620 1.184 
9.640 1.164 
9.660 1.143 
9.680 1.118 
9.700 1.069 
9.720 0.990 
9.740 0.907 
9.760 0.831 
9.780 0.756 
9.800 0.694 
9.820 0.639 
9.840 0.596 
9.860 0.540 
9.880 0.478 
9.900 0.427 
9.920 0.389 
9.940 0.370 
9.960 0.354 
9.980 0.348 
10.000 0.345 
10.020 0.339 
10.040 0.336 
10.060 0.330 
10.080 0.332 
10.100 0.336 
10.120 0.339 
10.140 0.346 
10.160 0.361 
10.180 0.387 
10.200 0.429 
10.220 0.544 
10.240 0.753 
10.260 0.994 
10.280 1.194 
10.300 1.320 
10.320 1.394 
10.340 1.402 
10.360 1.324 
10.380 1.172 
10.400 1.000 
10.420 0.858 
10.440 0.771 
10.460 0.735 
10.480 0.749 
10.500 0.800 
10.520 0.859 
10.540 0.930 
10.560 0.996 
10.580 1.040 
10.600 1.016 
10.620 0.940 
10.640 0.868 
10.660 0.822 
10.680 0.804 
10.700 0.785 
10.720 0.764 
10.740 0.751 
10.760 0.754 
10.780 0.769 
10.800 0.781 
10.820 0.793 
10.840 0.792 
10.860 0.782 
10.880 0.790 
10.900 0.819 
10.920 0.844 
10.940 0.839 
10.960 0.812 
10.980 0.802 
11.000 0.802 
11.020 0.798 
11.040 0.779 
11.060 0.752 
11.080 0.738 
11.100 0.737 
11.120 0.741 
11.140 0.743 
11.160 0.745 
11.180 0.752 
11.200 0.766 
11.220 0.774 
11.240 0.769 
11.260 0.764 
11.280 0.765 
11.300 0.762 
11.320 0.756 
11.340 0.761 
11.360 0.782 
11.380 0.800 
11.400 0.801 
11.420 0.795 
11.440 0.786 
11.460 0.790 
11.480 0.813 
11.500 0.840 
11.520 0.846 
11.540 0.836 
11.560 0.836 
11.580 0.859 
11.600 0.883 
11.620 0.906 
11.640 0.936 
11.660 0.997 
11.680 1.076 
11.700 1.138 
11.720 1.169 
11.740 1.174 
11.760 1.169 
11.780 1.133 
11.800 1.082 
11.820 1.025 
11.840 0.970 
11.860 0.926 
11.880 0.899 
11.900 0.882 
11.920 0.835 
11.940 0.772 
11.960 0.705 
11.980 0.647 
12.000 0.597 
12.020 0.544 
12.040 0.500 
12.060 0.466 
12.080 0.431 
12.100 0.402 
12.120 0.360 
12.140 0.333 
12.160 0.324 
12.180 0.329 
12.200 0.334 
12.220 0.343 
12.240 0.345 
12.260 0.346 
12.280 0.330 
12.300 0.302 
12.320 0.313 
12.340 0.370 
12.360 0.522 
12.380 0.729 
12.400 0.964 
12.420 1.170 
12.440 1.310 
12.460 1.372 
12.480 1.344 
12.500 1.263 
12.520 1.159 
12.540 1.047 
12.560 0.930 
12.580 0.838 
12.600 0.772 
12.620 0.732 
12.640 0.727 
12.660 0.771 
12.680 0.861 
12.700 0.945 
12.720 1.005 
12.740 1.022 
12.760 1.000 
12.780 0.952 
12.800 0.890 
12.820 0.830 
12.840 0.767 
12.860 0.723 
12.880 0.710 
12.900 0.733 
12.920 0.772 
12.940 0.797 
12.960 0.812 
12.980 0.825 
13.000 0.835 
13.020 0.835 
13.040 0.831 
13.060 0.825 
13.080 0.817 
13.100 0.805 
13.120 0.795 
13.140 0.788 
13.160 0.772 
13.180 0.765 
13.200 0.775 
13.220 0.793 
13.240 0.805 
13.260 0.799 
13.280 0.780 
13.300 0.759 
13.320 0.754 
13.340 0.767 
13.360 0.779 
13.380 0.778 
13.400 0.772 
13.420 0.769 
13.440 0.771 
13.460 0.787 
13.480 0.801 
13.500 0.820 
13.520 0.820 
13.540 0.801 
13.560 0.800 
13.580 0.820 
13.600 0.819 
13.620 0.786 
13.640 0.753 
13.660 0.761 
13.680 0.798 
13.700 0.820 
13.720 0.829 
13.740 0.833 
13.760 0.854 
13.780 0.875 
13.800 0.932 
13.820 1.006 
13.840 1.048 
13.860 1.074 
13.880 1.090 
13.900 1.104 
13.920 1.077 
13.940 1.040 
13.960 1.000 
13.980 0.958 
14.000 0.912 
14.020 0.873 
14.040 0.831 
14.060 0.777 
14.080 0.727 
14.100 0.671 
14.120 0.619 
14.140 0.569 
14.160 0.526 
14.180 0.491 
14.200 0.452 
14.220 0.424 
14.240 0.400 
14.260 0.399 
14.280 0.405 
14.300 0.403 
14.320 0.398 
14.340 0.383 
14.360 0.366 
14.380 0.334 
14.400 0.306 
14.420 0.289 
14.440 0.280 
14.460 0.288 
14.480 0.303 
14.500 0.315 
14.520 0.313 
14.540 0.320 
14.560 0.364 
14.580 0.499 
14.600 0.727 
14.620 0.999 
14.640 1.222 
14.660 1.348 
14.680 1.416 
14.700 1.410 
14.720 1.305 
14.740 1.098 
14.760 0.873 
14.780 0.723 
14.800 0.676 
14.820 0.700 
14.840 0.744 
14.860 0.794 
14.880 0.859 
14.900 0.908 
14.920 0.917 
14.940 0.921 
14.960 0.917 
14.980 0.893 
15.000 0.841 
15.020 0.781 
15.040 0.752 
15.060 0.743 
15.080 0.750 
15.100 0.766 
15.120 0.763 
15.140 0.748 
15.160 0.731 
15.180 0.722 
15.200 0.722 
15.220 0.731 
15.240 0.753 
15.260 0.776 
15.280 0.787 
15.300 0.788 
15.320 0.788 
15.340 0.775 
15.360 0.746 
15.380 0.716 
15.400 0.694 
15.420 0.688 
15.440 0.691 
15.460 0.690 
15.480 0.688 
15.500 0.691 
15.520 0.712 
15.540 0.752 
15.560 0.786 
15.580 0.795 
15.600 0.783 
15.620 0.781 
15.640 0.801 
15.660 0.817 
15.680 0.817 
15.700 0.799 
15.720 0.773 
15.740 0.756 
15.760 0.756 
15.780 0.774 
15.800 0.792 
15.820 0.807 
15.840 0.851 
15.860 0.921 
15.880 0.999 
15.900 1.075 
15.920 1.119 
15.940 1.143 
15.960 1.145 
15.980 1.152 
16.000 1.140 
16.020 1.100 
16.040 1.039 
16.060 0.988 
16.080 0.942 
16.100 0.888 
16.120 0.835 
16.140 0.765 
16.160 0.695 
16.180 0.628 
16.200 0.572 
16.220 0.522 
16.240 0.463 
16.260 0.403 
16.280 0.367 
16.300 0.353 
16.320 0.348 
16.340 0.343 
16.360 0.337 
16.380 0.338 
16.400 0.341 
16.420 0.352 
16.440 0.376 
16.460 0.395 
16.480 0.416 
16.500 0.416 
16.520 0.406 
16.540 0.379 
16.560 0.353 
16.580 0.361 
16.600 0.409 
16.620 0.516 
16.640 0.662 
16.660 0.841 
16.680 1.016 
16.700 1.153 
16.720 1.233 
16.740 1.222 
16.760 1.157 
16.780 1.050 
16.800 0.943 
16.820 0.863 
16.840 0.799 
16.860 0.758 
16.880 0.723 
16.900 0.728 
16.920 0.777 
16.940 0.843 
16.960 0.907 
16.980 0.947 
17.000 0.959 
17.020 0.938 
17.040 0.892 
17.060 0.846 
17.080 0.808 
17.100 0.780 
17.120 0.757 
17.140 0.744 
17.160 0.749 
17.180 0.763 
17.200 0.772 
17.220 0.778 
17.240 0.788 
17.260 0.803 
17.280 0.813 
17.300 0.819 
17.320 0.833 
17.340 0.843 
17.360 0.839 
17.380 0.822 
17.400 0.809 
17.420 0.795 
17.440 0.775 
17.460 0.752 
17.480 0.729 
17.500 0.714 
17.520 0.712 
17.540 0.734 
17.560 0.757 
17.580 0.773 
17.600 0.778 
17.620 0.778 
17.640 0.781 
17.660 0.794 
17.680 0.803 
17.700 0.784 
17.720 0.764 
17.740 0.752 
17.760 0.745 
17.780 0.743 
17.800 0.751 
17.820 0.770 
17.840 0.782 
17.860 0.790 
17.880 0.823 
17.900 0.876 
17.920 0.939 
17.940 1.020 
17.960 1.111 
17.980 1.171 
18.000 1.174 
18.020 1.161 
18.040 1.170 
18.060 1.169 
18.080 1.111 
18.100 1.008 
18.120 0.916 
18.140 0.869 
18.160 0.858 
18.180 0.850 
18.200 0.816 
18.220 0.757 
18.240 0.704 
18.260 0.661 
18.280 0.627 
18.300 0.584 
18.320 0.528 
18.340 0.488 
18.360 0.452 
18.380 0.427 
18.400 0.394 
18.420 0.371 
18.440 0.346 
18.460 0.332 
18.480 0.322 
18.500 0.312 
18.520 0.300 
18.540 0.288 
18.560 0.303 
18.580 0.307 
18.600 0.314 
18.620 0.319 
18.640 0.348 
18.660 0.432 
18.680 0.569 
18.700 0.758 
18.720 0.924 
18.740 1.056 
18.760 1.143 
18.780 1.189 
18.800 1.181 
18.820 1.109 
18.840 1.015 
18.860 0.902 
18.880 0.811 
18.900 0.766 
18.920 0.753 
18.940 0.721 
18.960 0.704 
18.980 0.743 
19.000 0.833 
19.020 0.905 
19.040 0.928 
19.060 0.926 
19.080 0.899 
19.100 0.872 
19.120 0.856 
19.140 0.851 
19.160 0.835 
19.180 0.819 
19.200 0.817 
19.220 0.823 
19.240 0.833 
19.260 0.821 
19.280 0.813 
19.300 0.800 
19.320 0.779 
19.340 0.756 
19.360 0.747 
19.380 0.781 
19.400 0.818 
19.420 0.841 
19.440 0.852 
19.460 0.847 
19.480 0.825 
19.500 0.786 
19.520 0.746 
19.540 0.712 
19.560 0.696 
19.580 0.696 
19.600 0.713 
19.620 0.739 
19.640 0.782 
19.660 0.821 
19.680 0.827 
19.700 0.811 
19.720 0.788 
19.740 0.774 
19.760 0.760 
19.780 0.749 
19.800 0.725 
19.820 0.710 
19.840 0.718 
19.860 0.752 
19.880 0.790 
19.900 0.798 
19.920 0.791 
19.940 0.793 
19.960 0.826 
19.980 0.867 
20.000 0.907 
20.020 0.970 
20.040 1.041 
20.060 1.099 
20.080 1.147 
20.100 1.191 
20.120 1.208 
20.140 1.170 
20.160 1.126 
20.180 1.106 
20.200 1.089 
20.220 1.043 
20.240 0.971 
20.260 0.910 
20.280 0.856 
20.300 0.795 
20.320 0.730 
20.340 0.697 
20.360 0.679 
20.380 0.614 
20.400 0.503 
20.420 0.381 
20.440 0.329 
