# Supplementary material for: Pacing the phasing of leg and arm movements in breaststroke swimming to minimize intra-cyclic velocity fluctuations
Source: PLoS One. 2017 Oct 12;12(10):e0186160. doi: 10.1371/journal.pone.0186160 (PMC5638342; doi:10.1371/journal.pone.0186160)
Supplement: S1 Archive — (ZIP) [file pone.0186160.s003.zip › P15_225_veldata.txt]

% t vx 
0.000 0.149 
0.020 0.206 
0.040 0.473 
0.060 0.812 
0.080 0.948 
0.100 0.940 
0.120 0.866 
0.140 0.782 
0.160 0.743 
0.180 0.736 
0.200 0.733 
0.220 0.724 
0.240 0.735 
0.260 0.772 
0.280 0.813 
0.300 0.835 
0.320 0.825 
0.340 0.798 
0.360 0.787 
0.380 0.785 
0.400 0.779 
0.420 0.758 
0.440 0.741 
0.460 0.738 
0.480 0.741 
0.500 0.749 
0.520 0.752 
0.540 0.745 
0.560 0.737 
0.580 0.735 
0.600 0.738 
0.620 0.739 
0.640 0.732 
0.660 0.729 
0.680 0.732 
0.700 0.739 
0.720 0.741 
0.740 0.745 
0.760 0.765 
0.780 0.779 
0.800 0.777 
0.820 0.773 
0.840 0.776 
0.860 0.780 
0.880 0.781 
0.900 0.796 
0.920 0.817 
0.940 0.832 
0.960 0.855 
0.980 0.891 
1.000 0.951 
1.020 1.013 
1.040 1.083 
1.060 1.119 
1.080 1.126 
1.100 1.110 
1.120 1.102 
1.140 1.094 
1.160 1.049 
1.180 0.993 
1.200 0.916 
1.220 0.865 
1.240 0.806 
1.260 0.746 
1.280 0.699 
1.300 0.654 
1.320 0.606 
1.340 0.551 
1.360 0.494 
1.380 0.435 
1.400 0.390 
1.420 0.360 
1.440 0.363 
1.460 0.358 
1.480 0.341 
1.500 0.323 
1.520 0.303 
1.540 0.289 
1.560 0.270 
1.580 0.261 
1.600 0.246 
1.620 0.214 
1.640 0.183 
1.660 0.202 
1.680 0.335 
1.700 0.603 
1.720 0.923 
1.740 1.186 
1.760 1.351 
1.780 1.426 
1.800 1.408 
1.820 1.282 
1.840 1.079 
1.860 0.882 
1.880 0.733 
1.900 0.667 
1.920 0.671 
1.940 0.731 
1.960 0.806 
1.980 0.885 
2.000 0.950 
2.020 0.981 
2.040 0.991 
2.060 0.958 
2.080 0.903 
2.100 0.845 
2.120 0.805 
2.140 0.784 
2.160 0.760 
2.180 0.738 
2.200 0.735 
2.220 0.744 
2.240 0.765 
2.260 0.795 
2.280 0.825 
2.300 0.838 
2.320 0.822 
2.340 0.792 
2.360 0.776 
2.380 0.781 
2.400 0.783 
2.420 0.777 
2.440 0.764 
2.460 0.754 
2.480 0.747 
2.500 0.748 
2.520 0.754 
2.540 0.752 
2.560 0.740 
2.580 0.729 
2.600 0.723 
2.620 0.722 
2.640 0.722 
2.660 0.721 
2.680 0.726 
2.700 0.734 
2.720 0.746 
2.740 0.753 
2.760 0.754 
2.780 0.751 
2.800 0.755 
2.820 0.768 
2.840 0.789 
2.860 0.814 
2.880 0.813 
2.900 0.793 
2.920 0.770 
2.940 0.763 
2.960 0.776 
2.980 0.780 
3.000 0.791 
3.020 0.831 
3.040 0.889 
3.060 0.966 
3.080 1.036 
3.100 1.089 
3.120 1.120 
3.140 1.134 
3.160 1.145 
3.180 1.139 
3.200 1.116 
3.220 1.082 
3.240 1.038 
3.260 0.982 
3.280 0.929 
3.300 0.876 
3.320 0.814 
3.340 0.730 
3.360 0.647 
3.380 0.578 
3.400 0.510 
3.420 0.453 
3.440 0.402 
3.460 0.368 
3.480 0.346 
3.500 0.329 
3.520 0.336 
3.540 0.339 
3.560 0.336 
3.580 0.325 
3.600 0.303 
3.620 0.268 
3.640 0.217 
3.660 0.169 
3.680 0.158 
3.700 0.238 
3.720 0.461 
3.740 0.768 
3.760 1.048 
3.780 1.229 
3.800 1.348 
3.820 1.408 
3.840 1.355 
3.860 1.179 
3.880 0.961 
3.900 0.807 
3.920 0.733 
3.940 0.722 
3.960 0.725 
3.980 0.756 
4.000 0.817 
4.020 0.900 
4.040 0.970 
4.060 1.009 
4.080 1.010 
4.100 0.973 
4.120 0.914 
4.140 0.850 
4.160 0.798 
4.180 0.754 
4.200 0.721 
4.220 0.703 
4.240 0.712 
4.260 0.737 
4.280 0.768 
4.300 0.784 
4.320 0.782 
4.340 0.777 
4.360 0.775 
4.380 0.788 
4.400 0.798 
4.420 0.795 
4.440 0.787 
4.460 0.773 
4.480 0.771 
4.500 0.780 
4.520 0.776 
4.540 0.744 
4.560 0.722 
4.580 0.706 
4.600 0.704 
4.620 0.702 
4.640 0.702 
4.660 0.725 
4.680 0.735 
4.700 0.756 
4.720 0.767 
4.740 0.765 
4.760 0.752 
4.780 0.728 
4.800 0.721 
4.820 0.728 
4.840 0.732 
4.860 0.727 
4.880 0.721 
4.900 0.735 
4.920 0.763 
4.940 0.781 
4.960 0.782 
4.980 0.772 
5.000 0.775 
5.020 0.784 
5.040 0.792 
5.060 0.801 
5.080 0.821 
5.100 0.854 
5.120 0.901 
5.140 0.953 
5.160 1.002 
5.180 1.044 
5.200 1.079 
5.220 1.111 
5.240 1.123 
5.260 1.102 
5.280 1.065 
5.300 1.023 
5.320 0.992 
5.340 0.956 
5.360 0.922 
5.380 0.879 
5.400 0.822 
5.420 0.760 
5.440 0.690 
5.460 0.621 
5.480 0.540 
5.500 0.471 
5.520 0.419 
5.540 0.383 
5.560 0.357 
5.580 0.342 
5.600 0.334 
5.620 0.319 
5.640 0.294 
5.660 0.274 
5.680 0.265 
5.700 0.253 
5.720 0.234 
5.740 0.202 
5.760 0.176 
5.780 0.187 
5.800 0.300 
5.820 0.539 
5.840 0.841 
5.860 1.086 
5.880 1.235 
5.900 1.297 
5.920 1.286 
5.940 1.207 
5.960 1.059 
5.980 0.906 
6.000 0.800 
6.020 0.750 
6.040 0.740 
6.060 0.745 
6.080 0.789 
6.100 0.857 
6.120 0.912 
6.140 0.951 
6.160 0.958 
6.180 0.943 
6.200 0.903 
6.220 0.865 
6.240 0.829 
6.260 0.765 
6.280 0.695 
6.300 0.647 
6.320 0.634 
6.340 0.649 
6.360 0.675 
6.380 0.703 
6.400 0.729 
6.420 0.742 
6.440 0.758 
6.460 0.786 
6.480 0.816 
6.500 0.843 
6.520 0.852 
6.540 0.836 
6.560 0.806 
6.580 0.769 
6.600 0.753 
6.620 0.758 
6.640 0.769 
6.660 0.761 
6.680 0.729 
6.700 0.707 
6.720 0.711 
6.740 0.730 
6.760 0.740 
6.780 0.743 
6.800 0.749 
6.820 0.753 
6.840 0.758 
6.860 0.765 
6.880 0.773 
6.900 0.773 
6.920 0.768 
6.940 0.781 
6.960 0.857 
6.980 0.846 
7.000 0.832 
7.020 0.818 
7.040 0.810 
7.060 0.801 
7.080 0.793 
7.100 0.811 
7.120 0.846 
7.140 0.895 
7.160 0.944 
7.180 1.000 
7.200 1.085 
7.220 1.152 
7.240 1.185 
7.260 1.170 
7.280 1.136 
7.300 1.090 
7.320 1.041 
7.340 1.026 
7.360 1.007 
7.380 0.972 
7.400 0.900 
7.420 0.837 
7.440 0.784 
7.460 0.716 
7.480 0.642 
7.500 0.560 
7.520 0.494 
7.540 0.441 
7.560 0.388 
7.580 0.354 
7.600 0.345 
7.620 0.346 
7.640 0.328 
7.660 0.295 
7.680 0.265 
7.700 0.250 
7.720 0.230 
7.740 0.195 
7.760 0.152 
7.780 0.146 
7.800 0.218 
7.820 0.426 
7.840 0.784 
7.860 1.141 
7.880 1.366 
7.900 1.440 
7.920 1.452 
7.940 1.415 
7.960 1.278 
7.980 1.073 
8.000 0.893 
8.020 0.769 
8.040 0.710 
8.060 0.713 
8.080 0.763 
8.100 0.837 
8.120 0.909 
8.140 0.969 
8.160 1.001 
8.180 0.990 
8.200 0.940 
8.220 0.879 
8.240 0.816 
8.260 0.762 
8.280 0.729 
8.300 0.737 
8.320 0.769 
8.340 0.783 
8.360 0.779 
8.380 0.780 
8.400 0.798 
8.420 0.808 
8.440 0.802 
8.460 0.791 
8.480 0.795 
8.500 0.814 
8.520 0.828 
8.540 0.819 
8.560 0.793 
8.580 0.774 
8.600 0.768 
8.620 0.763 
8.640 0.764 
8.660 0.775 
8.680 0.787 
8.700 0.794 
8.720 0.789 
8.740 0.784 
8.760 0.770 
8.780 0.751 
8.800 0.745 
8.820 0.758 
8.840 0.780 
8.860 0.792 
8.880 0.798 
8.900 0.793 
8.920 0.781 
8.940 0.777 
8.960 0.783 
8.980 0.804 
9.000 0.826 
9.020 0.827 
9.040 0.811 
9.060 0.788 
9.080 0.791 
9.100 0.817 
9.120 0.836 
9.140 0.852 
9.160 0.889 
9.180 0.943 
9.200 0.991 
9.220 1.034 
9.240 1.088 
9.260 1.143 
9.280 1.166 
9.300 1.164 
9.320 1.163 
9.340 1.154 
9.360 1.104 
9.380 1.017 
9.400 0.947 
9.420 0.916 
9.440 0.885 
9.460 0.830 
9.480 0.772 
9.500 0.734 
9.520 0.692 
9.540 0.636 
9.560 0.581 
9.580 0.535 
9.600 0.484 
9.620 0.432 
9.640 0.387 
9.660 0.347 
9.680 0.302 
9.700 0.257 
9.720 0.228 
9.740 0.204 
9.760 0.186 
9.780 0.202 
9.800 0.239 
9.820 0.276 
9.840 0.305 
9.860 0.352 
9.880 0.445 
9.900 0.587 
9.920 0.800 
9.940 1.032 
9.960 1.215 
9.980 1.319 
10.000 1.361 
10.020 1.347 
10.040 1.241 
10.060 1.070 
10.080 0.915 
10.100 0.840 
10.120 0.814 
10.140 0.784 
10.160 0.766 
10.180 0.808 
10.200 0.895 
10.220 0.971 
10.240 0.999 
10.260 0.985 
10.280 0.945 
10.300 0.887 
10.320 0.829 
10.340 0.781 
10.360 0.752 
10.380 0.755 
10.400 0.778 
10.420 0.802 
10.440 0.819 
10.460 0.826 
10.480 0.830 
10.500 0.827 
10.520 0.822 
10.540 0.811 
10.560 0.795 
10.580 0.793 
10.600 0.805 
10.620 0.823 
10.640 0.825 
10.660 0.805 
10.680 0.788 
10.700 0.777 
10.720 0.776 
10.740 0.781 
10.760 0.781 
10.780 0.764 
10.800 0.744 
10.820 0.735 
10.840 0.752 
10.860 0.770 
10.880 0.772 
10.900 0.775 
10.920 0.770 
10.940 0.779 
10.960 0.789 
10.980 0.788 
11.000 0.778 
11.020 0.774 
11.040 0.783 
11.060 0.775 
11.080 0.760 
11.100 0.750 
11.120 0.757 
11.140 0.769 
11.160 0.789 
11.180 0.824 
11.200 0.862 
11.220 0.906 
11.240 0.961 
11.260 1.021 
11.280 1.084 
11.300 1.122 
11.320 1.145 
11.340 1.143 
11.360 1.117 
11.380 1.095 
11.400 1.059 
11.420 1.026 
11.440 0.986 
11.460 0.941 
11.480 0.890 
11.500 0.828 
11.520 0.775 
11.540 0.731 
11.560 0.670 
11.580 0.586 
11.600 0.509 
11.620 0.439 
11.640 0.387 
11.660 0.348 
11.680 0.330 
11.700 0.316 
11.720 0.283 
11.740 0.247 
11.760 0.229 
11.780 0.228 
11.800 0.223 
11.820 0.231 
11.840 0.252 
11.860 0.293 
11.880 0.342 
11.900 0.459 
11.920 0.686 
11.940 0.951 
11.960 1.151 
11.980 1.246 
12.000 1.290 
12.020 1.298 
12.040 1.244 
12.060 1.128 
12.080 1.004 
12.100 0.922 
12.120 0.866 
12.140 0.817 
12.160 0.768 
12.180 0.769 
12.200 0.821 
12.220 0.890 
12.240 0.942 
12.260 0.963 
12.280 0.968 
12.300 0.952 
12.320 0.932 
12.340 0.905 
12.360 0.864 
12.380 0.820 
12.400 0.800 
12.420 0.804 
12.440 0.802 
12.460 0.778 
12.480 0.748 
12.500 0.731 
12.520 0.727 
12.540 0.728 
12.560 0.748 
12.580 0.779 
12.600 0.813 
12.620 0.840 
12.640 0.859 
12.660 0.877 
12.680 0.879 
12.700 0.876 
12.720 0.869 
12.740 0.833 
12.760 0.779 
12.780 0.738 
12.800 0.733 
12.820 0.742 
12.840 0.743 
12.860 0.743 
12.880 0.745 
12.900 0.745 
12.920 0.753 
12.940 0.777 
12.960 0.799 
12.980 0.805 
13.000 0.789 
13.020 0.771 
13.040 0.763 
13.060 0.784 
13.080 0.819 
13.100 0.842 
13.120 0.839 
13.140 0.830 
13.160 0.830 
13.180 0.824 
13.200 0.813 
13.220 0.806 
13.240 0.826 
13.260 0.855 
13.280 0.869 
13.300 0.872 
13.320 0.893 
13.340 0.934 
13.360 0.981 
13.380 1.057 
13.400 1.143 
13.420 1.197 
13.440 1.178 
13.460 1.148 
13.480 1.140 
13.500 1.132 
13.520 0.918 
13.540 0.840 
13.560 0.790 
13.580 0.755 
13.600 0.711 
13.620 0.668 
13.640 0.622 
13.660 0.582 
13.680 0.549 
13.700 0.517 
13.720 0.477 
13.740 0.422 
13.760 0.375 
13.780 0.340 
13.800 0.319 
13.820 0.301 
13.840 0.270 
13.860 0.239 
13.880 0.217 
13.900 0.196 
13.920 0.162 
13.940 0.133 
13.960 0.139 
13.980 0.233 
14.000 0.438 
14.020 0.746 
14.040 1.052 
14.060 1.271 
14.080 1.397 
14.100 1.419 
14.120 1.366 
14.140 1.208 
14.160 1.000 
14.180 0.808 
14.200 0.692 
14.220 0.693 
14.240 0.728 
14.260 0.766 
14.280 0.823 
14.300 0.906 
14.320 0.967 
14.340 0.973 
14.360 0.963 
14.380 0.941 
14.400 0.893 
14.420 0.817 
14.440 0.768 
14.460 0.748 
14.480 0.735 
14.500 0.731 
14.520 0.737 
14.540 0.764 
14.560 0.794 
14.580 0.809 
14.600 0.799 
14.620 0.787 
14.640 0.784 
14.660 0.787 
14.680 0.789 
14.700 0.796 
14.720 0.805 
14.740 0.799 
14.760 0.782 
14.780 0.771 
14.800 0.757 
14.820 0.738 
14.840 0.720 
14.860 0.714 
14.880 0.725 
14.900 0.746 
14.920 0.775 
14.940 0.788 
14.960 0.775 
14.980 0.754 
15.000 0.739 
15.020 0.746 
15.040 0.751 
15.060 0.749 
15.080 0.748 
15.100 0.762 
15.120 0.789 
15.140 0.799 
15.160 0.800 
15.180 0.797 
15.200 0.809 
15.220 0.819 
15.240 0.812 
15.260 0.796 
15.280 0.781 
15.300 0.786 
15.320 0.805 
15.340 0.818 
15.360 0.825 
15.380 0.844 
15.400 0.894 
15.420 0.970 
15.440 1.045 
15.460 1.100 
15.480 1.132 
15.500 1.155 
15.520 1.158 
15.540 1.133 
15.560 1.097 
15.580 1.057 
15.600 1.017 
15.620 0.962 
15.640 0.899 
15.660 0.850 
15.680 0.803 
15.700 0.766 
15.720 0.727 
15.740 0.664 
15.760 0.591 
15.780 0.529 
15.800 0.479 
15.820 0.435 
15.840 0.396 
15.860 0.367 
15.880 0.350 
15.900 0.326 
15.920 0.297 
15.940 0.273 
15.960 0.253 
15.980 0.247 
16.000 0.256 
16.020 0.255 
16.040 0.252 
16.060 0.244 
16.080 0.288 
16.100 0.474 
16.120 0.751 
16.140 1.054 
16.160 1.287 
16.180 1.429 
16.200 1.496 
16.220 1.445 
16.240 1.291 
16.260 1.089 
16.280 0.915 
16.300 0.815 
16.320 0.772 
16.340 0.760 
16.360 0.785 
16.380 0.828 
16.400 0.887 
16.420 0.960 
16.440 1.022 
16.460 1.035 
16.480 0.985 
16.500 0.916 
16.520 0.840 
16.540 0.774 
16.560 0.734 
16.580 0.721 
16.600 0.738 
16.620 0.757 
16.640 0.778 
16.660 0.789 
16.680 0.782 
16.700 0.784 
16.720 0.793 
16.740 0.802 
16.760 0.802 
16.780 0.807 
16.800 0.821 
16.820 0.830 
16.840 0.822 
16.860 0.795 
16.880 0.777 
16.900 0.768 
16.920 0.767 
16.940 0.762 
16.960 0.756 
16.980 0.759 
17.000 0.776 
17.020 0.792 
17.040 0.799 
17.060 0.796 
17.080 0.796 
17.100 0.805 
17.120 0.804 
17.140 0.799 
17.160 0.783 
17.180 0.777 
17.200 0.775 
17.220 0.777 
17.240 0.783 
17.260 0.776 
17.280 0.772 
17.300 0.775 
17.320 0.789 
17.340 0.802 
17.360 0.796 
17.380 0.789 
17.400 0.784 
17.420 0.786 
17.440 0.805 
17.460 0.822 
17.480 0.845 
17.500 0.883 
17.520 0.939 
17.540 0.998 
17.560 1.038 
17.580 1.071 
17.600 1.102 
17.620 1.100 
17.640 1.083 
17.660 1.071 
17.680 1.079 
17.700 1.088 
17.720 1.043 
17.740 0.994 
17.760 0.953 
17.780 0.925 
17.800 0.886 
17.820 0.813 
17.840 0.723 
17.860 0.628 
17.880 0.552 
17.900 0.479 
17.920 0.405 
17.940 0.334 
17.960 0.293 
17.980 0.270 
18.000 0.258 
18.020 0.253 
18.040 0.254 
18.060 0.259 
18.080 0.263 
18.100 0.264 
18.120 0.251 
18.140 0.241 
18.160 0.240 
18.180 0.294 
18.200 0.471 
18.220 0.760 
18.240 1.076 
18.260 1.327 
18.280 1.467 
18.300 1.499 
18.320 1.411 
18.340 1.212 
18.360 0.975 
18.380 0.778 
18.400 0.688 
18.420 0.685 
18.440 0.704 
18.460 0.739 
18.480 0.787 
18.500 0.856 
18.520 0.940 
18.540 0.986 
18.560 0.994 
18.580 0.961 
18.600 0.917 
18.620 0.874 
18.640 0.831 
18.660 0.803 
18.680 0.770 
18.700 0.724 
18.720 0.692 
18.740 0.688 
18.760 0.704 
18.780 0.719 
18.800 0.736 
18.820 0.761 
18.840 0.793 
18.860 0.833 
18.880 0.861 
18.900 0.869 
18.920 0.854 
18.940 0.841 
18.960 0.844 
18.980 0.825 
19.000 0.778 
19.020 0.729 
19.040 0.710 
19.060 0.723 
19.080 0.734 
19.100 0.746 
19.120 0.757 
19.140 0.768 
19.160 0.768 
19.180 0.762 
19.200 0.761 
19.220 0.770 
19.240 0.778 
19.260 0.774 
19.280 0.766 
19.300 0.755 
19.320 0.749 
19.340 0.750 
19.360 0.757 
19.380 0.753 
19.400 0.742 
19.420 0.741 
19.440 0.756 
19.460 0.769 
19.480 0.771 
19.500 0.757 
19.520 0.743 
19.540 0.732 
19.560 0.718 
19.580 0.725 
19.600 0.750 
19.620 0.797 
19.640 0.871 
19.660 0.966 
19.680 1.075 
19.700 1.160 
19.720 1.213 
19.740 1.243 
19.760 1.250 
19.780 1.244 
19.800 1.221 
19.820 1.177 
19.840 1.100 
19.860 1.002 
19.880 0.904 
19.900 0.805 
19.920 0.715 
19.940 0.642 
19.960 0.599 
19.980 0.577 
20.000 0.538 
20.020 0.502 
20.040 0.463 
20.060 0.435 
20.080 0.417 
20.100 0.408 
20.120 0.417 
20.140 0.420 
20.160 0.423 
20.180 0.384 
20.200 0.316 
20.220 0.227 
20.240 0.146 
20.260 0.116 
20.280 0.150 
20.300 0.189 
