# Supplementary material for: Pacing the phasing of leg and arm movements in breaststroke swimming to minimize intra-cyclic velocity fluctuations
Source: PLoS One. 2017 Oct 12;12(10):e0186160. doi: 10.1371/journal.pone.0186160 (PMC5638342; doi:10.1371/journal.pone.0186160)
Supplement: S1 Archive — (ZIP) [file pone.0186160.s003.zip › P15_270_veldata.txt]

% t vx 
0.000 -0.252 
0.020 0.090 
0.040 0.607 
0.060 0.891 
0.080 1.019 
0.100 1.005 
0.120 0.906 
0.140 0.778 
0.160 0.687 
0.180 0.661 
0.200 0.684 
0.220 0.727 
0.240 0.763 
0.260 0.778 
0.280 0.788 
0.300 0.794 
0.320 0.787 
0.340 0.775 
0.360 0.748 
0.380 0.716 
0.400 0.700 
0.420 0.713 
0.440 0.746 
0.460 0.768 
0.480 0.780 
0.500 0.785 
0.520 0.782 
0.540 0.761 
0.560 0.728 
0.580 0.705 
0.600 0.707 
0.620 0.716 
0.640 0.717 
0.660 0.713 
0.680 0.719 
0.700 0.719 
0.720 0.711 
0.740 0.707 
0.760 0.709 
0.780 0.704 
0.800 0.688 
0.820 0.677 
0.840 0.675 
0.860 0.687 
0.880 0.705 
0.900 0.728 
0.920 0.730 
0.940 0.720 
0.960 0.714 
0.980 0.722 
1.000 0.738 
1.020 0.765 
1.040 0.805 
1.060 0.849 
1.080 0.908 
1.100 0.956 
1.120 1.002 
1.140 1.030 
1.160 1.045 
1.180 1.056 
1.200 1.067 
1.220 1.069 
1.240 1.053 
1.260 1.017 
1.280 0.949 
1.300 0.866 
1.320 0.785 
1.340 0.730 
1.360 0.681 
1.380 0.626 
1.400 0.577 
1.420 0.539 
1.440 0.501 
1.460 0.460 
1.480 0.401 
1.500 0.343 
1.520 0.306 
1.540 0.296 
1.560 0.311 
1.580 0.306 
1.600 0.295 
1.620 0.295 
1.640 0.298 
1.660 0.290 
1.680 0.255 
1.700 0.225 
1.720 0.239 
1.740 0.312 
1.760 0.454 
1.780 0.684 
1.800 0.948 
1.820 1.187 
1.840 1.347 
1.860 1.402 
1.880 1.354 
1.900 1.200 
1.920 0.993 
1.940 0.822 
1.960 0.724 
1.980 0.711 
2.000 0.751 
2.020 0.788 
2.040 0.836 
2.060 0.903 
2.080 0.949 
2.100 0.949 
2.120 0.921 
2.140 0.878 
2.160 0.839 
2.180 0.785 
2.200 0.737 
2.220 0.703 
2.240 0.694 
2.260 0.719 
2.280 0.760 
2.300 0.800 
2.320 0.814 
2.340 0.793 
2.360 0.766 
2.380 0.758 
2.400 0.757 
2.420 0.758 
2.440 0.768 
2.460 0.772 
2.480 0.747 
2.500 0.711 
2.520 0.695 
2.540 0.704 
2.560 0.719 
2.580 0.734 
2.600 0.748 
2.620 0.756 
2.640 0.762 
2.660 0.761 
2.680 0.751 
2.700 0.739 
2.720 0.731 
2.740 0.724 
2.760 0.707 
2.780 0.690 
2.800 0.684 
2.820 0.691 
2.840 0.715 
2.860 0.742 
2.880 0.756 
2.900 0.750 
2.920 0.735 
2.940 0.728 
2.960 0.730 
2.980 0.737 
3.000 0.744 
3.020 0.756 
3.040 0.759 
3.060 0.749 
3.080 0.743 
3.100 0.759 
3.120 0.803 
3.140 0.843 
3.160 0.901 
3.180 0.961 
3.200 1.007 
3.220 1.040 
3.240 1.056 
3.260 1.077 
3.280 1.089 
3.300 1.099 
3.320 1.097 
3.340 1.071 
3.360 1.024 
3.380 0.960 
3.400 0.899 
3.420 0.839 
3.440 0.781 
3.460 0.721 
3.480 0.650 
3.500 0.575 
3.520 0.506 
3.540 0.454 
3.560 0.421 
3.580 0.407 
3.600 0.413 
3.620 0.433 
3.640 0.438 
3.660 0.429 
3.680 0.412 
3.700 0.395 
3.720 0.378 
3.740 0.349 
3.760 0.298 
3.780 0.233 
3.800 0.173 
3.820 0.136 
3.840 0.129 
3.860 0.215 
3.880 0.443 
3.900 0.757 
3.920 1.044 
3.940 1.221 
3.960 1.309 
3.980 1.330 
4.000 1.297 
4.020 1.175 
4.040 0.982 
4.060 0.788 
4.080 0.669 
4.100 0.637 
4.120 0.662 
4.140 0.721 
4.160 0.793 
4.180 0.865 
4.200 0.920 
4.220 0.961 
4.240 0.961 
4.260 0.921 
4.280 0.856 
4.300 0.778 
4.320 0.713 
4.340 0.679 
4.360 0.684 
4.380 0.703 
4.400 0.706 
4.420 0.693 
4.440 0.690 
4.460 0.701 
4.480 0.719 
4.500 0.731 
4.520 0.727 
4.540 0.727 
4.560 0.729 
4.580 0.742 
4.600 0.760 
4.620 0.777 
4.640 0.784 
4.660 0.758 
4.680 0.719 
4.700 0.689 
4.720 0.677 
4.740 0.675 
4.760 0.675 
4.780 0.682 
4.800 0.700 
4.820 0.723 
4.840 0.745 
4.860 0.755 
4.880 0.748 
4.900 0.728 
4.920 0.703 
4.940 0.682 
4.960 0.673 
4.980 0.672 
5.000 0.681 
5.020 0.689 
5.040 0.688 
5.060 0.684 
5.080 0.690 
5.100 0.700 
5.120 0.705 
5.140 0.702 
5.160 0.692 
5.180 0.693 
5.200 0.699 
5.220 0.711 
5.240 0.712 
5.260 0.701 
5.280 0.706 
5.300 0.723 
5.320 0.750 
5.340 0.777 
5.360 0.799 
5.380 0.808 
5.400 0.822 
5.420 0.845 
5.440 0.891 
5.460 0.956 
5.480 1.018 
5.500 1.057 
5.520 1.065 
5.540 1.074 
5.560 1.089 
5.580 1.075 
5.600 1.028 
5.620 0.966 
5.640 0.886 
5.660 0.816 
5.680 0.759 
5.700 0.716 
5.720 0.646 
5.740 0.555 
5.760 0.460 
5.780 0.394 
5.800 0.347 
5.820 0.313 
5.840 0.299 
5.860 0.282 
5.880 0.286 
5.900 0.269 
5.920 0.278 
5.940 0.287 
5.960 0.281 
5.980 0.267 
6.000 0.236 
6.020 0.265 
6.040 0.346 
6.060 0.545 
6.080 0.825 
6.100 1.066 
6.120 1.212 
6.140 1.242 
6.160 1.213 
6.180 1.139 
6.200 1.016 
6.220 0.889 
6.240 0.796 
6.260 0.745 
6.280 0.719 
6.300 0.700 
6.320 0.701 
6.340 0.719 
6.360 0.764 
6.380 0.833 
6.400 0.915 
6.420 0.951 
6.440 0.937 
6.460 0.913 
6.480 0.874 
6.500 0.830 
6.520 0.769 
6.540 0.733 
6.560 0.719 
6.580 0.682 
6.600 0.667 
6.620 0.671 
6.640 0.698 
6.660 0.714 
6.680 0.709 
6.700 0.722 
6.720 0.754 
6.740 0.802 
6.760 0.828 
6.780 0.819 
6.800 0.802 
6.820 0.790 
6.840 0.776 
6.860 0.762 
6.880 0.744 
6.900 0.734 
6.920 0.719 
6.940 0.707 
6.960 0.706 
6.980 0.709 
7.000 0.723 
7.020 0.744 
7.040 0.773 
7.060 0.788 
7.080 0.778 
7.100 0.746 
7.120 0.726 
7.140 0.720 
7.160 0.746 
7.180 0.757 
7.200 0.758 
7.220 0.748 
7.240 0.744 
7.260 0.757 
7.280 0.780 
7.300 0.787 
7.320 0.770 
7.340 0.752 
7.360 0.735 
7.380 0.723 
7.400 0.717 
7.420 0.717 
7.440 0.725 
7.460 0.749 
7.480 0.798 
7.500 0.862 
7.520 0.914 
7.540 0.955 
7.560 1.009 
7.580 1.076 
7.600 1.131 
7.620 1.131 
7.640 1.122 
7.660 1.114 
7.680 1.109 
7.700 1.077 
7.720 1.029 
7.740 0.980 
7.760 0.919 
7.780 0.866 
7.800 0.821 
7.820 0.764 
7.840 0.692 
7.860 0.615 
7.880 0.534 
7.900 0.466 
7.920 0.396 
7.940 0.333 
7.960 0.276 
7.980 0.265 
8.000 0.288 
8.020 0.297 
8.040 0.287 
8.060 0.272 
8.080 0.276 
8.100 0.251 
8.120 0.182 
8.140 0.142 
8.160 0.240 
8.180 0.518 
8.200 0.884 
8.220 1.190 
8.240 1.371 
8.260 1.448 
8.280 1.426 
8.300 1.293 
8.320 1.063 
8.340 0.855 
8.360 0.731 
8.380 0.686 
8.400 0.692 
8.420 0.744 
8.440 0.835 
8.460 0.907 
8.480 0.967 
8.500 0.998 
8.520 1.016 
8.540 1.003 
8.560 0.949 
8.580 0.891 
8.600 0.844 
8.620 0.830 
8.640 0.803 
8.660 0.763 
8.680 0.735 
8.700 0.731 
8.720 0.744 
8.740 0.766 
8.760 0.790 
8.780 0.806 
8.800 0.813 
8.820 0.825 
8.840 0.849 
8.860 0.849 
8.880 0.822 
8.900 0.781 
8.920 0.753 
8.940 0.742 
8.960 0.732 
8.980 0.744 
9.000 0.777 
9.020 0.809 
9.040 0.811 
9.060 0.788 
9.080 0.770 
9.100 0.770 
9.120 0.786 
9.140 0.796 
9.160 0.795 
9.180 0.776 
9.200 0.751 
9.220 0.729 
9.240 0.722 
9.260 0.728 
9.280 0.741 
9.300 0.744 
9.320 0.740 
9.340 0.747 
9.360 0.767 
9.380 0.778 
9.400 0.766 
9.420 0.763 
9.440 0.775 
9.460 0.779 
9.480 0.768 
9.500 0.761 
9.520 0.773 
9.540 0.781 
9.560 0.779 
9.580 0.778 
9.600 0.778 
9.620 0.799 
9.640 0.829 
9.660 0.881 
9.680 0.948 
9.700 0.995 
9.720 1.037 
9.740 1.057 
9.760 1.067 
9.780 1.062 
9.800 1.049 
9.820 1.050 
9.840 1.029 
9.860 0.973 
9.880 0.896 
9.900 0.821 
9.920 0.758 
9.940 0.681 
9.960 0.593 
9.980 0.503 
10.000 0.430 
10.020 0.382 
10.040 0.366 
10.060 0.362 
10.080 0.354 
10.100 0.345 
10.120 0.341 
10.140 0.345 
10.160 0.345 
10.180 0.342 
10.200 0.330 
10.220 0.294 
10.240 0.252 
10.260 0.244 
10.280 0.328 
10.300 0.552 
10.320 0.862 
10.340 1.145 
10.360 1.304 
10.380 1.343 
10.400 1.326 
10.420 1.253 
10.440 1.118 
10.460 0.944 
10.480 0.811 
10.500 0.750 
10.520 0.733 
10.540 0.774 
10.560 0.835 
10.580 0.889 
10.600 0.928 
10.620 0.947 
10.640 0.950 
10.660 0.905 
10.680 0.840 
10.700 0.804 
10.720 0.778 
10.740 0.762 
10.760 0.760 
10.780 0.786 
10.800 0.830 
10.820 0.856 
10.840 0.874 
10.860 0.879 
10.880 0.859 
10.900 0.813 
10.920 0.766 
10.940 0.741 
10.960 0.733 
10.980 0.743 
11.000 0.766 
11.020 0.789 
11.040 0.788 
11.060 0.767 
11.080 0.744 
11.100 0.736 
11.120 0.743 
11.140 0.753 
11.160 0.768 
11.180 0.778 
11.200 0.774 
11.220 0.762 
11.240 0.750 
11.260 0.747 
11.280 0.740 
11.300 0.737 
11.320 0.743 
11.340 0.758 
11.360 0.777 
11.380 0.787 
11.400 0.791 
11.420 0.787 
11.440 0.782 
11.460 0.766 
11.480 0.765 
11.500 0.775 
11.520 0.793 
11.540 0.804 
11.560 0.811 
11.580 0.843 
11.600 0.893 
11.620 0.954 
11.640 1.034 
11.660 1.120 
11.680 1.168 
11.700 1.167 
11.720 1.147 
11.740 1.129 
11.760 1.102 
11.780 1.040 
11.800 0.965 
11.820 0.892 
11.840 0.819 
11.860 0.754 
11.880 0.693 
11.900 0.638 
11.920 0.586 
11.940 0.545 
11.960 0.519 
11.980 0.505 
12.000 0.487 
12.020 0.471 
12.040 0.464 
12.060 0.448 
12.080 0.439 
12.100 0.426 
12.120 0.431 
12.140 0.424 
12.160 0.392 
12.180 0.343 
12.200 0.274 
12.220 0.225 
12.240 0.195 
12.260 0.211 
12.280 0.272 
12.300 0.427 
12.320 0.659 
12.340 0.893 
12.360 1.065 
12.380 1.173 
12.400 1.225 
12.420 1.217 
12.440 1.161 
12.460 1.059 
12.480 0.909 
12.500 0.776 
12.520 0.723 
12.540 0.731 
12.560 0.743 
12.580 0.752 
12.600 0.814 
12.620 0.904 
12.640 0.971 
12.660 0.986 
12.680 0.951 
12.700 0.903 
12.720 0.866 
12.740 0.828 
12.760 0.783 
12.780 0.742 
12.800 0.735 
12.820 0.757 
12.840 0.771 
12.860 0.772 
12.880 0.759 
12.900 0.739 
12.920 0.732 
12.940 0.747 
12.960 0.773 
12.980 0.807 
13.000 0.829 
13.020 0.832 
13.040 0.814 
13.060 0.787 
13.080 0.757 
13.100 0.726 
13.120 0.703 
13.140 0.694 
13.160 0.688 
13.180 0.687 
13.200 0.690 
13.220 0.703 
13.240 0.731 
13.260 0.749 
13.280 0.756 
13.300 0.747 
13.320 0.749 
13.340 0.755 
13.360 0.760 
13.380 0.767 
13.400 0.786 
13.420 0.803 
13.440 0.803 
13.460 0.805 
13.480 0.808 
13.500 0.809 
13.520 0.787 
13.540 0.761 
13.560 0.763 
13.580 0.788 
13.600 0.800 
13.620 0.806 
13.640 0.831 
13.660 0.884 
13.680 0.947 
13.700 0.978 
13.720 1.014 
13.740 1.063 
13.760 1.124 
13.780 1.162 
13.800 1.160 
13.820 1.027 
13.840 0.994 
13.860 0.926 
13.880 0.854 
13.900 0.775 
13.920 0.703 
13.940 0.642 
13.960 0.590 
13.980 0.539 
14.000 0.476 
14.020 0.411 
14.040 0.369 
14.060 0.342 
14.080 0.349 
14.100 0.375 
14.120 0.392 
14.140 0.364 
14.160 0.328 
14.180 0.311 
14.200 0.302 
14.220 0.292 
14.240 0.272 
14.260 0.289 
14.280 0.330 
14.300 0.433 
14.320 0.614 
14.340 0.824 
14.360 1.018 
14.380 1.168 
14.400 1.253 
14.420 1.279 
14.440 1.252 
14.460 1.149 
14.480 0.975 
14.500 0.795 
14.520 0.697 
14.540 0.690 
14.560 0.712 
14.580 0.746 
14.600 0.795 
14.620 0.855 
14.640 0.921 
14.660 0.962 
14.680 0.957 
14.700 0.908 
14.720 0.844 
14.740 0.779 
14.760 0.716 
14.780 0.684 
14.800 0.684 
14.820 0.719 
14.840 0.740 
14.860 0.749 
14.880 0.743 
14.900 0.736 
14.920 0.741 
14.940 0.744 
14.960 0.746 
14.980 0.749 
15.000 0.762 
15.020 0.776 
15.040 0.778 
15.060 0.764 
15.080 0.742 
15.100 0.718 
15.120 0.699 
15.140 0.698 
15.160 0.710 
15.180 0.715 
15.200 0.711 
15.220 0.705 
15.240 0.708 
15.260 0.716 
15.280 0.720 
15.300 0.719 
15.320 0.716 
15.340 0.714 
15.360 0.712 
15.380 0.715 
15.400 0.730 
15.420 0.752 
15.440 0.763 
15.460 0.754 
15.480 0.737 
15.500 0.719 
15.520 0.706 
15.540 0.698 
15.560 0.704 
15.580 0.725 
15.600 0.746 
15.620 0.781 
15.640 0.824 
15.660 0.861 
15.680 0.904 
15.700 0.947 
15.720 0.990 
15.740 1.011 
15.760 1.016 
15.780 1.033 
15.800 1.042 
15.820 1.049 
15.840 1.037 
15.860 1.001 
15.880 0.950 
15.900 0.888 
15.920 0.834 
15.940 0.771 
15.960 0.709 
15.980 0.646 
16.000 0.584 
16.020 0.527 
16.040 0.467 
16.060 0.426 
16.080 0.386 
16.100 0.372 
16.120 0.359 
16.140 0.363 
16.160 0.362 
16.180 0.333 
16.200 0.293 
16.220 0.244 
16.240 0.220 
16.260 0.190 
16.280 0.153 
16.300 0.125 
16.320 0.153 
16.340 0.298 
16.360 0.569 
16.380 0.879 
16.400 1.121 
16.420 1.244 
16.440 1.281 
16.460 1.265 
16.480 1.157 
16.500 0.992 
16.520 0.819 
16.540 0.704 
16.560 0.671 
16.580 0.682 
16.600 0.719 
16.620 0.755 
16.640 0.797 
16.660 0.857 
16.680 0.914 
16.700 0.950 
16.720 0.925 
16.740 0.848 
16.760 0.784 
16.780 0.743 
16.800 0.713 
16.820 0.668 
16.840 0.628 
16.860 0.622 
16.880 0.644 
16.900 0.674 
16.920 0.695 
16.940 0.712 
16.960 0.734 
16.980 0.757 
17.000 0.764 
17.020 0.765 
17.040 0.761 
17.060 0.755 
17.080 0.745 
17.100 0.736 
17.120 0.723 
17.140 0.704 
17.160 0.686 
17.180 0.675 
17.200 0.678 
17.220 0.692 
17.240 0.705 
17.260 0.708 
17.280 0.706 
17.300 0.720 
17.320 0.744 
17.340 0.752 
17.360 0.732 
17.380 0.697 
17.400 0.680 
17.420 0.681 
17.440 0.689 
17.460 0.682 
17.480 0.684 
17.500 0.681 
17.520 0.672 
17.540 0.670 
17.560 0.685 
17.580 0.720 
17.600 0.726 
17.620 0.714 
17.640 0.705 
17.660 0.700 
17.680 0.695 
17.700 0.682 
17.720 0.673 
17.740 0.673 
17.760 0.682 
17.780 0.689 
17.800 0.702 
17.820 0.725 
17.840 0.753 
17.860 0.785 
17.880 0.810 
17.900 0.844 
17.920 0.881 
17.940 0.924 
17.960 0.963 
17.980 1.000 
18.000 1.030 
18.020 1.036 
18.040 1.046 
18.060 1.035 
18.080 1.014 
18.100 0.967 
18.120 0.916 
18.140 0.848 
18.160 0.751 
18.180 0.654 
18.200 0.554 
18.220 0.477 
18.240 0.403 
18.260 0.357 
18.280 0.326 
18.300 0.307 
18.320 0.309 
18.340 0.322 
18.360 0.348 
18.380 0.369 
18.400 0.372 
18.420 0.359 
18.440 0.338 
18.460 0.301 
18.480 0.252 
18.500 0.217 
18.520 0.198 
18.540 0.239 
18.560 0.366 
18.580 0.605 
18.600 0.868 
18.620 1.069 
18.640 1.189 
18.660 1.226 
18.680 1.212 
18.700 1.130 
18.720 1.003 
18.740 0.833 
18.760 0.684 
18.780 0.615 
18.800 0.609 
18.820 0.628 
18.840 0.665 
18.860 0.734 
18.880 0.829 
18.900 0.892 
18.920 0.917 
18.940 0.913 
18.960 0.882 
18.980 0.851 
19.000 0.817 
19.020 0.777 
19.040 0.710 
19.060 0.645 
19.080 0.608 
19.100 0.593 
19.120 0.591 
19.140 0.597 
19.160 0.614 
19.180 0.633 
19.200 0.658 
19.220 0.686 
19.240 0.703 
19.260 0.720 
19.280 0.746 
19.300 0.766 
19.320 0.773 
19.340 0.755 
19.360 0.717 
19.380 0.668 
19.400 0.628 
19.420 0.613 
19.440 0.609 
19.460 0.622 
19.480 0.643 
19.500 0.660 
19.520 0.672 
19.540 0.683 
19.560 0.702 
19.580 0.705 
19.600 0.697 
19.620 0.687 
19.640 0.670 
19.660 0.648 
19.680 0.637 
19.700 0.656 
19.720 0.673 
19.740 0.674 
19.760 0.680 
19.780 0.693 
19.800 0.704 
19.820 0.698 
19.840 0.689 
19.860 0.680 
19.880 0.679 
19.900 0.674 
19.920 0.669 
19.940 0.673 
19.960 0.685 
19.980 0.705 
20.000 0.749 
20.020 0.826 
20.040 0.904 
20.060 0.951 
20.080 0.978 
20.100 1.021 
20.120 1.058 
20.140 1.065 
20.160 1.034 
20.180 0.987 
20.200 0.964 
20.220 0.947 
20.240 0.905 
20.260 0.838 
20.280 0.783 
20.300 0.740 
20.320 0.693 
20.340 0.645 
20.360 0.603 
20.380 0.534 
20.400 0.447 
20.420 0.373 
20.440 0.331 
20.460 0.323 
20.480 0.300 
20.500 0.275 
20.520 0.253 
20.540 0.236 
20.560 0.235 
20.580 0.237 
20.600 0.235 
20.620 0.224 
20.640 0.223 
20.660 0.230 
20.680 0.225 
20.700 0.198 
20.720 0.183 
20.740 0.248 
20.760 0.421 
20.780 0.682 
20.800 0.930 
20.820 1.072 
20.840 1.118 
20.860 1.139 
20.880 1.158 
20.900 1.138 
20.920 1.062 
20.940 0.955 
20.960 0.847 
20.980 0.745 
21.000 0.661 
21.020 0.641 
21.040 0.697 
21.060 0.743 
