# Supplementary material for: Pacing the phasing of leg and arm movements in breaststroke swimming to minimize intra-cyclic velocity fluctuations
Source: PLoS One. 2017 Oct 12;12(10):e0186160. doi: 10.1371/journal.pone.0186160 (PMC5638342; doi:10.1371/journal.pone.0186160)
Supplement: S1 Archive — (ZIP) [file pone.0186160.s003.zip › P16_1_veldata.txt]

% t vx 
0.000 -0.171 
0.020 0.084 
0.040 0.518 
0.060 0.818 
0.080 1.001 
0.100 1.099 
0.120 1.154 
0.140 1.180 
0.160 1.169 
0.180 1.132 
0.200 1.091 
0.220 1.051 
0.240 1.035 
0.260 1.052 
0.280 1.081 
0.300 1.089 
0.320 1.077 
0.340 1.068 
0.360 1.047 
0.380 1.000 
0.400 0.943 
0.420 0.913 
0.440 0.915 
0.460 0.924 
0.480 0.928 
0.500 0.924 
0.520 0.922 
0.540 0.917 
0.560 0.904 
0.580 0.885 
0.600 0.866 
0.620 0.857 
0.640 0.862 
0.660 0.880 
0.680 0.896 
0.700 0.894 
0.720 0.874 
0.740 0.850 
0.760 0.836 
0.780 0.835 
0.800 0.838 
0.820 0.831 
0.840 0.811 
0.860 0.806 
0.880 0.818 
0.900 0.826 
0.920 0.818 
0.940 0.811 
0.960 0.819 
0.980 0.827 
1.000 0.821 
1.020 0.815 
1.040 0.821 
1.060 0.824 
1.080 0.833 
1.100 0.849 
1.120 0.873 
1.140 0.905 
1.160 0.959 
1.180 1.018 
1.200 1.081 
1.220 1.132 
1.240 1.179 
1.260 1.219 
1.280 1.227 
1.300 1.221 
1.320 1.189 
1.340 1.139 
1.360 1.073 
1.380 0.988 
1.400 0.912 
1.420 0.870 
1.440 0.852 
1.460 0.837 
1.480 0.794 
1.500 0.730 
1.520 0.660 
1.540 0.591 
1.560 0.543 
1.580 0.495 
1.600 0.440 
1.620 0.377 
1.640 0.318 
1.660 0.269 
1.680 0.229 
1.700 0.212 
1.720 0.206 
1.740 0.212 
1.760 0.224 
1.780 0.235 
1.800 0.239 
1.820 0.247 
1.840 0.257 
1.860 0.303 
1.880 0.382 
1.900 0.499 
1.920 0.638 
1.940 0.753 
1.960 0.875 
1.980 0.978 
2.000 1.063 
2.020 1.129 
2.040 1.162 
2.060 1.154 
2.080 1.102 
2.100 1.027 
2.120 0.999 
2.140 1.013 
2.160 1.043 
2.180 1.057 
2.200 1.055 
2.220 1.051 
2.240 1.030 
2.260 0.984 
2.280 0.934 
2.300 0.915 
2.320 0.912 
2.340 0.923 
2.360 0.922 
2.380 0.914 
2.400 0.914 
2.420 0.912 
2.440 0.907 
2.460 0.898 
2.480 0.886 
2.500 0.880 
2.520 0.874 
2.540 0.867 
2.560 0.855 
2.580 0.847 
2.600 0.842 
2.620 0.836 
2.640 0.825 
2.660 0.823 
2.680 0.832 
2.700 0.826 
2.720 0.818 
2.740 0.814 
2.760 0.808 
2.780 0.797 
2.800 0.783 
2.820 0.784 
2.840 0.802 
2.860 0.810 
2.880 0.805 
2.900 0.795 
2.920 0.803 
2.940 0.817 
2.960 0.819 
2.980 0.831 
3.000 0.852 
3.020 0.879 
3.040 0.908 
3.060 0.935 
3.080 0.974 
3.100 1.010 
3.120 1.041 
3.140 1.083 
3.160 1.133 
3.180 1.194 
3.200 1.239 
3.220 1.255 
3.240 1.230 
3.260 1.175 
3.280 1.117 
3.300 1.064 
3.320 1.018 
3.340 0.964 
3.360 0.910 
3.380 0.866 
3.400 0.824 
3.420 0.776 
3.440 0.705 
3.460 0.633 
3.480 0.574 
3.500 0.529 
3.520 0.489 
3.540 0.434 
3.560 0.378 
3.580 0.327 
3.600 0.288 
3.620 0.262 
3.640 0.243 
3.660 0.246 
3.680 0.263 
3.700 0.280 
3.720 0.290 
3.740 0.295 
3.760 0.313 
3.780 0.344 
3.800 0.381 
3.820 0.443 
3.840 0.540 
3.860 0.680 
3.880 0.817 
3.900 0.940 
3.920 1.051 
3.940 1.125 
3.960 1.168 
3.980 1.176 
4.000 1.154 
4.020 1.086 
4.040 0.991 
4.060 0.939 
4.080 0.955 
4.100 1.003 
4.120 1.055 
4.140 1.086 
4.160 1.075 
4.180 1.033 
4.200 0.991 
4.220 0.970 
4.240 0.960 
4.260 0.939 
4.280 0.916 
4.300 0.902 
4.320 0.886 
4.340 0.884 
4.360 0.890 
4.380 0.888 
4.400 0.889 
4.420 0.887 
4.440 0.885 
4.460 0.880 
4.480 0.871 
4.500 0.867 
4.520 0.847 
4.540 0.825 
4.560 0.830 
4.580 0.843 
4.600 0.828 
4.620 0.811 
4.640 0.806 
4.660 0.816 
4.680 0.820 
4.700 0.799 
4.720 0.779 
4.740 0.776 
4.760 0.790 
4.780 0.798 
4.800 0.794 
4.820 0.785 
4.840 0.771 
4.860 0.760 
4.880 0.771 
4.900 0.804 
4.920 0.826 
4.940 0.825 
4.960 0.811 
4.980 0.828 
5.000 0.875 
5.020 0.913 
5.040 0.954 
5.060 0.990 
5.080 1.048 
5.100 1.116 
5.120 1.170 
5.140 1.202 
5.160 1.207 
5.180 1.210 
5.200 1.204 
5.220 1.180 
5.240 1.114 
5.260 1.049 
5.280 0.983 
5.300 0.915 
5.320 0.846 
5.340 0.769 
5.360 0.712 
5.380 0.666 
5.400 0.626 
5.420 0.579 
5.440 0.531 
5.460 0.487 
5.480 0.448 
5.500 0.410 
5.520 0.370 
5.540 0.346 
5.560 0.332 
5.580 0.319 
5.600 0.315 
5.620 0.323 
5.640 0.336 
5.660 0.337 
5.680 0.310 
5.700 0.266 
5.720 0.276 
5.740 0.337 
5.760 0.440 
5.780 0.560 
5.800 0.696 
5.820 0.847 
5.840 0.944 
5.860 1.007 
5.880 1.059 
5.900 1.130 
5.920 1.195 
5.940 1.193 
5.960 1.107 
5.980 0.981 
6.000 0.907 
6.020 0.893 
6.040 0.908 
6.060 0.957 
6.080 1.018 
6.100 1.073 
6.120 1.077 
6.140 1.025 
6.160 0.971 
6.180 0.946 
6.200 0.950 
6.220 0.945 
6.240 0.908 
6.260 0.885 
6.280 0.890 
6.300 0.887 
6.320 0.874 
6.340 0.869 
6.360 0.883 
6.380 0.916 
6.400 0.933 
6.420 0.904 
6.440 0.888 
6.460 0.867 
6.480 0.855 
6.500 0.857 
6.520 0.866 
6.540 0.874 
6.560 0.877 
6.580 0.871 
6.600 0.857 
6.620 0.852 
6.640 0.849 
6.660 0.850 
6.680 0.854 
6.700 0.865 
6.720 0.882 
6.740 0.887 
6.760 0.880 
6.780 0.875 
6.800 0.876 
6.820 0.893 
6.840 0.921 
6.860 0.953 
6.880 0.980 
6.900 1.014 
6.920 1.064 
6.940 1.120 
6.960 1.166 
6.980 1.217 
7.000 1.271 
7.020 1.305 
7.040 1.295 
7.060 1.261 
7.080 1.224 
7.100 1.171 
7.120 1.102 
7.140 1.034 
7.160 0.988 
7.180 0.942 
7.200 0.893 
7.220 0.838 
7.240 0.793 
7.260 0.740 
7.280 0.687 
7.300 0.624 
7.320 0.545 
7.340 0.480 
7.360 0.426 
7.380 0.387 
7.400 0.345 
7.420 0.306 
7.440 0.265 
7.460 0.223 
7.480 0.207 
7.500 0.215 
7.520 0.237 
7.540 0.254 
7.560 0.275 
7.580 0.295 
7.600 0.333 
7.620 0.400 
7.640 0.496 
7.660 0.630 
7.680 0.767 
7.700 0.900 
7.720 1.013 
7.740 1.111 
7.760 1.183 
7.780 1.200 
7.800 1.195 
7.820 1.151 
7.840 1.085 
7.860 1.027 
7.880 1.016 
7.900 1.044 
7.920 1.078 
7.940 1.088 
7.960 1.082 
7.980 1.071 
8.000 1.065 
8.020 1.044 
8.040 0.996 
8.060 0.965 
8.080 0.947 
8.100 0.951 
8.120 0.947 
8.140 0.940 
8.160 0.938 
8.180 0.935 
8.200 0.931 
8.220 0.925 
8.240 0.917 
8.260 0.909 
8.280 0.901 
8.300 0.902 
8.320 0.902 
8.340 0.886 
8.360 0.873 
8.380 0.873 
8.400 0.871 
8.420 0.856 
8.440 0.847 
8.460 0.853 
8.480 0.848 
8.500 0.835 
8.520 0.829 
8.540 0.836 
8.560 0.838 
8.580 0.827 
8.600 0.820 
8.620 0.832 
8.640 0.848 
8.660 0.849 
8.680 0.847 
8.700 0.858 
8.720 0.872 
8.740 0.886 
8.760 0.910 
8.780 0.946 
8.800 0.984 
8.820 1.005 
8.840 1.031 
8.860 1.075 
8.880 1.126 
8.900 1.186 
8.920 1.242 
8.940 1.297 
8.960 1.337 
8.980 1.342 
9.000 1.314 
9.020 1.266 
9.040 1.210 
9.060 1.135 
9.080 1.053 
9.100 0.976 
9.120 0.918 
9.140 0.871 
9.160 0.825 
9.180 0.779 
9.200 0.722 
9.220 0.652 
9.240 0.581 
9.260 0.525 
9.280 0.474 
9.300 0.432 
9.320 0.389 
9.340 0.361 
9.360 0.340 
9.380 0.312 
9.400 0.297 
9.420 0.301 
9.440 0.320 
9.460 0.333 
9.480 0.339 
9.500 0.353 
9.520 0.380 
9.540 0.422 
9.560 0.497 
9.580 0.619 
9.600 0.768 
9.620 0.914 
9.640 1.027 
9.660 1.106 
9.680 1.170 
9.700 1.212 
9.720 1.226 
9.740 1.189 
9.760 1.134 
9.780 1.081 
9.800 1.047 
9.820 1.025 
9.840 1.029 
9.860 1.069 
9.880 1.101 
9.900 1.123 
9.920 1.112 
9.940 1.083 
9.960 1.036 
9.980 0.993 
10.000 0.980 
10.020 0.983 
10.040 0.982 
10.060 0.970 
10.080 0.957 
10.100 0.928 
10.120 0.917 
10.140 0.921 
10.160 0.932 
10.180 0.935 
10.200 0.920 
10.220 0.912 
10.240 0.903 
10.260 0.889 
10.280 0.871 
10.300 0.864 
10.320 0.868 
10.340 0.877 
10.360 0.877 
10.380 0.867 
10.400 0.856 
10.420 0.853 
10.440 0.848 
10.460 0.836 
10.480 0.832 
10.500 0.830 
10.520 0.826 
10.540 0.807 
10.560 0.793 
10.580 0.807 
10.600 0.824 
10.620 0.830 
10.640 0.828 
10.660 0.822 
10.680 0.822 
10.700 0.832 
10.720 0.864 
10.740 0.901 
10.760 0.948 
10.780 0.998 
10.800 1.064 
10.820 1.129 
10.840 1.169 
10.860 1.214 
10.880 1.255 
10.900 1.294 
10.920 1.285 
10.940 1.227 
10.960 1.158 
10.980 1.098 
11.000 1.037 
11.020 0.963 
11.040 0.896 
11.060 0.846 
11.080 0.807 
11.100 0.746 
11.120 0.681 
11.140 0.630 
11.160 0.600 
11.180 0.545 
11.200 0.486 
11.220 0.436 
11.240 0.398 
11.260 0.342 
11.280 0.295 
11.300 0.273 
11.320 0.269 
11.340 0.285 
11.360 0.290 
11.380 0.308 
11.400 0.302 
11.420 0.314 
11.440 0.336 
11.460 0.386 
11.480 0.471 
11.500 0.565 
11.520 0.676 
11.540 0.777 
11.560 0.865 
11.580 0.949 
11.600 1.021 
11.620 1.096 
11.640 1.167 
11.660 1.206 
11.680 1.188 
11.700 1.111 
11.720 1.025 
11.740 0.966 
11.760 0.959 
11.780 0.981 
11.800 1.029 
11.820 1.060 
11.840 1.049 
11.860 1.028 
11.880 0.997 
11.900 0.982 
11.920 0.978 
11.940 0.969 
11.960 0.961 
11.980 0.931 
12.000 0.892 
12.020 0.867 
12.040 0.868 
12.060 0.887 
12.080 0.895 
12.100 0.884 
12.120 0.860 
12.140 0.849 
12.160 0.844 
12.180 0.830 
12.200 0.819 
12.220 0.815 
12.240 0.827 
12.260 0.841 
12.280 0.844 
12.300 0.839 
12.320 0.822 
12.340 0.803 
12.360 0.789 
12.380 0.787 
12.400 0.789 
12.420 0.785 
12.440 0.782 
12.460 0.789 
12.480 0.794 
12.500 0.795 
12.520 0.762 
12.540 0.761 
12.560 0.766 
12.580 0.770 
12.600 0.779 
12.620 0.792 
12.640 0.808 
12.660 0.831 
12.680 0.877 
12.700 0.928 
12.720 0.974 
12.740 1.022 
12.760 1.080 
12.780 1.150 
12.800 1.197 
12.820 1.231 
12.840 1.253 
12.860 1.257 
12.880 1.241 
12.900 1.190 
12.920 1.128 
12.940 1.056 
12.960 0.985 
12.980 0.924 
13.000 0.875 
13.020 0.840 
13.040 0.800 
13.060 0.743 
13.080 0.674 
13.100 0.600 
13.120 0.547 
13.140 0.516 
13.160 0.475 
13.180 0.424 
13.200 0.372 
13.220 0.332 
13.240 0.291 
13.260 0.248 
13.280 0.216 
13.300 0.206 
13.320 0.218 
13.340 0.233 
13.360 0.247 
13.380 0.263 
13.400 0.307 
13.420 0.375 
13.440 0.448 
13.460 0.537 
13.480 0.643 
13.500 0.779 
13.520 0.911 
13.540 1.015 
13.560 1.091 
13.580 1.142 
13.600 1.175 
13.620 1.160 
13.640 1.108 
13.660 1.035 
13.680 0.996 
13.700 1.003 
13.720 1.032 
13.740 1.060 
13.760 1.064 
13.780 1.052 
13.800 1.036 
13.820 1.021 
13.840 0.996 
13.860 0.963 
13.880 0.928 
13.900 0.912 
13.920 0.908 
13.940 0.904 
13.960 0.889 
13.980 0.872 
14.000 0.873 
14.020 0.869 
14.040 0.845 
14.060 0.823 
14.080 0.825 
14.100 0.836 
14.120 0.827 
14.140 0.811 
14.160 0.804 
14.180 0.809 
14.200 0.813 
14.220 0.802 
14.240 0.783 
14.260 0.772 
14.280 0.779 
14.300 0.788 
14.320 0.787 
14.340 0.771 
14.360 0.752 
14.380 0.744 
14.400 0.751 
14.420 0.767 
14.440 0.780 
14.460 0.780 
14.480 0.771 
14.500 0.759 
14.520 0.765 
14.540 0.786 
14.560 0.803 
14.580 0.808 
14.600 0.808 
14.620 0.830 
14.640 0.866 
14.660 0.900 
14.680 0.942 
14.700 1.001 
14.720 1.053 
14.740 1.088 
14.760 1.128 
14.780 1.187 
14.800 1.233 
14.820 1.226 
14.840 1.179 
14.860 1.121 
14.880 1.063 
14.900 1.006 
14.920 0.954 
14.940 0.907 
14.960 0.866 
14.980 0.825 
15.000 0.786 
15.020 0.744 
15.040 0.691 
15.060 0.637 
15.080 0.578 
15.100 0.522 
15.120 0.477 
15.140 0.431 
15.160 0.387 
15.180 0.347 
15.200 0.330 
15.220 0.313 
15.240 0.275 
15.260 0.244 
15.280 0.236 
15.300 0.258 
15.320 0.273 
15.340 0.283 
15.360 0.309 
15.380 0.357 
15.400 0.419 
15.420 0.486 
15.440 0.577 
15.460 0.691 
15.480 0.821 
15.500 0.923 
15.520 1.009 
15.540 1.080 
15.560 1.122 
15.580 1.134 
15.600 1.114 
15.620 1.072 
15.640 1.033 
15.660 1.005 
15.680 1.011 
15.700 1.021 
15.720 1.014 
15.740 1.008 
15.760 0.998 
15.780 0.993 
15.800 0.967 
15.820 0.932 
15.840 0.921 
15.860 0.921 
15.880 0.918 
15.900 0.905 
15.920 0.881 
15.940 0.867 
15.960 0.854 
15.980 0.848 
16.000 0.839 
16.020 0.836 
16.040 0.845 
16.060 0.848 
16.080 0.835 
16.100 0.824 
16.120 0.826 
16.140 0.821 
16.160 0.799 
16.180 0.790 
16.200 0.803 
16.220 0.816 
16.240 0.806 
16.260 0.777 
16.280 0.773 
16.300 0.792 
16.320 0.805 
16.340 0.799 
16.360 0.779 
16.380 0.774 
16.400 0.785 
16.420 0.801 
16.440 0.812 
16.460 0.805 
16.480 0.797 
16.500 0.815 
16.520 0.848 
16.540 0.871 
16.560 0.891 
16.580 0.922 
16.600 0.979 
16.620 1.036 
16.640 1.087 
16.660 1.129 
16.680 1.156 
16.700 1.180 
16.720 1.205 
16.740 1.232 
16.760 1.205 
16.780 1.132 
16.800 1.036 
16.820 0.973 
16.840 0.942 
16.860 0.906 
16.880 0.863 
16.900 0.806 
16.920 0.756 
16.940 0.706 
16.960 0.663 
16.980 0.626 
17.000 0.582 
17.020 0.523 
17.040 0.470 
17.060 0.420 
17.080 0.380 
17.100 0.340 
17.120 0.319 
17.140 0.306 
17.160 0.280 
17.180 0.273 
17.200 0.271 
17.220 0.282 
17.240 0.286 
17.260 0.278 
17.280 0.287 
17.300 0.303 
17.320 0.354 
17.340 0.446 
17.360 0.566 
17.380 0.703 
17.400 0.835 
17.420 0.940 
17.440 1.030 
17.460 1.108 
17.480 1.168 
17.500 1.205 
17.520 1.179 
17.540 1.117 
17.560 1.028 
17.580 0.954 
17.600 0.928 
17.620 0.951 
17.640 1.005 
17.660 1.049 
17.680 1.051 
17.700 1.046 
17.720 1.037 
17.740 1.008 
17.760 0.984 
17.780 0.963 
17.800 0.946 
17.820 0.915 
17.840 0.894 
17.860 0.897 
17.880 0.890 
17.900 0.865 
17.920 0.840 
17.940 0.841 
17.960 0.861 
17.980 0.876 
18.000 0.862 
18.020 0.833 
18.040 0.812 
18.060 0.791 
18.080 0.774 
18.100 0.762 
18.120 0.763 
18.140 0.769 
18.160 0.771 
18.180 0.774 
18.200 0.774 
18.220 0.776 
18.240 0.779 
18.260 0.788 
18.280 0.802 
18.300 0.815 
18.320 0.820 
18.340 0.816 
18.360 0.808 
18.380 0.804 
18.400 0.812 
18.420 0.828 
18.440 0.839 
18.460 0.847 
18.480 0.862 
18.500 0.890 
18.520 0.944 
18.540 0.999 
18.560 1.044 
18.580 1.085 
18.600 1.123 
18.620 1.175 
18.640 1.220 
18.660 1.241 
18.680 1.261 
18.700 1.250 
18.720 1.234 
18.740 1.204 
18.760 1.162 
18.780 1.102 
18.800 0.973 
18.820 0.902 
