# Supplementary material for: Pacing the phasing of leg and arm movements in breaststroke swimming to minimize intra-cyclic velocity fluctuations
Source: PLoS One. 2017 Oct 12;12(10):e0186160. doi: 10.1371/journal.pone.0186160 (PMC5638342; doi:10.1371/journal.pone.0186160)
Supplement: S1 Archive — (ZIP) [file pone.0186160.s003.zip › P16_2_veldata.txt]

% t vx 
0.000 0.401 
0.020 0.662 
0.040 1.044 
0.060 1.232 
0.080 1.244 
0.100 1.187 
0.120 1.117 
0.140 1.036 
0.160 0.966 
0.180 0.914 
0.200 0.913 
0.220 0.900 
0.240 0.863 
0.260 0.789 
0.280 0.690 
0.300 0.601 
0.320 0.549 
0.340 0.499 
0.360 0.438 
0.380 0.363 
0.400 0.301 
0.420 0.253 
0.440 0.200 
0.460 0.161 
0.480 0.128 
0.500 0.123 
0.520 0.142 
0.540 0.183 
0.560 0.219 
0.580 0.255 
0.600 0.292 
0.620 0.343 
0.640 0.407 
0.660 0.486 
0.680 0.607 
0.700 0.749 
0.720 0.891 
0.740 0.987 
0.760 1.064 
0.780 1.118 
0.800 1.143 
0.820 1.117 
0.840 1.055 
0.860 1.004 
0.880 0.982 
0.900 1.010 
0.920 1.039 
0.940 1.050 
0.960 1.036 
0.980 1.011 
1.000 0.988 
1.020 0.973 
1.040 0.959 
1.060 0.946 
1.080 0.927 
1.100 0.917 
1.120 0.920 
1.140 0.911 
1.160 0.907 
1.180 0.892 
1.200 0.877 
1.220 0.869 
1.240 0.873 
1.260 0.874 
1.280 0.866 
1.300 0.857 
1.320 0.851 
1.340 0.839 
1.360 0.823 
1.380 0.819 
1.400 0.815 
1.420 0.802 
1.440 0.800 
1.460 0.807 
1.480 0.812 
1.500 0.808 
1.520 0.798 
1.540 0.791 
1.560 0.777 
1.580 0.770 
1.600 0.772 
1.620 0.786 
1.640 0.800 
1.660 0.810 
1.680 0.813 
1.700 0.809 
1.720 0.803 
1.740 0.818 
1.760 0.860 
1.780 0.903 
1.800 0.947 
1.820 0.991 
1.840 1.051 
1.860 1.120 
1.880 1.178 
1.900 1.218 
1.920 1.242 
1.940 1.259 
1.960 1.271 
1.980 1.247 
2.000 1.188 
2.020 1.125 
2.040 1.055 
2.060 0.979 
2.080 0.910 
2.100 0.858 
2.120 0.812 
2.140 0.752 
2.160 0.696 
2.180 0.652 
2.200 0.608 
2.220 0.554 
2.240 0.487 
2.260 0.416 
2.280 0.356 
2.300 0.313 
2.320 0.270 
2.340 0.232 
2.360 0.206 
2.380 0.188 
2.400 0.180 
2.420 0.188 
2.440 0.210 
2.460 0.241 
2.480 0.272 
2.500 0.307 
2.520 0.350 
2.540 0.409 
2.560 0.498 
2.580 0.605 
2.600 0.728 
2.620 0.844 
2.640 0.948 
2.660 1.022 
2.680 1.071 
2.700 1.108 
2.720 1.104 
2.740 1.059 
2.760 0.987 
2.780 0.952 
2.800 0.961 
2.820 0.979 
2.840 0.987 
2.860 0.996 
2.880 1.007 
2.900 1.016 
2.920 1.009 
2.940 0.983 
2.960 0.948 
2.980 0.920 
3.000 0.916 
3.020 0.914 
3.040 0.903 
3.060 0.885 
3.080 0.865 
3.100 0.851 
3.120 0.854 
3.140 0.858 
3.160 0.857 
3.180 0.849 
3.200 0.839 
3.220 0.831 
3.240 0.820 
3.260 0.820 
3.280 0.815 
3.300 0.804 
3.320 0.799 
3.340 0.809 
3.360 0.816 
3.380 0.804 
3.400 0.793 
3.420 0.789 
3.440 0.794 
3.460 0.784 
3.480 0.773 
3.500 0.777 
3.520 0.793 
3.540 0.800 
3.560 0.796 
3.580 0.790 
3.600 0.796 
3.620 0.813 
3.640 0.834 
3.660 0.869 
3.680 0.908 
3.700 0.945 
3.720 0.980 
3.740 1.023 
3.760 1.076 
3.780 1.127 
3.800 1.176 
3.820 1.226 
3.840 1.268 
3.860 1.282 
3.880 1.267 
3.900 1.218 
3.920 1.134 
3.940 1.051 
3.960 0.976 
3.980 0.907 
4.000 0.845 
4.020 0.796 
4.040 0.766 
4.060 0.731 
4.080 0.687 
4.100 0.632 
4.120 0.570 
4.140 0.524 
4.160 0.495 
4.180 0.458 
4.200 0.406 
4.220 0.343 
4.240 0.286 
4.260 0.231 
4.280 0.191 
4.300 0.176 
4.320 0.180 
4.340 0.212 
4.360 0.246 
4.380 0.278 
4.400 0.292 
4.420 0.312 
4.440 0.355 
4.460 0.428 
4.480 0.534 
4.500 0.650 
4.520 0.756 
4.540 0.857 
4.560 0.939 
4.580 1.007 
4.600 1.073 
4.620 1.112 
4.640 1.115 
4.660 1.063 
4.680 1.000 
4.700 0.959 
4.720 0.956 
4.740 0.968 
4.760 0.977 
4.780 0.976 
4.800 0.981 
4.820 0.998 
4.840 0.999 
4.860 0.987 
4.880 0.957 
4.900 0.940 
4.920 0.931 
4.940 0.919 
4.960 0.906 
4.980 0.887 
5.000 0.876 
5.020 0.873 
5.040 0.876 
5.060 0.869 
5.080 0.847 
5.100 0.834 
5.120 0.837 
5.140 0.835 
5.160 0.817 
5.180 0.802 
5.200 0.797 
5.220 0.795 
5.240 0.788 
5.260 0.780 
5.280 0.786 
5.300 0.791 
5.320 0.788 
5.340 0.784 
5.360 0.784 
5.380 0.787 
5.400 0.779 
5.420 0.766 
5.440 0.759 
5.460 0.766 
5.480 0.781 
5.500 0.800 
5.520 0.826 
5.540 0.866 
5.560 0.882 
5.580 0.893 
5.600 0.916 
5.620 0.962 
5.640 1.017 
5.660 1.067 
5.680 1.129 
5.700 1.176 
5.720 1.212 
5.740 1.229 
5.760 1.231 
5.780 1.216 
5.800 1.182 
5.820 1.125 
5.840 1.049 
5.860 0.975 
5.880 0.910 
5.900 0.848 
5.920 0.793 
5.940 0.752 
5.960 0.716 
5.980 0.682 
6.000 0.636 
6.020 0.574 
6.040 0.510 
6.060 0.456 
6.080 0.421 
6.100 0.384 
6.120 0.359 
6.140 0.340 
6.160 0.316 
6.180 0.299 
6.200 0.280 
6.220 0.286 
6.240 0.305 
6.260 0.300 
6.280 0.274 
6.300 0.235 
6.320 0.246 
6.340 0.314 
6.360 0.409 
6.380 0.525 
6.400 0.642 
6.420 0.765 
6.440 0.867 
6.460 0.945 
6.480 0.988 
6.500 1.040 
6.520 1.103 
6.540 1.121 
6.560 1.069 
6.580 0.964 
6.600 0.890 
6.620 0.862 
6.640 0.871 
6.660 0.922 
6.680 0.985 
6.700 1.035 
6.720 1.053 
6.740 1.024 
6.760 0.984 
6.780 0.953 
6.800 0.943 
6.820 0.938 
6.840 0.936 
6.860 0.924 
6.880 0.912 
6.900 0.908 
6.920 0.905 
6.940 0.893 
6.960 0.878 
6.980 0.875 
7.000 0.868 
7.020 0.855 
7.040 0.838 
7.060 0.830 
7.080 0.836 
7.100 0.845 
7.120 0.843 
7.140 0.832 
7.160 0.822 
7.180 0.815 
7.200 0.812 
7.220 0.822 
7.240 0.828 
7.260 0.817 
7.280 0.806 
7.300 0.794 
7.320 0.799 
7.340 0.812 
7.360 0.825 
7.380 0.839 
7.400 0.845 
7.420 0.858 
7.440 0.873 
7.460 0.901 
7.480 0.945 
7.500 0.992 
7.520 1.053 
7.540 1.114 
7.560 1.166 
7.580 1.214 
7.600 1.231 
7.620 1.248 
7.640 1.249 
7.660 1.232 
7.680 1.195 
7.700 1.113 
7.720 1.042 
7.740 0.987 
7.760 0.932 
7.780 0.890 
7.800 0.852 
7.820 0.813 
7.840 0.760 
7.860 0.692 
7.880 0.639 
7.900 0.587 
7.920 0.525 
7.940 0.458 
7.960 0.388 
7.980 0.340 
8.000 0.305 
8.020 0.263 
8.040 0.211 
8.060 0.171 
8.080 0.174 
8.100 0.187 
8.120 0.212 
8.140 0.245 
8.160 0.277 
8.180 0.294 
8.200 0.291 
8.220 0.320 
8.240 0.394 
8.260 0.514 
8.280 0.651 
8.300 0.773 
8.320 0.886 
8.340 0.987 
8.360 1.075 
8.380 1.138 
8.400 1.155 
8.420 1.132 
8.440 1.057 
8.460 0.967 
8.480 0.925 
8.500 0.942 
8.520 0.995 
8.540 1.036 
8.560 1.065 
8.580 1.081 
8.600 1.073 
8.620 1.043 
8.640 1.004 
8.660 0.974 
8.680 0.954 
8.700 0.952 
8.720 0.939 
8.740 0.924 
8.760 0.911 
8.780 0.896 
8.800 0.883 
8.820 0.870 
8.840 0.880 
8.860 0.878 
8.880 0.864 
8.900 0.860 
8.920 0.868 
8.940 0.869 
8.960 0.855 
8.980 0.843 
9.000 0.839 
9.020 0.826 
9.040 0.811 
9.060 0.808 
9.080 0.817 
9.100 0.822 
9.120 0.810 
9.140 0.805 
9.160 0.806 
9.180 0.811 
9.200 0.814 
9.220 0.807 
9.240 0.799 
9.260 0.794 
9.280 0.801 
9.300 0.819 
9.320 0.827 
9.340 0.832 
9.360 0.840 
9.380 0.862 
9.400 0.896 
9.420 0.936 
9.440 0.975 
9.460 1.011 
9.480 1.057 
9.500 1.116 
9.520 1.184 
9.540 1.247 
9.560 1.298 
9.580 1.327 
9.600 1.310 
9.620 1.256 
9.640 1.179 
9.660 1.101 
9.680 1.026 
9.700 0.956 
9.720 0.905 
9.740 0.869 
9.760 0.836 
9.780 0.787 
9.800 0.733 
9.820 0.689 
9.840 0.653 
9.860 0.605 
9.880 0.534 
9.900 0.463 
9.920 0.404 
9.940 0.348 
9.960 0.298 
9.980 0.256 
10.000 0.226 
10.020 0.209 
10.040 0.201 
10.060 0.219 
10.080 0.239 
10.100 0.253 
10.120 0.269 
10.140 0.285 
10.160 0.316 
10.180 0.355 
10.200 0.406 
10.220 0.484 
10.240 0.602 
10.260 0.746 
10.280 0.890 
10.300 0.981 
10.320 1.024 
10.340 1.045 
10.360 1.064 
10.380 1.073 
10.400 1.034 
10.420 0.989 
10.440 0.970 
10.460 0.980 
10.480 0.999 
10.500 1.005 
10.520 1.012 
10.540 1.006 
10.560 0.992 
10.580 0.967 
10.600 0.943 
10.620 0.937 
10.640 0.942 
10.660 0.948 
10.680 0.941 
10.700 0.931 
10.720 0.925 
10.740 0.916 
10.760 0.902 
10.780 0.886 
10.800 0.877 
10.820 0.876 
10.840 0.868 
10.860 0.854 
10.880 0.844 
10.900 0.839 
10.920 0.830 
10.940 0.817 
10.960 0.805 
10.980 0.812 
11.000 0.824 
11.020 0.823 
11.040 0.812 
11.060 0.800 
11.080 0.801 
11.100 0.802 
11.120 0.799 
11.140 0.793 
11.160 0.793 
11.180 0.792 
11.200 0.787 
11.220 0.795 
11.240 0.815 
11.260 0.835 
11.280 0.847 
11.300 0.859 
11.320 0.882 
11.340 0.915 
11.360 0.949 
11.380 0.991 
11.400 1.032 
11.420 1.078 
11.440 1.137 
11.460 1.192 
11.480 1.217 
11.500 1.224 
11.520 1.227 
11.540 1.214 
11.560 1.179 
11.580 1.117 
11.600 1.067 
11.620 1.021 
11.640 0.963 
11.660 0.904 
11.680 0.841 
11.700 0.801 
11.720 0.762 
11.740 0.720 
11.760 0.667 
11.780 0.606 
11.800 0.526 
11.820 0.448 
11.840 0.394 
11.860 0.365 
11.880 0.361 
11.900 0.347 
11.920 0.319 
11.940 0.293 
11.960 0.287 
11.980 0.293 
12.000 0.294 
12.020 0.281 
12.040 0.292 
12.060 0.296 
12.080 0.306 
12.100 0.321 
12.120 0.357 
12.140 0.406 
12.160 0.460 
12.180 0.564 
12.200 0.703 
12.220 0.844 
12.240 0.926 
12.260 0.984 
12.280 1.047 
12.300 1.085 
12.320 1.075 
12.340 0.994 
12.360 0.895 
12.380 0.842 
12.400 0.828 
12.420 0.846 
12.440 0.887 
12.460 0.947 
12.480 0.986 
12.500 0.988 
12.520 0.978 
12.540 0.973 
12.560 0.943 
12.580 0.917 
12.600 0.933 
12.620 0.967 
12.640 0.971 
12.660 0.924 
12.680 0.876 
12.700 0.864 
12.720 0.863 
12.740 0.856 
12.760 0.852 
12.780 0.849 
12.800 0.849 
12.820 0.842 
12.840 0.834 
12.860 0.814 
12.880 0.800 
12.900 0.804 
12.920 0.810 
12.940 0.810 
12.960 0.811 
12.980 0.812 
13.000 0.798 
13.020 0.779 
13.040 0.767 
13.060 0.762 
13.080 0.780 
13.100 0.790 
13.120 0.784 
13.140 0.774 
13.160 0.785 
13.180 0.805 
13.200 0.821 
13.220 0.822 
13.240 0.821 
13.260 0.827 
13.280 0.848 
13.300 0.883 
13.320 0.937 
13.340 0.991 
13.360 1.051 
13.380 1.114 
13.400 1.155 
13.420 1.187 
13.440 1.211 
13.460 1.220 
13.480 1.196 
13.500 1.146 
13.520 1.106 
13.540 1.053 
13.560 0.989 
13.580 0.931 
13.600 0.884 
13.620 0.856 
13.640 0.815 
13.660 0.771 
13.680 0.718 
13.700 0.655 
13.720 0.587 
13.740 0.531 
13.760 0.475 
13.780 0.421 
13.800 0.359 
13.820 0.297 
13.840 0.248 
13.860 0.192 
13.880 0.143 
13.900 0.110 
13.920 0.100 
13.940 0.105 
13.960 0.128 
13.980 0.166 
14.000 0.203 
14.020 0.238 
14.040 0.264 
14.060 0.316 
14.080 0.399 
14.100 0.517 
14.120 0.649 
14.140 0.746 
14.160 0.822 
14.180 0.896 
14.200 0.969 
14.220 1.027 
14.240 1.053 
14.260 1.052 
14.280 1.016 
14.300 0.956 
14.320 0.921 
14.340 0.921 
14.360 0.956 
14.380 0.985 
14.400 1.012 
14.420 1.022 
14.440 1.018 
14.460 1.004 
14.480 0.965 
14.500 0.932 
14.520 0.911 
14.540 0.908 
14.560 0.903 
14.580 0.896 
14.600 0.884 
14.620 0.866 
14.640 0.852 
14.660 0.857 
14.680 0.855 
14.700 0.845 
14.720 0.843 
14.740 0.856 
14.760 0.853 
14.780 0.835 
14.800 0.825 
14.820 0.831 
14.840 0.829 
14.860 0.809 
14.880 0.798 
14.900 0.800 
14.920 0.818 
14.940 0.815 
14.960 0.796 
14.980 0.782 
15.000 0.778 
15.020 0.787 
15.040 0.790 
15.060 0.777 
15.080 0.757 
15.100 0.755 
15.120 0.777 
15.140 0.799 
15.160 0.807 
15.180 0.801 
15.200 0.804 
15.220 0.823 
15.240 0.853 
15.260 0.889 
15.280 0.930 
15.300 0.973 
15.320 1.010 
15.340 1.049 
15.360 1.101 
15.380 1.157 
15.400 1.195 
15.420 1.226 
15.440 1.241 
15.460 1.226 
15.480 1.183 
15.500 1.116 
15.520 1.047 
15.540 0.988 
15.560 0.940 
15.580 0.896 
15.600 0.854 
15.620 0.810 
15.640 0.769 
15.660 0.714 
15.680 0.668 
15.700 0.621 
15.720 0.566 
15.740 0.511 
15.760 0.454 
15.780 0.397 
15.800 0.323 
15.820 0.254 
15.840 0.196 
15.860 0.156 
15.880 0.137 
15.900 0.143 
15.920 0.173 
15.940 0.206 
15.960 0.240 
15.980 0.267 
16.000 0.290 
16.020 0.323 
16.040 0.391 
16.060 0.493 
16.080 0.606 
16.100 0.719 
16.120 0.817 
16.140 0.904 
16.160 0.978 
16.180 1.048 
16.200 1.108 
16.220 1.117 
16.240 1.064 
16.260 0.971 
16.280 0.909 
16.300 0.907 
16.320 0.943 
16.340 0.967 
16.360 0.975 
16.380 0.978 
16.400 0.978 
16.420 0.973 
16.440 0.950 
16.460 0.926 
16.480 0.902 
16.500 0.892 
16.520 0.890 
16.540 0.886 
16.560 0.881 
16.580 0.877 
16.600 0.870 
16.620 0.866 
16.640 0.858 
16.660 0.846 
16.680 0.825 
16.700 0.807 
16.720 0.800 
16.740 0.800 
16.760 0.794 
16.780 0.779 
16.800 0.781 
16.820 0.792 
16.840 0.801 
16.860 0.790 
16.880 0.767 
16.900 0.751 
16.920 0.750 
16.940 0.762 
16.960 0.776 
16.980 0.784 
17.000 0.789 
17.020 0.792 
17.040 0.794 
17.060 0.801 
17.080 0.817 
17.100 0.829 
17.120 0.833 
17.140 0.846 
17.160 0.873 
17.180 0.903 
17.200 0.932 
17.220 0.967 
17.240 1.021 
17.260 1.086 
17.280 1.136 
17.300 1.152 
17.320 1.150 
17.340 1.145 
17.360 1.122 
17.380 1.074 
17.400 1.012 
17.420 0.958 
17.440 0.913 
17.460 0.882 
17.480 0.872 
17.500 0.856 
17.520 0.818 
17.540 0.769 
17.560 0.723 
17.580 0.671 
17.600 0.617 
17.620 0.538 
17.640 0.470 
17.660 0.433 
17.680 0.398 
17.700 0.349 
17.720 0.294 
17.740 0.262 
17.760 0.225 
17.780 0.184 
17.800 0.178 
17.820 0.207 
17.840 0.234 
17.860 0.249 
17.880 0.258 
17.900 0.274 
17.920 0.299 
17.940 0.359 
17.960 0.431 
17.980 0.505 
18.000 0.599 
18.020 0.706 
18.040 0.813 
18.060 0.908 
18.080 0.993 
18.100 1.059 
18.120 1.059 
18.140 1.009 
18.160 0.958 
18.180 0.927 
18.200 0.911 
18.220 0.906 
18.240 0.920 
18.260 0.931 
18.280 0.949 
18.300 0.973 
18.320 1.005 
18.340 1.015 
18.360 0.991 
18.380 0.954 
18.400 0.926 
18.420 0.916 
18.440 0.899 
18.460 0.874 
18.480 0.861 
18.500 0.863 
18.520 0.861 
18.540 0.845 
18.560 0.827 
18.580 0.807 
18.600 0.795 
18.620 0.806 
18.640 0.831 
18.660 0.843 
18.680 0.827 
18.700 0.814 
18.720 0.816 
18.740 0.814 
18.760 0.800 
18.780 0.785 
18.800 0.785 
18.820 0.790 
18.840 0.793 
18.860 0.791 
18.880 0.788 
18.900 0.792 
18.920 0.801 
18.940 0.812 
18.960 0.812 
18.980 0.810 
19.000 0.818 
19.020 0.830 
19.040 0.841 
19.060 0.861 
19.080 0.892 
19.100 0.927 
19.120 0.951 
19.140 0.985 
19.160 1.028 
19.180 1.063 
19.200 1.091 
19.220 1.124 
19.240 1.161 
19.260 1.187 
19.280 1.208 
19.300 1.231 
19.320 1.234 
19.340 1.191 
19.360 1.116 
19.380 1.047 
19.400 1.020 
19.420 0.998 
19.440 0.964 
19.460 0.938 
19.480 0.929 
19.500 0.906 
19.520 0.851 
19.540 0.773 
19.560 0.679 
19.580 0.630 
