# Supplementary material for: Pacing the phasing of leg and arm movements in breaststroke swimming to minimize intra-cyclic velocity fluctuations
Source: PLoS One. 2017 Oct 12;12(10):e0186160. doi: 10.1371/journal.pone.0186160 (PMC5638342; doi:10.1371/journal.pone.0186160)
Supplement: S1 Archive — (ZIP) [file pone.0186160.s003.zip › P16_90_veldata.txt]

% t vx 
0.000 0.090 
0.020 0.310 
0.040 0.655 
0.060 0.844 
0.080 0.917 
0.100 0.903 
0.120 0.869 
0.140 0.845 
0.160 0.816 
0.180 0.781 
0.200 0.752 
0.220 0.717 
0.240 0.676 
0.260 0.643 
0.280 0.603 
0.300 0.566 
0.320 0.527 
0.340 0.487 
0.360 0.459 
0.380 0.421 
0.400 0.387 
0.420 0.351 
0.440 0.317 
0.460 0.296 
0.480 0.269 
0.500 0.246 
0.520 0.228 
0.540 0.202 
0.560 0.168 
0.580 0.128 
0.600 0.099 
0.620 0.082 
0.640 0.084 
0.660 0.094 
0.680 0.102 
0.700 0.096 
0.720 0.102 
0.740 0.129 
0.760 0.159 
0.780 0.210 
0.800 0.273 
0.820 0.351 
0.840 0.414 
0.860 0.476 
0.880 0.555 
0.900 0.645 
0.920 0.737 
0.940 0.825 
0.960 0.906 
0.980 0.979 
1.000 1.008 
1.020 0.982 
1.040 0.917 
1.060 0.856 
1.080 0.843 
1.100 0.869 
1.120 0.913 
1.140 0.944 
1.160 0.962 
1.180 0.956 
1.200 0.925 
1.220 0.897 
1.240 0.878 
1.260 0.869 
1.280 0.868 
1.300 0.871 
1.320 0.860 
1.340 0.834 
1.360 0.820 
1.380 0.820 
1.400 0.814 
1.420 0.810 
1.440 0.815 
1.460 0.821 
1.480 0.812 
1.500 0.790 
1.520 0.790 
1.540 0.793 
1.560 0.786 
1.580 0.766 
1.600 0.753 
1.620 0.765 
1.640 0.779 
1.660 0.792 
1.680 0.797 
1.700 0.798 
1.720 0.806 
1.740 0.818 
1.760 0.838 
1.780 0.864 
1.800 0.886 
1.820 0.914 
1.840 0.943 
1.860 0.971 
1.880 1.005 
1.900 1.036 
1.920 1.068 
1.940 1.084 
1.960 1.075 
1.980 1.057 
2.000 1.032 
2.020 1.003 
2.040 0.977 
2.060 0.948 
2.080 0.917 
2.100 0.898 
2.120 0.891 
2.140 0.886 
2.160 0.858 
2.180 0.820 
2.200 0.799 
2.220 0.790 
2.240 0.769 
2.260 0.739 
2.280 0.707 
2.300 0.679 
2.320 0.650 
2.340 0.612 
2.360 0.572 
2.380 0.547 
2.400 0.525 
2.420 0.489 
2.440 0.445 
2.460 0.403 
2.480 0.375 
2.500 0.347 
2.520 0.319 
2.540 0.293 
2.560 0.256 
2.580 0.226 
2.600 0.200 
2.620 0.178 
2.640 0.152 
2.660 0.142 
2.680 0.147 
2.700 0.148 
2.720 0.135 
2.740 0.118 
2.760 0.123 
2.780 0.137 
2.800 0.151 
2.820 0.157 
2.840 0.184 
2.860 0.239 
2.880 0.314 
2.900 0.407 
2.920 0.515 
2.940 0.639 
2.960 0.741 
2.980 0.809 
3.000 0.881 
3.020 0.949 
3.040 0.999 
3.060 0.986 
3.080 0.922 
3.100 0.872 
3.120 0.856 
3.140 0.891 
3.160 0.928 
3.180 0.950 
3.200 0.951 
3.220 0.935 
3.240 0.918 
3.260 0.911 
3.280 0.911 
3.300 0.916 
3.320 0.908 
3.340 0.897 
3.360 0.890 
3.380 0.872 
3.400 0.861 
3.420 0.852 
3.440 0.847 
3.460 0.839 
3.480 0.829 
3.500 0.831 
3.520 0.831 
3.540 0.820 
3.560 0.816 
3.580 0.823 
3.600 0.834 
3.620 0.842 
3.640 0.839 
3.660 0.832 
3.680 0.834 
3.700 0.848 
3.720 0.864 
3.740 0.880 
3.760 0.905 
3.780 0.930 
3.800 0.959 
3.820 0.995 
3.840 1.029 
3.860 1.069 
3.880 1.099 
3.900 1.128 
3.920 1.144 
3.940 1.150 
3.960 1.161 
3.980 1.153 
4.000 1.132 
4.020 1.117 
4.040 1.094 
4.060 1.057 
4.080 1.002 
4.100 0.972 
4.120 0.964 
4.140 0.956 
4.160 0.938 
4.180 0.903 
4.200 0.876 
4.220 0.847 
4.240 0.817 
4.260 0.779 
4.280 0.734 
4.300 0.699 
4.320 0.656 
4.340 0.619 
4.360 0.581 
4.380 0.545 
4.400 0.509 
4.420 0.486 
4.440 0.481 
4.460 0.451 
4.480 0.404 
4.500 0.355 
4.520 0.327 
4.540 0.314 
4.560 0.287 
4.580 0.260 
4.600 0.231 
4.620 0.203 
4.640 0.184 
4.660 0.179 
4.680 0.179 
4.700 0.173 
4.720 0.165 
4.740 0.155 
4.760 0.145 
4.780 0.130 
4.800 0.129 
4.820 0.149 
4.840 0.168 
4.860 0.192 
4.880 0.218 
4.900 0.248 
4.920 0.285 
4.940 0.320 
4.960 0.372 
4.980 0.445 
5.000 0.542 
5.020 0.667 
5.040 0.792 
5.060 0.914 
5.080 0.991 
5.100 1.033 
5.120 1.020 
5.140 0.948 
5.160 0.866 
5.180 0.812 
5.200 0.819 
5.220 0.850 
5.240 0.897 
5.260 0.949 
5.280 0.984 
5.300 0.983 
5.320 0.961 
5.340 0.925 
5.360 0.899 
5.380 0.882 
5.400 0.867 
5.420 0.848 
5.440 0.830 
5.460 0.822 
5.480 0.820 
5.500 0.813 
5.520 0.796 
5.540 0.788 
5.560 0.783 
5.580 0.786 
5.600 0.781 
5.620 0.764 
5.640 0.758 
5.660 0.757 
5.680 0.770 
5.700 0.781 
5.720 0.780 
5.740 0.771 
5.760 0.764 
5.780 0.780 
5.800 0.820 
5.820 0.849 
5.840 0.859 
5.860 0.876 
5.880 0.904 
5.900 0.944 
5.920 0.980 
5.940 1.027 
5.960 1.074 
5.980 1.113 
6.000 1.152 
6.020 1.166 
6.040 1.153 
6.060 1.110 
6.080 1.073 
6.100 1.041 
6.120 1.022 
6.140 0.999 
6.160 0.957 
6.180 0.931 
6.200 0.917 
6.220 0.903 
6.240 0.862 
6.260 0.833 
6.280 0.837 
6.300 0.837 
6.320 0.814 
6.340 0.770 
6.360 0.721 
6.380 0.682 
6.400 0.648 
6.420 0.603 
6.440 0.565 
6.460 0.536 
6.480 0.513 
6.500 0.484 
6.520 0.465 
6.540 0.441 
6.560 0.408 
6.580 0.367 
6.600 0.345 
6.620 0.332 
6.640 0.310 
6.660 0.280 
6.680 0.242 
6.700 0.224 
6.720 0.215 
6.740 0.220 
6.760 0.209 
6.780 0.210 
6.800 0.209 
6.820 0.205 
6.840 0.195 
6.860 0.171 
6.880 0.153 
6.900 0.135 
6.920 0.141 
6.940 0.156 
6.960 0.165 
6.980 0.175 
7.000 0.215 
7.020 0.293 
7.040 0.386 
7.060 0.481 
7.080 0.576 
7.100 0.661 
7.120 0.733 
7.140 0.804 
7.160 0.877 
7.180 0.940 
7.200 0.983 
7.220 0.964 
7.240 0.868 
7.260 0.745 
7.280 0.692 
7.300 0.750 
7.320 0.857 
7.340 0.938 
7.360 0.964 
7.380 0.971 
7.400 0.971 
7.420 0.962 
7.440 0.946 
7.460 0.924 
7.480 0.895 
7.500 0.849 
7.520 0.817 
7.540 0.817 
7.560 0.826 
7.580 0.833 
7.600 0.832 
7.620 0.839 
7.640 0.849 
7.660 0.842 
7.680 0.823 
7.700 0.806 
7.720 0.803 
7.740 0.851 
7.760 0.846 
7.780 0.841 
7.800 0.851 
7.820 0.856 
7.840 0.847 
7.860 0.827 
7.880 0.818 
7.900 0.832 
7.920 0.855 
7.940 0.890 
7.960 0.924 
7.980 0.957 
8.000 0.974 
8.020 0.991 
8.040 1.027 
8.060 1.064 
8.080 1.092 
8.100 1.103 
8.120 1.115 
8.140 1.098 
8.160 1.067 
8.180 1.046 
8.200 1.023 
8.220 1.002 
8.240 0.968 
8.260 0.950 
8.280 0.929 
8.300 0.907 
8.320 0.897 
8.340 0.886 
8.360 0.873 
8.380 0.841 
8.400 0.808 
8.420 0.772 
8.440 0.730 
8.460 0.696 
8.480 0.659 
8.500 0.623 
8.520 0.598 
8.540 0.576 
8.560 0.556 
8.580 0.529 
8.600 0.500 
8.620 0.474 
8.640 0.450 
8.660 0.411 
8.680 0.377 
8.700 0.345 
8.720 0.317 
8.740 0.294 
8.760 0.252 
8.780 0.224 
8.800 0.188 
8.820 0.169 
8.840 0.154 
8.860 0.154 
8.880 0.161 
8.900 0.159 
8.920 0.151 
8.940 0.124 
8.960 0.111 
8.980 0.113 
9.000 0.126 
9.020 0.137 
9.040 0.161 
9.060 0.225 
9.080 0.325 
9.100 0.438 
9.120 0.557 
9.140 0.666 
9.160 0.775 
9.180 0.873 
9.200 0.951 
9.220 1.015 
9.240 1.047 
9.260 1.043 
9.280 0.988 
9.300 0.903 
9.320 0.858 
9.340 0.896 
9.360 0.983 
9.380 1.040 
9.400 1.036 
9.420 1.014 
9.440 1.005 
9.460 0.979 
9.480 0.949 
9.500 0.931 
9.520 0.919 
9.540 0.900 
9.560 0.889 
9.580 0.896 
9.600 0.899 
9.620 0.880 
9.640 0.864 
9.660 0.868 
9.680 0.861 
9.700 0.849 
9.720 0.838 
9.740 0.844 
9.760 0.844 
9.780 0.825 
9.800 0.816 
9.820 0.826 
9.840 0.856 
9.860 0.866 
9.880 0.852 
9.900 0.844 
9.920 0.854 
9.940 0.870 
9.960 0.883 
9.980 0.913 
10.000 0.953 
10.020 0.997 
10.040 1.022 
10.060 1.046 
10.080 1.083 
10.100 1.129 
10.120 1.168 
10.140 1.190 
10.160 1.204 
10.180 1.203 
10.200 1.183 
10.220 1.160 
10.240 1.138 
10.260 1.113 
10.280 1.080 
10.300 1.046 
10.320 1.029 
10.340 1.022 
10.360 1.014 
10.380 0.994 
10.400 0.955 
10.420 0.930 
10.440 0.912 
10.460 0.886 
10.480 0.851 
10.500 0.807 
10.520 0.784 
10.540 0.761 
10.560 0.728 
10.580 0.686 
10.600 0.645 
10.620 0.612 
10.640 0.593 
10.660 0.581 
10.680 0.560 
10.700 0.519 
10.720 0.467 
10.740 0.424 
10.760 0.387 
10.780 0.357 
10.800 0.322 
10.820 0.290 
10.840 0.267 
10.860 0.237 
10.880 0.205 
10.900 0.176 
10.920 0.165 
10.940 0.164 
10.960 0.162 
10.980 0.161 
11.000 0.155 
11.020 0.141 
11.040 0.119 
11.060 0.107 
11.080 0.110 
11.100 0.133 
11.120 0.160 
11.140 0.186 
11.160 0.221 
11.180 0.270 
11.200 0.343 
11.220 0.444 
11.240 0.551 
11.260 0.644 
11.280 0.731 
11.300 0.839 
11.320 0.953 
11.340 1.034 
11.360 1.065 
11.380 1.028 
11.400 0.933 
11.420 0.831 
11.440 0.797 
11.460 0.839 
11.480 0.912 
11.500 0.974 
11.520 1.005 
11.540 1.026 
11.560 1.031 
11.580 1.013 
11.600 0.973 
11.620 0.940 
11.640 0.932 
11.660 0.921 
11.680 0.901 
11.700 0.885 
11.720 0.865 
11.740 0.843 
11.760 0.832 
11.780 0.833 
11.800 0.824 
11.820 0.800 
11.840 0.788 
11.860 0.794 
11.880 0.802 
11.900 0.805 
11.920 0.808 
11.940 0.811 
11.960 0.819 
11.980 0.826 
12.000 0.822 
12.020 0.820 
12.040 0.829 
12.060 0.847 
12.080 0.862 
12.100 0.871 
12.120 0.894 
12.140 0.917 
12.160 0.945 
12.180 0.983 
12.200 1.034 
12.220 1.065 
12.240 1.071 
12.260 1.072 
12.280 1.076 
12.300 1.081 
12.320 1.069 
12.340 1.052 
12.360 1.030 
12.380 1.003 
12.400 0.990 
12.420 0.977 
12.440 0.955 
12.460 0.941 
12.480 0.930 
12.500 0.918 
12.520 0.895 
12.540 0.878 
12.560 0.863 
12.580 0.837 
12.600 0.800 
12.620 0.771 
12.640 0.745 
12.660 0.725 
12.680 0.707 
12.700 0.692 
12.720 0.673 
12.740 0.645 
12.760 0.618 
12.780 0.565 
12.800 0.516 
12.820 0.479 
12.840 0.449 
12.860 0.432 
12.880 0.410 
12.900 0.410 
12.920 0.379 
12.940 0.332 
12.960 0.292 
12.980 0.276 
13.000 0.269 
13.020 0.239 
13.040 0.225 
13.060 0.213 
13.080 0.211 
13.100 0.189 
13.120 0.173 
13.140 0.174 
13.160 0.176 
13.180 0.175 
13.200 0.183 
13.220 0.195 
13.240 0.199 
13.260 0.192 
13.280 0.186 
13.300 0.208 
13.320 0.237 
13.340 0.293 
13.360 0.374 
13.380 0.482 
13.400 0.594 
13.420 0.680 
13.440 0.759 
13.460 0.839 
13.480 0.938 
13.500 1.041 
13.520 1.096 
13.540 1.051 
13.560 0.937 
13.580 0.855 
13.600 0.853 
13.620 0.903 
13.640 0.956 
13.660 1.002 
13.680 1.037 
13.700 1.051 
13.720 1.023 
13.740 0.968 
13.760 0.923 
13.780 0.905 
13.800 0.910 
13.820 0.904 
13.840 0.887 
13.860 0.862 
13.880 0.848 
13.900 0.868 
13.920 0.895 
13.940 0.898 
13.960 0.874 
13.980 0.843 
14.000 0.842 
14.020 0.855 
14.040 0.868 
14.060 0.874 
14.080 0.873 
14.100 0.856 
14.120 0.841 
14.140 0.851 
14.160 0.888 
14.180 0.928 
14.200 0.938 
14.220 0.945 
14.240 0.958 
14.260 0.986 
14.280 1.020 
14.300 1.049 
14.320 1.070 
14.340 1.087 
14.360 1.112 
14.380 1.142 
14.400 1.168 
14.420 1.169 
14.440 1.161 
14.460 1.146 
14.480 1.126 
14.500 1.108 
14.520 1.084 
14.540 1.076 
14.560 1.063 
14.580 1.037 
14.600 1.008 
14.620 0.988 
14.640 0.978 
14.660 0.943 
14.680 0.896 
14.700 0.860 
14.720 0.837 
14.740 0.764 
14.760 0.730 
14.780 0.685 
14.800 0.647 
14.820 0.618 
14.840 0.596 
14.860 0.553 
14.880 0.504 
14.900 0.472 
14.920 0.451 
14.940 0.432 
14.960 0.398 
14.980 0.367 
15.000 0.338 
15.020 0.317 
15.040 0.305 
15.060 0.271 
15.080 0.229 
15.100 0.192 
15.120 0.187 
15.140 0.192 
15.160 0.188 
15.180 0.185 
15.200 0.188 
15.220 0.200 
15.240 0.191 
15.260 0.185 
15.280 0.199 
15.300 0.230 
15.320 0.261 
15.340 0.297 
15.360 0.362 
15.380 0.462 
15.400 0.584 
15.420 0.712 
15.440 0.825 
15.460 0.925 
15.480 0.995 
15.500 1.027 
15.520 1.010 
15.540 0.966 
15.560 0.920 
15.580 0.890 
15.600 0.899 
15.620 0.938 
15.640 0.982 
15.660 0.985 
15.680 0.961 
15.700 0.944 
15.720 0.940 
15.740 0.935 
15.760 0.920 
15.780 0.916 
15.800 0.904 
15.820 0.884 
15.840 0.863 
15.860 0.857 
15.880 0.862 
15.900 0.851 
15.920 0.835 
15.940 0.827 
15.960 0.838 
15.980 0.846 
16.000 0.829 
16.020 0.805 
16.040 0.797 
16.060 0.802 
16.080 0.812 
16.100 0.824 
16.120 0.824 
16.140 0.816 
16.160 0.809 
16.180 0.821 
16.200 0.850 
16.220 0.871 
16.240 0.895 
16.260 0.927 
16.280 0.953 
16.300 0.976 
16.320 0.993 
16.340 1.027 
16.360 1.069 
16.380 1.098 
16.400 1.122 
16.420 1.123 
16.440 1.115 
16.460 1.103 
16.480 1.083 
16.500 1.071 
16.520 1.048 
16.540 1.029 
16.560 1.004 
16.580 0.980 
16.600 0.959 
16.620 0.938 
16.640 0.928 
16.660 0.907 
16.680 0.878 
16.700 0.843 
16.720 0.813 
16.740 0.786 
16.760 0.752 
16.780 0.713 
16.800 0.673 
16.820 0.631 
16.840 0.592 
16.860 0.554 
16.880 0.531 
16.900 0.520 
16.920 0.502 
16.940 0.478 
16.960 0.447 
16.980 0.412 
17.000 0.381 
17.020 0.354 
17.040 0.336 
17.060 0.307 
17.080 0.266 
17.100 0.237 
17.120 0.208 
17.140 0.187 
17.160 0.172 
17.180 0.175 
17.200 0.183 
17.220 0.183 
17.240 0.192 
17.260 0.202 
17.280 0.221 
17.300 0.247 
17.320 0.279 
17.340 0.316 
17.360 0.341 
17.380 0.387 
17.400 0.468 
17.420 0.574 
17.440 0.700 
17.460 0.806 
17.480 0.903 
17.500 0.992 
17.520 1.055 
17.540 1.082 
17.560 1.034 
17.580 0.934 
17.600 0.850 
17.620 0.834 
17.640 0.868 
17.660 0.914 
17.680 0.954 
17.700 0.998 
17.720 1.023 
17.740 1.019 
17.760 1.000 
17.780 0.975 
17.800 0.953 
17.820 0.935 
17.840 0.921 
17.860 0.918 
17.880 0.917 
17.900 0.911 
17.920 0.904 
17.940 0.888 
17.960 0.873 
17.980 0.865 
18.000 0.863 
18.020 0.857 
18.040 0.852 
18.060 0.850 
18.080 0.852 
18.100 0.846 
18.120 0.844 
18.140 0.854 
18.160 0.866 
18.180 0.880 
18.200 0.891 
18.220 0.905 
18.240 0.914 
18.260 0.928 
18.280 0.949 
18.300 0.986 
18.320 1.025 
18.340 1.053 
18.360 1.090 
18.380 1.125 
18.400 1.151 
18.420 1.161 
18.440 1.169 
18.460 1.166 
18.480 1.138 
18.500 1.114 
18.520 1.095 
18.540 1.072 
18.560 1.041 
18.580 1.017 
18.600 1.003 
18.620 0.994 
18.640 0.978 
18.660 0.962 
18.680 0.936 
18.700 0.896 
18.720 0.857 
18.740 0.825 
18.760 0.806 
18.780 0.769 
18.800 0.715 
18.820 0.660 
18.840 0.608 
18.860 0.563 
18.880 0.531 
18.900 0.511 
18.920 0.485 
18.940 0.466 
18.960 0.458 
18.980 0.441 
19.000 0.421 
19.020 0.400 
19.040 0.391 
19.060 0.373 
19.080 0.344 
19.100 0.311 
19.120 0.286 
19.140 0.264 
19.160 0.258 
19.180 0.260 
19.200 0.250 
19.220 0.242 
19.240 0.222 
19.260 0.201 
19.280 0.187 
19.300 0.188 
19.320 0.196 
19.340 0.191 
19.360 0.192 
19.380 0.224 
19.400 0.279 
19.420 0.345 
19.440 0.428 
19.460 0.541 
19.480 0.673 
19.500 0.788 
19.520 0.857 
19.540 0.913 
19.560 0.967 
19.580 1.020 
19.600 1.020 
19.620 0.961 
19.640 0.901 
19.660 0.864 
19.680 0.859 
19.700 0.873 
19.720 0.906 
19.740 0.953 
19.760 0.983 
19.780 0.980 
19.800 0.962 
19.820 0.939 
19.840 0.914 
19.860 0.889 
19.880 0.883 
19.900 0.902 
19.920 0.918 
19.940 0.915 
19.960 0.903 
19.980 0.890 
20.000 0.865 
20.020 0.837 
20.040 0.831 
20.060 0.842 
20.080 0.846 
20.100 0.830 
20.120 0.804 
20.140 0.789 
20.160 0.793 
20.180 0.811 
20.200 0.829 
20.220 0.840 
20.240 0.839 
20.260 0.829 
20.280 0.820 
20.300 0.826 
20.320 0.869 
20.340 0.911 
20.360 0.939 
20.380 0.956 
20.400 0.983 
20.420 1.034 
20.440 1.077 
20.460 1.115 
20.480 1.131 
20.500 1.152 
20.520 1.170 
20.540 1.177 
20.560 1.157 
20.580 1.127 
20.600 1.109 
20.620 1.089 
20.640 1.063 
20.660 1.024 
20.680 0.991 
20.700 0.972 
20.720 0.966 
20.740 0.949 
20.760 0.920 
20.780 0.895 
20.800 0.874 
20.820 0.841 
20.840 0.798 
20.860 0.760 
20.880 0.725 
20.900 0.681 
20.920 0.636 
20.940 0.600 
20.960 0.567 
20.980 0.529 
21.000 0.507 
21.020 0.483 
21.040 0.455 
21.060 0.425 
21.080 0.408 
21.100 0.404 
21.120 0.393 
21.140 0.375 
21.160 0.359 
21.180 0.341 
21.200 0.332 
21.220 0.326 
21.240 0.311 
21.260 0.306 
21.280 0.312 
21.300 0.310 
21.320 0.271 
21.340 0.225 
21.360 0.208 
21.380 0.219 
21.400 0.221 
21.420 0.215 
21.440 0.202 
21.460 0.176 
21.480 0.157 
21.500 0.180 
21.520 0.253 
21.540 0.346 
21.560 0.451 
21.580 0.575 
21.600 0.692 
21.620 0.771 
21.640 0.813 
21.660 0.851 
21.680 0.910 
21.700 0.987 
21.720 1.047 
21.740 1.022 
21.760 0.924 
21.780 0.838 
21.800 0.847 
21.820 0.926 
21.840 0.985 
21.860 0.970 
21.880 0.891 
21.900 0.843 
