# Supplementary material for: Pacing the phasing of leg and arm movements in breaststroke swimming to minimize intra-cyclic velocity fluctuations
Source: PLoS One. 2017 Oct 12;12(10):e0186160. doi: 10.1371/journal.pone.0186160 (PMC5638342; doi:10.1371/journal.pone.0186160)
Supplement: S1 Archive — (ZIP) [file pone.0186160.s003.zip › P16_135_veldata.txt]

% t vx 
0.000 0.379 
0.020 0.617 
0.040 0.973 
0.060 1.161 
0.080 1.249 
0.100 1.269 
0.120 1.260 
0.140 1.255 
0.160 1.228 
0.180 1.176 
0.200 1.117 
0.220 1.068 
0.240 1.048 
0.260 1.031 
0.280 1.005 
0.300 0.961 
0.320 0.899 
0.340 0.829 
0.360 0.764 
0.380 0.718 
0.400 0.694 
0.420 0.637 
0.440 0.581 
0.460 0.543 
0.480 0.537 
0.500 0.534 
0.520 0.494 
0.540 0.455 
0.560 0.413 
0.580 0.367 
0.600 0.319 
0.620 0.289 
0.640 0.272 
0.660 0.249 
0.680 0.216 
0.700 0.194 
0.720 0.187 
0.740 0.191 
0.760 0.190 
0.780 0.198 
0.800 0.209 
0.820 0.222 
0.840 0.250 
0.860 0.291 
0.880 0.348 
0.900 0.408 
0.920 0.479 
0.940 0.567 
0.960 0.665 
0.980 0.769 
1.000 0.878 
1.020 0.970 
1.040 1.042 
1.060 1.084 
1.080 1.076 
1.100 1.023 
1.120 0.951 
1.140 0.920 
1.160 0.943 
1.180 0.996 
1.200 1.040 
1.220 1.063 
1.240 1.060 
1.260 1.044 
1.280 1.016 
1.300 0.978 
1.320 0.945 
1.340 0.924 
1.360 0.914 
1.380 0.913 
1.400 0.912 
1.420 0.906 
1.440 0.903 
1.460 0.894 
1.480 0.885 
1.500 0.874 
1.520 0.858 
1.540 0.855 
1.560 0.855 
1.580 0.862 
1.600 0.861 
1.620 0.847 
1.640 0.831 
1.660 0.823 
1.680 0.837 
1.700 0.844 
1.720 0.830 
1.740 0.807 
1.760 0.804 
1.780 0.821 
1.800 0.833 
1.820 0.829 
1.840 0.814 
1.860 0.801 
1.880 0.796 
1.900 0.803 
1.920 0.817 
1.940 0.826 
1.960 0.822 
1.980 0.819 
2.000 0.839 
2.020 0.866 
2.040 0.882 
2.060 0.903 
2.080 0.933 
2.100 0.987 
2.120 1.041 
2.140 1.083 
2.160 1.136 
2.180 1.186 
2.200 1.239 
2.220 1.255 
2.240 1.235 
2.260 1.217 
2.280 1.201 
2.300 1.172 
2.320 1.118 
2.340 1.068 
2.360 1.032 
2.380 0.997 
2.400 0.968 
2.420 0.935 
2.440 0.890 
2.460 0.837 
2.480 0.794 
2.500 0.760 
2.520 0.717 
2.540 0.661 
2.560 0.614 
2.580 0.580 
2.600 0.553 
2.620 0.537 
2.640 0.512 
2.660 0.476 
2.680 0.427 
2.700 0.372 
2.720 0.334 
2.740 0.304 
2.760 0.266 
2.780 0.232 
2.800 0.208 
2.820 0.199 
2.840 0.202 
2.860 0.217 
2.880 0.242 
2.900 0.260 
2.920 0.263 
2.940 0.275 
2.960 0.290 
2.980 0.330 
3.000 0.389 
3.020 0.452 
3.040 0.524 
3.060 0.593 
3.080 0.688 
3.100 0.776 
3.120 0.848 
3.140 0.917 
3.160 0.989 
3.180 1.051 
3.200 1.067 
3.220 1.041 
3.240 1.004 
3.260 0.972 
3.280 0.955 
3.300 0.963 
3.320 0.991 
3.340 1.031 
3.360 1.054 
3.380 1.055 
3.400 1.027 
3.420 0.994 
3.440 0.962 
3.460 0.938 
3.480 0.922 
3.500 0.912 
3.520 0.913 
3.540 0.912 
3.560 0.910 
3.580 0.895 
3.600 0.879 
3.620 0.879 
3.640 0.885 
3.660 0.880 
3.680 0.871 
3.700 0.858 
3.720 0.852 
3.740 0.851 
3.760 0.851 
3.780 0.849 
3.800 0.834 
3.820 0.828 
3.840 0.836 
3.860 0.832 
3.880 0.823 
3.900 0.817 
3.920 0.822 
3.940 0.823 
3.960 0.816 
3.980 0.809 
4.000 0.808 
4.020 0.808 
4.040 0.807 
4.060 0.815 
4.080 0.817 
4.100 0.814 
4.120 0.814 
4.140 0.832 
4.160 0.858 
4.180 0.882 
4.200 0.917 
4.220 0.965 
4.240 1.007 
4.260 1.042 
4.280 1.086 
4.300 1.129 
4.320 1.153 
4.340 1.162 
4.360 1.164 
4.380 1.147 
4.400 1.112 
4.420 1.086 
4.440 1.056 
4.460 1.012 
4.480 0.963 
4.500 0.926 
4.520 0.895 
4.540 0.862 
4.560 0.836 
4.580 0.804 
4.600 0.755 
4.620 0.695 
4.640 0.649 
4.660 0.615 
4.680 0.572 
4.700 0.526 
4.720 0.496 
4.740 0.477 
4.760 0.450 
4.780 0.404 
4.800 0.364 
4.820 0.330 
4.840 0.300 
4.860 0.276 
4.880 0.264 
4.900 0.265 
4.920 0.261 
4.940 0.258 
4.960 0.263 
4.980 0.285 
5.000 0.296 
5.020 0.292 
5.040 0.294 
5.060 0.311 
5.080 0.345 
5.100 0.392 
5.120 0.457 
5.140 0.537 
5.160 0.627 
5.180 0.717 
5.200 0.802 
5.220 0.880 
5.240 0.933 
5.260 0.975 
5.280 0.988 
5.300 0.997 
5.320 0.994 
5.340 0.971 
5.360 0.959 
5.380 0.929 
5.400 0.929 
5.420 0.949 
5.440 0.979 
5.460 0.993 
5.480 0.981 
5.500 0.977 
5.520 0.969 
5.540 0.960 
5.560 0.944 
5.580 0.933 
5.600 0.922 
5.620 0.906 
5.640 0.894 
5.660 0.855 
5.680 0.821 
5.700 0.822 
5.720 0.848 
5.740 0.867 
5.760 0.846 
5.780 0.835 
5.800 0.841 
5.820 0.846 
5.840 0.831 
5.860 0.800 
5.880 0.791 
5.900 0.789 
5.920 0.784 
5.940 0.781 
5.960 0.787 
5.980 0.796 
6.000 0.784 
6.020 0.768 
6.040 0.764 
6.060 0.770 
6.080 0.779 
6.100 0.775 
6.120 0.761 
6.140 0.751 
6.160 0.764 
6.180 0.795 
6.200 0.812 
6.220 0.829 
6.240 0.849 
6.260 0.864 
6.280 0.872 
6.300 0.886 
6.320 0.939 
6.340 1.000 
6.360 1.062 
6.380 1.108 
6.400 1.141 
6.420 1.172 
6.440 1.192 
6.460 1.197 
6.480 1.178 
6.500 1.156 
6.520 1.120 
6.540 1.062 
6.560 0.991 
6.580 0.935 
6.600 0.903 
6.620 0.876 
6.640 0.848 
6.660 0.828 
6.680 0.817 
6.700 0.808 
6.720 0.771 
6.740 0.734 
6.760 0.698 
6.780 0.630 
6.800 0.562 
6.820 0.514 
6.840 0.486 
6.860 0.443 
6.880 0.389 
6.900 0.347 
6.920 0.325 
6.940 0.299 
6.960 0.260 
6.980 0.229 
7.000 0.212 
7.020 0.200 
7.040 0.185 
7.060 0.169 
7.080 0.172 
7.100 0.190 
7.120 0.224 
7.140 0.283 
7.160 0.345 
7.180 0.438 
7.200 0.556 
7.220 0.674 
7.240 0.760 
7.260 0.816 
7.280 0.905 
7.300 1.003 
7.320 1.081 
7.340 1.112 
7.360 1.089 
7.380 1.029 
7.400 0.962 
7.420 0.941 
7.440 0.968 
7.460 1.015 
7.480 1.047 
7.500 1.058 
7.520 1.052 
7.540 1.022 
7.560 0.987 
7.580 0.956 
7.600 0.950 
7.620 0.942 
7.640 0.930 
7.660 0.924 
7.680 0.919 
7.700 0.914 
7.720 0.896 
7.740 0.892 
7.760 0.897 
7.780 0.902 
7.800 0.890 
7.820 0.867 
7.840 0.851 
7.860 0.845 
7.880 0.851 
7.900 0.857 
7.920 0.843 
7.940 0.823 
7.960 0.816 
7.980 0.834 
8.000 0.852 
8.020 0.850 
8.040 0.845 
8.060 0.833 
8.080 0.821 
8.100 0.816 
8.120 0.818 
8.140 0.828 
8.160 0.842 
8.180 0.853 
8.200 0.853 
8.220 0.853 
8.240 0.872 
8.260 0.903 
8.280 0.925 
8.300 0.950 
8.320 0.977 
8.340 1.014 
8.360 1.036 
8.380 1.073 
8.400 1.115 
8.420 1.163 
8.440 1.215 
8.460 1.254 
8.480 1.273 
8.500 1.247 
8.520 1.205 
8.540 1.159 
8.560 1.122 
8.580 1.081 
8.600 1.029 
8.620 0.984 
8.640 0.960 
8.660 0.937 
8.680 0.891 
8.700 0.830 
8.720 0.786 
8.740 0.755 
8.760 0.715 
8.780 0.656 
8.800 0.606 
8.820 0.569 
8.840 0.521 
8.860 0.468 
8.880 0.418 
8.900 0.387 
8.920 0.353 
8.940 0.321 
8.960 0.286 
8.980 0.245 
9.000 0.219 
9.020 0.206 
9.040 0.204 
9.060 0.193 
9.080 0.198 
9.100 0.211 
9.120 0.212 
9.140 0.220 
9.160 0.247 
9.180 0.300 
9.200 0.364 
9.220 0.421 
9.240 0.485 
9.260 0.558 
9.280 0.667 
9.300 0.793 
9.320 0.893 
9.340 0.970 
9.360 1.033 
9.380 1.081 
9.400 1.102 
9.420 1.065 
9.440 1.013 
9.460 0.971 
9.480 0.956 
9.500 0.980 
9.520 1.019 
9.540 1.062 
9.560 1.079 
9.580 1.075 
9.600 1.063 
9.620 1.035 
9.640 0.995 
9.660 0.954 
9.680 0.935 
9.700 0.939 
9.720 0.945 
9.740 0.948 
9.760 0.936 
9.780 0.933 
9.800 0.920 
9.820 0.898 
9.840 0.878 
9.860 0.866 
9.880 0.865 
9.900 0.863 
9.920 0.868 
9.940 0.865 
9.960 0.855 
9.980 0.838 
10.000 0.832 
10.020 0.835 
10.040 0.834 
10.060 0.833 
10.080 0.834 
10.100 0.840 
10.120 0.844 
10.140 0.839 
10.160 0.839 
10.180 0.843 
10.200 0.844 
10.220 0.843 
10.240 0.848 
10.260 0.860 
10.280 0.868 
10.300 0.881 
10.320 0.903 
10.340 0.931 
10.360 0.949 
10.380 0.981 
10.400 1.024 
10.420 1.075 
10.440 1.133 
10.460 1.188 
10.480 1.232 
10.500 1.244 
10.520 1.242 
10.540 1.243 
10.560 1.237 
10.580 1.202 
10.600 1.149 
10.620 1.098 
10.640 1.064 
10.660 1.020 
10.680 0.968 
10.700 0.925 
10.720 0.880 
10.740 0.833 
10.760 0.782 
10.780 0.744 
10.800 0.712 
10.820 0.674 
10.840 0.624 
10.860 0.571 
10.880 0.515 
10.900 0.481 
10.920 0.461 
10.940 0.443 
10.960 0.420 
10.980 0.376 
11.000 0.335 
11.020 0.297 
11.040 0.265 
11.060 0.247 
11.080 0.249 
11.100 0.250 
11.120 0.247 
11.140 0.235 
11.160 0.238 
11.180 0.267 
11.200 0.299 
11.220 0.338 
11.240 0.369 
11.260 0.394 
11.280 0.433 
11.300 0.491 
11.320 0.578 
11.340 0.671 
11.360 0.762 
11.380 0.858 
11.400 0.949 
11.420 1.027 
11.440 1.093 
11.460 1.131 
11.480 1.112 
11.500 1.026 
11.520 0.921 
11.540 0.856 
11.560 0.862 
11.580 0.919 
11.600 0.987 
11.620 1.032 
11.640 1.051 
11.660 1.057 
11.680 1.040 
11.700 1.020 
11.720 0.992 
11.740 0.973 
11.760 0.957 
11.780 0.935 
11.800 0.918 
11.820 0.910 
11.840 0.914 
11.860 0.901 
11.880 0.877 
11.900 0.875 
11.920 0.896 
11.940 0.903 
11.960 0.890 
11.980 0.875 
12.000 0.866 
12.020 0.855 
12.040 0.839 
12.060 0.821 
12.080 0.806 
12.100 0.799 
12.120 0.813 
12.140 0.833 
12.160 0.830 
12.180 0.815 
12.200 0.800 
12.220 0.807 
12.240 0.823 
12.260 0.823 
12.280 0.815 
12.300 0.810 
12.320 0.829 
12.340 0.863 
12.360 0.888 
12.380 0.887 
12.400 0.883 
12.420 0.911 
12.440 0.966 
12.460 1.021 
12.480 1.062 
12.500 1.109 
12.520 1.165 
12.540 1.216 
12.560 1.236 
12.580 1.233 
12.600 1.217 
12.620 1.205 
12.640 1.196 
12.660 1.175 
12.680 1.153 
12.700 1.124 
12.720 1.074 
12.740 1.013 
12.760 0.969 
12.780 0.938 
12.800 0.905 
12.820 0.854 
12.840 0.800 
12.860 0.740 
12.880 0.674 
12.900 0.636 
12.920 0.626 
12.940 0.611 
12.960 0.567 
12.980 0.531 
13.000 0.525 
13.020 0.508 
13.040 0.458 
13.060 0.398 
13.080 0.364 
13.100 0.350 
13.120 0.331 
13.140 0.312 
13.160 0.295 
13.180 0.303 
13.200 0.319 
13.220 0.324 
13.240 0.313 
13.260 0.301 
13.280 0.300 
13.300 0.287 
13.320 0.206 
13.340 0.258 
13.360 0.318 
13.380 0.373 
13.400 0.453 
13.420 0.559 
13.440 0.666 
13.460 0.776 
13.480 0.861 
13.500 0.951 
13.520 1.041 
13.540 1.096 
13.560 1.094 
13.580 1.032 
13.600 0.961 
13.620 0.924 
13.640 0.937 
13.660 0.977 
13.680 1.010 
13.700 1.038 
13.720 1.046 
13.740 1.015 
13.760 0.969 
13.780 0.924 
13.800 0.915 
13.820 0.913 
13.840 0.892 
13.860 0.872 
13.880 0.855 
13.900 0.862 
13.920 0.875 
13.940 0.873 
13.960 0.866 
13.980 0.854 
14.000 0.844 
14.020 0.850 
14.040 0.857 
14.060 0.853 
14.080 0.836 
14.100 0.827 
14.120 0.833 
14.140 0.837 
14.160 0.828 
14.180 0.822 
14.200 0.810 
14.220 0.794 
14.240 0.789 
14.260 0.799 
14.280 0.811 
14.300 0.817 
14.320 0.823 
14.340 0.824 
14.360 0.821 
14.380 0.827 
14.400 0.840 
14.420 0.859 
14.440 0.879 
14.460 0.902 
14.480 0.919 
14.500 0.939 
14.520 0.969 
14.540 1.013 
14.560 1.047 
14.580 1.081 
14.600 1.131 
14.620 1.169 
14.640 1.191 
14.660 1.191 
14.680 1.173 
14.700 1.142 
14.720 1.111 
14.740 1.086 
14.760 1.062 
14.780 1.024 
14.800 0.981 
14.820 0.948 
14.840 0.911 
14.860 0.865 
14.880 0.811 
14.900 0.760 
14.920 0.726 
14.940 0.686 
14.960 0.642 
14.980 0.611 
15.000 0.585 
15.020 0.549 
15.040 0.505 
15.060 0.476 
15.080 0.447 
15.100 0.412 
15.120 0.372 
15.140 0.352 
15.160 0.333 
15.180 0.290 
15.200 0.248 
15.220 0.213 
15.240 0.200 
15.260 0.200 
15.280 0.205 
15.300 0.218 
15.320 0.232 
15.340 0.248 
15.360 0.273 
15.380 0.292 
15.400 0.313 
15.420 0.331 
15.440 0.357 
15.460 0.405 
15.480 0.463 
15.500 0.544 
15.520 0.645 
15.540 0.742 
15.560 0.819 
15.580 0.893 
15.600 0.972 
15.620 1.044 
15.640 1.068 
15.660 1.042 
15.680 0.981 
15.700 0.915 
15.720 0.875 
15.740 0.899 
15.760 0.956 
15.780 1.002 
15.800 1.014 
15.820 1.003 
15.840 0.991 
15.860 0.975 
15.880 0.949 
15.900 0.934 
15.920 0.929 
15.940 0.918 
15.960 0.908 
15.980 0.890 
16.000 0.886 
16.020 0.887 
16.040 0.881 
16.060 0.871 
16.080 0.863 
16.100 0.863 
16.120 0.866 
16.140 0.864 
16.160 0.859 
16.180 0.849 
16.200 0.835 
16.220 0.825 
16.240 0.823 
16.260 0.818 
16.280 0.819 
16.300 0.827 
16.320 0.832 
16.340 0.830 
16.360 0.832 
16.380 0.837 
16.400 0.832 
16.420 0.837 
16.440 0.855 
16.460 0.875 
16.480 0.885 
16.500 0.893 
16.520 0.921 
16.540 0.949 
16.560 0.975 
16.580 0.998 
16.600 1.034 
16.620 1.088 
16.640 1.138 
16.660 1.174 
16.680 1.194 
16.700 1.211 
16.720 1.223 
16.740 1.230 
16.760 1.213 
16.780 1.172 
16.800 1.126 
16.820 1.080 
16.840 1.035 
16.860 0.969 
16.880 0.903 
16.900 0.863 
16.920 0.839 
16.940 0.814 
16.960 0.774 
16.980 0.737 
17.000 0.709 
17.020 0.684 
17.040 0.651 
17.060 0.620 
17.080 0.585 
17.100 0.546 
17.120 0.501 
17.140 0.453 
17.160 0.402 
17.180 0.338 
17.200 0.289 
17.220 0.258 
17.240 0.251 
17.260 0.243 
17.280 0.227 
17.300 0.235 
17.320 0.249 
17.340 0.266 
17.360 0.267 
17.380 0.256 
17.400 0.265 
17.420 0.281 
17.440 0.324 
17.460 0.382 
17.480 0.430 
17.500 0.479 
17.520 0.539 
17.540 0.635 
17.560 0.750 
17.580 0.834 
17.600 0.892 
17.620 0.931 
17.640 0.982 
17.660 1.039 
17.680 1.055 
17.700 1.011 
17.720 0.921 
17.740 0.853 
17.760 0.838 
17.780 0.870 
17.800 0.925 
17.820 0.981 
17.840 1.024 
17.860 1.031 
17.880 1.005 
17.900 0.977 
17.920 0.945 
17.940 0.924 
17.960 0.915 
17.980 0.907 
18.000 0.901 
18.020 0.893 
18.040 0.892 
18.060 0.886 
18.080 0.875 
18.100 0.875 
18.120 0.879 
18.140 0.860 
18.160 0.833 
18.180 0.821 
18.200 0.821 
18.220 0.818 
18.240 0.804 
18.260 0.795 
18.280 0.800 
18.300 0.825 
18.320 0.845 
18.340 0.844 
18.360 0.827 
18.380 0.811 
18.400 0.810 
18.420 0.817 
18.440 0.835 
18.460 0.851 
18.480 0.850 
18.500 0.835 
18.520 0.833 
18.540 0.864 
18.560 0.904 
18.580 0.916 
18.600 0.914 
18.620 0.930 
18.640 0.952 
18.660 0.987 
18.680 1.033 
18.700 1.100 
18.720 1.151 
18.740 1.183 
18.760 1.223 
18.780 1.239 
18.800 1.239 
18.820 1.221 
18.840 1.200 
18.860 1.176 
18.880 1.133 
18.900 1.088 
18.920 1.049 
18.940 1.004 
18.960 0.948 
18.980 0.875 
19.000 0.807 
19.020 0.762 
19.040 0.726 
19.060 0.704 
19.080 0.667 
19.100 0.616 
19.120 0.572 
19.140 0.545 
19.160 0.524 
19.180 0.499 
19.200 0.481 
19.220 0.454 
19.240 0.422 
19.260 0.380 
19.280 0.348 
19.300 0.318 
19.320 0.292 
19.340 0.300 
19.360 0.304 
19.380 0.303 
19.400 0.306 
19.420 0.332 
19.440 0.348 
19.460 0.345 
19.480 0.324 
19.500 0.309 
19.520 0.310 
19.540 0.315 
19.560 0.353 
19.580 0.386 
19.600 0.435 
19.620 0.502 
19.640 0.588 
19.660 0.687 
19.680 0.766 
19.700 0.831 
19.720 0.874 
19.740 0.925 
19.760 0.986 
19.780 1.040 
19.800 1.057 
19.820 1.021 
19.840 0.960 
19.860 0.915 
19.880 0.919 
19.900 0.958 
19.920 1.007 
19.940 1.047 
19.960 1.064 
19.980 1.040 
20.000 0.996 
20.020 0.947 
20.040 0.909 
20.060 0.891 
