# Supplementary material for: Pacing the phasing of leg and arm movements in breaststroke swimming to minimize intra-cyclic velocity fluctuations
Source: PLoS One. 2017 Oct 12;12(10):e0186160. doi: 10.1371/journal.pone.0186160 (PMC5638342; doi:10.1371/journal.pone.0186160)
Supplement: S1 Archive — (ZIP) [file pone.0186160.s003.zip › P16_180_veldata.txt]

% t vx 
0.000 -0.784 
0.020 -0.181 
0.040 0.613 
0.060 0.902 
0.080 1.039 
0.100 1.045 
0.120 1.001 
0.140 0.979 
0.160 0.953 
0.180 0.945 
0.200 0.941 
0.220 0.927 
0.240 0.903 
0.260 0.867 
0.280 0.869 
0.300 0.895 
0.320 0.915 
0.340 0.910 
0.360 0.874 
0.380 0.847 
0.400 0.837 
0.420 0.834 
0.440 0.835 
0.460 0.832 
0.480 0.835 
0.500 0.846 
0.520 0.842 
0.540 0.830 
0.560 0.815 
0.580 0.809 
0.600 0.812 
0.620 0.805 
0.640 0.794 
0.660 0.793 
0.680 0.793 
0.700 0.793 
0.720 0.789 
0.740 0.787 
0.760 0.793 
0.780 0.795 
0.800 0.803 
0.820 0.813 
0.840 0.805 
0.860 0.787 
0.880 0.771 
0.900 0.779 
0.920 0.799 
0.940 0.810 
0.960 0.820 
0.980 0.829 
1.000 0.833 
1.020 0.843 
1.040 0.868 
1.060 0.903 
1.080 0.942 
1.100 0.982 
1.120 1.030 
1.140 1.076 
1.160 1.123 
1.180 1.168 
1.200 1.197 
1.220 1.189 
1.240 1.168 
1.260 1.148 
1.280 1.120 
1.300 1.073 
1.320 1.024 
1.340 0.978 
1.360 0.929 
1.380 0.880 
1.400 0.828 
1.420 0.782 
1.440 0.716 
1.460 0.657 
1.480 0.608 
1.500 0.562 
1.520 0.513 
1.540 0.460 
1.560 0.411 
1.580 0.370 
1.600 0.328 
1.620 0.277 
1.640 0.237 
1.660 0.209 
1.680 0.201 
1.700 0.201 
1.720 0.202 
1.740 0.208 
1.760 0.205 
1.780 0.218 
1.800 0.243 
1.820 0.280 
1.840 0.324 
1.860 0.375 
1.880 0.470 
1.900 0.589 
1.920 0.715 
1.940 0.813 
1.960 0.877 
1.980 0.942 
2.000 0.994 
2.020 1.038 
2.040 1.056 
2.060 1.039 
2.080 0.991 
2.100 0.929 
2.120 0.902 
2.140 0.913 
2.160 0.951 
2.180 0.986 
2.200 1.018 
2.220 1.026 
2.240 1.013 
2.260 0.974 
2.280 0.923 
2.300 0.898 
2.320 0.890 
2.340 0.895 
2.360 0.897 
2.380 0.894 
2.400 0.885 
2.420 0.869 
2.440 0.860 
2.460 0.847 
2.480 0.837 
2.500 0.843 
2.520 0.853 
2.540 0.849 
2.560 0.840 
2.580 0.845 
2.600 0.845 
2.620 0.837 
2.640 0.828 
2.660 0.834 
2.680 0.839 
2.700 0.833 
2.720 0.825 
2.740 0.816 
2.760 0.798 
2.780 0.778 
2.800 0.777 
2.820 0.799 
2.840 0.820 
2.860 0.822 
2.880 0.813 
2.900 0.806 
2.920 0.808 
2.940 0.809 
2.960 0.808 
2.980 0.823 
3.000 0.842 
3.020 0.863 
3.040 0.886 
3.060 0.902 
3.080 0.930 
3.100 0.953 
3.120 0.991 
3.140 1.036 
3.160 1.071 
3.180 1.114 
3.200 1.150 
3.220 1.179 
3.240 1.177 
3.260 1.154 
3.280 1.122 
3.300 1.076 
3.320 1.027 
3.340 0.973 
3.360 0.916 
3.380 0.867 
3.400 0.831 
3.420 0.797 
3.440 0.746 
3.460 0.688 
3.480 0.643 
3.500 0.602 
3.520 0.563 
3.540 0.529 
3.560 0.497 
3.580 0.451 
3.600 0.402 
3.620 0.356 
3.640 0.335 
3.660 0.308 
3.680 0.272 
3.700 0.246 
3.720 0.235 
3.740 0.245 
3.760 0.248 
3.780 0.259 
3.800 0.267 
3.820 0.272 
3.840 0.287 
3.860 0.336 
3.880 0.415 
3.900 0.521 
3.920 0.640 
3.940 0.744 
3.960 0.837 
3.980 0.912 
4.000 0.970 
4.020 0.996 
4.040 1.000 
4.060 0.988 
4.080 0.950 
4.100 0.905 
4.120 0.876 
4.140 0.888 
4.160 0.922 
4.180 0.960 
4.200 0.980 
4.220 0.977 
4.240 0.969 
4.260 0.959 
4.280 0.942 
4.300 0.912 
4.320 0.899 
4.340 0.898 
4.360 0.891 
4.380 0.875 
4.400 0.855 
4.420 0.845 
4.440 0.833 
4.460 0.824 
4.480 0.825 
4.500 0.823 
4.520 0.818 
4.540 0.814 
4.560 0.819 
4.580 0.817 
4.600 0.798 
4.620 0.782 
4.640 0.777 
4.660 0.785 
4.680 0.787 
4.700 0.776 
4.720 0.762 
4.740 0.761 
4.760 0.764 
4.780 0.760 
4.800 0.742 
4.820 0.730 
4.840 0.737 
4.860 0.750 
4.880 0.761 
4.900 0.759 
4.920 0.751 
4.940 0.752 
4.960 0.762 
4.980 0.773 
5.000 0.775 
5.020 0.766 
5.040 0.760 
5.060 0.771 
5.080 0.808 
5.100 0.852 
5.120 0.881 
5.140 0.919 
5.160 0.961 
5.180 1.014 
5.200 1.063 
5.220 1.100 
5.240 1.145 
5.260 1.182 
5.280 1.198 
5.300 1.185 
5.320 1.164 
5.340 1.134 
5.360 1.090 
5.380 1.027 
5.400 0.961 
5.420 0.902 
5.440 0.858 
5.460 0.830 
5.480 0.797 
5.500 0.751 
5.520 0.699 
5.540 0.648 
5.560 0.596 
5.580 0.567 
5.600 0.556 
5.620 0.528 
5.640 0.483 
5.660 0.425 
5.680 0.380 
5.700 0.321 
5.720 0.265 
5.740 0.252 
5.760 0.254 
5.780 0.262 
5.800 0.269 
5.820 0.295 
5.840 0.307 
5.860 0.298 
5.880 0.293 
5.900 0.297 
5.920 0.299 
5.940 0.302 
5.960 0.343 
5.980 0.408 
6.000 0.477 
6.020 0.574 
6.040 0.700 
6.060 0.820 
6.080 0.888 
6.100 0.923 
6.120 0.966 
6.140 0.981 
6.160 0.974 
6.180 0.950 
6.200 0.919 
6.220 0.868 
6.240 0.819 
6.260 0.836 
6.280 0.898 
6.300 0.963 
6.320 0.995 
6.340 0.994 
6.360 0.971 
6.380 0.935 
6.400 0.907 
6.420 0.894 
6.440 0.899 
6.460 0.901 
6.480 0.905 
6.500 0.913 
6.520 0.894 
6.540 0.853 
6.560 0.818 
6.580 0.818 
6.600 0.828 
6.620 0.825 
6.640 0.828 
6.660 0.838 
6.680 0.832 
6.700 0.812 
6.720 0.803 
6.740 0.815 
6.760 0.835 
6.780 0.842 
6.800 0.841 
6.820 0.826 
6.840 0.818 
6.860 0.820 
6.880 0.822 
6.900 0.817 
6.920 0.812 
6.940 0.810 
6.960 0.814 
6.980 0.809 
7.000 0.813 
7.020 0.818 
7.040 0.815 
7.060 0.823 
7.080 0.825 
7.100 0.839 
7.120 0.854 
7.140 0.869 
7.160 0.897 
7.180 0.908 
7.200 0.922 
7.220 0.946 
7.240 0.984 
7.260 1.039 
7.280 1.095 
7.300 1.158 
7.320 1.215 
7.340 1.255 
7.360 1.280 
7.380 1.282 
7.400 1.263 
7.420 1.223 
7.440 1.179 
7.460 1.132 
7.480 1.080 
7.500 1.032 
7.520 1.000 
7.540 0.976 
7.560 0.935 
7.580 0.866 
7.600 0.800 
7.620 0.745 
7.640 0.683 
7.660 0.623 
7.680 0.579 
7.700 0.568 
7.720 0.541 
7.740 0.494 
7.760 0.425 
7.780 0.360 
7.800 0.305 
7.820 0.265 
7.840 0.253 
7.860 0.243 
7.880 0.237 
7.900 0.234 
7.920 0.246 
7.940 0.246 
7.960 0.243 
7.980 0.260 
8.000 0.301 
8.020 0.336 
8.040 0.377 
8.060 0.450 
8.080 0.542 
8.100 0.638 
8.120 0.726 
8.140 0.812 
8.160 0.894 
8.180 0.954 
8.200 0.996 
8.220 1.019 
8.240 1.021 
8.260 1.012 
8.280 0.983 
8.300 0.960 
8.320 0.953 
8.340 0.959 
8.360 0.989 
8.380 1.023 
8.400 1.059 
8.420 1.047 
8.440 1.003 
8.460 0.967 
8.480 0.949 
8.500 0.956 
8.520 0.950 
8.540 0.932 
8.560 0.913 
8.580 0.901 
8.600 0.898 
8.620 0.887 
8.640 0.880 
8.660 0.885 
8.680 0.880 
8.700 0.862 
8.720 0.845 
8.740 0.844 
8.760 0.839 
8.780 0.834 
8.800 0.836 
8.820 0.850 
8.840 0.859 
8.860 0.844 
8.880 0.822 
8.900 0.810 
8.920 0.816 
8.940 0.821 
8.960 0.806 
8.980 0.796 
9.000 0.793 
9.020 0.798 
9.040 0.802 
9.060 0.801 
9.080 0.788 
9.100 0.768 
9.120 0.765 
9.140 0.782 
9.160 0.794 
9.180 0.788 
9.200 0.784 
9.220 0.783 
9.240 0.786 
9.260 0.795 
9.280 0.819 
9.300 0.836 
9.320 0.846 
9.340 0.866 
9.360 0.894 
9.380 0.927 
9.400 0.965 
9.420 1.021 
9.440 1.071 
9.460 1.115 
9.480 1.153 
9.500 1.177 
9.520 1.174 
9.540 1.153 
9.560 1.133 
9.580 1.103 
9.600 1.066 
9.620 1.022 
9.640 0.968 
9.660 0.922 
9.680 0.884 
9.700 0.847 
9.720 0.795 
9.740 0.732 
9.760 0.681 
9.780 0.631 
9.800 0.588 
9.820 0.548 
9.840 0.514 
9.860 0.462 
9.880 0.400 
9.900 0.351 
9.920 0.315 
9.940 0.294 
9.960 0.265 
9.980 0.241 
10.000 0.225 
10.020 0.221 
10.040 0.220 
10.060 0.222 
10.080 0.229 
10.100 0.239 
10.120 0.249 
10.140 0.268 
10.160 0.325 
10.180 0.409 
10.200 0.519 
10.220 0.645 
10.240 0.770 
10.260 0.872 
10.280 0.935 
10.300 0.975 
10.320 0.996 
10.340 1.006 
10.360 1.005 
10.380 0.986 
10.400 0.955 
10.420 0.925 
10.440 0.908 
10.460 0.908 
10.480 0.920 
10.500 0.946 
10.520 0.967 
10.540 0.975 
10.560 0.971 
10.580 0.955 
10.600 0.941 
10.620 0.918 
10.640 0.905 
10.660 0.901 
10.680 0.902 
10.700 0.906 
10.720 0.904 
10.740 0.900 
10.760 0.883 
10.780 0.874 
10.800 0.874 
10.820 0.866 
10.840 0.852 
10.860 0.843 
10.880 0.848 
10.900 0.841 
10.920 0.820 
10.940 0.809 
10.960 0.810 
10.980 0.813 
11.000 0.810 
11.020 0.802 
11.040 0.805 
11.060 0.809 
11.080 0.808 
11.100 0.801 
11.120 0.793 
11.140 0.795 
11.160 0.789 
11.180 0.777 
11.200 0.771 
11.220 0.772 
11.240 0.778 
11.260 0.781 
11.280 0.792 
11.300 0.797 
11.320 0.790 
11.340 0.778 
11.360 0.783 
11.380 0.812 
11.400 0.825 
11.420 0.831 
11.440 0.838 
11.460 0.872 
11.480 0.917 
11.500 0.938 
11.520 0.965 
11.540 0.991 
11.560 1.043 
11.580 1.097 
11.600 1.123 
11.620 1.147 
11.640 1.140 
11.660 1.135 
11.680 1.108 
11.700 1.072 
11.720 1.038 
11.740 0.989 
11.760 0.955 
11.780 0.915 
11.800 0.869 
11.820 0.813 
11.840 0.760 
11.860 0.709 
11.880 0.659 
11.900 0.603 
11.920 0.571 
11.940 0.557 
11.960 0.545 
11.980 0.513 
12.000 0.453 
12.020 0.399 
12.040 0.340 
12.060 0.308 
12.080 0.292 
12.100 0.290 
12.120 0.292 
12.140 0.285 
12.160 0.301 
12.180 0.287 
12.200 0.258 
12.220 0.238 
12.240 0.236 
12.260 0.275 
12.280 0.318 
12.300 0.387 
12.320 0.487 
12.340 0.599 
12.360 0.718 
12.380 0.805 
12.400 0.859 
12.420 0.902 
12.440 0.943 
12.460 0.968 
12.480 0.991 
12.500 1.004 
12.520 1.015 
12.540 0.995 
12.560 0.943 
12.580 0.901 
12.600 0.877 
12.620 0.887 
12.640 0.916 
12.660 0.954 
12.680 0.985 
12.700 0.989 
12.720 0.981 
12.740 0.958 
12.760 0.937 
12.780 0.933 
12.800 0.940 
12.820 0.933 
12.840 0.900 
12.860 0.872 
12.880 0.868 
12.900 0.884 
12.920 0.898 
12.940 0.895 
12.960 0.888 
12.980 0.878 
13.000 0.883 
13.020 0.886 
13.040 0.886 
13.060 0.879 
13.080 0.854 
13.100 0.839 
13.120 0.822 
13.140 0.824 
13.160 0.827 
13.180 0.830 
13.200 0.826 
13.220 0.806 
13.240 0.793 
13.260 0.781 
13.280 0.783 
13.300 0.784 
13.320 0.780 
13.340 0.800 
13.360 0.796 
13.380 0.796 
13.400 0.795 
13.420 0.798 
13.440 0.798 
13.460 0.794 
13.480 0.787 
13.500 0.788 
13.520 0.807 
13.540 0.812 
13.560 0.813 
13.580 0.822 
13.600 0.859 
13.620 0.898 
13.640 0.916 
13.660 0.955 
13.680 1.006 
13.700 1.057 
13.720 1.096 
13.740 1.124 
13.760 1.142 
13.780 1.129 
13.800 1.097 
13.820 1.062 
13.840 1.032 
13.860 0.990 
13.880 0.942 
13.900 0.905 
13.920 0.860 
13.940 0.812 
13.960 0.754 
13.980 0.704 
14.000 0.652 
14.020 0.592 
14.040 0.558 
14.060 0.527 
14.080 0.486 
14.100 0.436 
14.120 0.402 
14.140 0.376 
14.160 0.341 
14.180 0.310 
14.200 0.284 
14.220 0.276 
14.240 0.264 
14.260 0.255 
14.280 0.239 
14.300 0.220 
14.320 0.224 
14.340 0.222 
14.360 0.229 
14.380 0.258 
14.400 0.316 
14.420 0.379 
14.440 0.444 
14.460 0.532 
14.480 0.639 
14.500 0.725 
14.520 0.795 
14.540 0.866 
14.560 0.933 
14.580 0.993 
14.600 1.019 
14.620 1.016 
14.640 0.977 
14.660 0.922 
14.680 0.899 
14.700 0.917 
14.720 0.963 
14.740 0.994 
14.760 0.996 
14.780 0.986 
14.800 0.961 
14.820 0.946 
14.840 0.939 
14.860 0.930 
14.880 0.926 
14.900 0.919 
14.920 0.915 
14.940 0.898 
14.960 0.882 
14.980 0.873 
15.000 0.863 
15.020 0.862 
15.040 0.869 
15.060 0.870 
15.080 0.864 
15.100 0.861 
15.120 0.853 
15.140 0.840 
15.160 0.827 
15.180 0.833 
15.200 0.837 
15.220 0.824 
15.240 0.817 
15.260 0.827 
15.280 0.836 
15.300 0.814 
15.320 0.797 
15.340 0.794 
15.360 0.804 
15.380 0.806 
15.400 0.793 
15.420 0.786 
15.440 0.782 
15.460 0.790 
15.480 0.798 
15.500 0.790 
15.520 0.777 
15.540 0.766 
15.560 0.770 
15.580 0.787 
15.600 0.795 
15.620 0.800 
15.640 0.805 
15.660 0.823 
15.680 0.846 
15.700 0.870 
15.720 0.908 
15.740 0.954 
15.760 1.005 
15.780 1.059 
15.800 1.113 
15.820 1.153 
15.840 1.170 
15.860 1.172 
15.880 1.169 
15.900 1.151 
15.920 1.115 
15.940 1.065 
15.960 1.016 
15.980 0.974 
16.000 0.936 
16.020 0.895 
16.040 0.846 
16.060 0.792 
16.080 0.738 
16.100 0.682 
16.120 0.631 
16.140 0.596 
16.160 0.570 
16.180 0.526 
16.200 0.476 
16.220 0.430 
16.240 0.393 
16.260 0.366 
16.280 0.340 
16.300 0.325 
16.320 0.296 
16.340 0.270 
16.360 0.265 
16.380 0.268 
16.400 0.283 
16.420 0.289 
16.440 0.287 
16.460 0.275 
16.480 0.261 
16.500 0.275 
16.520 0.319 
16.540 0.385 
16.560 0.466 
16.580 0.555 
16.600 0.660 
16.620 0.767 
16.640 0.860 
16.660 0.930 
16.680 0.993 
16.700 1.045 
16.720 1.077 
16.740 1.060 
16.760 1.006 
16.780 0.949 
16.800 0.910 
16.820 0.910 
16.840 0.933 
16.860 0.975 
16.880 0.998 
16.900 1.003 
16.920 1.012 
16.940 1.013 
16.960 0.999 
16.980 0.956 
17.000 0.910 
17.020 0.890 
17.040 0.887 
17.060 0.894 
17.080 0.895 
17.100 0.882 
17.120 0.870 
17.140 0.866 
17.160 0.869 
17.180 0.865 
17.200 0.857 
17.220 0.846 
17.240 0.836 
17.260 0.819 
17.280 0.806 
17.300 0.811 
17.320 0.819 
17.340 0.814 
17.360 0.802 
17.380 0.802 
17.400 0.805 
17.420 0.796 
17.440 0.778 
17.460 0.764 
17.480 0.762 
17.500 0.763 
17.520 0.764 
17.540 0.768 
17.560 0.770 
17.580 0.762 
17.600 0.746 
17.620 0.728 
17.640 0.723 
17.660 0.719 
17.680 0.721 
17.700 0.736 
17.720 0.754 
17.740 0.772 
17.760 0.782 
17.780 0.800 
17.800 0.815 
17.820 0.833 
17.840 0.860 
17.860 0.894 
17.880 0.940 
17.900 0.981 
17.920 1.035 
17.940 1.095 
17.960 1.143 
17.980 1.175 
18.000 1.175 
18.020 1.166 
18.040 1.145 
18.060 1.099 
18.080 1.046 
18.100 1.001 
18.120 0.966 
18.140 0.915 
18.160 0.844 
18.180 0.783 
18.200 0.745 
18.220 0.715 
18.240 0.679 
18.260 0.646 
18.280 0.611 
18.300 0.572 
18.320 0.522 
18.340 0.476 
18.360 0.428 
18.380 0.387 
18.400 0.350 
18.420 0.332 
18.440 0.332 
18.460 0.316 
18.480 0.307 
18.500 0.295 
18.520 0.294 
18.540 0.290 
18.560 0.271 
18.580 0.272 
18.600 0.280 
18.620 0.329 
18.640 0.409 
18.660 0.506 
18.680 0.619 
18.700 0.713 
18.720 0.788 
18.740 0.826 
18.760 0.854 
18.780 0.902 
18.800 0.950 
18.820 0.993 
18.840 1.006 
18.860 0.968 
18.880 0.885 
18.900 0.817 
18.920 0.818 
18.940 0.878 
18.960 0.947 
18.980 0.979 
19.000 0.993 
19.020 0.994 
19.040 0.986 
19.060 0.957 
19.080 0.926 
19.100 0.912 
19.120 0.904 
19.140 0.903 
19.160 0.907 
19.180 0.898 
19.200 0.878 
19.220 0.862 
19.240 0.854 
19.260 0.844 
19.280 0.843 
19.300 0.855 
19.320 0.852 
19.340 0.825 
19.360 0.801 
19.380 0.797 
19.400 0.801 
19.420 0.804 
19.440 0.799 
19.460 0.789 
19.480 0.781 
19.500 0.779 
19.520 0.779 
19.540 0.777 
19.560 0.779 
19.580 0.786 
19.600 0.792 
19.620 0.795 
19.640 0.799 
19.660 0.806 
19.680 0.823 
19.700 0.848 
19.720 0.875 
19.740 0.888 
19.760 0.895 
19.780 0.914 
19.800 0.932 
19.820 0.960 
19.840 1.000 
19.860 1.065 
19.880 1.125 
19.900 1.153 
19.920 1.149 
19.940 1.101 
