# Supplementary material for: Pacing the phasing of leg and arm movements in breaststroke swimming to minimize intra-cyclic velocity fluctuations
Source: PLoS One. 2017 Oct 12;12(10):e0186160. doi: 10.1371/journal.pone.0186160 (PMC5638342; doi:10.1371/journal.pone.0186160)
Supplement: S1 Archive — (ZIP) [file pone.0186160.s003.zip › P16_225_veldata.txt]

% t vx 
0.000 -0.070 
0.020 0.120 
0.040 0.340 
0.060 0.403 
0.080 0.388 
0.100 0.348 
0.120 0.317 
0.140 0.272 
0.160 0.245 
0.180 0.209 
0.200 0.185 
0.220 0.148 
0.240 0.117 
0.260 0.117 
0.280 0.172 
0.300 0.245 
0.320 0.310 
0.340 0.355 
0.360 0.414 
0.380 0.528 
0.400 0.676 
0.420 0.826 
0.440 0.935 
0.460 1.031 
0.480 1.108 
0.500 1.160 
0.520 1.170 
0.540 1.133 
0.560 1.072 
0.580 1.017 
0.600 0.991 
0.620 1.014 
0.640 1.055 
0.660 1.079 
0.680 1.081 
0.700 1.053 
0.720 1.028 
0.740 1.011 
0.760 0.988 
0.780 0.960 
0.800 0.922 
0.820 0.897 
0.840 0.904 
0.860 0.910 
0.880 0.904 
0.900 0.888 
0.920 0.869 
0.940 0.859 
0.960 0.859 
0.980 0.865 
1.000 0.862 
1.020 0.844 
1.040 0.826 
1.060 0.826 
1.080 0.823 
1.100 0.825 
1.120 0.837 
1.140 0.840 
1.160 0.824 
1.180 0.795 
1.200 0.786 
1.220 0.798 
1.240 0.811 
1.260 0.809 
1.280 0.800 
1.300 0.799 
1.320 0.802 
1.340 0.797 
1.360 0.783 
1.380 0.779 
1.400 0.779 
1.420 0.778 
1.440 0.775 
1.460 0.774 
1.480 0.780 
1.500 0.785 
1.520 0.794 
1.540 0.792 
1.560 0.792 
1.580 0.803 
1.600 0.816 
1.620 0.829 
1.640 0.838 
1.660 0.866 
1.680 0.906 
1.700 0.945 
1.720 0.988 
1.740 1.039 
1.760 1.102 
1.780 1.168 
1.800 1.219 
1.820 1.251 
1.840 1.255 
1.860 1.229 
1.880 1.178 
1.900 1.098 
1.920 1.027 
1.940 0.977 
1.960 0.932 
1.980 0.876 
2.000 0.817 
2.020 0.775 
2.040 0.727 
2.060 0.661 
2.080 0.598 
2.100 0.532 
2.120 0.472 
2.140 0.417 
2.160 0.371 
2.180 0.326 
2.200 0.269 
2.220 0.227 
2.240 0.190 
2.260 0.167 
2.280 0.151 
2.300 0.156 
2.320 0.180 
2.340 0.202 
2.360 0.210 
2.380 0.217 
2.400 0.249 
2.420 0.312 
2.440 0.410 
2.460 0.526 
2.480 0.654 
2.500 0.766 
2.520 0.865 
2.540 0.958 
2.560 1.046 
2.580 1.102 
2.600 1.096 
2.620 1.065 
2.640 1.014 
2.660 0.964 
2.680 0.937 
2.700 0.942 
2.720 0.983 
2.740 1.005 
2.760 1.011 
2.780 1.013 
2.800 1.006 
2.820 0.995 
2.840 0.971 
2.860 0.940 
2.880 0.911 
2.900 0.896 
2.920 0.887 
2.940 0.887 
2.960 0.885 
2.980 0.879 
3.000 0.879 
3.020 0.876 
3.040 0.867 
3.060 0.857 
3.080 0.848 
3.100 0.848 
3.120 0.840 
3.140 0.828 
3.160 0.825 
3.180 0.816 
3.200 0.810 
3.220 0.818 
3.240 0.821 
3.260 0.807 
3.280 0.787 
3.300 0.779 
3.320 0.784 
3.340 0.781 
3.360 0.768 
3.380 0.754 
3.400 0.749 
3.420 0.754 
3.440 0.757 
3.460 0.756 
3.480 0.752 
3.500 0.745 
3.520 0.723 
3.540 0.726 
3.560 0.753 
3.580 0.781 
3.600 0.787 
3.620 0.776 
3.640 0.780 
3.660 0.791 
3.680 0.832 
3.700 0.878 
3.720 0.919 
3.740 0.961 
3.760 1.007 
3.780 1.053 
3.800 1.092 
3.820 1.147 
3.840 1.215 
3.860 1.266 
3.880 1.286 
3.900 1.281 
3.920 1.243 
3.940 1.169 
3.960 1.074 
3.980 0.985 
4.000 0.932 
4.020 0.905 
4.040 0.864 
4.060 0.807 
4.080 0.749 
4.100 0.696 
4.120 0.645 
4.140 0.586 
4.160 0.520 
4.180 0.449 
4.200 0.382 
4.220 0.330 
4.240 0.280 
4.260 0.240 
4.280 0.223 
4.300 0.223 
4.320 0.230 
4.340 0.236 
4.360 0.253 
4.380 0.275 
4.400 0.291 
4.420 0.290 
4.440 0.289 
4.460 0.318 
4.480 0.393 
4.500 0.507 
4.520 0.633 
4.540 0.742 
4.560 0.826 
4.580 0.889 
4.600 0.960 
4.620 1.042 
4.640 1.108 
4.660 1.124 
4.680 1.072 
4.700 0.986 
4.720 0.928 
4.740 0.929 
4.760 0.954 
4.780 0.986 
4.800 0.999 
4.820 1.009 
4.840 1.011 
4.860 1.010 
4.880 0.996 
4.900 0.962 
4.920 0.934 
4.940 0.920 
4.960 0.920 
4.980 0.902 
5.000 0.890 
5.020 0.878 
5.040 0.874 
5.060 0.864 
5.080 0.844 
5.100 0.834 
5.120 0.836 
5.140 0.847 
5.160 0.845 
5.180 0.839 
5.200 0.834 
5.220 0.822 
5.240 0.805 
5.260 0.797 
5.280 0.796 
5.300 0.796 
5.320 0.789 
5.340 0.785 
5.360 0.786 
5.380 0.775 
5.400 0.757 
5.420 0.743 
5.440 0.742 
5.460 0.752 
5.480 0.754 
5.500 0.752 
5.520 0.747 
5.540 0.739 
5.560 0.743 
5.580 0.746 
5.600 0.737 
5.620 0.736 
5.640 0.754 
5.660 0.775 
5.680 0.784 
5.700 0.796 
5.720 0.839 
5.740 0.870 
5.760 0.883 
5.780 0.911 
5.800 0.952 
5.820 0.994 
5.840 1.037 
5.860 1.093 
5.880 1.148 
5.900 1.174 
5.920 1.177 
5.940 1.163 
5.960 1.143 
5.980 1.090 
6.000 1.010 
6.020 0.933 
6.040 0.893 
6.060 0.875 
6.080 0.829 
6.100 0.766 
6.120 0.711 
6.140 0.677 
6.160 0.628 
6.180 0.579 
6.200 0.501 
6.220 0.431 
6.240 0.361 
6.260 0.327 
6.280 0.317 
6.300 0.288 
6.320 0.274 
6.340 0.246 
6.360 0.244 
6.380 0.256 
6.400 0.293 
6.420 0.303 
6.440 0.282 
6.460 0.274 
6.480 0.291 
6.500 0.333 
6.520 0.397 
6.540 0.486 
6.560 0.594 
6.580 0.706 
6.600 0.816 
6.620 0.920 
6.640 1.001 
6.660 1.078 
6.680 1.116 
6.700 1.102 
6.720 1.064 
6.740 1.015 
6.760 0.981 
6.780 0.937 
6.800 0.911 
6.820 0.913 
6.840 1.074 
6.860 1.065 
6.880 1.042 
6.900 1.023 
6.920 1.000 
6.940 0.981 
6.960 0.953 
6.980 0.928 
7.000 0.926 
7.020 0.920 
7.040 0.915 
7.060 0.911 
7.080 0.907 
7.100 0.907 
7.120 0.903 
7.140 0.905 
7.160 0.908 
7.180 0.888 
7.200 0.861 
7.220 0.842 
7.240 0.851 
7.260 0.863 
7.280 0.852 
7.300 0.836 
7.320 0.834 
7.340 0.844 
7.360 0.837 
7.380 0.820 
7.400 0.806 
7.420 0.810 
7.440 0.825 
7.460 0.838 
7.480 0.841 
7.500 0.835 
7.520 0.826 
7.540 0.807 
7.560 0.782 
7.580 0.762 
7.600 0.762 
7.620 0.768 
7.640 0.765 
7.660 0.758 
7.680 0.761 
7.700 0.779 
7.720 0.804 
7.740 0.827 
7.760 0.857 
7.780 0.895 
7.800 0.939 
7.820 0.997 
7.840 1.069 
7.860 1.134 
7.880 1.189 
7.900 1.238 
7.920 1.285 
7.940 1.314 
7.960 1.303 
7.980 1.271 
8.000 1.197 
8.020 1.109 
8.040 1.025 
8.060 0.978 
8.080 0.952 
8.100 0.920 
8.120 0.876 
8.140 0.808 
8.160 0.741 
8.180 0.676 
8.200 0.616 
8.220 0.542 
8.240 0.468 
8.260 0.406 
8.280 0.362 
8.300 0.318 
8.320 0.270 
8.340 0.231 
8.360 0.199 
8.380 0.176 
8.400 0.161 
8.420 0.166 
8.440 0.181 
8.460 0.195 
8.480 0.209 
8.500 0.216 
8.520 0.237 
8.540 0.305 
8.560 0.430 
8.580 0.569 
8.600 0.686 
8.620 0.804 
8.640 0.929 
8.660 1.032 
8.680 1.089 
8.700 1.108 
8.720 1.105 
8.740 1.078 
8.760 1.028 
8.780 0.983 
8.800 0.961 
8.820 0.981 
8.840 1.016 
8.860 1.040 
8.880 1.046 
8.900 1.044 
8.920 1.035 
8.940 1.016 
8.960 0.980 
8.980 0.940 
9.000 0.925 
9.020 0.916 
9.040 0.916 
9.060 0.912 
9.080 0.901 
9.100 0.885 
9.120 0.872 
9.140 0.875 
9.160 0.876 
9.180 0.864 
9.200 0.857 
9.220 0.860 
9.240 0.856 
9.260 0.848 
9.280 0.846 
9.300 0.844 
9.320 0.840 
9.340 0.840 
9.360 0.847 
9.380 0.847 
9.400 0.831 
9.420 0.815 
9.440 0.806 
9.460 0.807 
9.480 0.805 
9.500 0.796 
9.520 0.786 
9.540 0.782 
9.560 0.788 
9.580 0.784 
9.600 0.767 
9.620 0.751 
9.640 0.751 
9.660 0.762 
9.680 0.764 
9.700 0.765 
9.720 0.778 
9.740 0.789 
9.760 0.788 
9.780 0.789 
9.800 0.804 
9.820 0.828 
9.840 0.856 
9.860 0.889 
9.880 0.926 
9.900 0.969 
9.920 1.018 
9.940 1.082 
9.960 1.140 
9.980 1.187 
10.000 1.216 
10.020 1.225 
10.040 1.218 
10.060 1.203 
10.080 1.168 
10.100 1.111 
10.120 1.040 
10.140 0.976 
10.160 0.933 
10.180 0.898 
10.200 0.854 
10.220 0.796 
10.240 0.738 
10.260 0.684 
10.280 0.632 
10.300 0.579 
10.320 0.522 
10.340 0.468 
10.360 0.409 
10.380 0.356 
10.400 0.304 
10.420 0.252 
10.440 0.220 
10.460 0.196 
10.480 0.187 
10.500 0.185 
10.520 0.202 
10.540 0.229 
10.560 0.251 
10.580 0.263 
10.600 0.283 
10.620 0.320 
10.640 0.390 
10.660 0.495 
10.680 0.614 
10.700 0.727 
10.720 0.813 
10.740 0.874 
10.760 0.933 
10.780 1.005 
10.800 1.080 
10.820 1.140 
10.840 1.161 
10.860 1.119 
10.880 1.031 
10.900 0.946 
10.920 0.918 
10.940 0.918 
10.960 0.921 
10.980 0.940 
11.000 0.980 
11.020 1.011 
11.040 1.015 
11.060 0.994 
11.080 0.956 
11.100 0.941 
11.120 0.938 
11.140 0.937 
11.160 0.918 
11.180 0.891 
11.200 0.878 
11.220 0.866 
11.240 0.859 
11.260 0.866 
11.280 0.872 
11.300 0.862 
11.320 0.850 
11.340 0.850 
11.360 0.861 
11.380 0.850 
11.400 0.834 
11.420 0.842 
11.440 0.856 
11.460 0.861 
11.480 0.846 
11.500 0.826 
11.520 0.819 
11.540 0.822 
11.560 0.825 
11.580 0.809 
11.600 0.793 
11.620 0.791 
11.640 0.798 
11.660 0.799 
11.680 0.799 
11.700 0.807 
11.720 0.801 
11.740 0.787 
11.760 0.772 
11.780 0.782 
11.800 0.792 
11.820 0.774 
11.840 0.759 
11.860 0.755 
11.880 0.765 
11.900 0.774 
11.920 0.790 
11.940 0.834 
11.960 0.874 
11.980 0.909 
12.000 0.939 
12.020 0.971 
12.040 1.015 
12.060 1.061 
12.080 1.119 
12.100 1.182 
12.120 1.237 
12.140 1.254 
12.160 1.240 
12.180 1.220 
12.200 1.190 
12.220 1.160 
12.240 1.103 
12.260 1.027 
12.280 0.946 
12.300 0.878 
12.320 0.836 
12.340 0.794 
12.360 0.742 
12.380 0.676 
12.400 0.616 
12.420 0.549 
12.440 0.499 
12.460 0.425 
12.480 0.380 
12.500 0.352 
12.520 0.321 
12.540 0.292 
12.560 0.244 
12.580 0.245 
12.600 0.269 
12.620 0.307 
12.640 0.310 
12.660 0.299 
12.680 0.286 
12.700 0.266 
12.720 0.260 
12.740 0.260 
12.760 0.320 
12.780 0.419 
12.800 0.553 
12.820 0.712 
12.840 0.844 
12.860 0.960 
12.880 1.050 
12.900 1.127 
12.920 1.172 
12.940 1.164 
12.960 1.117 
12.980 1.049 
13.000 0.988 
13.020 0.952 
13.040 0.953 
13.060 0.982 
13.080 0.994 
13.100 1.017 
13.120 1.049 
13.140 1.063 
13.160 1.049 
13.180 1.010 
13.200 0.972 
13.220 0.891 
13.240 0.880 
13.260 0.872 
13.280 0.869 
13.300 0.861 
13.320 0.865 
13.340 0.878 
13.360 0.876 
13.380 0.866 
13.400 0.856 
13.420 0.856 
13.440 0.841 
13.460 0.846 
13.480 0.862 
13.500 0.852 
13.520 0.825 
13.540 0.816 
13.560 0.837 
13.580 0.838 
13.600 0.816 
13.620 0.798 
13.640 0.805 
13.660 0.814 
13.680 0.806 
13.700 0.791 
13.720 0.779 
13.740 0.779 
13.760 0.785 
13.780 0.789 
13.800 0.791 
13.820 0.786 
13.840 0.776 
13.860 0.780 
13.880 0.786 
13.900 0.779 
13.920 0.768 
13.940 0.768 
13.960 0.788 
13.980 0.801 
14.000 0.802 
14.020 0.803 
14.040 0.798 
14.060 0.802 
14.080 0.817 
14.100 0.849 
14.120 0.880 
14.140 0.920 
14.160 0.976 
14.180 1.045 
14.200 1.100 
14.220 1.141 
14.240 1.188 
14.260 1.221 
14.280 1.229 
14.300 1.196 
14.320 1.150 
14.340 1.094 
14.360 1.036 
14.380 0.990 
14.400 0.944 
14.420 0.892 
14.440 0.831 
14.460 0.774 
14.480 0.726 
14.500 0.680 
14.520 0.628 
14.540 0.562 
14.560 0.481 
14.580 0.409 
14.600 0.356 
14.620 0.326 
14.640 0.299 
14.660 0.257 
14.680 0.211 
14.700 0.177 
14.720 0.168 
14.740 0.173 
14.760 0.197 
14.780 0.225 
14.800 0.237 
14.820 0.242 
14.840 0.240 
14.860 0.247 
14.880 0.291 
14.900 0.383 
14.920 0.510 
14.940 0.627 
14.960 0.744 
14.980 0.875 
15.000 0.999 
15.020 1.091 
15.040 1.139 
15.060 1.146 
15.080 1.101 
15.100 1.021 
15.120 0.946 
15.140 0.916 
15.160 0.937 
15.180 0.981 
15.200 1.007 
15.220 1.008 
15.240 0.999 
15.260 0.996 
15.280 0.986 
15.300 0.950 
15.320 0.925 
15.340 0.902 
15.360 0.877 
15.380 0.860 
15.400 0.859 
15.420 0.864 
15.440 0.855 
15.460 0.851 
15.480 0.849 
15.500 0.839 
15.520 0.829 
15.540 0.826 
15.560 0.822 
15.580 0.810 
15.600 0.802 
15.620 0.804 
15.640 0.799 
15.660 0.794 
15.680 0.794 
15.700 0.802 
15.720 0.804 
15.740 0.786 
15.760 0.768 
15.780 0.765 
15.800 0.779 
15.820 0.786 
15.840 0.772 
15.860 0.756 
15.880 0.754 
15.900 0.759 
15.920 0.760 
15.940 0.757 
15.960 0.755 
15.980 0.751 
16.000 0.747 
16.020 0.751 
16.040 0.759 
16.060 0.771 
16.080 0.776 
16.100 0.771 
16.120 0.771 
16.140 0.784 
16.160 0.815 
16.180 0.848 
16.200 0.880 
16.220 0.915 
16.240 0.943 
16.260 0.985 
16.280 1.037 
16.300 1.085 
16.320 1.117 
16.340 1.136 
16.360 1.156 
16.380 1.162 
16.400 1.128 
16.420 1.075 
16.440 1.017 
16.460 0.953 
16.480 0.893 
16.500 0.835 
16.520 0.786 
16.540 0.732 
16.560 0.689 
16.580 0.651 
16.600 0.612 
16.620 0.555 
16.640 0.504 
16.660 0.457 
16.680 0.402 
16.700 0.343 
16.720 0.286 
16.740 0.256 
16.760 0.239 
16.780 0.225 
16.800 0.210 
16.820 0.214 
16.840 0.235 
16.860 0.260 
16.880 0.275 
16.900 0.270 
16.920 0.251 
16.940 0.248 
16.960 0.291 
16.980 0.374 
17.000 0.488 
17.020 0.625 
17.040 0.758 
17.060 0.856 
17.080 0.913 
17.100 0.963 
17.120 1.000 
17.140 1.021 
17.160 1.020 
17.180 0.985 
17.200 0.942 
17.220 0.915 
17.240 0.910 
17.260 0.915 
17.280 0.922 
17.300 0.940 
17.320 0.954 
17.340 0.960 
17.360 0.955 
17.380 0.934 
17.400 0.926 
17.420 0.924 
17.440 0.912 
17.460 0.890 
17.480 0.871 
17.500 0.858 
17.520 0.843 
17.540 0.836 
17.560 0.847 
17.580 0.850 
17.600 0.839 
17.620 0.836 
17.640 0.846 
17.660 0.847 
17.680 0.829 
17.700 0.810 
17.720 0.799 
17.740 0.801 
17.760 0.803 
17.780 0.799 
17.800 0.786 
17.820 0.764 
17.840 0.753 
17.860 0.752 
17.880 0.758 
17.900 0.763 
17.920 0.762 
17.940 0.760 
17.960 0.755 
17.980 0.758 
18.000 0.758 
18.020 0.750 
18.040 0.737 
18.060 0.732 
18.080 0.732 
18.100 0.728 
18.120 0.728 
18.140 0.729 
18.160 0.734 
18.180 0.746 
18.200 0.763 
18.220 0.789 
18.240 0.828 
18.260 0.870 
18.280 0.895 
18.300 0.911 
18.320 0.941 
18.340 0.983 
18.360 1.032 
18.380 1.082 
18.400 1.148 
18.420 1.213 
18.440 1.261 
18.460 1.272 
18.480 1.247 
18.500 1.203 
18.520 1.148 
18.540 1.080 
18.560 0.995 
18.580 0.930 
18.600 0.886 
18.620 0.859 
18.640 0.823 
18.660 0.782 
18.680 0.739 
18.700 0.681 
18.720 0.598 
18.740 0.522 
18.760 0.454 
18.780 0.401 
18.800 0.361 
18.820 0.326 
18.840 0.291 
18.860 0.242 
18.880 0.218 
18.900 0.228 
18.920 0.277 
18.940 0.311 
18.960 0.309 
18.980 0.289 
19.000 0.281 
19.020 0.326 
19.040 0.371 
19.060 0.420 
19.080 0.476 
19.100 0.563 
19.120 0.675 
19.140 0.768 
19.160 0.849 
19.180 0.926 
19.200 1.010 
19.220 1.074 
19.240 1.105 
19.260 1.093 
19.280 1.057 
19.300 1.006 
19.320 0.949 
19.340 0.899 
19.360 0.890 
19.380 0.932 
19.400 0.995 
19.420 1.041 
19.440 1.061 
19.460 1.045 
19.480 1.008 
19.500 0.972 
19.520 0.955 
19.540 0.951 
19.560 0.930 
19.580 0.904 
19.600 0.871 
19.620 0.846 
19.640 0.849 
19.660 0.869 
19.680 0.876 
19.700 0.871 
19.720 0.865 
19.740 0.856 
19.760 0.813 
19.780 0.723 
19.800 0.673 
