# Supplementary material for: Pacing the phasing of leg and arm movements in breaststroke swimming to minimize intra-cyclic velocity fluctuations
Source: PLoS One. 2017 Oct 12;12(10):e0186160. doi: 10.1371/journal.pone.0186160 (PMC5638342; doi:10.1371/journal.pone.0186160)
Supplement: S1 Archive — (ZIP) [file pone.0186160.s003.zip › P16_270_veldata.txt]

% t vx 
0.000 0.304 
0.020 0.500 
0.040 0.764 
0.060 0.856 
0.080 0.876 
0.100 0.880 
0.120 0.903 
0.140 0.915 
0.160 0.900 
0.180 0.877 
0.200 0.866 
0.220 0.863 
0.240 0.870 
0.260 0.874 
0.280 0.863 
0.300 0.840 
0.320 0.828 
0.340 0.833 
0.360 0.839 
0.380 0.838 
0.400 0.828 
0.420 0.817 
0.440 0.806 
0.460 0.811 
0.480 0.826 
0.500 0.833 
0.520 0.828 
0.540 0.819 
0.560 0.814 
0.580 0.806 
0.600 0.793 
0.620 0.776 
0.640 0.763 
0.660 0.756 
0.680 0.761 
0.700 0.775 
0.720 0.782 
0.740 0.774 
0.760 0.755 
0.780 0.746 
0.800 0.751 
0.820 0.762 
0.840 0.760 
0.860 0.759 
0.880 0.769 
0.900 0.777 
0.920 0.784 
0.940 0.785 
0.960 0.800 
0.980 0.817 
1.000 0.830 
1.020 0.861 
1.040 0.909 
1.060 0.969 
1.080 1.014 
1.100 1.061 
1.120 1.114 
1.140 1.164 
1.160 1.199 
1.180 1.207 
1.200 1.209 
1.220 1.187 
1.240 1.141 
1.260 1.070 
1.280 0.998 
1.300 0.937 
1.320 0.880 
1.340 0.819 
1.360 0.760 
1.380 0.704 
1.400 0.644 
1.420 0.573 
1.440 0.505 
1.460 0.452 
1.480 0.400 
1.500 0.343 
1.520 0.288 
1.540 0.252 
1.560 0.219 
1.580 0.200 
1.600 0.181 
1.620 0.176 
1.640 0.185 
1.660 0.206 
1.680 0.250 
1.700 0.298 
1.720 0.357 
1.740 0.427 
1.760 0.502 
1.780 0.580 
1.800 0.654 
1.820 0.734 
1.840 0.843 
1.860 0.946 
1.880 1.029 
1.900 1.076 
1.920 1.086 
1.940 1.065 
1.960 1.019 
1.980 0.978 
2.000 0.966 
2.020 0.970 
2.040 0.974 
2.060 0.976 
2.080 0.968 
2.100 0.963 
2.120 0.935 
2.140 0.918 
2.160 0.912 
2.180 0.907 
2.200 0.893 
2.220 0.875 
2.240 0.870 
2.260 0.858 
2.280 0.844 
2.300 0.835 
2.320 0.836 
2.340 0.832 
2.360 0.829 
2.380 0.838 
2.400 0.846 
2.420 0.837 
2.440 0.817 
2.460 0.809 
2.480 0.814 
2.500 0.810 
2.520 0.803 
2.540 0.810 
2.560 0.824 
2.580 0.821 
2.600 0.797 
2.620 0.779 
2.640 0.786 
2.660 0.798 
2.680 0.799 
2.700 0.784 
2.720 0.761 
2.740 0.749 
2.760 0.754 
2.780 0.771 
2.800 0.776 
2.820 0.765 
2.840 0.746 
2.860 0.727 
2.880 0.719 
2.900 0.720 
2.920 0.735 
2.940 0.751 
2.960 0.763 
2.980 0.762 
3.000 0.752 
3.020 0.753 
3.040 0.771 
3.060 0.800 
3.080 0.817 
3.100 0.837 
3.120 0.877 
3.140 0.930 
3.160 0.974 
3.180 1.020 
3.200 1.079 
3.220 1.139 
3.240 1.189 
3.260 1.225 
3.280 1.252 
3.300 1.245 
3.320 1.203 
3.340 1.133 
3.360 1.052 
3.380 0.965 
3.400 0.891 
3.420 0.834 
3.440 0.789 
3.460 0.746 
3.480 0.682 
3.500 0.611 
3.520 0.541 
3.540 0.477 
3.560 0.408 
3.580 0.343 
3.600 0.295 
3.620 0.268 
3.640 0.249 
3.660 0.228 
3.680 0.220 
3.700 0.227 
3.720 0.238 
3.740 0.255 
3.760 0.287 
3.780 0.334 
3.800 0.394 
3.820 0.466 
3.840 0.553 
3.860 0.647 
3.880 0.737 
3.900 0.811 
3.920 0.879 
3.940 0.943 
3.960 1.012 
3.980 1.073 
4.000 1.088 
4.020 1.058 
4.040 0.987 
4.060 0.917 
4.080 0.896 
4.100 0.909 
4.120 0.938 
4.140 0.949 
4.160 0.955 
4.180 0.952 
4.200 0.936 
4.220 0.916 
4.240 0.899 
4.260 0.889 
4.280 0.879 
4.300 0.876 
4.320 0.876 
4.340 0.873 
4.360 0.857 
4.380 0.836 
4.400 0.825 
4.420 0.826 
4.440 0.825 
4.460 0.812 
4.480 0.796 
4.500 0.796 
4.520 0.807 
4.540 0.805 
4.560 0.799 
4.580 0.803 
4.600 0.812 
4.620 0.814 
4.640 0.794 
4.660 0.767 
4.680 0.749 
4.700 0.750 
4.720 0.763 
4.740 0.774 
4.760 0.777 
4.780 0.768 
4.800 0.748 
4.820 0.730 
4.840 0.732 
4.860 0.739 
4.880 0.730 
4.900 0.718 
4.920 0.719 
4.940 0.727 
4.960 0.733 
4.980 0.724 
5.000 0.712 
5.020 0.703 
5.040 0.707 
5.060 0.727 
5.080 0.739 
5.100 0.746 
5.120 0.759 
5.140 0.786 
5.160 0.811 
5.180 0.831 
5.200 0.866 
5.220 0.916 
5.240 0.963 
5.260 1.005 
5.280 1.062 
5.300 1.126 
5.320 1.165 
5.340 1.189 
5.360 1.218 
5.380 1.209 
5.400 1.144 
5.420 1.051 
5.440 0.966 
5.460 0.893 
5.480 0.815 
5.500 0.759 
5.520 0.708 
5.540 0.653 
5.560 0.603 
5.580 0.553 
5.600 0.504 
5.620 0.469 
5.640 0.419 
5.660 0.377 
5.680 0.332 
5.700 0.298 
5.720 0.290 
5.740 0.253 
5.760 0.246 
5.780 0.249 
5.800 0.263 
5.820 0.282 
5.840 0.295 
5.860 0.348 
5.880 0.410 
5.900 0.458 
5.920 0.520 
5.940 0.608 
5.960 0.717 
5.980 0.809 
6.000 0.868 
6.020 0.939 
6.040 1.001 
6.060 1.056 
6.080 1.072 
6.100 1.049 
6.120 1.003 
6.140 0.937 
6.160 0.888 
6.180 0.863 
6.200 0.885 
6.220 0.919 
6.240 0.953 
6.260 0.971 
6.280 0.963 
6.300 0.936 
6.320 0.886 
6.340 0.851 
6.360 0.855 
6.380 0.877 
6.400 0.898 
6.420 0.883 
6.440 0.849 
6.460 0.816 
6.480 0.796 
6.500 0.802 
6.520 0.825 
6.540 0.837 
6.560 0.826 
6.580 0.811 
6.600 0.814 
6.620 0.822 
6.640 0.821 
6.660 0.812 
6.680 0.801 
6.700 0.794 
6.720 0.784 
6.740 0.780 
6.760 0.812 
6.780 0.809 
6.800 0.800 
6.820 0.796 
6.840 0.799 
6.860 0.798 
6.880 0.793 
6.900 0.787 
6.920 0.785 
6.940 0.782 
6.960 0.779 
6.980 0.785 
7.000 0.790 
7.020 0.793 
7.040 0.787 
7.060 0.779 
7.080 0.784 
7.100 0.806 
7.120 0.837 
7.140 0.850 
7.160 0.858 
7.180 0.872 
7.200 0.895 
7.220 0.921 
7.240 0.961 
7.260 1.022 
7.280 1.089 
7.300 1.139 
7.320 1.183 
7.340 1.228 
7.360 1.251 
7.380 1.258 
7.400 1.243 
7.420 1.201 
7.440 1.135 
7.460 1.053 
7.480 0.976 
7.500 0.894 
7.520 0.816 
7.540 0.769 
7.560 0.734 
7.580 0.677 
7.600 0.604 
7.620 0.537 
7.640 0.477 
7.660 0.418 
7.680 0.350 
7.700 0.282 
7.720 0.223 
7.740 0.185 
7.760 0.177 
7.780 0.188 
7.800 0.203 
7.820 0.209 
7.840 0.217 
7.860 0.243 
7.880 0.289 
7.900 0.353 
7.920 0.421 
7.940 0.484 
7.960 0.558 
7.980 0.662 
8.000 0.787 
8.020 0.890 
8.040 0.983 
8.060 1.060 
8.080 1.116 
8.100 1.103 
8.120 1.039 
8.140 0.985 
8.160 0.954 
8.180 0.978 
8.200 0.997 
8.220 1.009 
8.240 0.997 
8.260 0.984 
8.280 0.976 
8.300 0.943 
8.320 0.898 
8.340 0.868 
8.360 0.884 
8.380 0.898 
8.400 0.887 
8.420 0.861 
8.440 0.857 
8.460 0.872 
8.480 0.873 
8.500 0.865 
8.520 0.854 
8.540 0.860 
8.560 0.851 
8.580 0.823 
8.600 0.809 
8.620 0.813 
8.640 0.835 
8.660 0.835 
8.680 0.820 
8.700 0.808 
8.720 0.801 
8.740 0.807 
8.760 0.805 
8.780 0.795 
8.800 0.778 
8.820 0.760 
8.840 0.753 
8.860 0.756 
8.880 0.765 
8.900 0.780 
8.920 0.795 
8.940 0.798 
8.960 0.791 
8.980 0.786 
9.000 0.798 
9.020 0.818 
9.040 0.835 
9.060 0.851 
9.080 0.877 
9.100 0.913 
9.120 0.957 
9.140 1.000 
9.160 1.052 
9.180 1.113 
9.200 1.164 
9.220 1.213 
9.240 1.256 
9.260 1.299 
9.280 1.327 
9.300 1.331 
9.320 1.312 
9.340 1.263 
9.360 1.182 
9.380 1.097 
9.400 1.021 
9.420 0.954 
9.440 0.888 
9.460 0.826 
9.480 0.770 
9.500 0.697 
9.520 0.618 
9.540 0.550 
9.560 0.498 
9.580 0.445 
9.600 0.379 
9.620 0.315 
9.640 0.261 
9.660 0.230 
9.680 0.225 
9.700 0.231 
9.720 0.240 
9.740 0.237 
9.760 0.241 
9.780 0.264 
9.800 0.300 
9.820 0.352 
9.840 0.413 
9.860 0.498 
9.880 0.603 
9.900 0.728 
9.920 0.869 
9.940 0.999 
9.960 1.104 
9.980 1.177 
10.000 1.212 
10.020 1.194 
10.040 1.111 
10.060 1.023 
10.080 0.975 
10.100 0.980 
10.120 1.019 
10.140 1.056 
10.160 1.077 
10.180 1.074 
10.200 1.069 
10.220 1.052 
10.240 1.009 
10.260 0.958 
10.280 0.927 
10.300 0.917 
10.320 0.907 
10.340 0.897 
10.360 0.902 
10.380 0.924 
10.400 0.932 
10.420 0.915 
10.440 0.885 
10.460 0.866 
10.480 0.857 
10.500 0.848 
10.520 0.839 
10.540 0.830 
10.560 0.816 
10.580 0.809 
10.600 0.812 
10.620 0.814 
10.640 0.816 
10.660 0.806 
10.680 0.792 
10.700 0.788 
10.720 0.792 
10.740 0.795 
10.760 0.784 
10.780 0.768 
10.800 0.758 
10.820 0.757 
10.840 0.776 
10.860 0.796 
10.880 0.790 
10.900 0.764 
10.920 0.748 
10.940 0.754 
10.960 0.758 
10.980 0.752 
11.000 0.757 
11.020 0.780 
11.040 0.806 
11.060 0.815 
11.080 0.819 
11.100 0.819 
11.120 0.842 
11.140 0.876 
11.160 0.914 
11.180 0.959 
11.200 0.999 
11.220 1.064 
11.240 1.126 
11.260 1.170 
11.280 1.207 
11.300 1.238 
11.320 1.275 
11.340 1.267 
11.360 1.208 
11.380 1.137 
11.400 1.076 
11.420 1.017 
11.440 0.941 
11.460 0.868 
11.480 0.812 
11.500 0.767 
11.520 0.716 
11.540 0.667 
11.560 0.627 
11.580 0.576 
11.600 0.504 
11.620 0.426 
11.640 0.368 
11.660 0.308 
11.680 0.282 
11.700 0.282 
11.720 0.298 
11.740 0.316 
11.760 0.312 
11.780 0.318 
11.800 0.292 
11.820 0.285 
11.840 0.305 
11.860 0.368 
11.880 0.460 
11.900 0.554 
11.920 0.659 
11.940 0.757 
11.960 0.865 
11.980 0.967 
12.000 1.066 
12.020 1.130 
12.040 1.151 
12.060 1.111 
12.080 1.032 
12.100 0.966 
12.120 0.934 
12.140 0.933 
12.160 0.928 
12.180 0.949 
12.200 0.994 
12.220 1.018 
12.240 1.013 
12.260 0.988 
12.280 0.958 
12.300 0.932 
12.320 0.913 
12.340 0.911 
12.360 0.893 
12.380 0.862 
12.400 0.834 
12.420 0.820 
12.440 0.834 
12.460 0.858 
12.480 0.872 
12.500 0.868 
12.520 0.855 
12.540 0.836 
12.560 0.818 
12.580 0.805 
12.600 0.799 
12.620 0.800 
12.640 0.807 
12.660 0.808 
12.680 0.796 
12.700 0.788 
12.720 0.789 
12.740 0.790 
12.760 0.784 
12.780 0.777 
12.800 0.769 
12.820 0.754 
12.840 0.746 
12.860 0.743 
12.880 0.745 
12.900 0.745 
12.920 0.747 
12.940 0.756 
12.960 0.764 
12.980 0.765 
13.000 0.761 
13.020 0.757 
13.040 0.757 
13.060 0.769 
13.080 0.784 
13.100 0.797 
13.120 0.798 
13.140 0.840 
13.160 0.865 
13.180 0.906 
13.200 0.953 
13.220 0.990 
13.240 1.029 
13.260 1.078 
13.280 1.125 
13.300 1.183 
13.320 1.230 
13.340 1.254 
13.360 1.253 
13.380 1.228 
13.400 1.182 
13.420 1.108 
13.440 1.034 
13.460 0.966 
13.480 0.898 
13.500 0.835 
13.520 0.791 
13.540 0.760 
13.560 0.714 
13.580 0.631 
13.600 0.534 
13.620 0.444 
13.640 0.384 
13.660 0.335 
13.680 0.282 
13.700 0.243 
13.720 0.217 
13.740 0.200 
13.760 0.171 
13.780 0.159 
13.800 0.166 
13.820 0.182 
13.840 0.208 
13.860 0.244 
13.880 0.311 
13.900 0.377 
13.920 0.454 
13.940 0.536 
13.960 0.614 
13.980 0.708 
14.000 0.811 
14.020 0.919 
14.040 1.015 
14.060 1.084 
14.080 1.125 
14.100 1.115 
14.120 1.055 
14.140 0.985 
14.160 0.946 
14.180 0.962 
14.200 0.996 
14.220 1.023 
14.240 1.012 
14.260 0.987 
14.280 0.967 
14.300 0.941 
14.320 0.919 
14.340 0.903 
14.360 0.900 
14.380 0.889 
14.400 0.870 
14.420 0.871 
14.440 0.877 
14.460 0.871 
14.480 0.861 
14.500 0.857 
14.520 0.856 
14.540 0.837 
14.560 0.824 
14.580 0.828 
14.600 0.840 
14.620 0.839 
14.640 0.822 
14.660 0.811 
14.680 0.813 
14.700 0.822 
14.720 0.816 
14.740 0.800 
14.760 0.791 
14.780 0.791 
14.800 0.801 
14.820 0.802 
14.840 0.796 
14.860 0.781 
14.880 0.765 
14.900 0.762 
14.920 0.770 
14.940 0.775 
14.960 0.774 
14.980 0.772 
15.000 0.765 
15.020 0.754 
15.040 0.746 
15.060 0.756 
15.080 0.773 
15.100 0.784 
15.120 0.780 
15.140 0.773 
15.160 0.775 
15.180 0.796 
15.200 0.823 
15.220 0.843 
15.240 0.864 
15.260 0.895 
15.280 0.938 
15.300 0.991 
15.320 1.042 
15.340 1.096 
15.360 1.149 
15.380 1.196 
15.400 1.228 
15.420 1.237 
15.440 1.236 
15.460 1.214 
15.480 1.153 
15.500 1.074 
15.520 0.994 
15.540 0.923 
15.560 0.874 
15.580 0.832 
15.600 0.791 
15.620 0.732 
15.640 0.666 
15.660 0.602 
15.680 0.532 
15.700 0.475 
15.720 0.423 
15.740 0.386 
15.760 0.331 
15.780 0.272 
15.800 0.234 
15.820 0.209 
15.840 0.215 
15.860 0.222 
15.880 0.227 
15.900 0.231 
15.920 0.232 
15.940 0.248 
15.960 0.294 
15.980 0.366 
16.000 0.467 
16.020 0.575 
16.040 0.677 
16.060 0.768 
16.080 0.852 
16.100 0.947 
16.120 1.039 
16.140 1.096 
16.160 1.121 
16.180 1.106 
16.200 1.064 
16.220 1.009 
16.240 0.976 
16.260 0.971 
16.280 0.972 
16.300 0.979 
16.320 0.983 
16.340 0.979 
16.360 0.968 
16.380 0.949 
16.400 0.929 
16.420 0.908 
16.440 0.887 
16.460 0.881 
16.480 0.877 
16.500 0.876 
16.520 0.874 
16.540 0.869 
16.560 0.863 
16.580 0.862 
16.600 0.860 
16.620 0.853 
16.640 0.842 
16.660 0.834 
16.680 0.835 
16.700 0.821 
16.720 0.810 
16.740 0.814 
16.760 0.817 
16.780 0.811 
16.800 0.799 
16.820 0.805 
16.840 0.809 
16.860 0.803 
16.880 0.788 
16.900 0.771 
16.920 0.769 
16.940 0.775 
16.960 0.783 
16.980 0.780 
17.000 0.769 
17.020 0.761 
17.040 0.767 
17.060 0.780 
17.080 0.781 
17.100 0.772 
17.120 0.760 
17.140 0.754 
17.160 0.749 
17.180 0.752 
17.200 0.776 
17.220 0.799 
17.240 0.804 
17.260 0.795 
17.280 0.796 
17.300 0.824 
17.320 0.855 
17.340 0.875 
17.360 0.893 
17.380 0.923 
17.400 0.980 
17.420 1.027 
17.440 1.078 
17.460 1.143 
17.480 1.215 
17.500 1.273 
17.520 1.282 
17.540 1.252 
17.560 1.195 
17.580 1.125 
17.600 1.058 
17.620 0.995 
17.640 0.924 
17.660 0.851 
17.680 0.793 
17.700 0.756 
17.720 0.722 
17.740 0.678 
17.760 0.628 
17.780 0.556 
17.800 0.483 
17.820 0.410 
17.840 0.359 
17.860 0.313 
17.880 0.264 
17.900 0.242 
17.920 0.231 
17.940 0.250 
17.960 0.258 
17.980 0.251 
18.000 0.256 
18.020 0.271 
18.040 0.303 
18.060 0.336 
18.080 0.390 
18.100 0.477 
18.120 0.571 
18.140 0.661 
18.160 0.745 
18.180 0.848 
18.200 0.952 
18.220 1.026 
18.240 1.054 
18.260 1.063 
18.280 1.081 
18.300 1.089 
18.320 1.053 
18.340 0.966 
18.360 0.880 
18.380 0.850 
18.400 0.891 
18.420 0.951 
18.440 1.009 
18.460 1.035 
18.480 1.016 
18.500 0.975 
18.520 0.931 
18.540 0.904 
18.560 0.872 
18.580 0.859 
18.600 0.877 
18.620 0.899 
18.640 0.895 
18.660 0.872 
18.680 0.848 
18.700 0.842 
18.720 0.859 
18.740 0.882 
18.760 0.888 
18.780 0.870 
18.800 0.848 
18.820 0.827 
18.840 0.816 
18.860 0.816 
18.880 0.823 
18.900 0.819 
18.920 0.803 
18.940 0.785 
18.960 0.780 
18.980 0.786 
19.000 0.789 
19.020 0.787 
19.040 0.782 
19.060 0.783 
19.080 0.789 
19.100 0.796 
19.120 0.796 
19.140 0.788 
19.160 0.776 
19.180 0.764 
19.200 0.755 
19.220 0.751 
19.240 0.757 
19.260 0.774 
19.280 0.795 
19.300 0.807 
19.320 0.807 
19.340 0.804 
19.360 0.818 
19.380 0.847 
19.400 0.879 
19.420 0.918 
19.440 0.946 
19.460 0.965 
19.480 0.986 
19.500 1.034 
19.520 1.100 
19.540 1.158 
19.560 1.203 
19.580 1.238 
19.600 1.257 
19.620 1.246 
19.640 1.235 
