# Supplementary material for: Pacing the phasing of leg and arm movements in breaststroke swimming to minimize intra-cyclic velocity fluctuations
Source: PLoS One. 2017 Oct 12;12(10):e0186160. doi: 10.1371/journal.pone.0186160 (PMC5638342; doi:10.1371/journal.pone.0186160)
Supplement: S1 Archive — (ZIP) [file pone.0186160.s003.zip › P17_1_veldata.txt]

% t vx 
0.000 0.474 
0.020 0.569 
0.040 0.812 
0.060 1.048 
0.080 1.107 
0.100 1.098 
0.120 1.092 
0.140 1.077 
0.160 1.075 
0.180 1.059 
0.200 1.058 
0.220 1.063 
0.240 1.051 
0.260 1.008 
0.280 0.973 
0.300 0.981 
0.320 1.007 
0.340 1.015 
0.360 1.007 
0.380 0.989 
0.400 0.959 
0.420 0.957 
0.440 0.975 
0.460 0.963 
0.480 0.938 
0.500 0.941 
0.520 0.962 
0.540 0.951 
0.560 0.931 
0.580 0.935 
0.600 0.934 
0.620 0.931 
0.640 0.940 
0.660 0.965 
0.680 0.983 
0.700 0.987 
0.720 1.011 
0.740 1.047 
0.760 1.078 
0.780 1.127 
0.800 1.180 
0.820 1.211 
0.840 1.225 
0.860 1.237 
0.880 1.267 
0.900 1.282 
0.920 1.279 
0.940 1.262 
0.960 1.236 
0.980 1.209 
1.000 1.159 
1.020 1.100 
1.040 1.036 
1.060 0.974 
1.080 0.907 
1.100 0.834 
1.120 0.777 
1.140 0.724 
1.160 0.664 
1.180 0.608 
1.200 0.550 
1.220 0.496 
1.240 0.456 
1.260 0.421 
1.280 0.397 
1.300 0.366 
1.320 0.324 
1.340 0.277 
1.360 0.232 
1.380 0.216 
1.400 0.216 
1.420 0.214 
1.440 0.189 
1.460 0.185 
1.480 0.224 
1.500 0.292 
1.520 0.363 
1.540 0.426 
1.560 0.517 
1.580 0.615 
1.600 0.712 
1.620 0.806 
1.640 0.876 
1.660 0.925 
1.680 0.971 
1.700 1.015 
1.720 1.046 
1.740 1.035 
1.760 1.014 
1.780 1.004 
1.800 1.027 
1.820 1.067 
1.840 1.077 
1.860 1.062 
1.880 1.034 
1.900 1.030 
1.920 1.026 
1.940 1.025 
1.960 1.023 
1.980 1.022 
2.000 1.009 
2.020 0.989 
2.040 0.974 
2.060 0.955 
2.080 0.960 
2.100 0.955 
2.120 0.960 
2.140 0.954 
2.160 0.942 
2.180 0.936 
2.200 0.918 
2.220 0.924 
2.240 0.933 
2.260 0.928 
2.280 0.931 
2.300 0.926 
2.320 0.924 
2.340 0.921 
2.360 0.913 
2.380 0.934 
2.400 0.938 
2.420 0.948 
2.440 0.955 
2.460 0.970 
2.480 0.990 
2.500 1.012 
2.520 1.047 
2.540 1.067 
2.560 1.097 
2.580 1.142 
2.600 1.194 
2.620 1.221 
2.640 1.231 
2.660 1.246 
2.680 1.256 
2.700 1.246 
2.720 1.225 
2.740 1.220 
2.760 1.208 
2.780 1.175 
2.800 1.111 
2.820 1.040 
2.840 0.993 
2.860 0.939 
2.880 0.872 
2.900 0.795 
2.920 0.732 
2.940 0.687 
2.960 0.636 
2.980 0.580 
3.000 0.533 
3.020 0.482 
3.040 0.439 
3.060 0.401 
3.080 0.375 
3.100 0.352 
3.120 0.323 
3.140 0.285 
3.160 0.253 
3.180 0.226 
3.200 0.199 
3.220 0.174 
3.240 0.160 
3.260 0.176 
3.280 0.200 
3.300 0.246 
3.320 0.328 
3.340 0.442 
3.360 0.564 
3.380 0.667 
3.400 0.742 
3.420 0.813 
3.440 0.879 
3.460 0.937 
3.480 0.980 
3.500 1.014 
3.520 1.053 
3.540 1.060 
3.560 1.053 
3.580 1.048 
3.600 1.060 
3.620 1.085 
3.640 1.090 
3.660 1.071 
3.680 1.046 
3.700 1.026 
3.720 1.030 
3.740 1.027 
3.760 1.037 
3.780 1.041 
3.800 1.033 
3.820 1.025 
3.840 1.020 
3.860 1.025 
3.880 1.009 
3.900 0.992 
3.920 0.961 
3.940 0.956 
3.960 0.957 
3.980 0.973 
4.000 0.984 
4.020 0.968 
4.040 0.956 
4.060 0.937 
4.080 0.937 
4.100 0.946 
4.120 0.960 
4.140 0.974 
4.160 0.970 
4.180 0.976 
4.200 0.981 
4.220 0.998 
4.240 1.005 
4.260 1.016 
4.280 1.039 
4.300 1.053 
4.320 1.080 
4.340 1.117 
4.360 1.168 
4.380 1.203 
4.400 1.223 
4.420 1.257 
4.440 1.298 
4.460 1.314 
4.480 1.304 
4.500 1.280 
4.520 1.249 
4.540 1.201 
4.560 1.144 
4.580 1.090 
4.600 1.054 
4.620 1.009 
4.640 0.932 
4.660 0.832 
4.680 0.745 
4.700 0.692 
4.720 0.649 
4.740 0.601 
4.760 0.542 
4.780 0.497 
4.800 0.467 
4.820 0.434 
4.840 0.395 
4.860 0.356 
4.880 0.335 
4.900 0.323 
4.920 0.287 
4.940 0.256 
4.960 0.235 
4.980 0.220 
5.000 0.215 
5.020 0.226 
5.040 0.249 
5.060 0.302 
5.080 0.381 
5.100 0.471 
5.120 0.559 
5.140 0.633 
5.160 0.718 
5.180 0.787 
5.200 0.826 
5.220 0.856 
5.240 0.904 
5.260 0.943 
5.280 0.962 
5.300 0.973 
5.320 1.014 
5.340 1.054 
5.360 1.055 
5.380 1.046 
5.400 1.021 
5.420 0.979 
5.440 0.946 
5.460 0.943 
5.480 0.955 
5.500 0.964 
5.520 0.963 
5.540 0.962 
5.560 0.961 
5.580 0.961 
5.600 0.959 
5.620 0.951 
5.640 0.948 
5.660 0.939 
5.680 0.925 
5.700 0.921 
5.720 0.929 
5.740 0.921 
5.760 0.908 
5.780 0.918 
5.800 0.936 
5.820 0.931 
5.840 0.910 
5.860 0.905 
5.880 0.920 
5.900 0.935 
5.920 0.915 
5.940 0.901 
5.960 0.919 
5.980 0.943 
6.000 0.946 
6.020 0.942 
6.040 0.974 
6.060 1.036 
6.080 1.053 
6.100 1.073 
6.120 1.091 
6.140 1.123 
6.160 1.160 
6.180 1.204 
6.200 1.257 
6.220 1.283 
6.240 1.301 
6.260 1.321 
6.280 1.335 
6.300 1.331 
6.320 1.320 
6.340 1.289 
6.360 1.248 
6.380 1.194 
6.400 1.142 
6.420 1.077 
6.440 0.994 
6.460 0.919 
6.480 0.852 
6.500 0.800 
6.520 0.761 
6.540 0.718 
6.560 0.668 
6.580 0.619 
6.600 0.562 
6.620 0.518 
6.640 0.472 
6.660 0.434 
6.680 0.384 
6.700 0.353 
6.720 0.326 
6.740 0.273 
6.760 0.223 
6.780 0.206 
6.800 0.223 
6.820 0.200 
6.840 0.178 
6.860 0.193 
6.880 0.255 
6.900 0.331 
6.920 0.417 
6.940 0.518 
6.960 0.608 
6.980 0.688 
7.000 0.763 
7.020 0.833 
7.040 0.907 
7.060 0.976 
7.080 1.017 
7.100 1.029 
7.120 1.025 
7.140 1.038 
7.160 1.055 
7.180 1.080 
7.200 1.098 
7.220 1.101 
7.240 1.096 
7.260 1.090 
7.280 1.067 
7.300 1.042 
7.320 1.021 
7.340 1.008 
7.360 1.009 
7.380 1.000 
7.400 1.004 
7.420 0.996 
7.440 0.983 
7.460 0.986 
7.480 0.986 
7.500 0.980 
7.520 0.962 
7.540 0.944 
7.560 0.952 
7.580 0.955 
7.600 0.946 
7.620 0.940 
7.640 0.933 
7.660 0.932 
7.680 0.917 
7.700 0.917 
7.720 0.924 
7.740 0.948 
7.760 0.961 
7.780 0.955 
7.800 0.962 
7.820 0.967 
7.840 1.007 
7.860 1.014 
7.880 1.030 
7.900 1.060 
7.920 1.093 
7.940 1.135 
7.960 1.160 
7.980 1.194 
8.000 1.217 
8.020 1.253 
8.040 1.287 
8.060 1.305 
8.080 1.302 
8.100 1.287 
8.120 1.262 
8.140 1.225 
8.160 1.185 
8.180 1.138 
8.200 1.086 
8.220 1.016 
8.240 0.942 
8.260 0.870 
8.280 0.797 
8.300 0.732 
8.320 0.661 
8.340 0.597 
8.360 0.545 
8.380 0.509 
8.400 0.478 
8.420 0.448 
8.440 0.414 
8.460 0.391 
8.480 0.368 
8.500 0.344 
8.520 0.315 
8.540 0.280 
8.560 0.253 
8.580 0.216 
8.600 0.204 
8.620 0.226 
8.640 0.280 
8.660 0.331 
8.680 0.383 
8.700 0.460 
8.720 0.548 
8.740 0.630 
8.760 0.700 
8.780 0.767 
8.800 0.842 
8.820 0.898 
8.840 0.945 
8.860 0.987 
8.880 1.046 
8.900 1.088 
8.920 1.069 
8.940 1.025 
8.960 0.996 
8.980 1.018 
9.000 1.047 
9.020 1.073 
9.040 1.077 
9.060 1.063 
9.080 1.035 
9.100 1.014 
9.120 1.014 
9.140 1.015 
9.160 1.010 
9.180 0.995 
9.200 0.976 
9.220 0.975 
9.240 0.974 
9.260 0.976 
9.280 0.970 
9.300 0.957 
9.320 0.955 
9.340 0.942 
9.360 0.953 
9.380 0.955 
9.400 0.961 
9.420 0.953 
9.440 0.941 
9.460 0.936 
9.480 0.922 
9.500 0.914 
9.520 0.907 
9.540 0.920 
9.560 0.938 
9.580 0.945 
9.600 0.943 
9.620 0.952 
9.640 0.978 
9.660 1.006 
9.680 1.028 
9.700 1.053 
9.720 1.080 
9.740 1.107 
9.760 1.136 
9.780 1.165 
9.800 1.209 
9.820 1.246 
9.840 1.270 
9.860 1.281 
9.880 1.295 
9.900 1.298 
9.920 1.281 
9.940 1.257 
9.960 1.211 
9.980 1.158 
10.000 1.092 
10.020 1.049 
10.040 0.990 
10.060 0.906 
10.080 0.829 
10.100 0.765 
10.120 0.708 
10.140 0.640 
10.160 0.578 
10.180 0.520 
10.200 0.481 
10.220 0.432 
10.240 0.403 
10.260 0.360 
10.280 0.330 
10.300 0.308 
10.320 0.258 
10.340 0.218 
10.360 0.178 
10.380 0.159 
10.400 0.134 
10.420 0.108 
10.440 0.147 
10.460 0.234 
10.480 0.333 
10.500 0.407 
10.520 0.442 
10.540 0.507 
10.560 0.600 
10.580 0.711 
10.600 0.814 
10.620 0.877 
10.640 0.918 
10.660 0.949 
10.680 0.984 
10.700 1.027 
10.720 1.036 
10.740 1.017 
10.760 1.009 
10.780 1.008 
10.800 1.027 
10.820 1.026 
10.840 1.022 
10.860 1.009 
10.880 0.989 
10.900 1.004 
10.920 1.018 
10.940 1.021 
10.960 1.005 
10.980 0.986 
11.000 0.971 
11.020 0.959 
11.040 0.956 
11.060 0.953 
11.080 0.946 
11.100 0.940 
11.120 0.938 
11.140 0.928 
11.160 0.939 
11.180 0.962 
11.200 0.960 
11.220 0.937 
11.240 0.931 
11.260 0.944 
11.280 0.941 
11.300 0.930 
11.320 0.933 
11.340 0.952 
11.360 0.967 
11.380 0.981 
11.400 0.988 
11.420 0.986 
11.440 0.997 
11.460 1.007 
11.480 1.022 
11.500 1.048 
11.520 1.089 
11.540 1.141 
11.560 1.160 
11.580 1.188 
11.600 1.247 
11.620 1.285 
11.640 1.301 
11.660 1.305 
11.680 1.320 
11.700 1.340 
11.720 1.337 
11.740 1.337 
11.760 1.301 
11.780 1.239 
11.800 1.178 
11.820 1.117 
11.840 1.077 
11.860 1.031 
11.880 0.986 
11.900 0.929 
11.920 0.857 
11.940 0.792 
11.960 0.726 
11.980 0.657 
12.000 0.595 
12.020 0.553 
12.040 0.524 
12.060 0.497 
12.080 0.408 
12.100 0.369 
12.120 0.364 
12.140 0.330 
12.160 0.290 
12.180 0.269 
12.200 0.255 
12.220 0.242 
12.240 0.208 
12.260 0.195 
12.280 0.195 
12.300 0.213 
12.320 0.261 
12.340 0.363 
12.360 0.500 
12.380 0.614 
12.400 0.696 
12.420 0.752 
12.440 0.806 
12.460 0.857 
12.480 0.936 
12.500 0.997 
12.520 1.020 
12.540 1.022 
12.560 1.026 
12.580 1.038 
12.600 1.027 
12.620 1.021 
12.640 1.032 
12.660 1.032 
12.680 1.024 
12.700 1.009 
12.720 0.995 
12.740 1.000 
12.760 0.997 
12.780 0.999 
12.800 0.985 
12.820 0.958 
12.840 0.945 
12.860 0.939 
12.880 0.941 
12.900 0.928 
12.920 0.920 
12.940 0.929 
12.960 0.922 
12.980 0.893 
13.000 0.889 
13.020 0.904 
13.040 0.895 
13.060 0.870 
13.080 0.866 
13.100 0.885 
13.120 0.886 
13.140 0.887 
13.160 0.896 
13.180 0.894 
13.200 0.879 
13.220 0.884 
13.240 0.905 
13.260 0.935 
13.280 0.949 
13.300 0.950 
13.320 0.966 
13.340 0.986 
13.360 1.029 
13.380 1.064 
13.400 1.089 
13.420 1.132 
13.440 1.180 
13.460 1.237 
13.480 1.272 
13.500 1.274 
13.520 1.271 
13.540 1.254 
13.560 1.236 
13.580 1.209 
13.600 1.161 
13.620 1.099 
13.640 1.028 
13.660 0.972 
13.680 0.929 
13.700 0.880 
13.720 0.827 
13.740 0.761 
13.760 0.696 
13.780 0.641 
13.800 0.585 
13.820 0.523 
13.840 0.468 
13.860 0.440 
13.880 0.417 
13.900 0.382 
13.920 0.331 
13.940 0.294 
13.960 0.283 
13.980 0.260 
14.000 0.232 
14.020 0.212 
14.040 0.203 
14.060 0.199 
14.080 0.209 
14.100 0.237 
14.120 0.286 
14.140 0.334 
14.160 0.391 
14.180 0.474 
14.200 0.563 
14.220 0.661 
14.240 0.761 
14.260 0.848 
14.280 0.920 
14.300 0.982 
14.320 1.013 
14.340 1.018 
14.360 1.011 
14.380 1.009 
14.400 1.008 
14.420 0.995 
14.440 0.994 
14.460 0.998 
14.480 1.000 
14.500 0.995 
14.520 0.989 
14.540 0.978 
14.560 0.963 
14.580 0.960 
14.600 0.964 
14.620 0.974 
14.640 0.976 
14.660 0.968 
14.680 0.958 
14.700 0.939 
14.720 0.914 
14.740 0.899 
14.760 0.896 
14.780 0.899 
14.800 0.887 
14.820 0.880 
14.840 0.886 
14.860 0.882 
14.880 0.877 
14.900 0.874 
14.920 0.869 
14.940 0.869 
14.960 0.865 
14.980 0.868 
15.000 0.873 
15.020 0.882 
15.040 0.891 
15.060 0.896 
15.080 0.896 
15.100 0.896 
15.120 0.905 
15.140 0.917 
15.160 0.950 
15.180 0.979 
15.200 1.008 
15.220 1.038 
15.240 1.059 
15.260 1.089 
15.280 1.132 
15.300 1.188 
15.320 1.223 
15.340 1.233 
15.360 1.240 
15.380 1.246 
15.400 1.237 
15.420 1.199 
15.440 1.152 
15.460 1.106 
15.480 1.056 
15.500 0.996 
15.520 0.929 
15.540 0.866 
15.560 0.808 
15.580 0.749 
15.600 0.696 
15.620 0.647 
15.640 0.602 
15.660 0.546 
15.680 0.478 
15.700 0.424 
15.720 0.381 
15.740 0.340 
15.760 0.297 
15.780 0.266 
15.800 0.244 
15.820 0.218 
15.840 0.179 
15.860 0.147 
15.880 0.125 
15.900 0.136 
15.920 0.164 
15.940 0.191 
15.960 0.239 
15.980 0.307 
16.000 0.392 
16.020 0.462 
16.040 0.532 
16.060 0.616 
16.080 0.712 
16.100 0.806 
16.120 0.885 
16.140 0.946 
16.160 0.982 
16.180 1.008 
16.200 1.020 
16.220 1.022 
16.240 1.014 
16.260 1.009 
16.280 1.012 
16.300 1.034 
16.320 1.048 
16.340 1.043 
16.360 1.024 
16.380 0.994 
16.400 0.980 
16.420 0.966 
16.440 0.971 
16.460 0.972 
16.480 0.968 
16.500 0.960 
16.520 0.947 
16.540 0.944 
16.560 0.940 
16.580 0.935 
16.600 0.933 
16.620 0.933 
16.640 0.937 
16.660 0.936 
16.680 0.932 
16.700 0.932 
16.720 0.923 
16.740 0.921 
16.760 0.922 
16.780 0.912 
16.800 0.903 
16.820 0.907 
16.840 0.923 
16.860 0.928 
16.880 0.935 
16.900 0.950 
16.920 0.957 
16.940 0.963 
16.960 0.972 
16.980 0.990 
17.000 1.016 
17.020 1.042 
17.040 1.075 
17.060 1.096 
17.080 1.124 
17.100 1.178 
17.120 1.220 
17.140 1.243 
17.160 1.258 
17.180 1.279 
17.200 1.299 
17.220 1.284 
17.240 1.247 
17.260 1.214 
17.280 1.202 
17.300 1.177 
17.320 1.112 
17.340 1.042 
17.360 0.984 
17.380 0.936 
17.400 0.868 
17.420 0.795 
17.440 0.741 
17.460 0.690 
17.480 0.627 
17.500 0.571 
17.520 0.527 
17.540 0.494 
17.560 0.472 
17.580 0.428 
17.600 0.391 
17.620 0.349 
17.640 0.316 
17.660 0.309 
17.680 0.292 
17.700 0.264 
17.720 0.216 
17.740 0.173 
17.760 0.158 
17.780 0.175 
17.800 0.235 
17.820 0.313 
17.840 0.381 
17.860 0.436 
17.880 0.502 
17.900 0.587 
17.920 0.674 
17.940 0.757 
17.960 0.830 
17.980 0.888 
18.000 0.928 
18.020 0.958 
18.040 0.986 
18.060 0.998 
18.080 1.001 
18.100 1.010 
18.120 1.027 
18.140 1.034 
18.160 1.026 
18.180 1.005 
18.200 0.974 
18.220 0.946 
18.240 0.950 
18.260 0.974 
18.280 0.971 
18.300 0.928 
18.320 0.893 
