# Supplementary material for: Pacing the phasing of leg and arm movements in breaststroke swimming to minimize intra-cyclic velocity fluctuations
Source: PLoS One. 2017 Oct 12;12(10):e0186160. doi: 10.1371/journal.pone.0186160 (PMC5638342; doi:10.1371/journal.pone.0186160)
Supplement: S1 Archive — (ZIP) [file pone.0186160.s003.zip › P17_2_veldata.txt]

% t vx 
0.000 -0.304 
0.020 -0.138 
0.040 0.041 
0.060 0.061 
0.080 0.074 
0.100 0.101 
0.120 0.171 
0.140 0.294 
0.160 0.443 
0.180 0.581 
0.200 0.701 
0.220 0.799 
0.240 0.876 
0.260 0.923 
0.280 0.975 
0.300 1.031 
0.320 1.085 
0.340 1.087 
0.360 1.029 
0.380 0.971 
0.400 0.960 
0.420 0.987 
0.440 1.000 
0.460 1.000 
0.480 0.977 
0.500 0.968 
0.520 0.952 
0.540 0.942 
0.560 0.934 
0.580 0.918 
0.600 0.918 
0.620 0.917 
0.640 0.917 
0.660 0.905 
0.680 0.883 
0.700 0.857 
0.720 0.835 
0.740 0.826 
0.760 0.830 
0.780 0.851 
0.800 0.866 
0.820 0.861 
0.840 0.837 
0.860 0.814 
0.880 0.795 
0.900 0.779 
0.920 0.772 
0.940 0.773 
0.960 0.780 
0.980 0.795 
1.000 0.818 
1.020 0.838 
1.040 0.853 
1.060 0.860 
1.080 0.870 
1.100 0.878 
1.120 0.887 
1.140 0.901 
1.160 0.903 
1.180 0.935 
1.200 0.976 
1.220 1.026 
1.240 1.063 
1.260 1.105 
1.280 1.140 
1.300 1.155 
1.320 1.169 
1.340 1.162 
1.360 1.168 
1.380 1.165 
1.400 1.151 
1.420 1.123 
1.440 1.070 
1.460 1.010 
1.480 0.938 
1.500 0.880 
1.520 0.846 
1.540 0.797 
1.560 0.737 
1.580 0.673 
1.600 0.609 
1.620 0.548 
1.640 0.523 
1.660 0.517 
1.680 0.487 
1.700 0.438 
1.720 0.394 
1.740 0.369 
1.760 0.340 
1.780 0.289 
1.800 0.249 
1.820 0.226 
1.840 0.202 
1.860 0.185 
1.880 0.167 
1.900 0.175 
1.920 0.171 
1.940 0.165 
1.960 0.202 
1.980 0.248 
2.000 0.323 
2.020 0.424 
2.040 0.549 
2.060 0.647 
2.080 0.691 
2.100 0.733 
2.120 0.779 
2.140 0.836 
2.160 0.872 
2.180 0.928 
2.200 0.978 
2.220 0.977 
2.240 0.959 
2.260 0.926 
2.280 0.937 
2.300 0.950 
2.320 0.962 
2.340 0.976 
2.360 0.953 
2.380 0.942 
2.400 0.930 
2.420 0.917 
2.440 0.919 
2.460 0.909 
2.480 0.906 
2.500 0.895 
2.520 0.890 
2.540 0.890 
2.560 0.888 
2.580 0.881 
2.600 0.862 
2.620 0.848 
2.640 0.847 
2.660 0.850 
2.680 0.829 
2.700 0.817 
2.720 0.825 
2.740 0.818 
2.760 0.791 
2.780 0.776 
2.800 0.807 
2.820 0.838 
2.840 0.837 
2.860 0.824 
2.880 0.836 
2.900 0.865 
2.920 0.893 
2.940 0.914 
2.960 0.929 
2.980 0.941 
3.000 0.949 
3.020 0.974 
3.040 1.012 
3.060 1.047 
3.080 1.077 
3.100 1.103 
3.120 1.129 
3.140 1.141 
3.160 1.145 
3.180 1.151 
3.200 1.159 
3.220 1.142 
3.240 1.111 
3.260 1.090 
3.280 1.060 
3.300 1.021 
3.320 0.965 
3.340 0.913 
3.360 0.868 
3.380 0.825 
3.400 0.773 
3.420 0.713 
3.440 0.642 
3.460 0.578 
3.480 0.541 
3.500 0.522 
3.520 0.498 
3.540 0.460 
3.560 0.419 
3.580 0.386 
3.600 0.355 
3.620 0.326 
3.640 0.302 
3.660 0.277 
3.680 0.244 
3.700 0.215 
3.720 0.182 
3.740 0.159 
3.760 0.148 
3.780 0.147 
3.800 0.173 
3.820 0.227 
3.840 0.309 
3.860 0.394 
3.880 0.464 
3.900 0.537 
3.920 0.621 
3.940 0.709 
3.960 0.785 
3.980 0.847 
4.000 0.917 
4.020 0.985 
4.040 1.019 
4.060 0.995 
4.080 0.937 
4.100 0.905 
4.120 0.907 
4.140 0.944 
4.160 0.976 
4.180 0.992 
4.200 0.986 
4.220 0.967 
4.240 0.948 
4.260 0.921 
4.280 0.911 
4.300 0.905 
4.320 0.928 
4.340 0.938 
4.360 0.941 
4.380 0.938 
4.400 0.909 
4.420 0.903 
4.440 0.899 
4.460 0.900 
4.480 0.896 
4.500 0.882 
4.520 0.880 
4.540 0.879 
4.560 0.879 
4.580 0.879 
4.600 0.881 
4.620 0.884 
4.640 0.892 
4.660 0.896 
4.680 0.896 
4.700 0.915 
4.720 0.932 
4.740 0.939 
4.760 0.944 
4.780 0.948 
4.800 0.983 
4.820 1.007 
4.840 1.037 
4.860 1.076 
4.880 1.111 
4.900 1.126 
4.920 1.140 
4.940 1.182 
4.960 1.228 
4.980 1.234 
5.000 1.208 
5.020 1.201 
5.040 1.207 
5.060 1.186 
5.080 1.128 
5.100 1.060 
5.120 1.020 
5.140 0.997 
5.160 0.940 
5.180 0.867 
5.200 0.799 
5.220 0.760 
5.240 0.714 
5.260 0.652 
5.280 0.609 
5.300 0.590 
5.320 0.560 
5.340 0.503 
5.360 0.438 
5.380 0.387 
5.400 0.358 
5.420 0.332 
5.440 0.312 
5.460 0.298 
5.480 0.266 
5.500 0.235 
5.520 0.210 
5.540 0.199 
5.560 0.179 
5.580 0.146 
5.600 0.124 
5.620 0.124 
5.640 0.150 
5.660 0.209 
5.680 0.286 
5.700 0.373 
5.720 0.464 
5.740 0.551 
5.760 0.634 
5.780 0.696 
5.800 0.756 
5.820 0.806 
5.840 0.852 
5.860 0.895 
5.880 0.919 
5.900 0.935 
5.920 0.939 
5.940 0.938 
5.960 0.947 
5.980 0.967 
6.000 0.979 
6.020 0.977 
6.040 0.970 
6.060 0.956 
6.080 0.932 
6.100 0.907 
6.120 0.914 
6.140 0.922 
6.160 0.927 
6.180 0.922 
6.200 0.915 
6.220 0.897 
6.240 0.875 
6.260 0.877 
6.280 0.882 
6.300 0.890 
6.320 0.874 
6.340 0.854 
6.360 0.846 
6.380 0.854 
6.400 0.859 
6.420 0.846 
6.440 0.849 
6.460 0.863 
6.480 0.874 
6.500 0.874 
6.520 0.876 
6.540 0.895 
6.560 0.913 
6.580 0.927 
6.600 0.928 
6.620 0.931 
6.640 0.960 
6.660 0.987 
6.680 1.028 
6.700 1.039 
6.720 1.082 
6.740 1.125 
6.760 1.141 
6.780 1.168 
6.800 1.204 
6.820 1.218 
6.840 1.202 
6.860 1.185 
6.880 1.184 
6.900 1.183 
6.920 1.155 
6.940 1.096 
6.960 1.045 
6.980 0.995 
7.000 0.958 
7.020 0.912 
7.040 0.870 
7.060 0.830 
7.080 0.785 
7.100 0.726 
7.120 0.664 
7.140 0.623 
7.160 0.590 
7.180 0.546 
7.200 0.496 
7.220 0.449 
7.240 0.427 
7.260 0.393 
7.280 0.358 
7.300 0.326 
7.320 0.268 
7.340 0.216 
7.360 0.175 
7.380 0.174 
7.400 0.171 
7.420 0.152 
7.440 0.144 
7.460 0.169 
7.480 0.214 
7.500 0.272 
7.520 0.349 
7.540 0.440 
7.560 0.541 
7.580 0.632 
7.600 0.717 
7.620 0.784 
7.640 0.841 
7.660 0.899 
7.680 0.937 
7.700 0.962 
7.720 0.992 
7.740 0.999 
7.760 0.978 
7.780 0.961 
7.800 0.967 
7.820 0.979 
7.840 0.978 
7.860 0.971 
7.880 0.956 
7.900 0.930 
7.920 0.916 
7.940 0.915 
7.960 0.905 
7.980 0.917 
8.000 0.936 
8.020 0.938 
8.040 0.919 
8.060 0.909 
8.080 0.910 
8.100 0.900 
8.120 0.876 
8.140 0.866 
8.160 0.872 
8.180 0.867 
8.200 0.849 
8.220 0.839 
8.240 0.864 
8.260 0.877 
8.280 0.866 
8.300 0.852 
8.320 0.857 
8.340 0.877 
8.360 0.885 
8.380 0.891 
8.400 0.909 
8.420 0.928 
8.440 0.947 
8.460 0.955 
8.480 0.969 
8.500 0.996 
8.520 1.028 
8.540 1.061 
8.560 1.100 
8.580 1.148 
8.600 1.179 
8.620 1.192 
8.640 1.192 
8.660 1.201 
8.680 1.196 
8.700 1.179 
8.720 1.168 
8.740 1.146 
8.760 1.120 
8.780 1.065 
8.800 1.015 
8.820 0.978 
8.840 0.934 
8.860 0.888 
8.880 0.819 
8.900 0.759 
8.920 0.694 
8.940 0.623 
8.960 0.563 
8.980 0.513 
9.000 0.478 
9.020 0.460 
9.040 0.441 
9.060 0.414 
9.080 0.380 
9.100 0.355 
9.120 0.332 
9.140 0.307 
9.160 0.272 
9.180 0.243 
9.200 0.230 
9.220 0.212 
9.240 0.193 
9.260 0.167 
9.280 0.171 
9.300 0.199 
9.320 0.251 
9.340 0.321 
9.360 0.409 
9.380 0.504 
9.400 0.592 
9.420 0.669 
9.440 0.737 
9.460 0.807 
9.480 0.863 
9.500 0.912 
9.520 0.953 
9.540 0.991 
9.560 0.993 
9.580 0.947 
9.600 0.917 
9.620 0.917 
9.640 0.964 
9.660 1.003 
9.680 1.021 
9.700 1.022 
9.720 1.000 
9.740 0.981 
9.760 0.953 
9.780 0.938 
9.800 0.931 
9.820 0.949 
9.840 0.966 
9.860 0.985 
9.880 0.989 
9.900 0.981 
9.920 0.961 
9.940 0.923 
9.960 0.908 
9.980 0.904 
10.000 0.896 
10.020 0.888 
10.040 0.878 
10.060 0.871 
10.080 0.849 
10.100 0.840 
10.120 0.854 
10.140 0.853 
10.160 0.848 
10.180 0.848 
10.200 0.866 
10.220 0.874 
10.240 0.887 
10.260 0.909 
10.280 0.919 
10.300 0.918 
10.320 0.911 
10.340 0.940 
10.360 0.981 
10.380 1.022 
10.400 1.051 
10.420 1.073 
10.440 1.096 
10.460 1.114 
10.480 1.141 
10.500 1.174 
10.520 1.218 
10.540 1.240 
10.560 1.235 
10.580 1.202 
10.600 1.168 
10.620 1.123 
10.640 1.081 
10.660 1.033 
10.680 0.990 
10.700 0.950 
10.720 0.900 
10.740 0.847 
10.760 0.776 
10.780 0.712 
10.800 0.661 
10.820 0.609 
10.840 0.537 
10.860 0.457 
10.880 0.384 
10.900 0.344 
10.920 0.321 
10.940 0.318 
10.960 0.315 
10.980 0.297 
11.000 0.276 
11.020 0.242 
11.040 0.223 
11.060 0.213 
11.080 0.207 
11.100 0.188 
11.120 0.167 
11.140 0.173 
11.160 0.191 
11.180 0.224 
11.200 0.282 
11.220 0.373 
11.240 0.464 
11.260 0.536 
11.280 0.601 
11.300 0.658 
11.320 0.723 
11.340 0.780 
11.360 0.851 
11.380 0.925 
11.400 0.969 
11.420 0.973 
11.440 0.937 
11.460 0.899 
11.480 0.900 
11.500 0.927 
11.520 0.943 
11.540 0.943 
11.560 0.932 
11.580 0.925 
11.600 0.890 
11.620 0.871 
11.640 0.894 
11.660 0.913 
11.680 0.903 
11.700 0.886 
11.720 0.901 
11.740 0.907 
11.760 0.888 
11.780 0.869 
11.800 0.878 
11.820 0.884 
11.840 0.862 
11.860 0.825 
11.880 0.818 
11.900 0.829 
11.920 0.836 
11.940 0.844 
11.960 0.849 
11.980 0.848 
12.000 0.841 
12.020 0.858 
12.040 0.889 
12.060 0.898 
12.080 0.885 
12.100 0.892 
12.120 0.924 
12.140 0.941 
12.160 0.968 
12.180 0.998 
12.200 1.045 
12.220 1.087 
12.240 1.129 
12.260 1.176 
12.280 1.204 
12.300 1.225 
12.320 1.228 
12.340 1.230 
12.360 1.237 
12.380 1.231 
12.400 1.200 
12.420 1.161 
12.440 1.130 
12.460 1.085 
12.480 1.024 
12.500 0.971 
12.520 0.929 
12.540 0.875 
12.560 0.820 
12.580 0.772 
12.600 0.725 
12.620 0.674 
12.640 0.624 
12.660 0.572 
12.680 0.514 
12.700 0.474 
12.720 0.430 
12.740 0.382 
12.760 0.338 
12.780 0.298 
12.800 0.269 
12.820 0.237 
12.840 0.211 
12.860 0.170 
12.880 0.129 
12.900 0.106 
12.920 0.087 
12.940 0.107 
12.960 0.161 
12.980 0.251 
13.000 0.327 
13.020 0.377 
13.040 0.434 
13.060 0.505 
13.080 0.604 
13.100 0.701 
13.120 0.798 
13.140 0.879 
13.160 0.931 
13.180 0.933 
13.200 0.936 
13.220 0.983 
13.240 1.017 
13.260 0.966 
13.280 0.982 
13.300 1.002 
13.320 1.002 
13.340 0.975 
13.360 0.969 
13.380 0.971 
13.400 0.951 
13.420 0.932 
13.440 0.935 
13.460 0.942 
13.480 0.925 
13.500 0.906 
13.520 0.904 
13.540 0.911 
13.560 0.901 
13.580 0.871 
13.600 0.835 
13.620 0.827 
13.640 0.854 
13.660 0.889 
13.680 0.894 
13.700 0.859 
13.720 0.812 
13.740 0.783 
13.760 0.785 
13.780 0.793 
13.800 0.810 
13.820 0.844 
13.840 0.869 
13.860 0.860 
13.880 0.834 
13.900 0.835 
13.920 0.859 
13.940 0.878 
13.960 0.871 
13.980 0.855 
14.000 0.874 
14.020 0.912 
14.040 0.936 
14.060 0.971 
14.080 1.006 
14.100 1.051 
14.120 1.064 
14.140 1.086 
14.160 1.137 
14.180 1.155 
14.200 1.177 
14.220 1.192 
14.240 1.204 
14.260 1.187 
14.280 1.167 
14.300 1.158 
14.320 1.128 
14.340 1.063 
14.360 1.012 
14.380 0.971 
14.400 0.905 
14.420 0.817 
14.440 0.733 
14.460 0.682 
14.480 0.634 
14.500 0.560 
14.520 0.490 
14.540 0.452 
14.560 0.431 
14.580 0.421 
14.600 0.384 
14.620 0.354 
14.640 0.313 
14.660 0.275 
14.680 0.262 
14.700 0.230 
14.720 0.190 
14.740 0.145 
14.760 0.134 
14.780 0.145 
14.800 0.145 
14.820 0.166 
14.840 0.224 
14.860 0.326 
14.880 0.424 
14.900 0.489 
14.920 0.554 
14.940 0.640 
14.960 0.742 
14.980 0.806 
15.000 0.836 
15.020 0.877 
15.040 0.939 
15.060 0.999 
15.080 1.008 
15.100 0.968 
15.120 0.929 
15.140 0.927 
15.160 0.963 
15.180 0.976 
15.200 0.971 
15.220 0.951 
15.240 0.937 
15.260 0.924 
15.280 0.910 
15.300 0.920 
15.320 0.916 
15.340 0.906 
15.360 0.897 
15.380 0.891 
15.400 0.880 
15.420 0.877 
15.440 0.878 
15.460 0.873 
15.480 0.872 
15.500 0.868 
15.520 0.859 
15.540 0.832 
15.560 0.821 
15.580 0.828 
15.600 0.821 
15.620 0.826 
15.640 0.846 
15.660 0.866 
15.680 0.885 
15.700 0.895 
15.720 0.899 
15.740 0.901 
15.760 0.912 
15.780 0.946 
15.800 0.966 
15.820 0.994 
15.840 1.032 
15.860 1.062 
15.880 1.094 
15.900 1.137 
15.920 1.196 
15.940 1.231 
15.960 1.243 
15.980 1.234 
16.000 1.216 
16.020 1.198 
16.040 1.180 
16.060 1.155 
16.080 1.107 
16.100 1.047 
16.120 0.995 
16.140 0.944 
16.160 0.895 
16.180 0.855 
16.200 0.810 
16.220 0.750 
16.240 0.678 
16.260 0.607 
16.280 0.551 
16.300 0.506 
16.320 0.467 
16.340 0.429 
16.360 0.394 
16.380 0.365 
16.400 0.337 
16.420 0.309 
16.440 0.272 
16.460 0.237 
16.480 0.208 
16.500 0.187 
16.520 0.164 
16.540 0.146 
16.560 0.153 
16.580 0.174 
16.600 0.214 
16.620 0.281 
16.640 0.379 
16.660 0.485 
16.680 0.565 
16.700 0.623 
16.720 0.686 
16.740 0.760 
16.760 0.821 
16.780 0.852 
16.800 0.880 
16.820 0.918 
16.840 0.954 
16.860 0.960 
16.880 0.946 
16.900 0.935 
16.920 0.933 
16.940 0.949 
16.960 0.953 
16.980 0.947 
17.000 0.923 
17.020 0.910 
17.040 0.909 
17.060 0.908 
17.080 0.923 
17.100 0.929 
17.120 0.925 
17.140 0.910 
17.160 0.893 
17.180 0.880 
17.200 0.869 
17.220 0.860 
17.240 0.851 
17.260 0.840 
17.280 0.846 
17.300 0.860 
17.320 0.854 
17.340 0.836 
17.360 0.830 
17.380 0.839 
17.400 0.837 
17.420 0.828 
17.440 0.835 
17.460 0.856 
17.480 0.873 
17.500 0.892 
17.520 0.917 
17.540 0.954 
17.560 0.974 
17.580 0.999 
17.600 1.028 
17.620 1.063 
17.640 1.103 
17.660 1.121 
17.680 1.151 
17.700 1.173 
17.720 1.208 
17.740 1.222 
17.760 1.230 
17.780 1.227 
17.800 1.195 
17.820 1.160 
17.840 1.110 
17.860 1.072 
17.880 1.022 
17.900 0.962 
17.920 0.919 
17.940 0.874 
17.960 0.829 
17.980 0.766 
18.000 0.689 
18.020 0.623 
18.040 0.578 
18.060 0.552 
18.080 0.508 
18.100 0.460 
18.120 0.423 
18.140 0.419 
18.160 0.426 
18.180 0.406 
18.200 0.371 
18.220 0.326 
18.240 0.276 
18.260 0.228 
18.280 0.173 
18.300 0.138 
18.320 0.136 
18.340 0.151 
18.360 0.198 
18.380 0.251 
18.400 0.320 
18.420 0.384 
18.440 0.443 
18.460 0.517 
18.480 0.591 
18.500 0.664 
18.520 0.717 
18.540 0.752 
18.560 0.773 
18.580 0.792 
18.600 0.808 
18.620 0.837 
18.640 0.867 
18.660 0.897 
18.680 0.940 
18.700 0.979 
18.720 1.000 
18.740 0.979 
18.760 0.929 
18.780 0.886 
18.800 0.868 
18.820 0.859 
18.840 0.852 
18.860 0.841 
18.880 0.851 
18.900 0.871 
18.920 0.878 
18.940 0.876 
18.960 0.857 
18.980 0.837 
19.000 0.814 
19.020 0.811 
19.040 0.824 
19.060 0.833 
19.080 0.845 
19.100 0.849 
19.120 0.850 
19.140 0.849 
19.160 0.847 
19.180 0.843 
19.200 0.832 
19.220 0.822 
19.240 0.823 
19.260 0.828 
19.280 0.833 
19.300 0.839 
19.320 0.854 
19.340 0.887 
19.360 0.925 
19.380 0.949 
19.400 0.957 
19.420 0.970 
19.440 0.998 
19.460 1.042 
19.480 1.095 
19.500 1.140 
19.520 1.176 
19.540 1.207 
19.560 1.216 
19.580 1.229 
19.600 1.238 
19.620 1.234 
19.640 1.213 
19.660 1.163 
19.680 1.100 
19.700 1.059 
