# Supplementary material for: Pacing the phasing of leg and arm movements in breaststroke swimming to minimize intra-cyclic velocity fluctuations
Source: PLoS One. 2017 Oct 12;12(10):e0186160. doi: 10.1371/journal.pone.0186160 (PMC5638342; doi:10.1371/journal.pone.0186160)
Supplement: S1 Archive — (ZIP) [file pone.0186160.s003.zip › P17_90_veldata.txt]

% t vx 
0.000 -0.014 
0.020 0.292 
0.040 0.725 
0.060 0.903 
0.080 0.954 
0.100 0.949 
0.120 0.953 
0.140 0.949 
0.160 0.941 
0.180 0.955 
0.200 0.980 
0.220 1.006 
0.240 1.028 
0.260 1.044 
0.280 1.055 
0.300 1.075 
0.320 1.092 
0.340 1.139 
0.360 1.186 
0.380 1.205 
0.400 1.199 
0.420 1.174 
0.440 1.184 
0.460 1.171 
0.480 1.152 
0.500 1.129 
0.520 1.109 
0.540 1.095 
0.560 1.053 
0.580 1.041 
0.600 1.024 
0.620 1.008 
0.640 0.971 
0.660 0.928 
0.680 0.911 
0.700 0.875 
0.720 0.826 
0.740 0.773 
0.760 0.740 
0.780 0.718 
0.800 0.686 
0.820 0.647 
0.840 0.598 
0.860 0.557 
0.880 0.528 
0.900 0.496 
0.920 0.461 
0.940 0.410 
0.960 0.371 
0.980 0.342 
1.000 0.317 
1.020 0.296 
1.040 0.261 
1.060 0.233 
1.080 0.213 
1.100 0.196 
1.120 0.184 
1.140 0.157 
1.160 0.148 
1.180 0.141 
1.200 0.120 
1.220 0.098 
1.240 0.081 
1.260 0.080 
1.280 0.063 
1.300 0.054 
1.320 0.070 
1.340 0.088 
1.360 0.098 
1.380 0.122 
1.400 0.161 
1.420 0.230 
1.440 0.307 
1.460 0.399 
1.480 0.493 
1.500 0.566 
1.520 0.632 
1.540 0.685 
1.560 0.743 
1.580 0.784 
1.600 0.847 
1.620 0.932 
1.640 0.978 
1.660 0.976 
1.680 0.950 
1.700 0.934 
1.720 0.949 
1.740 0.966 
1.760 0.984 
1.780 0.983 
1.800 0.952 
1.820 0.934 
1.840 0.920 
1.860 0.912 
1.880 0.907 
1.900 0.918 
1.920 0.931 
1.940 0.915 
1.960 0.891 
1.980 0.888 
2.000 0.897 
2.020 0.882 
2.040 0.868 
2.060 0.881 
2.080 0.900 
2.100 0.910 
2.120 0.919 
2.140 0.927 
2.160 0.934 
2.180 0.953 
2.200 0.979 
2.220 1.006 
2.240 1.029 
2.260 1.039 
2.280 1.049 
2.300 1.084 
2.320 1.115 
2.340 1.132 
2.360 1.134 
2.380 1.127 
2.400 1.126 
2.420 1.124 
2.440 1.125 
2.460 1.101 
2.480 1.068 
2.500 1.037 
2.520 1.022 
2.540 0.996 
2.560 0.968 
2.580 0.949 
2.600 0.927 
2.620 0.928 
2.640 0.919 
2.660 0.893 
2.680 0.842 
2.700 0.797 
2.720 0.778 
2.740 0.756 
2.760 0.721 
2.780 0.672 
2.800 0.626 
2.820 0.593 
2.840 0.569 
2.860 0.540 
2.880 0.513 
2.900 0.480 
2.920 0.446 
2.940 0.405 
2.960 0.365 
2.980 0.330 
3.000 0.301 
3.020 0.259 
3.040 0.215 
3.060 0.183 
3.080 0.176 
3.100 0.182 
3.120 0.163 
3.140 0.142 
3.160 0.132 
3.180 0.134 
3.200 0.125 
3.220 0.101 
3.240 0.074 
3.260 0.060 
3.280 0.062 
3.300 0.065 
3.320 0.082 
3.340 0.104 
3.360 0.114 
3.380 0.108 
3.400 0.117 
3.420 0.177 
3.440 0.261 
3.460 0.348 
3.480 0.434 
3.500 0.530 
3.520 0.625 
3.540 0.699 
3.560 0.765 
3.580 0.814 
3.600 0.852 
3.620 0.885 
3.640 0.916 
3.660 0.939 
3.680 0.930 
3.700 0.921 
3.720 0.924 
3.740 0.944 
3.760 0.959 
3.780 0.947 
3.800 0.934 
3.820 0.917 
3.840 0.929 
3.860 0.935 
3.880 0.939 
3.900 0.934 
3.920 0.910 
3.940 0.900 
3.960 0.897 
3.980 0.908 
4.000 0.904 
4.020 0.886 
4.040 0.895 
4.060 0.909 
4.080 0.933 
4.100 0.931 
4.120 0.928 
4.140 0.934 
4.160 0.949 
4.180 0.974 
4.200 0.998 
4.220 1.026 
4.240 1.053 
4.260 1.085 
4.280 1.101 
4.300 1.119 
4.320 1.140 
4.340 1.169 
4.360 1.184 
4.380 1.174 
4.400 1.155 
4.420 1.144 
4.440 1.126 
4.460 1.103 
4.480 1.077 
4.500 1.050 
4.520 1.042 
4.540 1.029 
4.560 1.014 
4.580 0.989 
4.600 0.961 
4.620 0.936 
4.640 0.894 
4.660 0.859 
4.680 0.826 
4.700 0.801 
4.720 0.772 
4.740 0.737 
4.760 0.703 
4.780 0.674 
4.800 0.647 
4.820 0.611 
4.840 0.561 
4.860 0.518 
4.880 0.500 
4.900 0.484 
4.920 0.463 
4.940 0.433 
4.960 0.392 
4.980 0.371 
5.000 0.345 
5.020 0.315 
5.040 0.288 
5.060 0.253 
5.080 0.224 
5.100 0.192 
5.120 0.175 
5.140 0.154 
5.160 0.122 
5.180 0.099 
5.200 0.097 
5.220 0.103 
5.240 0.102 
5.260 0.087 
5.280 0.066 
5.300 0.054 
5.320 0.064 
5.340 0.098 
5.360 0.133 
5.380 0.155 
5.400 0.175 
5.420 0.227 
5.440 0.321 
5.460 0.414 
5.480 0.463 
5.500 0.505 
5.520 0.570 
5.540 0.666 
5.560 0.736 
5.580 0.771 
5.600 0.798 
5.620 0.834 
5.640 0.898 
5.660 0.931 
5.680 0.954 
5.700 0.959 
5.720 0.948 
5.740 0.932 
5.760 0.892 
5.780 0.859 
5.800 0.853 
5.820 0.883 
5.840 0.914 
5.860 0.914 
5.880 0.917 
5.900 0.924 
5.920 0.928 
5.940 0.933 
5.960 0.932 
5.980 0.934 
6.000 0.922 
6.020 0.907 
6.040 0.888 
6.060 0.873 
6.080 0.884 
6.100 0.886 
6.120 0.875 
6.140 0.890 
6.160 0.915 
6.180 0.926 
6.200 0.931 
6.220 0.929 
6.240 0.952 
6.260 0.960 
6.280 0.967 
6.300 0.982 
6.320 0.990 
6.340 1.041 
6.360 1.067 
6.380 1.081 
6.400 1.072 
6.420 1.065 
6.440 1.052 
6.460 1.032 
6.480 1.037 
6.500 1.022 
6.520 1.004 
6.540 0.973 
6.560 0.946 
6.580 0.931 
6.600 0.906 
6.620 0.893 
6.640 0.867 
6.660 0.820 
6.680 0.784 
6.700 0.755 
6.720 0.737 
6.740 0.716 
6.760 0.697 
6.780 0.678 
6.800 0.661 
6.820 0.626 
6.840 0.577 
6.860 0.538 
6.880 0.514 
6.900 0.503 
6.920 0.487 
6.940 0.472 
6.960 0.438 
6.980 0.387 
7.000 0.353 
7.020 0.338 
7.040 0.332 
7.060 0.294 
7.080 0.257 
7.100 0.246 
7.120 0.236 
7.140 0.221 
7.160 0.209 
7.180 0.213 
7.200 0.203 
7.220 0.174 
7.240 0.153 
7.260 0.126 
7.280 0.099 
7.300 0.070 
7.320 0.047 
7.340 0.038 
7.360 0.039 
7.380 0.081 
7.400 0.143 
7.420 0.208 
7.440 0.284 
7.460 0.345 
7.480 0.402 
7.500 0.480 
7.520 0.576 
7.540 0.678 
7.560 0.727 
7.580 0.749 
7.600 0.785 
7.620 0.834 
7.640 0.909 
7.660 0.977 
7.680 1.018 
7.700 1.071 
7.720 1.075 
7.740 1.074 
7.760 1.060 
7.780 1.026 
7.800 0.988 
7.820 0.990 
7.840 1.005 
7.860 1.012 
7.880 0.992 
7.900 0.981 
7.920 0.982 
7.940 0.967 
7.960 0.946 
7.980 0.928 
8.000 0.919 
8.020 0.918 
8.040 0.909 
8.060 0.909 
8.080 0.942 
8.100 0.971 
8.120 0.961 
8.140 0.953 
8.160 0.979 
8.180 1.008 
8.200 1.029 
8.220 1.038 
8.240 1.079 
8.260 1.100 
8.280 1.119 
8.300 1.145 
8.320 1.163 
8.340 1.178 
8.360 1.168 
8.380 1.169 
8.400 1.157 
8.420 1.150 
8.440 1.122 
8.460 1.100 
8.480 1.081 
8.500 1.054 
8.520 1.030 
8.540 0.995 
8.560 0.962 
8.580 0.939 
8.600 0.923 
8.620 0.899 
8.640 0.855 
8.660 0.807 
8.680 0.774 
8.700 0.743 
8.720 0.716 
8.740 0.690 
8.760 0.659 
8.780 0.629 
8.800 0.598 
8.820 0.564 
8.840 0.538 
8.860 0.519 
8.880 0.494 
8.900 0.475 
8.920 0.452 
8.940 0.429 
8.960 0.404 
8.980 0.377 
9.000 0.363 
9.020 0.340 
9.040 0.303 
9.060 0.265 
9.080 0.230 
9.100 0.205 
9.120 0.169 
9.140 0.124 
9.160 0.094 
9.180 0.084 
9.200 0.093 
9.220 0.087 
9.240 0.075 
9.260 0.058 
9.280 0.057 
9.300 0.064 
9.320 0.070 
9.340 0.112 
9.360 0.184 
9.380 0.291 
9.400 0.391 
9.420 0.480 
9.440 0.569 
9.460 0.654 
9.480 0.756 
9.500 0.835 
9.520 0.890 
9.540 0.936 
9.560 0.977 
9.580 1.030 
9.600 1.047 
9.620 1.036 
9.640 1.002 
9.660 0.964 
9.680 0.956 
9.700 0.950 
9.720 0.958 
9.740 0.954 
9.760 0.948 
9.780 0.965 
9.800 0.968 
9.820 0.981 
9.840 0.988 
9.860 0.975 
9.880 0.986 
9.900 0.978 
9.920 0.996 
9.940 1.009 
9.960 1.019 
9.980 1.043 
10.000 1.047 
10.020 1.058 
10.040 1.047 
10.060 1.051 
10.080 1.061 
10.100 1.086 
10.120 1.111 
10.140 1.123 
10.160 1.143 
10.180 1.158 
10.200 1.189 
10.220 1.202 
10.240 1.194 
10.260 1.187 
10.280 1.191 
10.300 1.190 
10.320 1.164 
10.340 1.140 
10.360 1.111 
10.380 1.092 
10.400 1.072 
10.420 1.051 
10.440 1.027 
10.460 0.990 
10.480 0.957 
10.500 0.932 
10.520 0.911 
10.540 0.882 
10.560 0.839 
10.580 0.797 
10.600 0.773 
10.620 0.748 
10.640 0.717 
10.660 0.686 
10.680 0.657 
10.700 0.627 
10.720 0.591 
10.740 0.558 
10.760 0.525 
10.780 0.490 
10.800 0.460 
10.820 0.427 
10.840 0.397 
10.860 0.371 
10.880 0.358 
10.900 0.347 
10.920 0.335 
10.940 0.307 
10.960 0.279 
10.980 0.261 
11.000 0.244 
11.020 0.241 
11.040 0.225 
11.060 0.207 
11.080 0.185 
11.100 0.164 
11.120 0.154 
11.140 0.139 
11.160 0.122 
11.180 0.104 
11.200 0.102 
11.220 0.116 
11.240 0.143 
11.260 0.162 
11.280 0.199 
11.300 0.261 
11.320 0.338 
11.340 0.411 
11.360 0.489 
11.380 0.575 
11.400 0.673 
11.420 0.768 
11.440 0.838 
11.460 0.885 
11.480 0.919 
11.500 0.965 
11.520 1.014 
11.540 1.050 
11.560 1.049 
11.580 1.015 
11.600 0.990 
11.620 0.991 
11.640 0.983 
11.660 0.969 
11.680 0.958 
11.700 0.971 
11.720 0.989 
11.740 0.997 
11.760 0.999 
11.780 0.996 
11.800 0.995 
11.820 0.995 
11.840 1.001 
11.860 0.990 
11.880 0.989 
11.900 0.985 
11.920 0.996 
11.940 1.011 
11.960 1.026 
11.980 1.050 
12.000 1.060 
12.020 1.084 
12.040 1.119 
12.060 1.146 
12.080 1.167 
12.100 1.186 
12.120 1.212 
12.140 1.239 
12.160 1.241 
12.180 1.253 
12.200 1.256 
12.220 1.249 
12.240 1.233 
12.260 1.198 
12.280 1.182 
12.300 1.160 
12.320 1.138 
12.340 1.107 
12.360 1.086 
12.380 1.060 
12.400 1.031 
12.420 0.999 
12.440 0.953 
12.460 0.907 
12.480 0.869 
12.500 0.861 
12.520 0.841 
12.540 0.803 
12.560 0.763 
12.580 0.722 
12.600 0.676 
12.620 0.650 
12.640 0.603 
12.660 0.557 
12.680 0.513 
12.700 0.494 
12.720 0.487 
12.740 0.452 
12.760 0.419 
12.780 0.388 
12.800 0.364 
12.820 0.354 
12.840 0.338 
12.860 0.317 
12.880 0.299 
12.900 0.280 
12.920 0.268 
12.940 0.264 
12.960 0.253 
12.980 0.233 
13.000 0.203 
13.020 0.191 
13.040 0.189 
13.060 0.182 
13.080 0.172 
13.100 0.164 
13.120 0.156 
13.140 0.130 
13.160 0.112 
13.180 0.107 
13.200 0.126 
13.220 0.148 
13.240 0.157 
13.260 0.176 
13.280 0.231 
13.300 0.315 
13.320 0.386 
13.340 0.451 
13.360 0.545 
13.380 0.658 
13.400 0.753 
13.420 0.809 
13.440 0.857 
13.460 0.894 
13.480 0.938 
13.500 0.998 
13.520 1.050 
13.540 1.077 
13.560 1.058 
13.580 1.033 
13.600 1.032 
13.620 1.017 
13.640 0.997 
13.660 0.987 
13.680 0.988 
13.700 1.004 
13.720 1.017 
13.740 1.028 
13.760 1.048 
13.780 1.055 
13.800 1.085 
13.820 1.106 
13.840 1.125 
13.860 1.138 
13.880 1.139 
13.900 1.130 
13.920 1.127 
13.940 1.160 
13.960 1.195 
13.980 1.226 
14.000 1.230 
14.020 1.238 
14.040 1.243 
14.060 1.245 
14.080 1.240 
14.100 1.237 
14.120 1.241 
14.140 1.234 
14.160 1.214 
14.180 1.164 
14.200 1.126 
14.220 1.096 
14.240 1.060 
14.260 1.041 
14.280 1.019 
14.300 0.995 
14.320 0.942 
14.340 0.884 
14.360 0.846 
14.380 0.812 
14.400 0.787 
14.420 0.775 
14.440 0.756 
14.460 0.730 
14.480 0.702 
14.500 0.676 
14.520 0.643 
14.540 0.612 
14.560 0.582 
14.580 0.553 
14.600 0.532 
14.620 0.508 
14.640 0.480 
14.660 0.457 
14.680 0.442 
14.700 0.427 
14.720 0.397 
14.740 0.374 
14.760 0.351 
14.780 0.313 
14.800 0.290 
14.820 0.273 
14.840 0.251 
14.860 0.232 
14.880 0.217 
14.900 0.207 
14.920 0.176 
14.940 0.155 
14.960 0.164 
14.980 0.167 
15.000 0.142 
15.020 0.112 
15.040 0.106 
15.060 0.115 
15.080 0.129 
15.100 0.125 
15.120 0.109 
15.140 0.092 
15.160 0.100 
15.180 0.142 
15.200 0.188 
15.220 0.255 
15.240 0.355 
15.260 0.460 
15.280 0.546 
15.300 0.617 
15.320 0.704 
15.340 0.787 
15.360 0.842 
15.380 0.882 
15.400 0.913 
15.420 0.949 
15.440 0.995 
15.460 1.009 
15.480 1.016 
15.500 1.001 
15.520 0.981 
15.540 0.964 
15.560 0.945 
15.580 0.941 
15.600 0.951 
15.620 0.969 
15.640 0.985 
15.660 0.988 
15.680 0.973 
15.700 0.972 
15.720 0.970 
15.740 0.975 
15.760 0.995 
15.780 1.003 
15.800 1.004 
15.820 1.005 
15.840 1.009 
15.860 1.032 
15.880 1.032 
15.900 1.041 
15.920 1.066 
15.940 1.082 
15.960 1.110 
15.980 1.120 
16.000 1.131 
16.020 1.129 
16.040 1.105 
16.060 1.108 
16.080 1.102 
16.100 1.094 
16.120 1.076 
16.140 1.051 
16.160 1.036 
16.180 1.017 
16.200 0.994 
16.220 0.974 
16.240 0.953 
16.260 0.926 
16.280 0.909 
16.300 0.887 
16.320 0.863 
16.340 0.827 
16.360 0.802 
16.380 0.795 
16.400 0.777 
16.420 0.740 
16.440 0.686 
16.460 0.626 
16.480 0.572 
16.500 0.537 
16.520 0.522 
16.540 0.501 
16.560 0.468 
16.580 0.444 
16.600 0.422 
16.620 0.407 
16.640 0.380 
16.660 0.356 
16.680 0.326 
16.700 0.293 
16.720 0.264 
16.740 0.227 
16.760 0.204 
16.780 0.192 
16.800 0.176 
16.820 0.140 
16.840 0.101 
16.860 0.084 
16.880 0.085 
16.900 0.094 
16.920 0.099 
16.940 0.086 
16.960 0.065 
16.980 0.048 
17.000 0.049 
17.020 0.059 
17.040 0.074 
17.060 0.108 
17.080 0.141 
17.100 0.167 
17.120 0.222 
17.140 0.314 
17.160 0.415 
17.180 0.491 
17.200 0.557 
17.220 0.668 
17.240 0.779 
17.260 0.837 
17.280 0.848 
17.300 0.857 
17.320 0.878 
17.340 0.906 
17.360 0.920 
17.380 0.928 
17.400 0.945 
17.420 0.941 
17.440 0.940 
17.460 0.919 
17.480 0.904 
17.500 0.900 
17.520 0.885 
17.540 0.894 
17.560 0.907 
17.580 0.925 
17.600 0.934 
17.620 0.926 
17.640 0.936 
17.660 0.936 
17.680 0.950 
17.700 0.961 
17.720 0.979 
17.740 0.997 
17.760 1.015 
17.780 1.032 
17.800 1.027 
17.820 1.033 
17.840 1.038 
17.860 1.067 
17.880 1.091 
17.900 1.107 
17.920 1.114 
17.940 1.120 
17.960 1.133 
17.980 1.137 
18.000 1.126 
18.020 1.111 
18.040 1.092 
18.060 1.070 
18.080 1.046 
18.100 1.022 
18.120 1.005 
18.140 0.990 
18.160 0.970 
18.180 0.946 
18.200 0.916 
18.220 0.876 
18.240 0.837 
18.260 0.799 
18.280 0.778 
18.300 0.750 
18.320 0.717 
18.340 0.688 
18.360 0.665 
18.380 0.645 
18.400 0.608 
18.420 0.567 
18.440 0.546 
18.460 0.533 
18.480 0.511 
18.500 0.469 
18.520 0.433 
18.540 0.413 
18.560 0.390 
18.580 0.365 
18.600 0.346 
18.620 0.335 
18.640 0.326 
18.660 0.310 
18.680 0.292 
18.700 0.274 
18.720 0.245 
18.740 0.221 
18.760 0.208 
18.780 0.198 
18.800 0.181 
18.820 0.169 
18.840 0.172 
18.860 0.177 
18.880 0.170 
18.900 0.167 
18.920 0.159 
18.940 0.142 
18.960 0.133 
18.980 0.136 
19.000 0.144 
19.020 0.133 
19.040 0.120 
19.060 0.131 
19.080 0.164 
19.100 0.212 
19.120 0.273 
19.140 0.352 
19.160 0.444 
19.180 0.533 
19.200 0.608 
19.220 0.672 
19.240 0.728 
19.260 0.755 
19.280 0.766 
19.300 0.781 
19.320 0.809 
19.340 0.845 
19.360 0.880 
19.380 0.912 
19.400 0.928 
19.420 0.928 
19.440 0.912 
19.460 0.896 
19.480 0.890 
19.500 0.890 
19.520 0.895 
19.540 0.903 
19.560 0.904 
19.580 0.909 
19.600 0.913 
19.620 0.913 
19.640 0.916 
19.660 0.913 
19.680 0.908 
19.700 0.899 
19.720 0.896 
19.740 0.911 
19.760 0.929 
19.780 0.942 
19.800 0.952 
19.820 0.963 
19.840 0.970 
19.860 0.980 
19.880 0.990 
19.900 1.009 
19.920 1.034 
19.940 1.061 
19.960 1.067 
19.980 1.073 
20.000 1.075 
20.020 1.074 
20.040 1.061 
20.060 1.036 
20.080 1.017 
20.100 0.985 
20.120 0.964 
20.140 0.948 
20.160 0.929 
20.180 0.893 
20.200 0.863 
20.220 0.844 
20.240 0.823 
20.260 0.786 
20.280 0.750 
20.300 0.723 
20.320 0.695 
20.340 0.671 
20.360 0.636 
20.380 0.610 
20.400 0.598 
20.420 0.596 
20.440 0.569 
20.460 0.528 
20.480 0.507 
20.500 0.472 
20.520 0.432 
20.540 0.383 
20.560 0.364 
20.580 0.340 
20.600 0.301 
20.620 0.279 
20.640 0.260 
20.660 0.261 
20.680 0.252 
20.700 0.233 
20.720 0.213 
20.740 0.201 
20.760 0.200 
20.780 0.170 
20.800 0.128 
20.820 0.113 
20.840 0.108 
20.860 0.097 
20.880 0.077 
20.900 0.073 
20.920 0.073 
20.940 0.068 
20.960 0.077 
20.980 0.112 
21.000 0.175 
21.020 0.250 
21.040 0.322 
21.060 0.383 
21.080 0.451 
21.100 0.530 
21.120 0.607 
21.140 0.660 
21.160 0.687 
21.180 0.702 
21.200 0.730 
21.220 0.769 
21.240 0.831 
21.260 0.881 
21.280 0.891 
21.300 0.871 
21.320 0.839 
21.340 0.847 
21.360 0.852 
21.380 0.844 
21.400 0.853 
21.420 0.881 
21.440 0.906 
21.460 0.897 
21.480 0.879 
21.500 0.880 
21.520 0.894 
21.540 0.905 
21.560 0.900 
21.580 0.897 
21.600 0.915 
21.620 0.936 
21.640 0.941 
21.660 0.940 
21.680 0.958 
21.700 0.984 
21.720 1.001 
21.740 1.028 
21.760 1.062 
21.780 1.103 
21.800 1.132 
21.820 1.152 
21.840 1.185 
21.860 1.222 
21.880 1.261 
21.900 1.267 
21.920 1.240 
21.940 1.207 
21.960 1.169 
21.980 1.149 
22.000 1.137 
22.020 1.115 
22.040 1.094 
22.060 1.054 
22.080 0.984 
22.100 0.942 
