# Supplementary material for: Pacing the phasing of leg and arm movements in breaststroke swimming to minimize intra-cyclic velocity fluctuations
Source: PLoS One. 2017 Oct 12;12(10):e0186160. doi: 10.1371/journal.pone.0186160 (PMC5638342; doi:10.1371/journal.pone.0186160)
Supplement: S1 Archive — (ZIP) [file pone.0186160.s003.zip › P17_135_veldata.txt]

% t vx 
0.000 -0.108 
0.020 0.100 
0.040 0.448 
0.060 0.676 
0.080 0.802 
0.100 0.854 
0.120 0.872 
0.140 0.871 
0.160 0.847 
0.180 0.830 
0.200 0.830 
0.220 0.838 
0.240 0.848 
0.260 0.857 
0.280 0.867 
0.300 0.867 
0.320 0.866 
0.340 0.873 
0.360 0.896 
0.380 0.921 
0.400 0.936 
0.420 0.942 
0.440 0.951 
0.460 0.975 
0.480 0.998 
0.500 1.032 
0.520 1.074 
0.540 1.109 
0.560 1.131 
0.580 1.148 
0.600 1.161 
0.620 1.163 
0.640 1.138 
0.660 1.126 
0.680 1.118 
0.700 1.085 
0.720 1.055 
0.740 1.014 
0.760 0.994 
0.780 0.965 
0.800 0.936 
0.820 0.901 
0.840 0.849 
0.860 0.803 
0.880 0.765 
0.900 0.735 
0.920 0.693 
0.940 0.648 
0.960 0.606 
0.980 0.565 
1.000 0.530 
1.020 0.495 
1.040 0.465 
1.060 0.433 
1.080 0.394 
1.100 0.341 
1.120 0.292 
1.140 0.273 
1.160 0.262 
1.180 0.239 
1.200 0.216 
1.220 0.198 
1.240 0.167 
1.260 0.134 
1.280 0.116 
1.300 0.129 
1.320 0.141 
1.340 0.139 
1.360 0.124 
1.380 0.131 
1.400 0.199 
1.420 0.288 
1.440 0.365 
1.460 0.432 
1.480 0.520 
1.500 0.615 
1.520 0.682 
1.540 0.726 
1.560 0.749 
1.580 0.774 
1.600 0.820 
1.620 0.882 
1.640 0.917 
1.660 0.908 
1.680 0.906 
1.700 0.921 
1.720 0.925 
1.740 0.920 
1.760 0.909 
1.780 0.904 
1.800 0.892 
1.820 0.886 
1.840 0.891 
1.860 0.877 
1.880 0.876 
1.900 0.900 
1.920 0.915 
1.940 0.900 
1.960 0.878 
1.980 0.879 
2.000 0.882 
2.020 0.863 
2.040 0.848 
2.060 0.847 
2.080 0.847 
2.100 0.825 
2.120 0.803 
2.140 0.818 
2.160 0.839 
2.180 0.833 
2.200 0.808 
2.220 0.812 
2.240 0.849 
2.260 0.877 
2.280 0.889 
2.300 0.900 
2.320 0.916 
2.340 0.931 
2.360 0.943 
2.380 0.961 
2.400 0.979 
2.420 1.007 
2.440 1.027 
2.460 1.053 
2.480 1.097 
2.500 1.142 
2.520 1.163 
2.540 1.164 
2.560 1.175 
2.580 1.185 
2.600 1.170 
2.620 1.133 
2.640 1.095 
2.660 1.062 
2.680 1.047 
2.700 1.024 
2.720 0.987 
2.740 0.938 
2.760 0.889 
2.780 0.849 
2.800 0.822 
2.820 0.811 
2.840 0.791 
2.860 0.745 
2.880 0.697 
2.900 0.661 
2.920 0.621 
2.940 0.574 
2.960 0.529 
2.980 0.497 
3.000 0.459 
3.020 0.415 
3.040 0.377 
3.060 0.346 
3.080 0.319 
3.100 0.300 
3.120 0.271 
3.140 0.226 
3.160 0.187 
3.180 0.170 
3.200 0.161 
3.220 0.137 
3.240 0.119 
3.260 0.115 
3.280 0.116 
3.300 0.121 
3.320 0.130 
3.340 0.153 
3.360 0.196 
3.380 0.252 
3.400 0.318 
3.420 0.385 
3.440 0.451 
3.460 0.512 
3.480 0.583 
3.500 0.671 
3.520 0.756 
3.540 0.815 
3.560 0.862 
3.580 0.908 
3.600 0.939 
3.620 0.937 
3.640 0.916 
3.660 0.893 
3.680 0.885 
3.700 0.892 
3.720 0.892 
3.740 0.873 
3.760 0.866 
3.780 0.872 
3.800 0.871 
3.820 0.859 
3.840 0.855 
3.860 0.868 
3.880 0.881 
3.900 0.886 
3.920 0.886 
3.940 0.883 
3.960 0.870 
3.980 0.865 
4.000 0.857 
4.020 0.855 
4.040 0.846 
4.060 0.847 
4.080 0.855 
4.100 0.851 
4.120 0.849 
4.140 0.854 
4.160 0.866 
4.180 0.883 
4.200 0.897 
4.220 0.916 
4.240 0.925 
4.260 0.922 
4.280 0.942 
4.300 0.963 
4.320 0.995 
4.340 1.033 
4.360 1.069 
4.380 1.104 
4.400 1.144 
4.420 1.178 
4.440 1.200 
4.460 1.213 
4.480 1.216 
4.500 1.222 
4.520 1.218 
4.540 1.214 
4.560 1.195 
4.580 1.146 
4.600 1.101 
4.620 1.055 
4.640 1.013 
4.660 0.960 
4.680 0.907 
4.700 0.873 
4.720 0.845 
4.740 0.819 
4.760 0.772 
4.780 0.714 
4.800 0.658 
4.820 0.617 
4.840 0.570 
4.860 0.515 
4.880 0.479 
4.900 0.446 
4.920 0.417 
4.940 0.374 
4.960 0.332 
4.980 0.288 
5.000 0.249 
5.020 0.233 
5.040 0.217 
5.060 0.193 
5.080 0.163 
5.100 0.151 
5.120 0.138 
5.140 0.116 
5.160 0.084 
5.180 0.067 
5.200 0.078 
5.220 0.125 
5.240 0.182 
5.260 0.249 
5.280 0.316 
5.300 0.388 
5.320 0.472 
5.340 0.554 
5.360 0.630 
5.380 0.673 
5.400 0.706 
5.420 0.736 
5.440 0.793 
5.460 0.860 
5.480 0.933 
5.500 0.964 
5.520 0.934 
5.540 0.891 
5.560 0.872 
5.580 0.880 
5.600 0.864 
5.620 0.839 
5.640 0.843 
5.660 0.875 
5.680 0.879 
5.700 0.863 
5.720 0.867 
5.740 0.884 
5.760 0.880 
5.780 0.867 
5.800 0.872 
5.820 0.880 
5.840 0.859 
5.860 0.833 
5.880 0.828 
5.900 0.832 
5.920 0.828 
5.940 0.807 
5.960 0.786 
5.980 0.783 
6.000 0.807 
6.020 0.834 
6.040 0.844 
6.060 0.834 
6.080 0.826 
6.100 0.834 
6.120 0.874 
6.140 0.902 
6.160 0.906 
6.180 0.919 
6.200 0.941 
6.220 0.979 
6.240 0.997 
6.260 1.029 
6.280 1.067 
6.300 1.099 
6.320 1.129 
6.340 1.147 
6.360 1.161 
6.380 1.170 
6.400 1.180 
6.420 1.160 
6.440 1.136 
6.460 1.112 
6.480 1.113 
6.500 1.104 
6.520 1.072 
6.540 1.041 
6.560 1.002 
6.580 0.961 
6.600 0.918 
6.620 0.876 
6.640 0.831 
6.660 0.782 
6.680 0.732 
6.700 0.706 
6.720 0.681 
6.740 0.634 
6.760 0.572 
6.780 0.507 
6.800 0.464 
6.820 0.437 
6.840 0.408 
6.860 0.361 
6.880 0.334 
6.900 0.312 
6.920 0.303 
6.940 0.280 
6.960 0.245 
6.980 0.206 
7.000 0.172 
7.020 0.160 
7.040 0.152 
7.060 0.126 
7.080 0.096 
7.100 0.133 
7.120 0.162 
7.140 0.204 
7.160 0.247 
7.180 0.314 
7.200 0.430 
7.220 0.561 
7.240 0.679 
7.260 0.755 
7.280 0.799 
7.300 0.817 
7.320 0.833 
7.340 0.873 
7.360 0.970 
7.380 1.057 
7.400 1.065 
7.420 1.039 
7.440 1.018 
7.460 1.024 
7.480 1.039 
7.500 1.042 
7.520 1.045 
7.540 1.037 
7.560 1.029 
7.580 1.018 
7.600 0.995 
7.620 0.985 
7.640 0.982 
7.660 0.967 
7.680 0.959 
7.700 0.967 
7.720 0.959 
7.740 0.938 
7.760 0.939 
7.780 0.949 
7.800 0.933 
7.820 0.900 
7.840 0.888 
7.860 0.913 
7.880 0.928 
7.900 0.910 
7.920 0.883 
7.940 0.898 
7.960 0.934 
7.980 0.936 
8.000 0.910 
8.020 0.911 
8.040 0.939 
8.060 0.950 
8.080 0.963 
8.100 0.980 
8.120 0.986 
8.140 1.007 
8.160 1.019 
8.180 1.055 
8.200 1.071 
8.220 1.093 
8.240 1.140 
8.260 1.153 
8.280 1.178 
8.300 1.189 
8.320 1.194 
8.340 1.196 
8.360 1.172 
8.380 1.148 
8.400 1.132 
8.420 1.117 
8.440 1.104 
8.460 1.071 
8.480 1.041 
8.500 1.017 
8.520 0.969 
8.540 0.914 
8.560 0.853 
8.580 0.815 
8.600 0.794 
8.620 0.771 
8.640 0.739 
8.660 0.681 
8.680 0.613 
8.700 0.557 
8.720 0.528 
8.740 0.495 
8.760 0.456 
8.780 0.407 
8.800 0.367 
8.820 0.322 
8.840 0.273 
8.860 0.252 
8.880 0.230 
8.900 0.205 
8.920 0.178 
8.940 0.165 
8.960 0.156 
8.980 0.118 
9.000 0.079 
9.020 0.065 
9.040 0.074 
9.060 0.102 
9.080 0.142 
9.100 0.201 
9.120 0.280 
9.140 0.371 
9.160 0.462 
9.180 0.535 
9.200 0.593 
9.220 0.656 
9.240 0.721 
9.260 0.780 
9.280 0.830 
9.300 0.884 
9.320 0.932 
9.340 0.966 
9.360 0.986 
9.380 0.985 
9.400 0.984 
9.420 0.959 
9.440 0.932 
9.460 0.923 
9.480 0.925 
9.500 0.950 
9.520 0.945 
9.540 0.922 
9.560 0.928 
9.580 0.933 
9.600 0.938 
9.620 0.929 
9.640 0.923 
9.660 0.936 
9.680 0.923 
9.700 0.907 
9.720 0.893 
9.740 0.882 
9.760 0.879 
9.780 0.867 
9.800 0.864 
9.820 0.856 
9.840 0.846 
9.860 0.831 
9.880 0.837 
9.900 0.855 
9.920 0.858 
9.940 0.858 
9.960 0.865 
9.980 0.884 
10.000 0.899 
10.020 0.914 
10.040 0.919 
10.060 0.933 
10.080 0.949 
10.100 0.981 
10.120 1.011 
10.140 1.038 
10.160 1.088 
10.180 1.133 
10.200 1.170 
10.220 1.185 
10.240 1.194 
10.260 1.208 
10.280 1.212 
10.300 1.204 
10.320 1.190 
10.340 1.174 
10.360 1.140 
10.380 1.101 
10.400 1.065 
10.420 1.048 
10.440 1.027 
10.460 0.988 
10.480 0.938 
10.500 0.880 
10.520 0.828 
10.540 0.783 
10.560 0.749 
10.580 0.715 
10.600 0.673 
10.620 0.634 
10.640 0.599 
10.660 0.562 
10.680 0.517 
10.700 0.470 
10.720 0.429 
10.740 0.393 
10.760 0.366 
10.780 0.347 
10.800 0.325 
10.820 0.301 
10.840 0.265 
10.860 0.234 
10.880 0.210 
10.900 0.190 
10.920 0.159 
10.940 0.123 
10.960 0.097 
10.980 0.080 
11.000 0.077 
11.020 0.095 
11.040 0.146 
11.060 0.210 
11.080 0.298 
11.100 0.397 
11.120 0.500 
11.140 0.587 
11.160 0.658 
11.180 0.729 
11.200 0.785 
11.220 0.831 
11.240 0.883 
11.260 0.932 
11.280 0.953 
11.300 0.941 
11.320 0.927 
11.340 0.934 
11.360 0.939 
11.380 0.923 
11.400 0.898 
11.420 0.885 
11.440 0.894 
11.460 0.901 
11.480 0.900 
11.500 0.910 
11.520 0.916 
11.540 0.917 
11.560 0.907 
11.580 0.897 
11.600 0.884 
11.620 0.879 
11.640 0.892 
11.660 0.891 
11.680 0.881 
11.700 0.877 
11.720 0.876 
11.740 0.864 
11.760 0.861 
11.780 0.874 
11.800 0.875 
11.820 0.850 
11.840 0.848 
11.860 0.866 
11.880 0.880 
11.900 0.867 
11.920 0.868 
11.940 0.909 
11.960 0.931 
11.980 0.944 
12.000 0.955 
12.020 0.981 
12.040 1.005 
12.060 1.024 
12.080 1.057 
12.100 1.102 
12.120 1.140 
12.140 1.179 
12.160 1.218 
12.180 1.244 
12.200 1.253 
12.220 1.237 
12.240 1.230 
12.260 1.214 
12.280 1.190 
12.300 1.135 
12.320 1.077 
12.340 1.034 
12.360 0.992 
12.380 0.964 
12.400 0.930 
12.420 0.905 
12.440 0.864 
12.460 0.809 
12.480 0.751 
12.500 0.705 
12.520 0.656 
12.540 0.612 
12.560 0.570 
12.580 0.530 
12.600 0.492 
12.620 0.454 
12.640 0.422 
12.660 0.391 
12.680 0.366 
12.700 0.350 
12.720 0.332 
12.740 0.295 
12.760 0.262 
12.780 0.235 
12.800 0.219 
12.820 0.197 
12.840 0.179 
12.860 0.169 
12.880 0.158 
12.900 0.140 
12.920 0.111 
12.940 0.107 
12.960 0.144 
12.980 0.205 
13.000 0.269 
13.020 0.332 
13.040 0.419 
13.060 0.509 
13.080 0.576 
13.100 0.631 
13.120 0.694 
13.140 0.772 
13.160 0.830 
13.180 0.865 
13.200 0.885 
13.220 0.915 
13.240 0.936 
13.260 0.944 
13.280 0.935 
13.300 0.908 
13.320 0.889 
13.340 0.882 
13.360 0.892 
13.380 0.906 
13.400 0.896 
13.420 0.894 
13.440 0.906 
13.460 0.921 
13.480 0.937 
13.500 0.930 
13.520 0.923 
13.540 0.916 
13.560 0.921 
13.580 0.937 
13.600 0.929 
13.620 0.905 
13.640 0.890 
13.660 0.901 
13.680 0.911 
13.700 0.897 
13.720 0.889 
13.740 0.893 
13.760 0.842 
13.780 0.862 
13.800 0.870 
13.820 0.868 
13.840 0.878 
13.860 0.899 
13.880 0.924 
13.900 0.934 
13.920 0.932 
13.940 0.950 
13.960 0.981 
13.980 1.007 
14.000 1.036 
14.020 1.069 
14.040 1.107 
14.060 1.126 
14.080 1.141 
14.100 1.179 
14.120 1.180 
14.140 1.176 
14.160 1.177 
14.180 1.173 
14.200 1.153 
14.220 1.106 
14.240 1.068 
14.260 1.034 
14.280 0.998 
14.300 0.953 
14.320 0.917 
14.340 0.890 
14.360 0.865 
14.380 0.814 
14.400 0.755 
14.420 0.720 
14.440 0.681 
14.460 0.631 
14.480 0.576 
14.500 0.541 
14.520 0.498 
14.540 0.449 
14.560 0.405 
14.580 0.374 
14.600 0.342 
14.620 0.312 
14.640 0.293 
14.660 0.273 
14.680 0.269 
14.700 0.258 
14.720 0.244 
14.740 0.211 
14.760 0.184 
14.780 0.154 
14.800 0.108 
14.820 0.063 
14.840 0.044 
14.860 0.057 
14.880 0.073 
14.900 0.114 
14.920 0.154 
14.940 0.201 
14.960 0.264 
14.980 0.342 
15.000 0.411 
15.020 0.466 
15.040 0.543 
15.060 0.636 
15.080 0.697 
15.100 0.741 
15.120 0.808 
15.140 0.864 
15.160 0.871 
15.180 0.847 
15.200 0.854 
15.220 0.871 
15.240 0.869 
15.260 0.871 
15.280 0.899 
15.300 0.923 
15.320 0.928 
15.340 0.921 
15.360 0.905 
15.380 0.877 
15.400 0.858 
15.420 0.865 
15.440 0.869 
15.460 0.855 
15.480 0.855 
15.500 0.860 
15.520 0.857 
15.540 0.839 
15.560 0.831 
15.580 0.833 
15.600 0.822 
15.620 0.807 
15.640 0.795 
15.660 0.806 
15.680 0.821 
15.700 0.819 
15.720 0.802 
15.740 0.813 
15.760 0.846 
15.780 0.863 
15.800 0.868 
15.820 0.883 
15.840 0.904 
15.860 0.922 
15.880 0.935 
15.900 0.963 
15.920 0.987 
15.940 1.015 
15.960 1.061 
15.980 1.094 
16.000 1.121 
16.020 1.134 
16.040 1.148 
16.060 1.145 
16.080 1.137 
16.100 1.127 
16.120 1.102 
16.140 1.080 
16.160 1.048 
16.180 1.022 
16.200 0.982 
16.220 0.940 
16.240 0.909 
16.260 0.866 
16.280 0.836 
16.300 0.805 
16.320 0.777 
16.340 0.750 
16.360 0.714 
16.380 0.665 
16.400 0.602 
16.420 0.549 
16.440 0.531 
16.460 0.522 
16.480 0.490 
16.500 0.446 
16.520 0.395 
16.540 0.354 
16.560 0.311 
16.580 0.283 
16.600 0.258 
16.620 0.221 
16.640 0.180 
16.660 0.152 
16.680 0.139 
16.700 0.114 
16.720 0.090 
16.740 0.079 
16.760 0.083 
16.780 0.113 
16.800 0.154 
16.820 0.205 
16.840 0.266 
16.860 0.339 
16.880 0.414 
16.900 0.462 
16.920 0.500 
16.940 0.548 
16.960 0.600 
16.980 0.651 
17.000 0.723 
17.020 0.804 
17.040 0.872 
17.060 0.918 
17.080 0.932 
17.100 0.905 
17.120 0.863 
17.140 0.851 
17.160 0.893 
17.180 0.926 
17.200 0.919 
17.220 0.898 
17.240 0.873 
17.260 0.856 
17.280 0.857 
17.300 0.876 
17.320 0.898 
17.340 0.904 
17.360 0.898 
17.380 0.898 
17.400 0.899 
17.420 0.897 
17.440 0.897 
17.460 0.897 
17.480 0.892 
17.500 0.886 
17.520 0.881 
17.540 0.875 
17.560 0.867 
17.580 0.858 
17.600 0.851 
17.620 0.840 
17.640 0.832 
17.660 0.840 
17.680 0.851 
17.700 0.862 
17.720 0.873 
17.740 0.880 
17.760 0.885 
17.780 0.892 
17.800 0.902 
17.820 0.916 
17.840 0.927 
17.860 0.950 
17.880 0.977 
17.900 1.008 
17.920 1.049 
17.940 1.069 
17.960 1.092 
17.980 1.113 
18.000 1.141 
18.020 1.165 
18.040 1.166 
18.060 1.169 
18.080 1.156 
18.100 1.139 
18.120 1.114 
18.140 1.083 
18.160 1.050 
18.180 1.018 
18.200 0.985 
18.220 0.948 
18.240 0.919 
18.260 0.890 
18.280 0.851 
18.300 0.793 
18.320 0.743 
18.340 0.708 
18.360 0.664 
18.380 0.618 
18.400 0.571 
18.420 0.515 
18.440 0.464 
18.460 0.407 
18.480 0.366 
18.500 0.325 
18.520 0.283 
18.540 0.259 
18.560 0.227 
18.580 0.201 
18.600 0.177 
18.620 0.161 
18.640 0.143 
18.660 0.109 
18.680 0.073 
18.700 0.051 
18.720 0.038 
18.740 0.039 
18.760 0.046 
18.780 0.067 
18.800 0.104 
18.820 0.156 
18.840 0.237 
18.860 0.320 
18.880 0.398 
18.900 0.472 
18.920 0.553 
18.940 0.633 
18.960 0.697 
18.980 0.752 
19.000 0.819 
19.020 0.871 
19.040 0.894 
19.060 0.903 
19.080 0.913 
19.100 0.920 
19.120 0.898 
19.140 0.880 
19.160 0.888 
19.180 0.897 
19.200 0.886 
19.220 0.870 
19.240 0.881 
19.260 0.899 
19.280 0.891 
19.300 0.874 
19.320 0.878 
19.340 0.896 
19.360 0.895 
19.380 0.870 
19.400 0.845 
19.420 0.845 
19.440 0.861 
19.460 0.875 
19.480 0.863 
19.500 0.839 
19.520 0.824 
19.540 0.823 
19.560 0.839 
19.580 0.861 
19.600 0.874 
19.620 0.861 
19.640 0.837 
19.660 0.820 
19.680 0.829 
19.700 0.871 
19.720 0.912 
19.740 0.920 
19.760 0.922 
19.780 0.948 
19.800 0.981 
19.820 1.017 
19.840 1.039 
19.860 1.078 
19.880 1.109 
19.900 1.144 
19.920 1.188 
19.940 1.215 
19.960 1.239 
19.980 1.233 
20.000 1.231 
20.020 1.239 
20.040 1.234 
20.060 1.204 
20.080 1.163 
20.100 1.136 
20.120 1.100 
20.140 1.043 
20.160 0.978 
20.180 0.920 
20.200 0.872 
20.220 0.827 
20.240 0.779 
20.260 0.738 
20.280 0.709 
20.300 0.687 
20.320 0.663 
20.340 0.624 
20.360 0.583 
20.380 0.542 
20.400 0.498 
20.420 0.456 
20.440 0.417 
20.460 0.389 
20.480 0.365 
20.500 0.347 
20.520 0.326 
20.540 0.282 
20.560 0.256 
20.580 0.233 
20.600 0.212 
20.620 0.174 
20.640 0.136 
20.660 0.126 
20.680 0.120 
20.700 0.126 
20.720 0.138 
20.740 0.158 
20.760 0.218 
20.780 0.286 
20.800 0.356 
20.820 0.417 
20.840 0.469 
20.860 0.528 
20.880 0.578 
20.900 0.634 
20.920 0.679 
20.940 0.694 
