# Supplementary material for: Pacing the phasing of leg and arm movements in breaststroke swimming to minimize intra-cyclic velocity fluctuations
Source: PLoS One. 2017 Oct 12;12(10):e0186160. doi: 10.1371/journal.pone.0186160 (PMC5638342; doi:10.1371/journal.pone.0186160)
Supplement: S1 Archive — (ZIP) [file pone.0186160.s003.zip › P17_180_veldata.txt]

% t vx 
0.000 0.377 
0.020 0.445 
0.040 0.608 
0.060 0.759 
0.080 0.841 
0.100 0.870 
0.120 0.872 
0.140 0.857 
0.160 0.844 
0.180 0.840 
0.200 0.836 
0.220 0.829 
0.240 0.825 
0.260 0.835 
0.280 0.855 
0.300 0.875 
0.320 0.896 
0.340 0.903 
0.360 0.900 
0.380 0.903 
0.400 0.906 
0.420 0.927 
0.440 0.940 
0.460 0.960 
0.480 0.980 
0.500 1.001 
0.520 1.023 
0.540 1.050 
0.560 1.086 
0.580 1.106 
0.600 1.108 
0.620 1.103 
0.640 1.094 
0.660 1.078 
0.680 1.058 
0.700 1.020 
0.720 0.995 
0.740 0.970 
0.760 0.951 
0.780 0.915 
0.800 0.855 
0.820 0.802 
0.840 0.747 
0.860 0.705 
0.880 0.667 
0.900 0.619 
0.920 0.572 
0.940 0.531 
0.960 0.482 
0.980 0.440 
1.000 0.403 
1.020 0.377 
1.040 0.347 
1.060 0.316 
1.080 0.296 
1.100 0.258 
1.120 0.220 
1.140 0.195 
1.160 0.180 
1.180 0.152 
1.200 0.121 
1.220 0.110 
1.240 0.113 
1.260 0.116 
1.280 0.129 
1.300 0.143 
1.320 0.160 
1.340 0.195 
1.360 0.263 
1.380 0.346 
1.400 0.426 
1.420 0.499 
1.440 0.567 
1.460 0.639 
1.480 0.716 
1.500 0.795 
1.520 0.843 
1.540 0.873 
1.560 0.901 
1.580 0.914 
1.600 0.895 
1.620 0.855 
1.640 0.854 
1.660 0.885 
1.680 0.908 
1.700 0.887 
1.720 0.861 
1.740 0.865 
1.760 0.868 
1.780 0.864 
1.800 0.852 
1.820 0.862 
1.840 0.867 
1.860 0.846 
1.880 0.831 
1.900 0.829 
1.920 0.844 
1.940 0.844 
1.960 0.820 
1.980 0.800 
2.000 0.794 
2.020 0.799 
2.040 0.804 
2.060 0.807 
2.080 0.802 
2.100 0.781 
2.120 0.759 
2.140 0.782 
2.160 0.831 
2.180 0.848 
2.200 0.831 
2.220 0.812 
2.240 0.843 
2.260 0.878 
2.280 0.887 
2.300 0.883 
2.320 0.881 
2.340 0.907 
2.360 0.942 
2.380 0.973 
2.400 1.002 
2.420 1.034 
2.440 1.069 
2.460 1.089 
2.480 1.095 
2.500 1.102 
2.520 1.102 
2.540 1.097 
2.560 1.088 
2.580 1.082 
2.600 1.052 
2.620 1.021 
2.640 0.975 
2.660 0.907 
2.680 0.836 
2.700 0.782 
2.720 0.761 
2.740 0.737 
2.760 0.703 
2.780 0.653 
2.800 0.600 
2.820 0.552 
2.840 0.524 
2.860 0.507 
2.880 0.483 
2.900 0.458 
2.920 0.429 
2.940 0.399 
2.960 0.362 
2.980 0.326 
3.000 0.291 
3.020 0.256 
3.040 0.236 
3.060 0.219 
3.080 0.195 
3.100 0.165 
3.120 0.157 
3.140 0.161 
3.160 0.154 
3.180 0.147 
3.200 0.155 
3.220 0.180 
3.240 0.205 
3.260 0.237 
3.280 0.297 
3.300 0.378 
3.320 0.468 
3.340 0.546 
3.360 0.621 
3.380 0.696 
3.400 0.754 
3.420 0.788 
3.440 0.809 
3.460 0.836 
3.480 0.860 
3.500 0.874 
3.520 0.880 
3.540 0.884 
3.560 0.911 
3.580 0.938 
3.600 0.949 
3.620 0.928 
3.640 0.891 
3.660 0.887 
3.680 0.883 
3.700 0.867 
3.720 0.868 
3.740 0.885 
3.760 0.897 
3.780 0.882 
3.800 0.866 
3.820 0.864 
3.840 0.866 
3.860 0.861 
3.880 0.847 
3.900 0.836 
3.920 0.829 
3.940 0.832 
3.960 0.814 
3.980 0.815 
4.000 0.825 
4.020 0.820 
4.040 0.799 
4.060 0.801 
4.080 0.830 
4.100 0.836 
4.120 0.856 
4.140 0.877 
4.160 0.887 
4.180 0.884 
4.200 0.892 
4.220 0.936 
4.240 0.959 
4.260 0.978 
4.280 1.007 
4.300 1.045 
4.320 1.082 
4.340 1.095 
4.360 1.108 
4.380 1.122 
4.400 1.144 
4.420 1.147 
4.440 1.136 
4.460 1.119 
4.480 1.089 
4.500 1.057 
4.520 1.017 
4.540 0.990 
4.560 0.960 
4.580 0.916 
4.600 0.875 
4.620 0.826 
4.640 0.781 
4.660 0.727 
4.680 0.679 
4.700 0.639 
4.720 0.597 
4.740 0.555 
4.760 0.526 
4.780 0.508 
4.800 0.486 
4.820 0.449 
4.840 0.404 
4.860 0.368 
4.880 0.342 
4.900 0.324 
4.920 0.292 
4.940 0.248 
4.960 0.206 
4.980 0.175 
5.000 0.152 
5.020 0.123 
5.040 0.098 
5.060 0.083 
5.080 0.072 
5.100 0.081 
5.120 0.109 
5.140 0.144 
5.160 0.207 
5.180 0.287 
5.200 0.379 
5.220 0.455 
5.240 0.528 
5.260 0.611 
5.280 0.687 
5.300 0.754 
5.320 0.808 
5.340 0.852 
5.360 0.883 
5.380 0.897 
5.400 0.888 
5.420 0.883 
5.440 0.883 
5.460 0.879 
5.480 0.861 
5.500 0.854 
5.520 0.857 
5.540 0.849 
5.560 0.841 
5.580 0.854 
5.600 0.884 
5.620 0.884 
5.640 0.875 
5.660 0.877 
5.680 0.870 
5.700 0.860 
5.720 0.851 
5.740 0.866 
5.760 0.870 
5.780 0.856 
5.800 0.858 
5.820 0.869 
5.840 0.860 
5.860 0.837 
5.880 0.837 
5.900 0.856 
5.920 0.866 
5.940 0.848 
5.960 0.841 
5.980 0.850 
6.000 0.862 
6.020 0.855 
6.040 0.847 
6.060 0.864 
6.080 0.889 
6.100 0.895 
6.120 0.898 
6.140 0.927 
6.160 0.955 
6.180 0.986 
6.200 0.995 
6.220 1.038 
6.240 1.084 
6.260 1.127 
6.280 1.168 
6.300 1.163 
6.320 1.162 
6.340 1.164 
6.360 1.169 
6.380 1.159 
6.400 1.128 
6.420 1.096 
6.440 1.059 
6.460 1.009 
6.480 0.971 
6.500 0.937 
6.520 0.894 
6.540 0.845 
6.560 0.796 
6.580 0.753 
6.600 0.707 
6.620 0.676 
6.640 0.649 
6.660 0.612 
6.680 0.555 
6.700 0.509 
6.720 0.478 
6.740 0.458 
6.760 0.417 
6.780 0.374 
6.800 0.342 
6.820 0.324 
6.840 0.297 
6.860 0.228 
6.880 0.165 
6.900 0.120 
6.920 0.125 
6.940 0.133 
6.960 0.124 
6.980 0.105 
7.000 0.074 
7.020 0.059 
7.040 0.090 
7.060 0.160 
7.080 0.220 
7.100 0.274 
7.120 0.313 
7.140 0.378 
7.160 0.452 
7.180 0.511 
7.200 0.577 
7.220 0.621 
7.240 0.678 
7.260 0.700 
7.280 0.697 
7.300 0.725 
7.320 0.914 
7.340 0.910 
7.360 0.924 
7.380 0.957 
7.400 0.993 
7.420 0.997 
7.440 0.984 
7.460 0.973 
7.480 0.966 
7.500 0.968 
7.520 0.981 
7.540 0.985 
7.560 0.960 
7.580 0.929 
7.600 0.910 
7.620 0.906 
7.640 0.907 
7.660 0.890 
7.680 0.863 
7.700 0.849 
7.720 0.848 
7.740 0.856 
7.760 0.860 
7.780 0.855 
7.800 0.845 
7.820 0.835 
7.840 0.832 
7.860 0.830 
7.880 0.818 
7.900 0.809 
7.920 0.815 
7.940 0.835 
7.960 0.854 
7.980 0.856 
8.000 0.850 
8.020 0.855 
8.040 0.865 
8.060 0.894 
8.080 0.914 
8.100 0.919 
8.120 0.942 
8.140 0.967 
8.160 1.005 
8.180 1.042 
8.200 1.085 
8.220 1.139 
8.240 1.173 
8.260 1.188 
8.280 1.189 
8.300 1.197 
8.320 1.187 
8.340 1.171 
8.360 1.136 
8.380 1.104 
8.400 1.062 
8.420 0.999 
8.440 0.955 
8.460 0.911 
8.480 0.876 
8.500 0.836 
8.520 0.804 
8.540 0.773 
8.560 0.734 
8.580 0.696 
8.600 0.649 
8.620 0.615 
8.640 0.587 
8.660 0.548 
8.680 0.507 
8.700 0.459 
8.720 0.425 
8.740 0.390 
8.760 0.343 
8.780 0.298 
8.800 0.263 
8.820 0.240 
8.840 0.206 
8.860 0.163 
8.880 0.140 
8.900 0.152 
8.920 0.162 
8.940 0.152 
8.960 0.148 
8.980 0.167 
9.000 0.194 
9.020 0.215 
9.040 0.254 
9.060 0.322 
9.080 0.412 
9.100 0.501 
9.120 0.586 
9.140 0.669 
9.160 0.756 
9.180 0.827 
9.200 0.862 
9.220 0.872 
9.240 0.900 
9.260 0.926 
9.280 0.934 
9.300 0.935 
9.320 0.944 
9.340 0.970 
9.360 0.955 
9.380 0.915 
9.400 0.896 
9.420 0.899 
9.440 0.918 
9.460 0.925 
9.480 0.922 
9.500 0.925 
9.520 0.917 
9.540 0.909 
9.560 0.903 
9.580 0.902 
9.600 0.904 
9.620 0.901 
9.640 0.891 
9.660 0.884 
9.680 0.882 
9.700 0.880 
9.720 0.890 
9.740 0.888 
9.760 0.870 
9.780 0.851 
9.800 0.846 
9.820 0.841 
9.840 0.834 
9.860 0.851 
9.880 0.871 
9.900 0.874 
9.920 0.862 
9.940 0.869 
9.960 0.884 
9.980 0.878 
10.000 0.886 
10.020 0.908 
10.040 0.938 
10.060 0.948 
10.080 0.968 
10.100 1.012 
10.120 1.055 
10.140 1.090 
10.160 1.114 
10.180 1.147 
10.200 1.177 
10.220 1.210 
10.240 1.219 
10.260 1.196 
10.280 1.169 
10.300 1.144 
10.320 1.125 
10.340 1.098 
10.360 1.052 
10.380 0.999 
10.400 0.941 
10.420 0.903 
10.440 0.872 
10.460 0.826 
10.480 0.780 
10.500 0.733 
10.520 0.687 
10.540 0.637 
10.560 0.593 
10.580 0.553 
10.600 0.505 
10.620 0.468 
10.640 0.441 
10.660 0.420 
10.680 0.391 
10.700 0.362 
10.720 0.336 
10.740 0.297 
10.760 0.262 
10.780 0.229 
10.800 0.209 
10.820 0.188 
10.840 0.165 
10.860 0.138 
10.880 0.117 
10.900 0.125 
10.920 0.138 
10.940 0.164 
10.960 0.202 
10.980 0.255 
11.000 0.326 
11.020 0.405 
11.040 0.501 
11.060 0.596 
11.080 0.671 
11.100 0.720 
11.120 0.745 
11.140 0.782 
11.160 0.844 
11.180 0.909 
11.200 0.955 
11.220 0.964 
11.240 0.964 
11.260 0.950 
11.280 0.929 
11.300 0.908 
11.320 0.892 
11.340 0.891 
11.360 0.912 
11.380 0.932 
11.400 0.930 
11.420 0.914 
11.440 0.901 
11.460 0.922 
11.480 0.940 
11.500 0.940 
11.520 0.927 
11.540 0.912 
11.560 0.910 
11.580 0.903 
11.600 0.889 
11.620 0.880 
11.640 0.886 
11.660 0.895 
11.680 0.896 
11.700 0.885 
11.720 0.883 
11.740 0.893 
11.760 0.883 
11.780 0.867 
11.800 0.864 
11.820 0.879 
11.840 0.875 
11.860 0.862 
11.880 0.871 
11.900 0.894 
11.920 0.907 
11.940 0.913 
11.960 0.920 
11.980 0.945 
12.000 0.981 
12.020 1.007 
12.040 1.028 
12.060 1.054 
12.080 1.084 
12.100 1.118 
12.120 1.136 
12.140 1.162 
12.160 1.194 
12.180 1.206 
12.200 1.207 
12.220 1.191 
12.240 1.171 
12.260 1.151 
12.280 1.105 
12.300 1.065 
12.320 1.027 
12.340 0.970 
12.360 0.913 
12.380 0.864 
12.400 0.833 
12.420 0.786 
12.440 0.722 
12.460 0.665 
12.480 0.627 
12.500 0.591 
12.520 0.557 
12.540 0.502 
12.560 0.447 
12.580 0.419 
12.600 0.401 
12.620 0.382 
12.640 0.345 
12.660 0.318 
12.680 0.291 
12.700 0.261 
12.720 0.248 
12.740 0.248 
12.760 0.234 
12.780 0.189 
12.800 0.137 
12.820 0.114 
12.840 0.114 
12.860 0.107 
12.880 0.112 
12.900 0.147 
12.920 0.205 
12.940 0.276 
12.960 0.358 
12.980 0.445 
13.000 0.531 
13.020 0.611 
13.040 0.689 
13.060 0.738 
13.080 0.750 
13.100 0.762 
13.120 0.794 
13.140 0.866 
13.160 0.943 
13.180 0.989 
13.200 0.991 
13.220 0.964 
13.240 0.942 
13.260 0.908 
13.280 0.890 
13.300 0.898 
13.320 0.922 
13.340 0.936 
13.360 0.921 
13.380 0.910 
13.400 0.908 
13.420 0.921 
13.440 0.934 
13.460 0.938 
13.480 0.938 
13.500 0.932 
13.520 0.923 
13.540 0.907 
13.560 0.888 
13.580 0.881 
13.600 0.894 
13.620 0.913 
13.640 0.912 
13.660 0.887 
13.680 0.863 
13.700 0.863 
13.720 0.883 
13.740 0.909 
13.760 0.920 
13.780 0.907 
13.800 0.888 
13.820 0.891 
13.840 0.920 
13.860 0.942 
13.880 0.859 
13.900 0.882 
13.920 0.900 
13.940 0.910 
13.960 0.933 
13.980 0.965 
14.000 0.999 
14.020 1.039 
14.040 1.072 
14.060 1.109 
14.080 1.150 
14.100 1.185 
14.120 1.180 
14.140 1.166 
14.160 1.139 
14.180 1.127 
14.200 1.113 
14.220 1.067 
14.240 1.026 
14.260 0.980 
14.280 0.944 
14.300 0.890 
14.320 0.830 
14.340 0.785 
14.360 0.747 
14.380 0.710 
14.400 0.668 
14.420 0.625 
14.440 0.574 
14.460 0.516 
14.480 0.459 
14.500 0.407 
14.520 0.365 
14.540 0.323 
14.560 0.300 
14.580 0.299 
14.600 0.281 
14.620 0.258 
14.640 0.240 
14.660 0.224 
14.680 0.204 
14.700 0.169 
14.720 0.151 
14.740 0.146 
14.760 0.132 
14.780 0.114 
14.800 0.109 
14.820 0.129 
14.840 0.177 
14.860 0.234 
14.880 0.301 
14.900 0.390 
14.920 0.468 
14.940 0.530 
14.960 0.579 
14.980 0.635 
15.000 0.695 
15.020 0.753 
15.040 0.818 
15.060 0.872 
15.080 0.893 
15.100 0.896 
15.120 0.892 
15.140 0.886 
15.160 0.886 
15.180 0.906 
15.200 0.919 
15.220 0.910 
15.240 0.911 
15.260 0.908 
15.280 0.890 
15.300 0.863 
15.320 0.875 
15.340 0.895 
15.360 0.888 
15.380 0.885 
15.400 0.889 
15.420 0.887 
15.440 0.869 
15.460 0.872 
15.480 0.888 
15.500 0.885 
15.520 0.874 
15.540 0.865 
15.560 0.847 
15.580 0.819 
15.600 0.801 
15.620 0.810 
15.640 0.825 
15.660 0.818 
15.680 0.802 
15.700 0.794 
15.720 0.824 
15.740 0.850 
15.760 0.845 
15.780 0.830 
15.800 0.837 
15.820 0.857 
15.840 0.859 
15.860 0.880 
15.880 0.907 
15.900 0.941 
15.920 0.944 
15.940 0.950 
15.960 0.989 
15.980 1.027 
16.000 1.051 
16.020 1.063 
16.040 1.091 
16.060 1.112 
16.080 1.119 
16.100 1.121 
16.120 1.124 
16.140 1.103 
16.160 1.057 
16.180 1.008 
16.200 0.965 
16.220 0.929 
16.240 0.899 
16.260 0.863 
16.280 0.810 
16.300 0.760 
16.320 0.725 
16.340 0.695 
16.360 0.652 
16.380 0.600 
16.400 0.552 
16.420 0.501 
16.440 0.452 
16.460 0.409 
16.480 0.378 
16.500 0.356 
16.520 0.324 
16.540 0.285 
16.560 0.258 
16.580 0.237 
16.600 0.213 
16.620 0.182 
16.640 0.159 
16.660 0.143 
16.680 0.122 
16.700 0.100 
16.720 0.084 
16.740 0.080 
16.760 0.093 
16.780 0.123 
16.800 0.159 
16.820 0.215 
16.840 0.283 
16.860 0.354 
16.880 0.422 
16.900 0.501 
16.920 0.591 
16.940 0.666 
16.960 0.724 
16.980 0.782 
17.000 0.833 
17.020 0.874 
17.040 0.897 
17.060 0.893 
17.080 0.901 
17.100 0.908 
17.120 0.913 
17.140 0.910 
17.160 0.898 
17.180 0.887 
17.200 0.873 
17.220 0.862 
17.240 0.873 
17.260 0.890 
17.280 0.892 
17.300 0.891 
17.320 0.884 
17.340 0.882 
17.360 0.875 
17.380 0.869 
17.400 0.866 
17.420 0.862 
17.440 0.859 
17.460 0.863 
17.480 0.863 
17.500 0.860 
17.520 0.858 
17.540 0.846 
17.560 0.838 
17.580 0.829 
17.600 0.826 
17.620 0.820 
17.640 0.820 
17.660 0.840 
17.680 0.850 
17.700 0.851 
17.720 0.855 
17.740 0.868 
17.760 0.892 
17.780 0.912 
17.800 0.923 
17.820 0.940 
17.840 0.954 
17.860 0.977 
17.880 1.002 
17.900 1.021 
17.920 1.042 
17.940 1.058 
17.960 1.084 
17.980 1.105 
18.000 1.103 
18.020 1.084 
18.040 1.056 
18.060 1.031 
18.080 0.999 
18.100 0.977 
18.120 0.953 
18.140 0.919 
18.160 0.888 
18.180 0.867 
18.200 0.847 
18.220 0.798 
18.240 0.742 
18.260 0.696 
18.280 0.663 
18.300 0.626 
18.320 0.571 
18.340 0.513 
18.360 0.474 
18.380 0.444 
18.400 0.427 
18.420 0.406 
18.440 0.385 
18.460 0.358 
18.480 0.321 
18.500 0.288 
18.520 0.256 
18.540 0.233 
18.560 0.207 
18.580 0.179 
18.600 0.156 
18.620 0.128 
18.640 0.098 
18.660 0.076 
18.680 0.077 
18.700 0.091 
18.720 0.114 
18.740 0.161 
18.760 0.220 
18.780 0.292 
18.800 0.380 
18.820 0.476 
18.840 0.557 
18.860 0.618 
18.880 0.669 
18.900 0.715 
18.920 0.757 
18.940 0.792 
18.960 0.822 
18.980 0.844 
19.000 0.856 
19.020 0.854 
19.040 0.848 
19.060 0.873 
19.080 0.905 
19.100 0.921 
19.120 0.916 
19.140 0.900 
19.160 0.882 
19.180 0.857 
19.200 0.852 
19.220 0.875 
19.240 0.898 
19.260 0.909 
19.280 0.915 
19.300 0.912 
19.320 0.895 
19.340 0.876 
19.360 0.881 
19.380 0.885 
19.400 0.873 
19.420 0.867 
19.440 0.883 
19.460 0.894 
19.480 0.878 
19.500 0.850 
19.520 0.826 
19.540 0.822 
19.560 0.839 
19.580 0.869 
19.600 0.881 
19.620 0.864 
19.640 0.844 
19.660 0.845 
19.680 0.870 
19.700 0.897 
19.720 0.903 
19.740 0.909 
19.760 0.923 
19.780 0.953 
19.800 0.991 
19.820 1.035 
19.840 1.092 
19.860 1.129 
19.880 1.151 
19.900 1.165 
19.920 1.185 
19.940 1.217 
19.960 1.227 
19.980 1.230 
20.000 1.222 
20.020 1.223 
20.040 1.216 
20.060 1.203 
20.080 1.164 
20.100 1.096 
20.120 1.029 
20.140 0.976 
20.160 0.942 
20.180 0.889 
20.200 0.832 
20.220 0.763 
20.240 0.692 
20.260 0.634 
20.280 0.597 
20.300 0.569 
20.320 0.523 
20.340 0.487 
20.360 0.451 
20.380 0.417 
20.400 0.370 
20.420 0.315 
20.440 0.294 
20.460 0.275 
20.480 0.270 
20.500 0.247 
20.520 0.216 
20.540 0.185 
20.560 0.143 
20.580 0.133 
20.600 0.117 
20.620 0.103 
20.640 0.080 
20.660 0.086 
20.680 0.146 
20.700 0.234 
20.720 0.337 
20.740 0.409 
20.760 0.468 
20.780 0.543 
20.800 0.643 
20.820 0.745 
20.840 0.818 
20.860 0.852 
20.880 0.861 
20.900 0.876 
20.920 0.919 
20.940 0.966 
20.960 0.965 
20.980 0.930 
21.000 0.921 
21.020 0.926 
21.040 0.886 
21.060 0.846 
