# Supplementary material for: Pacing the phasing of leg and arm movements in breaststroke swimming to minimize intra-cyclic velocity fluctuations
Source: PLoS One. 2017 Oct 12;12(10):e0186160. doi: 10.1371/journal.pone.0186160 (PMC5638342; doi:10.1371/journal.pone.0186160)
Supplement: S1 Archive — (ZIP) [file pone.0186160.s003.zip › P17_225_veldata.txt]

% t vx 
0.000 -0.163 
0.020 0.113 
0.040 0.497 
0.060 0.671 
0.080 0.756 
0.100 0.775 
0.120 0.775 
0.140 0.774 
0.160 0.774 
0.180 0.780 
0.200 0.784 
0.220 0.792 
0.240 0.812 
0.260 0.841 
0.280 0.853 
0.300 0.837 
0.320 0.831 
0.340 0.873 
0.360 0.923 
0.380 0.958 
0.400 0.975 
0.420 0.999 
0.440 1.024 
0.460 1.044 
0.480 1.054 
0.500 1.066 
0.520 1.082 
0.540 1.085 
0.560 1.079 
0.580 1.037 
0.600 0.992 
0.620 0.956 
0.640 0.919 
0.660 0.885 
0.680 0.839 
0.700 0.798 
0.720 0.758 
0.740 0.694 
0.760 0.635 
0.780 0.593 
0.800 0.571 
0.820 0.541 
0.840 0.491 
0.860 0.431 
0.880 0.393 
0.900 0.367 
0.920 0.340 
0.940 0.305 
0.960 0.263 
0.980 0.226 
1.000 0.194 
1.020 0.177 
1.040 0.156 
1.060 0.147 
1.080 0.145 
1.100 0.164 
1.120 0.179 
1.140 0.195 
1.160 0.256 
1.180 0.349 
1.200 0.457 
1.220 0.533 
1.240 0.572 
1.260 0.595 
1.280 0.625 
1.300 0.678 
1.320 0.735 
1.340 0.800 
1.360 0.873 
1.380 0.920 
1.400 0.915 
1.420 0.869 
1.440 0.851 
1.460 0.874 
1.480 0.890 
1.500 0.870 
1.520 0.841 
1.540 0.846 
1.560 0.865 
1.580 0.869 
1.600 0.848 
1.620 0.820 
1.640 0.818 
1.660 0.846 
1.680 0.871 
1.700 0.853 
1.720 0.807 
1.740 0.778 
1.760 0.781 
1.780 0.802 
1.800 0.830 
1.820 0.839 
1.840 0.818 
1.860 0.784 
1.880 0.757 
1.900 0.746 
1.920 0.745 
1.940 0.759 
1.960 0.774 
1.980 0.784 
2.000 0.786 
2.020 0.783 
2.040 0.770 
2.060 0.747 
2.080 0.732 
2.100 0.732 
2.120 0.749 
2.140 0.767 
2.160 0.781 
2.180 0.795 
2.200 0.811 
2.220 0.832 
2.240 0.852 
2.260 0.870 
2.280 0.891 
2.300 0.927 
2.320 0.954 
2.340 0.988 
2.360 1.013 
2.380 1.038 
2.400 1.071 
2.420 1.085 
2.440 1.108 
2.460 1.106 
2.480 1.081 
2.500 1.056 
2.520 1.017 
2.540 0.982 
2.560 0.947 
2.580 0.909 
2.600 0.870 
2.620 0.813 
2.640 0.759 
2.660 0.716 
2.680 0.664 
2.700 0.608 
2.720 0.560 
2.740 0.518 
2.760 0.476 
2.780 0.436 
2.800 0.383 
2.820 0.335 
2.840 0.293 
2.860 0.272 
2.880 0.269 
2.900 0.242 
2.920 0.207 
2.940 0.172 
2.960 0.164 
2.980 0.157 
3.000 0.131 
3.020 0.101 
3.040 0.093 
3.060 0.128 
3.080 0.186 
3.100 0.255 
3.120 0.303 
3.140 0.358 
3.160 0.450 
3.180 0.557 
3.200 0.656 
3.220 0.728 
3.240 0.811 
3.260 0.892 
3.280 0.955 
3.300 0.979 
3.320 0.977 
3.340 0.950 
3.360 0.899 
3.380 0.884 
3.400 0.898 
3.420 0.927 
3.440 0.930 
3.460 0.907 
3.480 0.895 
3.500 0.887 
3.520 0.879 
3.540 0.879 
3.560 0.878 
3.580 0.877 
3.600 0.876 
3.620 0.870 
3.640 0.866 
3.660 0.859 
3.680 0.852 
3.700 0.841 
3.720 0.842 
3.740 0.848 
3.760 0.849 
3.780 0.836 
3.800 0.823 
3.820 0.822 
3.840 0.812 
3.860 0.796 
3.880 0.794 
3.900 0.805 
3.920 0.808 
3.940 0.804 
3.960 0.808 
3.980 0.815 
4.000 0.805 
4.020 0.787 
4.040 0.797 
4.060 0.827 
4.080 0.839 
4.100 0.853 
4.120 0.874 
4.140 0.905 
4.160 0.922 
4.180 0.936 
4.200 0.968 
4.220 0.989 
4.240 1.018 
4.260 1.053 
4.280 1.090 
4.300 1.115 
4.320 1.139 
4.340 1.179 
4.360 1.214 
4.380 1.235 
4.400 1.226 
4.420 1.189 
4.440 1.138 
4.460 1.089 
4.480 1.036 
4.500 0.962 
4.520 0.898 
4.540 0.850 
4.560 0.799 
4.580 0.735 
4.600 0.672 
4.620 0.618 
4.640 0.553 
4.660 0.500 
4.680 0.460 
4.700 0.428 
4.720 0.386 
4.740 0.353 
4.760 0.336 
4.780 0.319 
4.800 0.290 
4.820 0.257 
4.840 0.235 
4.860 0.206 
4.880 0.174 
4.900 0.144 
4.920 0.141 
4.940 0.146 
4.960 0.148 
4.980 0.152 
5.000 0.193 
5.020 0.250 
5.040 0.304 
5.060 0.366 
5.080 0.439 
5.100 0.541 
5.120 0.636 
5.140 0.715 
5.160 0.777 
5.180 0.834 
5.200 0.884 
5.220 0.937 
5.240 0.970 
5.260 0.950 
5.280 0.885 
5.300 0.825 
5.320 0.819 
5.340 0.836 
5.360 0.848 
5.380 0.875 
5.400 0.897 
5.420 0.890 
5.440 0.873 
5.460 0.862 
5.480 0.850 
5.500 0.829 
5.520 0.824 
5.540 0.828 
5.560 0.819 
5.580 0.789 
5.600 0.768 
5.620 0.778 
5.640 0.807 
5.660 0.820 
5.680 0.801 
5.700 0.768 
5.720 0.743 
5.740 0.731 
5.760 0.734 
5.780 0.751 
5.800 0.765 
5.820 0.771 
5.840 0.775 
5.860 0.782 
5.880 0.783 
5.900 0.776 
5.920 0.770 
5.940 0.768 
5.960 0.781 
5.980 0.811 
6.000 0.837 
6.020 0.838 
6.040 0.832 
6.060 0.861 
6.080 0.909 
6.100 0.939 
6.120 0.961 
6.140 0.979 
6.160 1.028 
6.180 1.094 
6.200 1.146 
6.220 1.183 
6.240 1.198 
6.260 1.206 
6.280 1.205 
6.300 1.167 
6.320 1.132 
6.340 1.101 
6.360 1.057 
6.380 1.018 
6.400 0.960 
6.420 0.902 
6.440 0.841 
6.460 0.772 
6.480 0.713 
6.500 0.644 
6.520 0.578 
6.540 0.515 
6.560 0.462 
6.580 0.421 
6.600 0.377 
6.620 0.336 
6.640 0.299 
6.660 0.259 
6.680 0.226 
6.700 0.196 
6.720 0.177 
6.740 0.163 
6.760 0.146 
6.780 0.138 
6.800 0.123 
6.820 0.116 
6.840 0.123 
6.860 0.145 
6.880 0.196 
6.900 0.268 
6.920 0.319 
6.940 0.367 
6.960 0.419 
6.980 0.492 
7.000 0.543 
7.020 0.568 
7.040 0.605 
7.060 0.656 
7.080 0.711 
7.100 0.745 
7.120 0.756 
7.140 0.781 
7.160 0.845 
7.180 0.930 
7.200 0.977 
7.220 0.969 
7.240 0.938 
7.260 0.886 
7.280 0.847 
7.300 0.989 
7.320 0.972 
7.340 0.936 
7.360 0.906 
7.380 0.884 
7.400 0.886 
7.420 0.905 
7.440 0.910 
7.460 0.891 
7.480 0.855 
7.500 0.829 
7.520 0.823 
7.540 0.828 
7.560 0.831 
7.580 0.821 
7.600 0.806 
7.620 0.796 
7.640 0.801 
7.660 0.804 
7.680 0.799 
7.700 0.793 
7.720 0.790 
7.740 0.796 
7.760 0.797 
7.780 0.791 
7.800 0.782 
7.820 0.776 
7.840 0.779 
7.860 0.789 
7.880 0.794 
7.900 0.800 
7.920 0.810 
7.940 0.829 
7.960 0.856 
7.980 0.894 
8.000 0.914 
8.020 0.912 
8.040 0.942 
8.060 0.989 
8.080 1.050 
8.100 1.077 
8.120 1.110 
8.140 1.151 
8.160 1.178 
8.180 1.214 
8.200 1.234 
8.220 1.229 
8.240 1.193 
8.260 1.139 
8.280 1.101 
8.300 1.064 
8.320 1.015 
8.340 0.968 
8.360 0.923 
8.380 0.882 
8.400 0.812 
8.420 0.739 
8.440 0.686 
8.460 0.639 
8.480 0.586 
8.500 0.544 
8.520 0.510 
8.540 0.470 
8.560 0.426 
8.580 0.382 
8.600 0.356 
8.620 0.325 
8.640 0.285 
8.660 0.254 
8.680 0.224 
8.700 0.195 
8.720 0.149 
8.740 0.119 
8.760 0.121 
8.780 0.153 
8.800 0.170 
8.820 0.175 
8.840 0.217 
8.860 0.294 
8.880 0.395 
8.900 0.486 
8.920 0.583 
8.940 0.681 
8.960 0.762 
8.980 0.830 
9.000 0.881 
9.020 0.933 
9.040 0.969 
9.060 0.973 
9.080 0.963 
9.100 0.934 
9.120 0.914 
9.140 0.919 
9.160 0.936 
9.180 0.953 
9.200 0.954 
9.220 0.948 
9.240 0.941 
9.260 0.927 
9.280 0.909 
9.300 0.911 
9.320 0.921 
9.340 0.929 
9.360 0.922 
9.380 0.896 
9.400 0.871 
9.420 0.849 
9.440 0.833 
9.460 0.833 
9.480 0.840 
9.500 0.832 
9.520 0.814 
9.540 0.799 
9.560 0.814 
9.580 0.833 
9.600 0.827 
9.620 0.797 
9.640 0.770 
9.660 0.763 
9.680 0.768 
9.700 0.785 
9.720 0.801 
9.740 0.799 
9.760 0.786 
9.780 0.780 
9.800 0.804 
9.820 0.827 
9.840 0.835 
9.860 0.827 
9.880 0.854 
9.900 0.907 
9.920 0.948 
9.940 0.968 
9.960 0.991 
9.980 1.019 
10.000 1.047 
10.020 1.092 
10.040 1.143 
10.060 1.181 
10.080 1.194 
10.100 1.206 
10.120 1.212 
10.140 1.192 
10.160 1.153 
10.180 1.117 
10.200 1.072 
10.220 1.022 
10.240 0.971 
10.260 0.931 
10.280 0.886 
10.300 0.827 
10.320 0.767 
10.340 0.718 
10.360 0.674 
10.380 0.638 
10.400 0.601 
10.420 0.559 
10.440 0.506 
10.460 0.455 
10.480 0.420 
10.500 0.383 
10.520 0.346 
10.540 0.305 
10.560 0.270 
10.580 0.231 
10.600 0.191 
10.620 0.155 
10.640 0.136 
10.660 0.123 
10.680 0.118 
10.700 0.132 
10.720 0.184 
10.740 0.253 
10.760 0.315 
10.780 0.381 
10.800 0.464 
10.820 0.561 
10.840 0.649 
10.860 0.727 
10.880 0.784 
10.900 0.843 
10.920 0.902 
10.940 0.972 
10.960 1.012 
10.980 0.997 
11.000 0.949 
11.020 0.904 
11.040 0.910 
11.060 0.925 
11.080 0.948 
11.100 0.949 
11.120 0.928 
11.140 0.910 
11.160 0.909 
11.180 0.938 
11.200 0.959 
11.220 0.947 
11.240 0.934 
11.260 0.920 
11.280 0.901 
11.300 0.888 
11.320 0.875 
11.340 0.872 
11.360 0.858 
11.380 0.854 
11.400 0.866 
11.420 0.872 
11.440 0.863 
11.460 0.854 
11.480 0.862 
11.500 0.860 
11.520 0.848 
11.540 0.849 
11.560 0.860 
11.580 0.863 
11.600 0.847 
11.620 0.841 
11.640 0.851 
11.660 0.857 
11.680 0.852 
11.700 0.859 
11.720 0.879 
11.740 0.890 
11.760 0.911 
11.780 0.934 
11.800 0.968 
11.820 0.989 
11.840 0.995 
11.860 1.029 
11.880 1.078 
11.900 1.114 
11.920 1.131 
11.940 1.127 
11.960 1.147 
11.980 1.179 
12.000 1.207 
12.020 1.210 
12.040 1.192 
12.060 1.164 
12.080 1.125 
12.100 1.074 
12.120 1.024 
12.140 0.992 
12.160 0.952 
12.180 0.896 
12.200 0.835 
12.220 0.787 
12.240 0.731 
12.260 0.674 
12.280 0.619 
12.300 0.572 
12.320 0.520 
12.340 0.465 
12.360 0.414 
12.380 0.386 
12.400 0.371 
12.420 0.362 
12.440 0.351 
12.460 0.315 
12.480 0.289 
12.500 0.261 
12.520 0.227 
12.540 0.190 
12.560 0.165 
12.580 0.172 
12.600 0.162 
12.620 0.158 
12.640 0.204 
12.660 0.278 
12.680 0.351 
12.700 0.405 
12.720 0.470 
12.740 0.554 
12.760 0.635 
12.780 0.702 
12.800 0.741 
12.820 0.760 
12.840 0.799 
12.860 0.844 
12.880 0.886 
12.900 0.913 
12.920 0.928 
12.940 0.940 
12.960 0.931 
12.980 0.927 
13.000 0.925 
13.020 0.917 
13.040 0.893 
13.060 0.855 
13.080 0.833 
13.100 0.830 
13.120 0.855 
13.140 0.881 
13.160 0.887 
13.180 0.879 
13.200 0.860 
13.220 0.852 
13.240 0.852 
13.260 0.859 
13.280 0.859 
13.300 0.841 
13.320 0.828 
13.340 0.818 
13.360 0.823 
13.380 0.834 
13.400 0.836 
13.420 0.835 
13.440 0.820 
13.460 0.808 
13.480 0.796 
13.500 0.804 
13.520 0.844 
13.540 0.879 
13.560 0.879 
13.580 0.861 
13.600 0.849 
13.620 0.860 
13.640 0.869 
13.660 0.866 
13.680 0.884 
13.700 0.919 
13.720 0.965 
13.740 0.984 
13.760 1.001 
13.780 1.025 
13.800 1.025 
13.820 1.058 
13.840 1.101 
13.860 1.118 
13.880 1.133 
13.900 1.153 
13.920 1.157 
13.940 1.139 
13.960 1.095 
13.980 1.066 
14.000 1.034 
14.020 0.990 
14.040 0.943 
14.060 0.902 
14.080 0.877 
14.100 0.843 
14.120 0.797 
14.140 0.759 
14.160 0.711 
14.180 0.653 
14.200 0.599 
14.220 0.561 
14.240 0.531 
14.260 0.490 
14.280 0.456 
14.300 0.437 
14.320 0.409 
14.340 0.353 
14.360 0.299 
14.380 0.277 
14.400 0.252 
14.420 0.214 
14.440 0.164 
14.460 0.143 
14.480 0.159 
14.500 0.164 
14.520 0.166 
14.540 0.195 
14.560 0.253 
14.580 0.326 
14.600 0.389 
14.620 0.469 
14.640 0.568 
14.660 0.647 
14.680 0.710 
14.700 0.754 
14.720 0.807 
14.740 0.858 
14.760 0.904 
14.780 0.944 
14.800 0.939 
14.820 0.885 
14.840 0.816 
14.860 0.816 
14.880 0.883 
14.900 0.931 
14.920 0.925 
14.940 0.922 
14.960 0.923 
14.980 0.907 
15.000 0.888 
15.020 0.890 
15.040 0.897 
15.060 0.857 
15.080 0.815 
15.100 0.808 
15.120 0.829 
15.140 0.834 
15.160 0.814 
15.180 0.783 
15.200 0.760 
15.220 0.773 
15.240 0.804 
15.260 0.827 
15.280 0.815 
15.300 0.774 
15.320 0.747 
15.340 0.743 
15.360 0.758 
15.380 0.768 
15.400 0.774 
15.420 0.789 
15.440 0.796 
15.460 0.784 
15.480 0.762 
15.500 0.759 
15.520 0.785 
15.540 0.821 
15.560 0.839 
15.580 0.842 
15.600 0.868 
15.620 0.900 
15.640 0.923 
15.660 0.938 
15.680 0.969 
15.700 1.025 
15.720 1.077 
15.740 1.131 
15.760 1.174 
15.780 1.190 
15.800 1.197 
15.820 1.217 
15.840 1.228 
15.860 1.197 
15.880 1.140 
15.900 1.085 
15.920 1.041 
15.940 0.981 
15.960 0.922 
15.980 0.880 
16.000 0.841 
16.020 0.790 
16.040 0.728 
16.060 0.683 
16.080 0.643 
16.100 0.597 
16.120 0.531 
16.140 0.474 
16.160 0.450 
16.180 0.432 
16.200 0.404 
16.220 0.355 
16.240 0.318 
16.260 0.279 
16.280 0.233 
16.300 0.199 
16.320 0.183 
16.340 0.172 
16.360 0.152 
16.380 0.145 
16.400 0.162 
16.420 0.175 
16.440 0.173 
16.460 0.190 
16.480 0.225 
16.500 0.283 
16.520 0.340 
16.540 0.409 
16.560 0.497 
16.580 0.578 
16.600 0.652 
16.620 0.717 
16.640 0.776 
16.660 0.820 
16.680 0.854 
16.700 0.873 
16.720 0.869 
16.740 0.849 
16.760 0.850 
16.780 0.867 
16.800 0.882 
16.820 0.888 
16.840 0.881 
16.860 0.874 
16.880 0.871 
16.900 0.875 
16.920 0.872 
16.940 0.859 
16.960 0.845 
16.980 0.838 
17.000 0.845 
17.020 0.862 
17.040 0.865 
17.060 0.856 
17.080 0.850 
17.100 0.840 
17.120 0.823 
17.140 0.823 
17.160 0.830 
17.180 0.819 
17.200 0.796 
17.220 0.791 
17.240 0.794 
17.260 0.794 
17.280 0.783 
17.300 0.773 
17.320 0.782 
17.340 0.787 
17.360 0.796 
17.380 0.788 
17.400 0.774 
17.420 0.778 
17.440 0.794 
17.460 0.815 
17.480 0.821 
17.500 0.824 
17.520 0.848 
17.540 0.883 
17.560 0.916 
17.580 0.934 
17.600 0.960 
17.620 1.003 
17.640 1.045 
17.660 1.081 
17.680 1.103 
17.700 1.130 
17.720 1.153 
17.740 1.166 
17.760 1.177 
17.780 1.178 
17.800 1.156 
17.820 1.121 
17.840 1.070 
17.860 1.030 
17.880 0.995 
17.900 0.948 
17.920 0.906 
17.940 0.857 
17.960 0.806 
17.980 0.743 
18.000 0.682 
18.020 0.631 
18.040 0.576 
18.060 0.527 
18.080 0.487 
18.100 0.438 
18.120 0.399 
18.140 0.368 
18.160 0.363 
18.180 0.353 
18.200 0.338 
18.220 0.308 
18.240 0.261 
18.260 0.231 
18.280 0.201 
18.300 0.167 
18.320 0.119 
18.340 0.104 
18.360 0.125 
18.380 0.140 
18.400 0.138 
18.420 0.163 
18.440 0.233 
18.460 0.333 
18.480 0.424 
18.500 0.494 
18.520 0.546 
18.540 0.592 
18.560 0.658 
18.580 0.726 
18.600 0.780 
18.620 0.808 
18.640 0.837 
18.660 0.889 
18.680 0.921 
18.700 0.927 
18.720 0.916 
18.740 0.914 
18.760 0.915 
18.780 0.904 
18.800 0.892 
18.820 0.869 
18.840 0.849 
18.860 0.856 
18.880 0.880 
18.900 0.882 
18.920 0.870 
18.940 0.876 
18.960 0.895 
18.980 0.889 
19.000 0.870 
19.020 0.870 
19.040 0.888 
19.060 0.888 
19.080 0.868 
19.100 0.863 
19.120 0.868 
19.140 0.855 
19.160 0.820 
19.180 0.793 
19.200 0.803 
19.220 0.834 
19.240 0.854 
19.260 0.844 
19.280 0.810 
19.300 0.793 
19.320 0.796 
19.340 0.805 
19.360 0.806 
19.380 0.811 
19.400 0.842 
19.420 0.873 
19.440 0.876 
19.460 0.871 
19.480 0.887 
19.500 0.912 
19.520 0.919 
19.540 0.912 
19.560 0.943 
19.580 0.992 
19.600 1.037 
19.620 1.064 
19.640 1.100 
19.660 1.136 
19.680 1.165 
19.700 1.189 
19.720 1.203 
19.740 1.227 
19.760 1.221 
19.780 1.206 
19.800 1.172 
19.820 1.141 
19.840 1.114 
19.860 1.067 
19.880 1.013 
19.900 0.949 
19.920 0.887 
19.940 0.832 
19.960 0.772 
19.980 0.711 
20.000 0.649 
20.020 0.587 
20.040 0.538 
20.060 0.499 
20.080 0.460 
20.100 0.418 
20.120 0.374 
20.140 0.331 
20.160 0.305 
20.180 0.280 
20.200 0.246 
20.220 0.199 
20.240 0.166 
20.260 0.150 
20.280 0.127 
20.300 0.102 
20.320 0.091 
20.340 0.131 
20.360 0.194 
20.380 0.255 
20.400 0.322 
20.420 0.405 
20.440 0.493 
20.460 0.549 
20.480 0.604 
20.500 0.675 
20.520 0.749 
20.540 0.795 
20.560 0.824 
20.580 0.845 
20.600 0.871 
20.620 0.901 
20.640 0.901 
20.660 0.895 
20.680 0.878 
20.700 0.861 
20.720 0.850 
20.740 0.847 
20.760 0.865 
20.780 0.873 
20.800 0.875 
20.820 0.876 
20.840 0.860 
20.860 0.823 
20.880 0.800 
