# Supplementary material for: Pacing the phasing of leg and arm movements in breaststroke swimming to minimize intra-cyclic velocity fluctuations
Source: PLoS One. 2017 Oct 12;12(10):e0186160. doi: 10.1371/journal.pone.0186160 (PMC5638342; doi:10.1371/journal.pone.0186160)
Supplement: S1 Archive — (ZIP) [file pone.0186160.s003.zip › P17_270_veldata.txt]

% t vx 
0.000 -0.092 
0.020 0.100 
0.040 0.388 
0.060 0.572 
0.080 0.718 
0.100 0.800 
0.120 0.845 
0.140 0.879 
0.160 0.910 
0.180 0.918 
0.200 0.914 
0.220 0.955 
0.240 1.009 
0.260 1.072 
0.280 1.106 
0.300 1.145 
0.320 1.180 
0.340 1.196 
0.360 1.195 
0.380 1.185 
0.400 1.196 
0.420 1.173 
0.440 1.111 
0.460 1.036 
0.480 0.991 
0.500 0.946 
0.520 0.885 
0.540 0.824 
0.560 0.774 
0.580 0.720 
0.600 0.654 
0.620 0.605 
0.640 0.563 
0.660 0.531 
0.680 0.491 
0.700 0.434 
0.720 0.385 
0.740 0.349 
0.760 0.324 
0.780 0.274 
0.800 0.218 
0.820 0.181 
0.840 0.164 
0.860 0.163 
0.880 0.159 
0.900 0.172 
0.920 0.222 
0.940 0.282 
0.960 0.356 
0.980 0.446 
1.000 0.549 
1.020 0.643 
1.040 0.710 
1.060 0.770 
1.080 0.833 
1.100 0.895 
1.120 0.976 
1.140 1.043 
1.160 1.081 
1.180 1.084 
1.200 1.063 
1.220 1.028 
1.240 0.992 
1.260 0.984 
1.280 0.972 
1.300 0.953 
1.320 0.940 
1.340 0.945 
1.360 0.951 
1.380 0.950 
1.400 0.941 
1.420 0.920 
1.440 0.897 
1.460 0.897 
1.480 0.899 
1.500 0.877 
1.520 0.835 
1.540 0.816 
1.560 0.844 
1.580 0.877 
1.600 0.878 
1.620 0.839 
1.640 0.800 
1.660 0.811 
1.680 0.843 
1.700 0.855 
1.720 0.831 
1.740 0.791 
1.760 0.770 
1.780 0.784 
1.800 0.823 
1.820 0.846 
1.840 0.823 
1.860 0.778 
1.880 0.760 
1.900 0.769 
1.920 0.800 
1.940 0.822 
1.960 0.815 
1.980 0.798 
2.000 0.797 
2.020 0.821 
2.040 0.848 
2.060 0.857 
2.080 0.854 
2.100 0.876 
2.120 0.908 
2.140 0.957 
2.160 0.993 
2.180 1.030 
2.200 1.078 
2.220 1.100 
2.240 1.131 
2.260 1.168 
2.280 1.209 
2.300 1.223 
2.320 1.206 
2.340 1.185 
2.360 1.167 
2.380 1.123 
2.400 1.063 
2.420 1.006 
2.440 0.951 
2.460 0.890 
2.480 0.825 
2.500 0.772 
2.520 0.715 
2.540 0.647 
2.560 0.576 
2.580 0.522 
2.600 0.486 
2.620 0.454 
2.640 0.421 
2.660 0.370 
2.680 0.314 
2.700 0.265 
2.720 0.212 
2.740 0.180 
2.760 0.167 
2.780 0.180 
2.800 0.194 
2.820 0.208 
2.840 0.241 
2.860 0.301 
2.880 0.368 
2.900 0.438 
2.920 0.521 
2.940 0.639 
2.960 0.758 
2.980 0.824 
3.000 0.852 
3.020 0.882 
3.040 0.938 
3.060 0.970 
3.080 0.969 
3.100 0.958 
3.120 0.968 
3.140 0.985 
3.160 0.989 
3.180 0.967 
3.200 0.927 
3.220 0.912 
3.240 0.907 
3.260 0.904 
3.280 0.902 
3.300 0.895 
3.320 0.904 
3.340 0.906 
3.360 0.896 
3.380 0.905 
3.400 0.903 
3.420 0.903 
3.440 0.895 
3.460 0.881 
3.480 0.882 
3.500 0.874 
3.520 0.869 
3.540 0.878 
3.560 0.876 
3.580 0.861 
3.600 0.838 
3.620 0.829 
3.640 0.837 
3.660 0.829 
3.680 0.813 
3.700 0.804 
3.720 0.803 
3.740 0.796 
3.760 0.780 
3.780 0.785 
3.800 0.801 
3.820 0.809 
3.840 0.800 
3.860 0.778 
3.880 0.779 
3.900 0.784 
3.920 0.793 
3.940 0.792 
3.960 0.798 
3.980 0.821 
4.000 0.840 
4.020 0.865 
4.040 0.887 
4.060 0.931 
4.080 0.967 
4.100 1.001 
4.120 1.034 
4.140 1.073 
4.160 1.119 
4.180 1.147 
4.200 1.164 
4.220 1.164 
4.240 1.167 
4.260 1.156 
4.280 1.147 
4.300 1.122 
4.320 1.101 
4.340 1.065 
4.360 1.003 
4.380 0.946 
4.400 0.879 
4.420 0.817 
4.440 0.749 
4.460 0.698 
4.480 0.663 
4.500 0.607 
4.520 0.536 
4.540 0.480 
4.560 0.442 
4.580 0.403 
4.600 0.359 
4.620 0.316 
4.640 0.272 
4.660 0.227 
4.680 0.198 
4.700 0.182 
4.720 0.152 
4.740 0.113 
4.760 0.102 
4.780 0.137 
4.800 0.175 
4.820 0.202 
4.840 0.239 
4.860 0.303 
4.880 0.389 
4.900 0.479 
4.920 0.583 
4.940 0.690 
4.960 0.774 
4.980 0.817 
5.000 0.848 
5.020 0.888 
5.040 0.945 
5.060 0.976 
5.080 0.964 
5.100 0.951 
5.120 0.930 
5.140 0.904 
5.160 0.883 
5.180 0.883 
5.200 0.892 
5.220 0.871 
5.240 0.854 
5.260 0.861 
5.280 0.861 
5.300 0.844 
5.320 0.847 
5.340 0.871 
5.360 0.875 
5.380 0.856 
5.400 0.842 
5.420 0.843 
5.440 0.831 
5.460 0.803 
5.480 0.783 
5.500 0.779 
5.520 0.793 
5.540 0.819 
5.560 0.829 
5.580 0.817 
5.600 0.792 
5.620 0.778 
5.640 0.778 
5.660 0.788 
5.680 0.807 
5.700 0.814 
5.720 0.804 
5.740 0.779 
5.760 0.760 
5.780 0.757 
5.800 0.764 
5.820 0.770 
5.840 0.771 
5.860 0.763 
5.880 0.764 
5.900 0.785 
5.920 0.807 
5.940 0.815 
5.960 0.811 
5.980 0.825 
6.000 0.867 
6.020 0.906 
6.040 0.923 
6.060 0.954 
6.080 0.992 
6.100 1.054 
6.120 1.099 
6.140 1.126 
6.160 1.169 
6.180 1.176 
6.200 1.189 
6.220 1.175 
6.240 1.160 
6.260 1.140 
6.280 1.095 
6.300 1.058 
6.320 0.999 
6.340 0.950 
6.360 0.902 
6.380 0.849 
6.400 0.781 
6.420 0.699 
6.440 0.630 
6.460 0.584 
6.480 0.531 
6.500 0.480 
6.520 0.425 
6.540 0.392 
6.560 0.360 
6.580 0.319 
6.600 0.290 
6.620 0.268 
6.640 0.253 
6.660 0.217 
6.680 0.183 
6.700 0.172 
6.720 0.181 
6.740 0.192 
6.760 0.218 
6.780 0.313 
6.800 0.368 
6.820 0.445 
6.840 0.555 
6.860 0.652 
6.880 0.743 
6.900 0.802 
6.920 0.853 
6.940 0.929 
6.960 0.994 
6.980 1.010 
7.000 0.982 
7.020 0.937 
7.040 0.918 
7.060 0.927 
7.080 0.941 
7.100 0.964 
7.120 0.981 
7.140 0.982 
7.160 0.968 
7.180 0.964 
7.200 0.971 
7.220 0.950 
7.240 0.901 
7.260 0.862 
7.280 0.853 
7.300 0.871 
7.320 0.898 
7.340 0.909 
7.360 0.893 
7.380 0.864 
7.400 0.846 
7.420 0.835 
7.440 0.830 
7.460 0.842 
7.480 0.861 
7.500 0.867 
7.520 0.855 
7.540 0.838 
7.560 0.826 
7.580 0.813 
7.600 0.817 
7.620 0.837 
7.640 0.850 
7.660 0.832 
7.680 0.797 
7.700 0.786 
7.720 0.791 
7.740 0.797 
7.760 0.793 
7.780 0.786 
7.800 0.785 
7.820 0.797 
7.840 0.833 
7.860 0.856 
7.880 0.859 
7.900 0.850 
7.920 0.869 
7.940 0.927 
7.960 0.973 
7.980 1.002 
8.000 1.013 
8.020 1.056 
8.040 1.095 
8.060 1.120 
8.080 1.150 
8.100 1.167 
8.120 1.189 
8.140 1.194 
8.160 1.190 
8.180 1.178 
8.200 1.136 
8.220 1.095 
8.240 1.036 
8.260 0.974 
8.280 0.921 
8.300 0.854 
8.320 0.781 
8.340 0.702 
8.360 0.634 
8.380 0.571 
8.400 0.532 
8.420 0.496 
8.440 0.462 
8.460 0.425 
8.480 0.394 
8.500 0.362 
8.520 0.319 
8.540 0.275 
8.560 0.227 
8.580 0.192 
8.600 0.191 
8.620 0.199 
8.640 0.193 
8.660 0.192 
8.680 0.208 
8.700 0.273 
8.720 0.335 
8.740 0.404 
8.760 0.490 
8.780 0.583 
8.800 0.688 
8.820 0.763 
8.840 0.828 
8.860 0.883 
8.880 0.937 
8.900 0.975 
8.920 0.997 
8.940 0.995 
8.960 0.972 
8.980 0.969 
9.000 0.974 
9.020 1.000 
9.040 0.994 
9.060 0.965 
9.080 0.948 
9.100 0.938 
9.120 0.944 
9.140 0.929 
9.160 0.906 
9.180 0.888 
9.200 0.876 
9.220 0.871 
9.240 0.854 
9.260 0.843 
9.280 0.852 
9.300 0.862 
9.320 0.852 
9.340 0.844 
9.360 0.845 
9.380 0.839 
9.400 0.812 
9.420 0.790 
9.440 0.806 
9.460 0.823 
9.480 0.826 
9.500 0.814 
9.520 0.808 
9.540 0.817 
9.560 0.818 
9.580 0.808 
9.600 0.792 
9.620 0.786 
9.640 0.800 
9.660 0.818 
9.680 0.824 
9.700 0.808 
9.720 0.805 
9.740 0.825 
9.760 0.848 
9.780 0.866 
9.800 0.883 
9.820 0.904 
9.840 0.930 
9.860 0.959 
9.880 1.006 
9.900 1.032 
9.920 1.049 
9.940 1.083 
9.960 1.127 
9.980 1.167 
10.000 1.188 
10.020 1.214 
10.040 1.243 
10.060 1.245 
10.080 1.215 
10.100 1.178 
10.120 1.141 
10.140 1.102 
10.160 1.049 
10.180 0.985 
10.200 0.922 
10.220 0.850 
10.240 0.780 
10.260 0.722 
10.280 0.663 
10.300 0.605 
10.320 0.547 
10.340 0.496 
10.360 0.457 
10.380 0.411 
10.400 0.371 
10.420 0.333 
10.440 0.290 
10.460 0.257 
10.480 0.226 
10.500 0.203 
10.520 0.183 
10.540 0.172 
10.560 0.189 
10.580 0.226 
10.600 0.275 
10.620 0.342 
10.640 0.414 
10.660 0.485 
10.680 0.560 
10.700 0.643 
10.720 0.732 
10.740 0.808 
10.760 0.873 
10.780 0.934 
10.800 0.995 
10.820 1.038 
10.840 1.051 
10.860 1.017 
10.880 0.971 
10.900 0.959 
10.920 0.962 
10.940 0.972 
10.960 0.953 
10.980 0.933 
11.000 0.924 
11.020 0.912 
11.040 0.913 
11.060 0.920 
11.080 0.924 
11.100 0.909 
11.120 0.885 
11.140 0.877 
11.160 0.868 
11.180 0.854 
11.200 0.856 
11.220 0.867 
11.240 0.862 
11.260 0.834 
11.280 0.826 
11.300 0.844 
11.320 0.857 
11.340 0.847 
11.360 0.816 
11.380 0.811 
11.400 0.835 
11.420 0.855 
11.440 0.843 
11.460 0.817 
11.480 0.814 
11.500 0.840 
11.520 0.862 
11.540 0.851 
11.560 0.828 
11.580 0.813 
11.600 0.835 
11.620 0.862 
11.640 0.872 
11.660 0.867 
11.680 0.869 
11.700 0.893 
11.720 0.909 
11.740 0.910 
11.760 0.928 
11.780 0.965 
11.800 1.014 
11.820 1.049 
11.840 1.084 
11.860 1.135 
11.880 1.176 
11.900 1.213 
11.920 1.222 
11.940 1.225 
11.960 1.227 
11.980 1.204 
12.000 1.175 
12.020 1.118 
12.040 1.062 
12.060 1.013 
12.080 0.962 
12.100 0.915 
12.120 0.852 
12.140 0.798 
12.160 0.759 
12.180 0.717 
12.200 0.667 
12.220 0.593 
12.240 0.531 
12.260 0.491 
12.280 0.443 
12.300 0.384 
12.320 0.322 
12.340 0.276 
12.360 0.259 
12.380 0.239 
12.400 0.211 
12.420 0.170 
12.440 0.117 
12.460 0.102 
12.480 0.131 
12.500 0.191 
12.520 0.250 
12.540 0.309 
12.560 0.383 
12.580 0.448 
12.600 0.494 
12.620 0.549 
12.640 0.630 
12.660 0.721 
12.680 0.781 
12.700 0.834 
12.720 0.877 
12.740 0.908 
12.760 0.924 
12.780 0.907 
12.800 0.880 
12.820 0.882 
12.840 0.916 
12.860 0.932 
12.880 0.914 
12.900 0.889 
12.920 0.872 
12.940 0.866 
12.960 0.887 
12.980 0.923 
13.000 0.931 
13.020 0.905 
13.040 0.876 
13.060 0.860 
13.080 0.864 
13.100 0.888 
13.120 0.897 
13.140 0.879 
13.160 0.850 
13.180 0.850 
13.200 0.862 
13.220 0.865 
13.240 0.850 
13.260 0.824 
13.280 0.810 
13.300 0.786 
13.320 0.777 
13.340 0.767 
13.360 0.768 
13.380 0.779 
13.400 0.782 
13.420 0.771 
13.440 0.751 
13.460 0.743 
13.480 0.743 
13.500 0.751 
13.520 0.759 
13.540 0.763 
13.560 0.762 
13.580 0.754 
13.600 0.754 
13.620 0.772 
13.640 0.811 
13.660 0.853 
13.680 0.880 
13.700 0.884 
13.720 0.871 
13.740 0.874 
13.760 0.921 
13.780 0.980 
13.800 1.027 
13.820 1.039 
13.840 1.076 
13.860 1.107 
13.880 1.134 
13.900 1.172 
13.920 1.187 
13.940 1.193 
13.960 1.167 
13.980 1.149 
14.000 1.128 
14.020 1.085 
14.040 1.034 
14.060 0.978 
14.080 0.914 
14.100 0.849 
14.120 0.785 
14.140 0.713 
14.160 0.639 
14.180 0.566 
14.200 0.512 
14.220 0.460 
14.240 0.420 
14.260 0.374 
14.280 0.328 
14.300 0.299 
14.320 0.255 
14.340 0.224 
14.360 0.195 
14.380 0.180 
14.400 0.156 
14.420 0.126 
14.440 0.138 
14.460 0.173 
14.480 0.198 
14.500 0.232 
14.520 0.279 
14.540 0.363 
14.560 0.463 
14.580 0.561 
14.600 0.648 
14.620 0.702 
14.640 0.756 
14.660 0.814 
14.680 0.875 
14.700 0.913 
14.720 0.944 
14.740 0.948 
14.760 0.918 
14.780 0.897 
14.800 0.904 
14.820 0.925 
14.840 0.941 
14.860 0.943 
14.880 0.948 
14.900 0.953 
14.920 0.944 
14.940 0.948 
14.960 0.937 
14.980 0.917 
15.000 0.913 
15.020 0.909 
15.040 0.902 
15.060 0.884 
15.080 0.867 
15.100 0.860 
15.120 0.839 
15.140 0.827 
15.160 0.838 
15.180 0.846 
15.200 0.832 
15.220 0.826 
15.240 0.835 
15.260 0.831 
15.280 0.809 
15.300 0.789 
15.320 0.797 
15.340 0.810 
15.360 0.804 
15.380 0.788 
15.400 0.774 
15.420 0.782 
15.440 0.802 
15.460 0.808 
15.480 0.796 
15.500 0.780 
15.520 0.793 
15.540 0.822 
15.560 0.837 
15.580 0.841 
15.600 0.852 
15.620 0.867 
15.640 0.879 
15.660 0.902 
15.680 0.935 
15.700 0.970 
15.720 1.002 
15.740 1.036 
15.760 1.077 
15.780 1.123 
15.800 1.170 
15.820 1.202 
15.840 1.218 
15.860 1.213 
15.880 1.196 
15.900 1.178 
15.920 1.144 
15.940 1.089 
15.960 1.010 
15.980 0.946 
16.000 0.908 
16.020 0.859 
16.040 0.801 
16.060 0.741 
16.080 0.688 
16.100 0.635 
16.120 0.588 
16.140 0.536 
16.160 0.475 
16.180 0.423 
16.200 0.377 
16.220 0.336 
16.240 0.278 
16.260 0.217 
16.280 0.170 
16.300 0.130 
16.320 0.118 
16.340 0.114 
16.360 0.104 
16.380 0.092 
16.400 0.093 
16.420 0.146 
16.440 0.229 
16.460 0.332 
16.480 0.436 
16.500 0.526 
16.520 0.619 
16.540 0.694 
16.560 0.763 
16.580 0.816 
16.600 0.849 
16.620 0.877 
16.640 0.894 
16.660 0.904 
16.680 0.904 
16.700 0.893 
16.720 0.904 
16.740 0.916 
16.760 0.916 
16.780 0.906 
16.800 0.885 
16.820 0.881 
16.840 0.890 
16.860 0.900 
16.880 0.908 
16.900 0.900 
16.920 0.883 
16.940 0.874 
16.960 0.866 
16.980 0.859 
17.000 0.843 
17.020 0.836 
17.040 0.840 
17.060 0.827 
17.080 0.803 
17.100 0.795 
17.120 0.809 
17.140 0.818 
17.160 0.810 
17.180 0.792 
17.200 0.782 
17.220 0.792 
17.240 0.808 
17.260 0.802 
17.280 0.782 
17.300 0.777 
17.320 0.790 
17.340 0.797 
17.360 0.791 
17.380 0.786 
17.400 0.786 
17.420 0.797 
17.440 0.812 
17.460 0.826 
17.480 0.828 
17.500 0.832 
17.520 0.852 
17.540 0.874 
17.560 0.903 
17.580 0.927 
17.600 0.955 
17.620 0.983 
17.640 1.013 
17.660 1.044 
17.680 1.070 
17.700 1.104 
17.720 1.136 
17.740 1.163 
17.760 1.174 
17.780 1.175 
17.800 1.153 
17.820 1.124 
17.840 1.085 
17.860 1.029 
17.880 0.959 
17.900 0.892 
17.920 0.841 
17.940 0.787 
17.960 0.725 
17.980 0.654 
18.000 0.580 
18.020 0.531 
18.040 0.494 
18.060 0.450 
18.080 0.396 
18.100 0.356 
18.120 0.321 
18.140 0.278 
18.160 0.241 
18.180 0.207 
18.200 0.182 
18.220 0.170 
18.240 0.168 
18.260 0.145 
18.280 0.109 
18.300 0.110 
18.320 0.169 
18.340 0.250 
18.360 0.329 
18.380 0.424 
18.400 0.536 
18.420 0.643 
18.440 0.717 
18.460 0.770 
18.480 0.834 
18.500 0.886 
18.520 0.902 
18.540 0.887 
18.560 0.881 
18.580 0.896 
18.600 0.901 
18.620 0.891 
18.640 0.894 
18.660 0.918 
18.680 0.923 
18.700 0.901 
18.720 0.880 
18.740 0.890 
18.760 0.903 
18.780 0.900 
18.800 0.887 
18.820 0.899 
18.840 0.927 
18.860 0.927 
18.880 0.893 
18.900 0.863 
18.920 0.866 
18.940 0.875 
18.960 0.865 
18.980 0.849 
19.000 0.842 
19.020 0.835 
19.040 0.829 
19.060 0.832 
19.080 0.849 
19.100 0.865 
19.120 0.861 
19.140 0.845 
19.160 0.825 
19.180 0.813 
19.200 0.810 
19.220 0.804 
19.240 0.816 
19.260 0.841 
19.280 0.870 
19.300 0.878 
19.320 0.858 
19.340 0.853 
19.360 0.878 
19.380 0.921 
19.400 0.943 
19.420 0.945 
19.440 0.958 
19.460 0.993 
19.480 1.034 
19.500 1.078 
19.520 1.116 
19.540 1.171 
19.560 1.216 
19.580 1.252 
19.600 1.288 
19.620 1.316 
19.640 1.326 
19.660 1.297 
19.680 1.258 
19.700 1.201 
19.720 1.144 
19.740 1.082 
19.760 1.031 
19.780 0.975 
19.800 0.897 
19.820 0.814 
19.840 0.732 
19.860 0.631 
19.880 0.491 
