# Supplementary material for: Pacing the phasing of leg and arm movements in breaststroke swimming to minimize intra-cyclic velocity fluctuations
Source: PLoS One. 2017 Oct 12;12(10):e0186160. doi: 10.1371/journal.pone.0186160 (PMC5638342; doi:10.1371/journal.pone.0186160)
Supplement: S1 Archive — (ZIP) [file pone.0186160.s003.zip › P18_1_veldata.txt]

% t vx 
0.000 1.435 
0.020 1.289 
0.040 1.145 
0.060 1.127 
0.080 1.138 
0.100 1.132 
0.120 1.129 
0.140 1.117 
0.160 1.089 
0.180 1.083 
0.200 1.056 
0.220 1.066 
0.240 1.068 
0.260 1.079 
0.280 1.080 
0.300 1.049 
0.320 1.014 
0.340 0.989 
0.360 0.987 
0.380 0.990 
0.400 0.983 
0.420 0.976 
0.440 0.970 
0.460 0.947 
0.480 0.950 
0.500 0.954 
0.520 0.943 
0.540 0.906 
0.560 0.855 
0.580 0.864 
0.600 0.895 
0.620 0.927 
0.640 0.943 
0.660 0.954 
0.680 0.987 
0.700 1.007 
0.720 1.033 
0.740 1.060 
0.760 1.100 
0.780 1.169 
0.800 1.247 
0.820 1.312 
0.840 1.351 
0.860 1.384 
0.880 1.393 
0.900 1.364 
0.920 1.325 
0.940 1.271 
0.960 1.200 
0.980 1.113 
1.000 1.041 
1.020 0.982 
1.040 0.905 
1.060 0.826 
1.080 0.754 
1.100 0.697 
1.120 0.638 
1.140 0.559 
1.160 0.486 
1.180 0.423 
1.200 0.384 
1.220 0.341 
1.240 0.310 
1.260 0.302 
1.280 0.284 
1.300 0.288 
1.320 0.284 
1.340 0.301 
1.360 0.318 
1.380 0.338 
1.400 0.353 
1.420 0.372 
1.440 0.450 
1.460 0.583 
1.480 0.743 
1.500 0.868 
1.520 0.985 
1.540 1.093 
1.560 1.185 
1.580 1.246 
1.600 1.242 
1.620 1.187 
1.640 1.137 
1.660 1.134 
1.680 1.172 
1.700 1.197 
1.720 1.197 
1.740 1.172 
1.760 1.134 
1.780 1.105 
1.800 1.071 
1.820 1.064 
1.840 1.043 
1.860 1.034 
1.880 1.029 
1.900 1.018 
1.920 1.023 
1.940 1.023 
1.960 1.036 
1.980 1.036 
2.000 1.027 
2.020 1.021 
2.040 1.023 
2.060 1.029 
2.080 1.032 
2.100 1.019 
2.120 1.014 
2.140 1.002 
2.160 1.005 
2.180 0.997 
2.200 0.988 
2.220 0.980 
2.240 0.968 
2.260 0.967 
2.280 0.948 
2.300 0.942 
2.320 0.930 
2.340 0.935 
2.360 0.942 
2.380 0.960 
2.400 0.969 
2.420 0.985 
2.440 1.007 
2.460 1.026 
2.480 1.050 
2.500 1.061 
2.520 1.089 
2.540 1.132 
2.560 1.196 
2.580 1.258 
2.600 1.297 
2.620 1.321 
2.640 1.334 
2.660 1.325 
2.680 1.305 
2.700 1.281 
2.720 1.254 
2.740 1.199 
2.760 1.115 
2.780 1.018 
2.800 0.938 
2.820 0.885 
2.840 0.833 
2.860 0.782 
2.880 0.730 
2.900 0.681 
2.920 0.628 
2.940 0.566 
2.960 0.496 
2.980 0.431 
3.000 0.373 
3.020 0.333 
3.040 0.308 
3.060 0.292 
3.080 0.296 
3.100 0.310 
3.120 0.331 
3.140 0.361 
3.160 0.387 
3.180 0.417 
3.200 0.462 
3.220 0.536 
3.240 0.657 
3.260 0.793 
3.280 0.940 
3.300 1.066 
3.320 1.166 
3.340 1.255 
3.360 1.299 
3.380 1.272 
3.400 1.172 
3.420 1.068 
3.440 1.023 
3.460 1.054 
3.480 1.102 
3.500 1.118 
3.520 1.101 
3.540 1.073 
3.560 1.063 
3.580 1.058 
3.600 1.046 
3.620 1.039 
3.640 1.021 
3.660 1.023 
3.680 1.033 
3.700 1.038 
3.720 1.047 
3.740 1.036 
3.760 1.034 
3.780 1.025 
3.800 1.022 
3.820 1.013 
3.840 0.991 
3.860 0.972 
3.880 0.964 
3.900 0.962 
3.920 0.941 
3.940 0.934 
3.960 0.921 
3.980 0.908 
4.000 0.895 
4.020 0.884 
4.040 0.880 
4.060 0.870 
4.080 0.870 
4.100 0.869 
4.120 0.862 
4.140 0.864 
4.160 0.873 
4.180 0.871 
4.200 0.875 
4.220 0.884 
4.240 0.894 
4.260 0.914 
4.280 0.946 
4.300 1.002 
4.320 1.054 
4.340 1.113 
4.360 1.179 
4.380 1.242 
4.400 1.297 
4.420 1.326 
4.440 1.336 
4.460 1.322 
4.480 1.270 
4.500 1.192 
4.520 1.103 
4.540 1.039 
4.560 0.981 
4.580 0.913 
4.600 0.847 
4.620 0.783 
4.640 0.732 
4.660 0.682 
4.680 0.642 
4.700 0.614 
4.720 0.591 
4.740 0.546 
4.760 0.478 
4.780 0.394 
4.800 0.316 
4.820 0.262 
4.840 0.239 
4.860 0.242 
4.880 0.276 
4.900 0.326 
4.920 0.381 
4.940 0.424 
4.960 0.439 
4.980 0.459 
5.000 0.510 
5.020 0.594 
5.040 0.705 
5.060 0.832 
5.080 0.952 
5.100 1.057 
5.120 1.145 
5.140 1.207 
5.160 1.232 
5.180 1.191 
5.200 1.129 
5.220 1.070 
5.240 1.065 
5.260 1.104 
5.280 1.148 
5.300 1.177 
5.320 1.158 
5.340 1.142 
5.360 1.109 
5.380 1.097 
5.400 1.089 
5.420 1.066 
5.440 1.059 
5.460 1.061 
5.480 1.081 
5.500 1.072 
5.520 1.045 
5.540 1.029 
5.560 1.020 
5.580 1.029 
5.600 1.046 
5.620 1.047 
5.640 1.041 
5.660 1.028 
5.680 1.023 
5.700 1.027 
5.720 1.020 
5.740 1.122 
5.760 1.083 
5.780 1.054 
5.800 1.033 
5.820 1.028 
5.840 1.012 
5.860 1.005 
5.880 1.010 
5.900 1.004 
5.920 0.987 
5.940 0.983 
5.960 0.999 
5.980 1.016 
6.000 1.041 
6.020 1.062 
6.040 1.097 
6.060 1.153 
6.080 1.223 
6.100 1.285 
6.120 1.326 
6.140 1.378 
6.160 1.428 
6.180 1.449 
6.200 1.412 
6.220 1.357 
6.240 1.311 
6.260 1.253 
6.280 1.168 
6.300 1.071 
6.320 1.005 
6.340 0.953 
6.360 0.909 
6.380 0.879 
6.400 0.837 
6.420 0.763 
6.440 0.677 
6.460 0.607 
6.480 0.569 
6.500 0.523 
6.520 0.471 
6.540 0.404 
6.560 0.341 
6.580 0.298 
6.600 0.249 
6.620 0.226 
6.640 0.235 
6.660 0.280 
6.680 0.340 
6.700 0.377 
6.720 0.397 
6.740 0.427 
6.760 0.470 
6.780 0.564 
6.800 0.690 
6.820 0.810 
6.840 0.916 
6.860 0.990 
6.880 1.066 
6.900 1.149 
6.920 1.221 
6.940 1.257 
6.960 1.231 
6.980 1.159 
7.000 1.107 
7.020 1.102 
7.040 1.146 
7.060 1.198 
7.080 1.208 
7.100 1.186 
7.120 1.148 
7.140 1.105 
7.160 1.071 
7.180 1.043 
7.200 1.043 
7.220 1.055 
7.240 1.064 
7.260 1.071 
7.280 1.071 
7.300 1.062 
7.320 1.051 
7.340 1.042 
7.360 1.038 
7.380 1.032 
7.400 1.022 
7.420 1.013 
7.440 1.009 
7.460 1.006 
7.480 1.008 
7.500 1.004 
7.520 0.989 
7.540 0.982 
7.560 0.976 
7.580 0.987 
7.600 0.981 
7.620 0.987 
7.640 0.993 
7.660 1.004 
7.680 1.017 
7.700 1.031 
7.720 1.045 
7.740 1.054 
7.760 1.081 
7.780 1.111 
7.800 1.151 
7.820 1.192 
7.840 1.244 
7.860 1.285 
7.880 1.321 
7.900 1.363 
7.920 1.403 
7.940 1.418 
7.960 1.396 
7.980 1.362 
8.000 1.314 
8.020 1.247 
8.040 1.157 
8.060 1.068 
8.080 1.003 
8.100 0.943 
8.120 0.877 
8.140 0.817 
8.160 0.780 
8.180 0.765 
8.200 0.742 
8.220 0.693 
8.240 0.625 
8.260 0.565 
8.280 0.521 
8.300 0.471 
8.320 0.411 
8.340 0.345 
8.360 0.294 
8.380 0.275 
8.400 0.287 
8.420 0.330 
8.440 0.384 
8.460 0.431 
8.480 0.463 
8.500 0.489 
8.520 0.516 
8.540 0.560 
8.560 0.643 
8.580 0.803 
8.600 1.017 
8.620 1.201 
8.640 1.324 
8.660 1.394 
8.680 1.418 
8.700 1.374 
8.720 1.267 
8.740 1.170 
8.760 1.126 
8.780 1.152 
8.800 1.207 
8.820 1.239 
8.840 1.222 
8.860 1.170 
8.880 1.130 
8.900 1.111 
8.920 1.114 
8.940 1.120 
8.960 1.114 
8.980 1.107 
9.000 1.099 
9.020 1.101 
9.040 1.117 
9.060 1.121 
9.080 1.114 
9.100 1.099 
9.120 1.085 
9.140 1.078 
9.160 1.054 
9.180 1.040 
9.200 1.054 
9.220 1.062 
9.240 1.052 
9.260 1.035 
9.280 1.023 
9.300 1.026 
9.320 1.005 
9.340 0.978 
9.360 0.959 
9.380 0.943 
9.400 0.954 
9.420 0.961 
9.440 0.951 
9.460 0.945 
9.480 0.943 
9.500 0.942 
9.520 0.948 
9.540 0.949 
9.560 0.970 
9.580 0.975 
9.600 0.984 
9.620 1.020 
9.640 1.051 
9.660 1.090 
9.680 1.129 
9.700 1.185 
9.720 1.238 
9.740 1.265 
9.760 1.281 
9.780 1.295 
9.800 1.309 
9.820 1.294 
9.840 1.258 
9.860 1.219 
9.880 1.167 
9.900 1.091 
9.920 1.015 
9.940 0.949 
9.960 0.891 
9.980 0.827 
10.000 0.765 
10.020 0.720 
10.040 0.660 
10.060 0.602 
10.080 0.561 
10.100 0.518 
10.120 0.458 
10.140 0.380 
10.160 0.315 
10.180 0.281 
10.200 0.262 
10.220 0.255 
10.240 0.254 
10.260 0.282 
10.280 0.320 
10.300 0.373 
10.320 0.434 
10.340 0.491 
10.360 0.552 
10.380 0.613 
10.400 0.705 
10.420 0.805 
10.440 0.879 
10.460 0.959 
10.480 1.059 
10.500 1.176 
10.520 1.229 
10.540 1.194 
10.560 1.115 
10.580 1.021 
10.600 1.010 
10.620 1.070 
10.640 1.177 
10.660 1.254 
10.680 1.247 
10.700 1.211 
10.720 1.147 
10.740 1.116 
10.760 1.110 
10.780 1.104 
10.800 1.093 
10.820 1.063 
10.840 1.069 
10.860 1.069 
10.880 1.075 
10.900 1.079 
10.920 1.074 
10.940 1.086 
10.960 1.076 
10.980 1.064 
11.000 1.060 
11.020 1.050 
11.040 1.044 
11.060 1.038 
11.080 1.034 
11.100 1.029 
11.120 1.015 
11.140 1.008 
11.160 1.001 
11.180 0.978 
11.200 0.953 
11.220 0.968 
11.240 0.961 
11.260 0.931 
11.280 0.928 
11.300 0.953 
11.320 0.967 
11.340 0.969 
11.360 0.976 
11.380 0.997 
11.400 1.023 
11.420 1.052 
11.440 1.095 
11.460 1.123 
11.480 1.155 
11.500 1.216 
11.520 1.279 
11.540 1.330 
11.560 1.340 
11.580 1.357 
11.600 1.365 
11.620 1.348 
11.640 1.289 
11.660 1.197 
11.680 1.094 
11.700 0.997 
11.720 0.932 
11.740 0.887 
11.760 0.846 
11.780 0.794 
11.800 0.734 
11.820 0.680 
11.840 0.627 
11.860 0.589 
11.880 0.564 
11.900 0.511 
11.920 0.450 
11.940 0.381 
11.960 0.330 
11.980 0.297 
12.000 0.261 
12.020 0.269 
12.040 0.283 
12.060 0.331 
12.080 0.378 
12.100 0.394 
12.120 0.396 
12.140 0.393 
12.160 0.445 
12.180 0.537 
12.200 0.645 
12.220 0.753 
12.240 0.858 
12.260 0.946 
12.280 1.030 
12.300 1.118 
12.320 1.167 
12.340 1.171 
12.360 1.126 
12.380 1.087 
12.400 1.068 
12.420 1.063 
12.440 1.100 
12.460 1.127 
12.480 1.126 
12.500 1.109 
12.520 1.080 
12.540 1.070 
12.560 1.058 
12.580 1.047 
12.600 1.018 
12.620 0.996 
12.640 0.980 
12.660 0.951 
12.680 0.934 
12.700 0.929 
12.720 0.962 
12.740 0.977 
12.760 0.991 
12.780 0.995 
12.800 1.004 
12.820 1.004 
12.840 1.003 
12.860 0.996 
12.880 0.980 
12.900 0.973 
12.920 0.944 
12.940 0.930 
12.960 0.908 
12.980 0.896 
13.000 0.894 
13.020 0.887 
13.040 0.890 
13.060 0.885 
13.080 0.883 
13.100 0.885 
13.120 0.891 
13.140 0.904 
13.160 0.920 
13.180 0.928 
13.200 0.933 
13.220 0.943 
13.240 0.953 
13.260 0.969 
13.280 0.985 
13.300 1.005 
13.320 1.048 
13.340 1.114 
13.360 1.189 
13.380 1.260 
13.400 1.314 
13.420 1.350 
13.440 1.355 
13.460 1.334 
13.480 1.301 
13.500 1.249 
13.520 1.176 
13.540 1.111 
13.560 1.060 
13.580 1.024 
13.600 0.981 
13.620 0.939 
13.640 0.906 
13.660 0.861 
13.680 0.800 
13.700 0.715 
13.720 0.616 
13.740 0.495 
13.760 0.394 
13.780 0.327 
13.800 0.293 
13.820 0.269 
13.840 0.234 
13.860 0.195 
13.880 0.172 
13.900 0.181 
13.920 0.211 
13.940 0.259 
13.960 0.305 
13.980 0.352 
14.000 0.381 
14.020 0.410 
14.040 0.474 
14.060 0.584 
14.080 0.722 
14.100 0.858 
14.120 0.969 
14.140 1.078 
14.160 1.181 
14.180 1.258 
14.200 1.286 
14.220 1.246 
14.240 1.171 
14.260 1.084 
14.280 1.023 
14.300 1.001 
14.320 1.039 
14.340 1.108 
14.360 1.162 
14.380 1.166 
14.400 1.131 
14.420 1.081 
14.440 1.030 
14.460 0.999 
14.480 0.989 
14.500 1.004 
14.520 1.018 
14.540 1.022 
14.560 1.010 
14.580 1.001 
14.600 0.992 
14.620 0.985 
14.640 0.971 
14.660 0.950 
14.680 0.934 
14.700 0.922 
14.720 0.926 
14.740 0.936 
14.760 0.938 
14.780 0.941 
14.800 0.941 
14.820 0.942 
14.840 0.941 
14.860 0.928 
14.880 0.917 
14.900 0.915 
14.920 0.919 
14.940 0.930 
14.960 0.926 
14.980 0.923 
15.000 0.933 
15.020 0.943 
15.040 0.965 
15.060 0.989 
15.080 1.030 
15.100 1.072 
15.120 1.114 
15.140 1.166 
15.160 1.228 
15.180 1.292 
15.200 1.326 
15.220 1.337 
15.240 1.320 
15.260 1.279 
15.280 1.232 
15.300 1.175 
15.320 1.114 
15.340 1.035 
15.360 0.951 
15.380 0.868 
15.400 0.785 
15.420 0.722 
15.440 0.658 
15.460 0.597 
15.480 0.554 
15.500 0.546 
15.520 0.558 
15.540 0.531 
15.560 0.482 
15.580 0.422 
15.600 0.378 
15.620 0.342 
15.640 0.306 
15.660 0.276 
15.680 0.241 
15.700 0.249 
15.720 0.281 
15.740 0.344 
15.760 0.393 
15.780 0.438 
15.800 0.532 
15.820 0.661 
15.840 0.779 
15.860 0.836 
15.880 0.862 
15.900 0.908 
15.920 1.004 
15.940 1.136 
15.960 1.243 
15.980 1.250 
16.000 1.148 
16.020 1.036 
16.040 0.974 
16.060 0.982 
16.080 1.032 
16.100 1.101 
16.120 1.158 
16.140 1.183 
16.160 1.163 
16.180 1.110 
16.200 1.065 
16.220 1.029 
16.240 1.044 
16.260 1.057 
16.280 1.061 
16.300 1.059 
16.320 1.039 
16.340 1.037 
16.360 1.028 
16.380 1.017 
16.400 1.017 
16.420 1.016 
16.440 1.013 
16.460 1.005 
16.480 0.999 
16.500 0.997 
16.520 0.974 
16.540 0.952 
16.560 0.956 
16.580 0.957 
16.600 0.935 
16.620 0.898 
16.640 0.875 
16.660 0.887 
16.680 0.912 
16.700 0.928 
16.720 0.924 
16.740 0.921 
16.760 0.936 
16.780 0.948 
16.800 0.939 
16.820 0.928 
16.840 0.933 
16.860 0.965 
16.880 1.001 
16.900 1.012 
16.920 1.014 
16.940 1.039 
16.960 1.063 
