# Supplementary material for: Pacing the phasing of leg and arm movements in breaststroke swimming to minimize intra-cyclic velocity fluctuations
Source: PLoS One. 2017 Oct 12;12(10):e0186160. doi: 10.1371/journal.pone.0186160 (PMC5638342; doi:10.1371/journal.pone.0186160)
Supplement: S1 Archive — (ZIP) [file pone.0186160.s003.zip › P18_2_veldata.txt]

% t vx 
0.000 -0.252 
0.020 0.041 
0.040 0.527 
0.060 0.837 
0.080 0.977 
0.100 1.006 
0.120 1.010 
0.140 1.002 
0.160 0.991 
0.180 0.990 
0.200 0.995 
0.220 0.975 
0.240 0.928 
0.260 0.904 
0.280 0.934 
0.300 0.960 
0.320 0.946 
0.340 0.912 
0.360 0.905 
0.380 0.927 
0.400 0.937 
0.420 0.912 
0.440 0.866 
0.460 0.843 
0.480 0.844 
0.500 0.849 
0.520 0.846 
0.540 0.847 
0.560 0.835 
0.580 0.805 
0.600 0.789 
0.620 0.802 
0.640 0.836 
0.660 0.868 
0.680 0.905 
0.700 0.928 
0.720 0.919 
0.740 0.905 
0.760 0.913 
0.780 0.950 
0.800 1.002 
0.820 1.045 
0.840 1.097 
0.860 1.148 
0.880 1.191 
0.900 1.220 
0.920 1.240 
0.940 1.249 
0.960 1.244 
0.980 1.195 
1.000 1.125 
1.020 1.034 
1.040 0.954 
1.060 0.919 
1.080 0.888 
1.100 0.849 
1.120 0.783 
1.140 0.719 
1.160 0.660 
1.180 0.600 
1.200 0.562 
1.220 0.554 
1.240 0.528 
1.260 0.480 
1.280 0.412 
1.300 0.360 
1.320 0.317 
1.340 0.262 
1.360 0.219 
1.380 0.201 
1.400 0.214 
1.420 0.246 
1.440 0.282 
1.460 0.325 
1.480 0.362 
1.500 0.387 
1.520 0.431 
1.540 0.477 
1.560 0.538 
1.580 0.598 
1.600 0.676 
1.620 0.770 
1.640 0.835 
1.660 0.932 
1.680 1.039 
1.700 1.131 
1.720 1.160 
1.740 1.105 
1.760 1.052 
1.780 0.998 
1.800 0.970 
1.820 0.974 
1.840 0.986 
1.860 1.023 
1.880 1.047 
1.900 1.061 
1.920 1.073 
1.940 1.055 
1.960 1.034 
1.980 1.007 
2.000 0.980 
2.020 0.965 
2.040 0.943 
2.060 0.937 
2.080 0.944 
2.100 0.938 
2.120 0.940 
2.140 0.919 
2.160 0.896 
2.180 0.897 
2.200 0.899 
2.220 0.916 
2.240 0.928 
2.260 0.938 
2.280 0.956 
2.300 0.944 
2.320 0.921 
2.340 0.908 
2.360 0.882 
2.380 0.860 
2.400 0.855 
2.420 0.858 
2.440 0.852 
2.460 0.829 
2.480 0.824 
2.500 0.835 
2.520 0.828 
2.540 0.830 
2.560 0.866 
2.580 0.914 
2.600 0.952 
2.620 0.976 
2.640 1.003 
2.660 1.051 
2.680 1.114 
2.700 1.177 
2.720 1.221 
2.740 1.244 
2.760 1.251 
2.780 1.233 
2.800 1.202 
2.820 1.169 
2.840 1.114 
2.860 1.046 
2.880 0.979 
2.900 0.922 
2.920 0.855 
2.940 0.774 
2.960 0.707 
2.980 0.656 
3.000 0.620 
3.020 0.591 
3.040 0.569 
3.060 0.542 
3.080 0.497 
3.100 0.444 
3.120 0.387 
3.140 0.336 
3.160 0.294 
3.180 0.255 
3.200 0.227 
3.220 0.197 
3.240 0.182 
3.260 0.199 
3.280 0.234 
3.300 0.276 
3.320 0.304 
3.340 0.337 
3.360 0.383 
3.380 0.442 
3.400 0.552 
3.420 0.680 
3.440 0.788 
3.460 0.877 
3.480 0.961 
3.500 1.056 
3.520 1.119 
3.540 1.142 
3.560 1.114 
3.580 1.062 
3.600 1.031 
3.620 1.055 
3.640 1.110 
3.660 1.139 
3.680 1.134 
3.700 1.106 
3.720 1.094 
3.740 1.078 
3.760 1.055 
3.780 1.022 
3.800 0.994 
3.820 0.989 
3.840 0.985 
3.860 1.002 
3.880 1.004 
3.900 0.998 
3.920 0.983 
3.940 0.963 
3.960 0.952 
3.980 0.926 
4.000 0.925 
4.020 0.924 
4.040 0.929 
4.060 0.929 
4.080 0.915 
4.100 0.919 
4.120 0.917 
4.140 0.913 
4.160 0.908 
4.180 0.890 
4.200 0.882 
4.220 0.878 
4.240 0.873 
4.260 0.862 
4.280 0.855 
4.300 0.865 
4.320 0.877 
4.340 0.888 
4.360 0.895 
4.380 0.893 
4.400 0.896 
4.420 0.906 
4.440 0.950 
4.460 0.983 
4.480 1.023 
4.500 1.074 
4.520 1.105 
4.540 1.144 
4.560 1.187 
4.580 1.244 
4.600 1.275 
4.620 1.246 
4.640 1.199 
4.660 1.154 
4.680 1.106 
4.700 1.040 
4.720 0.959 
4.740 0.893 
4.760 0.832 
4.780 0.775 
4.800 0.732 
4.820 0.709 
4.840 0.694 
4.860 0.667 
4.880 0.614 
4.900 0.542 
4.920 0.487 
4.940 0.449 
4.960 0.421 
4.980 0.381 
5.000 0.350 
5.020 0.322 
5.040 0.290 
5.060 0.270 
5.080 0.258 
5.100 0.275 
5.120 0.290 
5.140 0.312 
5.160 0.331 
5.180 0.361 
5.200 0.417 
5.220 0.489 
5.240 0.582 
5.260 0.674 
5.280 0.745 
5.300 0.786 
5.320 0.856 
5.340 0.967 
5.360 1.096 
5.380 1.180 
5.400 1.161 
5.420 1.071 
5.440 0.979 
5.460 0.940 
5.480 0.950 
5.500 0.992 
5.520 1.070 
5.540 1.124 
5.560 1.141 
5.580 1.110 
5.600 1.081 
5.620 1.060 
5.640 1.036 
5.660 1.013 
5.680 0.964 
5.700 0.932 
5.720 0.916 
5.740 0.922 
5.760 0.915 
5.780 0.914 
5.800 0.921 
5.820 0.930 
5.840 0.920 
5.860 0.896 
5.880 0.892 
5.900 0.902 
5.920 0.915 
5.940 0.916 
5.960 0.910 
5.980 0.897 
6.000 0.897 
6.020 0.893 
6.040 0.868 
6.060 0.833 
6.080 0.812 
6.100 0.824 
6.120 0.845 
6.140 0.865 
6.160 0.874 
6.180 0.877 
6.200 0.886 
6.220 0.943 
6.240 0.978 
6.260 1.017 
6.280 1.057 
6.300 1.114 
6.320 1.167 
6.340 1.203 
6.360 1.238 
6.380 1.266 
6.400 1.278 
6.420 1.272 
6.440 1.279 
6.460 1.294 
6.480 1.281 
6.500 1.229 
6.520 1.167 
6.540 1.091 
6.560 1.004 
6.580 0.928 
6.600 0.871 
6.620 0.852 
6.640 0.831 
6.660 0.785 
6.680 0.717 
6.700 0.649 
6.720 0.615 
6.740 0.580 
6.760 0.539 
6.780 0.493 
6.800 0.426 
6.820 0.362 
6.840 0.316 
6.860 0.303 
6.880 0.297 
6.900 0.275 
6.920 0.262 
6.940 0.271 
6.960 0.295 
6.980 0.336 
7.000 0.390 
7.020 0.475 
7.040 0.592 
7.060 0.705 
7.080 0.792 
7.100 0.856 
7.120 0.923 
7.140 1.018 
7.160 1.133 
7.180 1.228 
7.200 1.238 
7.220 1.197 
7.240 1.140 
7.260 1.114 
7.280 1.100 
7.300 1.105 
7.320 1.131 
7.340 1.145 
7.360 1.176 
7.380 1.192 
7.400 1.207 
7.420 1.175 
7.440 1.120 
7.460 1.082 
7.480 1.056 
7.500 1.058 
7.520 1.060 
7.540 1.063 
7.560 1.063 
7.580 1.050 
7.600 1.040 
7.620 1.035 
7.640 1.039 
7.660 1.051 
7.680 1.062 
7.700 1.071 
7.720 1.066 
7.740 1.043 
7.760 1.017 
7.780 0.984 
7.800 0.968 
7.820 0.950 
7.840 0.930 
7.860 0.930 
7.880 0.925 
7.900 0.924 
7.920 0.906 
7.940 0.898 
7.960 0.902 
7.980 0.920 
8.000 0.940 
8.020 0.957 
8.040 0.987 
8.060 1.034 
8.080 1.101 
8.100 1.152 
8.120 1.207 
8.140 1.266 
8.160 1.317 
8.180 1.350 
8.200 1.356 
8.220 1.328 
8.240 1.279 
8.260 1.210 
8.280 1.133 
8.300 1.045 
8.320 0.959 
8.340 0.907 
8.360 0.872 
8.380 0.848 
8.400 0.811 
8.420 0.761 
8.440 0.709 
8.460 0.646 
8.480 0.587 
8.500 0.517 
8.520 0.458 
8.540 0.411 
8.560 0.374 
8.580 0.340 
8.600 0.315 
8.620 0.299 
8.640 0.275 
8.660 0.256 
8.680 0.238 
8.700 0.224 
8.720 0.215 
8.740 0.227 
8.760 0.275 
8.780 0.351 
8.800 0.420 
8.820 0.490 
8.840 0.571 
8.860 0.697 
8.880 0.820 
8.900 0.910 
8.920 0.994 
8.940 1.092 
8.960 1.197 
8.980 1.248 
9.000 1.235 
9.020 1.161 
9.040 1.100 
9.060 1.096 
9.080 1.131 
9.100 1.164 
9.120 1.173 
9.140 1.166 
9.160 1.143 
9.180 1.119 
9.200 1.106 
9.220 1.092 
9.240 1.058 
9.260 1.021 
9.280 0.988 
9.300 0.975 
9.320 0.974 
9.340 0.974 
9.360 0.973 
9.380 0.966 
9.400 0.962 
9.420 0.951 
9.440 0.942 
9.460 0.929 
9.480 0.932 
9.500 0.949 
9.520 0.956 
9.540 0.959 
9.560 0.935 
9.580 0.927 
9.600 0.914 
9.620 0.889 
9.640 0.861 
9.660 0.841 
9.680 0.856 
9.700 0.860 
9.720 0.844 
9.740 0.836 
9.760 0.849 
9.780 0.858 
9.800 0.851 
9.820 0.852 
9.840 0.874 
9.860 0.877 
9.880 0.883 
9.900 0.902 
9.920 0.942 
9.940 0.997 
9.960 1.047 
9.980 1.092 
10.000 1.120 
10.020 1.160 
10.040 1.222 
10.060 1.266 
10.080 1.261 
10.100 1.227 
10.120 1.201 
10.140 1.169 
10.160 1.122 
10.180 1.058 
10.200 0.988 
10.220 0.949 
10.240 0.920 
10.260 0.895 
10.280 0.849 
10.300 0.796 
10.320 0.760 
10.340 0.725 
10.360 0.695 
10.380 0.671 
10.400 0.647 
10.420 0.605 
10.440 0.543 
10.460 0.478 
10.480 0.416 
10.500 0.359 
10.520 0.321 
10.540 0.295 
10.560 0.281 
10.580 0.271 
10.600 0.269 
10.620 0.290 
10.640 0.309 
10.660 0.335 
10.680 0.348 
10.700 0.372 
10.720 0.428 
10.740 0.502 
10.760 0.588 
10.780 0.652 
10.800 0.727 
10.820 0.841 
10.840 0.981 
10.860 1.108 
10.880 1.154 
10.900 1.142 
10.920 1.083 
10.940 1.015 
10.960 0.993 
10.980 1.020 
11.000 1.080 
11.020 1.095 
11.040 1.089 
11.060 1.060 
11.080 1.049 
11.100 1.042 
11.120 1.039 
11.140 1.041 
11.160 1.007 
11.180 0.979 
11.200 0.955 
11.220 0.945 
11.240 0.931 
11.260 0.908 
11.280 0.903 
11.300 0.908 
11.320 0.913 
11.340 0.908 
11.360 0.907 
11.380 0.920 
11.400 0.938 
11.420 0.945 
11.440 0.933 
11.460 0.926 
11.480 0.932 
11.500 0.939 
11.520 0.924 
11.540 0.902 
11.560 0.891 
11.580 0.906 
11.600 0.926 
11.620 0.934 
11.640 0.939 
11.660 0.938 
11.680 0.947 
11.700 0.956 
11.720 0.981 
11.740 1.025 
11.760 1.076 
11.780 1.133 
11.800 1.197 
11.820 1.247 
11.840 1.279 
11.860 1.314 
11.880 1.337 
11.900 1.318 
11.920 1.230 
11.940 1.155 
11.960 1.103 
11.980 1.033 
12.000 0.944 
12.020 0.872 
12.040 0.846 
12.060 0.830 
12.080 0.792 
12.100 0.758 
12.120 0.722 
12.140 0.697 
12.160 0.642 
12.180 0.554 
12.200 0.472 
12.220 0.416 
12.240 0.364 
12.260 0.317 
12.280 0.279 
12.300 0.247 
12.320 0.211 
12.340 0.201 
12.360 0.226 
12.380 0.236 
12.400 0.246 
12.420 0.263 
12.440 0.304 
12.460 0.343 
12.480 0.383 
12.500 0.481 
12.520 0.633 
12.540 0.794 
12.560 0.916 
12.580 1.024 
12.600 1.160 
12.620 1.294 
12.640 1.344 
12.660 1.309 
12.680 1.222 
12.700 1.150 
12.720 1.119 
12.740 1.118 
12.760 1.162 
12.780 1.210 
12.800 1.230 
12.820 1.209 
12.840 1.162 
12.860 1.129 
12.880 1.106 
12.900 1.084 
12.920 1.068 
12.940 1.046 
12.960 1.027 
12.980 1.020 
13.000 1.016 
13.020 1.021 
13.040 1.014 
13.060 1.006 
13.080 0.981 
13.100 0.953 
13.120 0.957 
13.140 0.961 
13.160 0.989 
13.180 0.993 
13.200 1.005 
13.220 1.003 
13.240 0.988 
13.260 0.982 
13.280 0.960 
13.300 0.958 
13.320 0.954 
13.340 0.959 
13.360 0.951 
13.380 0.946 
13.400 0.960 
13.420 0.963 
13.440 0.979 
13.460 0.990 
13.480 1.011 
13.500 1.024 
13.520 1.031 
13.540 1.068 
13.560 1.107 
13.580 1.171 
13.600 1.212 
13.620 1.242 
13.640 1.270 
13.660 1.293 
13.680 1.300 
13.700 1.259 
13.720 1.181 
13.740 1.105 
13.760 1.032 
13.780 0.954 
13.800 0.880 
13.820 0.820 
13.840 0.787 
13.860 0.752 
13.880 0.719 
13.900 0.694 
13.920 0.667 
13.940 0.630 
13.960 0.571 
13.980 0.507 
14.000 0.455 
14.020 0.408 
14.040 0.375 
14.060 0.343 
14.080 0.331 
14.100 0.316 
14.120 0.299 
14.140 0.288 
14.160 0.283 
14.180 0.294 
14.200 0.312 
14.220 0.340 
14.240 0.366 
14.260 0.400 
14.280 0.455 
14.300 0.554 
14.320 0.687 
14.340 0.816 
14.360 0.912 
14.380 0.973 
14.400 1.023 
14.420 1.082 
14.440 1.132 
14.460 1.132 
14.480 1.080 
14.500 1.019 
14.520 1.003 
14.540 1.040 
14.560 1.089 
14.580 1.124 
14.600 1.115 
14.620 1.090 
14.640 1.061 
14.660 1.047 
14.680 1.033 
14.700 1.020 
14.720 0.997 
14.740 0.979 
14.760 0.972 
14.780 0.971 
14.800 0.971 
14.820 0.960 
14.840 0.950 
14.860 0.945 
14.880 0.945 
14.900 0.930 
14.920 0.922 
14.940 0.923 
14.960 0.940 
14.980 0.946 
15.000 0.935 
15.020 0.927 
15.040 0.919 
15.060 0.922 
15.080 0.925 
15.100 0.923 
15.120 0.927 
15.140 0.934 
15.160 0.944 
15.180 0.943 
15.200 0.938 
15.220 0.944 
15.240 0.960 
15.260 0.977 
15.280 1.011 
15.300 1.057 
15.320 1.100 
15.340 1.136 
15.360 1.170 
15.380 1.201 
15.400 1.211 
15.420 1.195 
15.440 1.173 
15.460 1.153 
15.480 1.120 
15.500 1.073 
15.520 1.016 
15.540 0.957 
15.560 0.922 
15.580 0.898 
15.600 0.866 
15.620 0.819 
15.640 0.761 
15.660 0.717 
15.680 0.670 
15.700 0.611 
15.720 0.535 
15.740 0.471 
15.760 0.421 
15.780 0.390 
15.800 0.348 
15.820 0.310 
15.840 0.295 
15.860 0.280 
15.880 0.274 
15.900 0.256 
15.920 0.270 
15.940 0.295 
15.960 0.333 
15.980 0.365 
16.000 0.393 
16.020 0.451 
16.040 0.530 
16.060 0.637 
16.080 0.725 
16.100 0.799 
16.120 0.874 
16.140 0.980 
16.160 1.109 
16.180 1.194 
16.200 1.196 
16.220 1.112 
16.240 1.013 
16.260 0.966 
16.280 0.997 
16.300 1.066 
16.320 1.123 
16.340 1.153 
16.360 1.149 
16.380 1.140 
16.400 1.124 
16.420 1.111 
16.440 1.091 
16.460 1.062 
16.480 1.029 
16.500 1.001 
16.520 0.984 
16.540 0.972 
16.560 0.971 
16.580 0.964 
16.600 0.953 
16.620 0.943 
16.640 0.943 
16.660 0.946 
16.680 0.949 
16.700 0.958 
16.720 0.966 
16.740 0.953 
16.760 0.934 
16.780 0.936 
16.800 0.938 
16.820 0.918 
16.840 0.897 
16.860 0.893 
16.880 0.896 
16.900 0.889 
16.920 0.869 
16.940 0.863 
16.960 0.881 
16.980 0.902 
17.000 0.912 
17.020 0.901 
17.040 0.887 
17.060 0.899 
17.080 0.924 
17.100 0.953 
17.120 0.994 
17.140 1.037 
17.160 1.101 
17.180 1.163 
17.200 1.211 
17.220 1.250 
17.240 1.253 
17.260 1.261 
17.280 1.270 
17.300 1.269 
17.320 1.253 
17.340 1.207 
17.360 1.146 
17.380 1.085 
17.400 1.038 
17.420 1.001 
17.440 0.945 
17.460 0.879 
17.480 0.822 
17.500 0.760 
17.520 0.693 
17.540 0.629 
17.560 0.588 
17.580 0.561 
17.600 0.521 
17.620 0.479 
17.640 0.421 
17.660 0.376 
17.680 0.332 
17.700 0.295 
17.720 0.276 
17.740 0.255 
17.760 0.220 
17.780 0.169 
17.800 0.149 
17.820 0.159 
17.840 0.178 
17.860 0.217 
17.880 0.287 
17.900 0.399 
17.920 0.529 
17.940 0.657 
17.960 0.771 
17.980 0.847 
18.000 0.912 
18.020 0.977 
18.040 1.007 
