# Supplementary material for: Pacing the phasing of leg and arm movements in breaststroke swimming to minimize intra-cyclic velocity fluctuations
Source: PLoS One. 2017 Oct 12;12(10):e0186160. doi: 10.1371/journal.pone.0186160 (PMC5638342; doi:10.1371/journal.pone.0186160)
Supplement: S1 Archive — (ZIP) [file pone.0186160.s003.zip › P18_90_veldata.txt]

% t vx 
0.000 0.197 
0.020 0.426 
0.040 0.768 
0.060 0.928 
0.080 1.012 
0.100 1.049 
0.120 1.057 
0.140 1.042 
0.160 0.992 
0.180 0.952 
0.200 0.921 
0.220 0.908 
0.240 0.922 
0.260 0.938 
0.280 0.941 
0.300 0.944 
0.320 0.953 
0.340 0.974 
0.360 1.005 
0.380 1.027 
0.400 1.049 
0.420 1.057 
0.440 1.084 
0.460 1.146 
0.480 1.214 
0.500 1.283 
0.520 1.337 
0.540 1.382 
0.560 1.409 
0.580 1.412 
0.600 1.388 
0.620 1.348 
0.640 1.309 
0.660 1.258 
0.680 1.197 
0.700 1.109 
0.720 1.025 
0.740 0.964 
0.760 0.909 
0.780 0.851 
0.800 0.763 
0.820 0.676 
0.840 0.620 
0.860 0.588 
0.880 0.548 
0.900 0.497 
0.920 0.432 
0.940 0.377 
0.960 0.325 
0.980 0.296 
1.000 0.283 
1.020 0.252 
1.040 0.235 
1.060 0.232 
1.080 0.272 
1.100 0.295 
1.120 0.294 
1.140 0.286 
1.160 0.278 
1.180 0.281 
1.200 0.281 
1.220 0.278 
1.240 0.273 
1.260 0.257 
1.280 0.251 
1.300 0.269 
1.320 0.272 
1.340 0.259 
1.360 0.236 
1.380 0.230 
1.400 0.247 
1.420 0.260 
1.440 0.263 
1.460 0.277 
1.480 0.290 
1.500 0.318 
1.520 0.339 
1.540 0.336 
1.560 0.336 
1.580 0.343 
1.600 0.356 
1.620 0.369 
1.640 0.366 
1.660 0.344 
1.680 0.321 
1.700 0.307 
1.720 0.333 
1.740 0.349 
1.760 0.353 
1.780 0.391 
1.800 0.479 
1.820 0.604 
1.840 0.710 
1.860 0.786 
1.880 0.862 
1.900 0.935 
1.920 1.005 
1.940 1.042 
1.960 1.038 
1.980 1.029 
2.000 1.047 
2.020 1.075 
2.040 1.107 
2.060 1.113 
2.080 1.096 
2.100 1.066 
2.120 1.026 
2.140 1.017 
2.160 1.009 
2.180 1.000 
2.200 0.984 
2.220 0.967 
2.240 0.934 
2.260 0.898 
2.280 0.889 
2.300 0.912 
2.320 0.959 
2.340 0.996 
2.360 1.014 
2.380 1.006 
2.400 0.997 
2.420 1.005 
2.440 1.035 
2.460 1.084 
2.480 1.147 
2.500 1.222 
2.520 1.284 
2.540 1.334 
2.560 1.381 
2.580 1.404 
2.600 1.396 
2.620 1.368 
2.640 1.336 
2.660 1.308 
2.680 1.262 
2.700 1.186 
2.720 1.093 
2.740 0.991 
2.760 0.882 
2.780 0.781 
2.800 0.689 
2.820 0.623 
2.840 0.542 
2.860 0.452 
2.880 0.377 
2.900 0.332 
2.920 0.305 
2.940 0.268 
2.960 0.235 
2.980 0.216 
3.000 0.231 
3.020 0.241 
3.040 0.247 
3.060 0.256 
3.080 0.265 
3.100 0.280 
3.120 0.294 
3.140 0.322 
3.160 0.346 
3.180 0.362 
3.200 0.402 
3.220 0.431 
3.240 0.437 
3.260 0.406 
3.280 0.376 
3.300 0.364 
3.320 0.358 
3.340 0.372 
3.360 0.370 
3.380 0.367 
3.400 0.356 
3.420 0.350 
3.440 0.350 
3.460 0.345 
3.480 0.337 
3.500 0.328 
3.520 0.324 
3.540 0.322 
3.560 0.327 
3.580 0.330 
3.600 0.319 
3.620 0.303 
3.640 0.298 
3.660 0.327 
3.680 0.397 
3.700 0.477 
3.720 0.565 
3.740 0.642 
3.760 0.721 
3.780 0.821 
3.800 0.912 
3.820 0.995 
3.840 1.036 
3.860 1.020 
3.880 0.972 
3.900 0.927 
3.920 0.905 
3.940 0.903 
3.960 0.922 
3.980 0.971 
4.000 1.023 
4.020 1.044 
4.040 1.039 
4.060 1.026 
4.080 1.022 
4.100 1.014 
4.120 1.015 
4.140 1.001 
4.160 0.996 
4.180 0.986 
4.200 0.989 
4.220 0.997 
4.240 1.004 
4.260 1.028 
4.280 1.052 
4.300 1.090 
4.320 1.120 
4.340 1.155 
4.360 1.186 
4.380 1.219 
4.400 1.259 
4.420 1.292 
4.440 1.310 
4.460 1.308 
4.480 1.287 
4.500 1.247 
4.520 1.208 
4.540 1.176 
4.560 1.127 
4.580 1.070 
4.600 1.008 
4.620 0.941 
4.640 0.881 
4.660 0.815 
4.680 0.754 
4.700 0.697 
4.720 0.647 
4.740 0.608 
4.760 0.571 
4.780 0.546 
4.800 0.508 
4.820 0.445 
4.840 0.380 
4.860 0.341 
4.880 0.317 
4.900 0.297 
4.920 0.284 
4.940 0.287 
4.960 0.305 
4.980 0.325 
5.000 0.350 
5.020 0.365 
5.040 0.364 
5.060 0.350 
5.080 0.343 
5.100 0.359 
5.120 0.369 
5.140 0.365 
5.160 0.353 
5.180 0.353 
5.200 0.355 
5.220 0.342 
5.240 0.317 
5.260 0.301 
5.280 0.300 
5.300 0.307 
5.320 0.312 
5.340 0.291 
5.360 0.272 
5.380 0.272 
5.400 0.304 
5.420 0.319 
5.440 0.308 
5.460 0.286 
5.480 0.287 
5.500 0.295 
5.520 0.311 
5.540 0.333 
5.560 0.365 
5.580 0.413 
5.600 0.448 
5.620 0.472 
5.640 0.498 
5.660 0.570 
5.680 0.682 
5.700 0.816 
5.720 0.944 
5.740 1.032 
5.760 1.074 
5.780 1.047 
5.800 0.988 
5.820 0.921 
5.840 0.880 
5.860 0.876 
5.880 0.905 
5.900 0.959 
5.920 1.010 
5.940 1.010 
5.960 0.961 
5.980 0.929 
6.000 0.912 
6.020 0.954 
6.040 1.005 
6.060 1.049 
6.080 1.039 
6.100 0.993 
6.120 0.976 
6.140 0.962 
6.160 0.980 
6.180 0.985 
6.200 0.993 
6.220 0.996 
6.240 1.003 
6.260 1.036 
6.280 1.069 
6.300 1.100 
6.320 1.137 
6.340 1.176 
6.360 1.208 
6.380 1.231 
6.400 1.252 
6.420 1.254 
6.440 1.248 
6.460 1.234 
6.480 1.196 
6.500 1.155 
6.520 1.100 
6.540 1.041 
6.560 0.992 
6.580 0.946 
6.600 0.916 
6.620 0.863 
6.640 0.794 
6.660 0.752 
6.680 0.726 
6.700 0.686 
6.720 0.604 
6.740 0.510 
6.760 0.440 
6.780 0.399 
6.800 0.374 
6.820 0.345 
6.840 0.334 
6.860 0.333 
6.880 0.352 
6.900 0.362 
6.920 0.355 
6.940 0.333 
6.960 0.297 
6.980 0.280 
7.000 0.279 
7.020 0.284 
7.040 0.296 
7.060 0.309 
7.080 0.338 
7.100 0.359 
7.120 0.369 
7.140 0.390 
7.160 0.386 
7.180 0.394 
7.200 0.395 
7.220 0.407 
7.240 0.402 
7.260 0.392 
7.280 0.386 
7.300 0.401 
7.320 0.414 
7.340 0.481 
7.360 0.475 
7.380 0.463 
7.400 0.440 
7.420 0.413 
7.440 0.398 
7.460 0.406 
7.480 0.394 
7.500 0.362 
7.520 0.333 
7.540 0.317 
7.560 0.318 
7.580 0.318 
7.600 0.331 
7.620 0.355 
7.640 0.400 
7.660 0.461 
7.680 0.558 
7.700 0.659 
7.720 0.736 
7.740 0.803 
7.760 0.883 
7.780 0.997 
7.800 1.088 
7.820 1.124 
7.840 1.089 
7.860 1.043 
7.880 1.043 
7.900 1.077 
7.920 1.123 
7.940 1.132 
7.960 1.131 
7.980 1.110 
8.000 1.074 
8.020 1.065 
8.040 1.066 
8.060 1.087 
8.080 1.085 
8.100 1.082 
8.120 1.065 
8.140 1.040 
8.160 1.040 
8.180 1.077 
8.200 1.121 
8.220 1.157 
8.240 1.209 
8.260 1.251 
8.280 1.281 
8.300 1.314 
8.320 1.381 
8.340 1.435 
8.360 1.438 
8.380 1.411 
8.400 1.375 
8.420 1.344 
8.440 1.281 
8.460 1.210 
8.480 1.122 
8.500 1.016 
8.520 0.896 
8.540 0.779 
8.560 0.721 
8.580 0.691 
8.600 0.674 
8.620 0.664 
8.640 0.661 
8.660 0.643 
8.680 0.594 
8.700 0.526 
8.720 0.463 
8.740 0.407 
8.760 0.362 
8.780 0.338 
8.800 0.327 
8.820 0.327 
8.840 0.318 
8.860 0.319 
8.880 0.318 
8.900 0.316 
8.920 0.306 
8.940 0.267 
8.960 0.258 
8.980 0.255 
9.000 0.271 
9.020 0.281 
9.040 0.265 
9.060 0.275 
9.080 0.279 
9.100 0.304 
9.120 0.321 
9.140 0.335 
9.160 0.360 
9.180 0.378 
9.200 0.364 
9.220 0.328 
9.240 0.300 
9.260 0.294 
9.280 0.315 
9.300 0.315 
9.320 0.320 
9.340 0.302 
9.360 0.299 
9.380 0.300 
9.400 0.299 
9.420 0.308 
9.440 0.304 
9.460 0.309 
9.480 0.309 
9.500 0.332 
9.520 0.362 
9.540 0.403 
9.560 0.455 
9.580 0.507 
9.600 0.557 
9.620 0.619 
9.640 0.716 
9.660 0.837 
9.680 0.947 
9.700 1.037 
9.720 1.092 
9.740 1.099 
9.760 1.059 
9.780 1.000 
9.800 0.960 
9.820 0.971 
9.840 1.019 
9.860 1.079 
9.880 1.133 
9.900 1.134 
9.920 1.122 
9.940 1.102 
9.960 1.092 
9.980 1.089 
10.000 1.072 
10.020 1.053 
10.040 1.013 
10.060 0.984 
10.080 0.989 
10.100 1.019 
10.120 1.045 
10.140 1.070 
10.160 1.116 
10.180 1.170 
10.200 1.224 
10.220 1.265 
10.240 1.312 
10.260 1.347 
10.280 1.373 
10.300 1.386 
10.320 1.377 
10.340 1.348 
10.360 1.303 
10.380 1.257 
10.400 1.214 
10.420 1.165 
10.440 1.106 
10.460 1.046 
10.480 0.993 
10.500 0.946 
10.520 0.889 
10.540 0.821 
10.560 0.757 
10.580 0.696 
10.600 0.655 
10.620 0.625 
10.640 0.589 
10.660 0.544 
10.680 0.497 
10.700 0.464 
10.720 0.427 
10.740 0.399 
10.760 0.379 
10.780 0.365 
10.800 0.349 
10.820 0.332 
10.840 0.325 
10.860 0.323 
10.880 0.328 
10.900 0.339 
10.920 0.358 
10.940 0.385 
10.960 0.409 
10.980 0.405 
11.000 0.397 
11.020 0.394 
11.040 0.401 
11.060 0.397 
11.080 0.378 
11.100 0.377 
11.120 0.373 
11.140 0.377 
11.160 0.372 
11.180 0.363 
11.200 0.367 
11.220 0.361 
11.240 0.362 
11.260 0.356 
11.280 0.346 
11.300 0.335 
11.320 0.322 
11.340 0.323 
11.360 0.331 
11.380 0.342 
11.400 0.365 
11.420 0.399 
11.440 0.431 
11.460 0.482 
11.480 0.558 
11.500 0.690 
11.520 0.836 
11.540 0.949 
11.560 1.023 
11.580 1.074 
11.600 1.127 
11.620 1.131 
11.640 1.080 
11.660 1.011 
11.680 0.956 
11.700 0.951 
11.720 1.004 
11.740 1.070 
11.760 1.106 
11.780 1.091 
11.800 1.072 
11.820 1.075 
11.840 1.073 
11.860 1.075 
11.880 1.049 
11.900 1.020 
11.920 1.000 
11.940 0.978 
11.960 0.978 
11.980 0.996 
12.000 1.037 
12.020 1.071 
12.040 1.077 
12.060 1.083 
12.080 1.082 
12.100 1.112 
12.120 1.176 
12.140 1.246 
12.160 1.290 
12.180 1.317 
12.200 1.358 
12.220 1.396 
12.240 1.397 
12.260 1.370 
12.280 1.341 
12.300 1.316 
12.320 1.288 
12.340 1.223 
12.360 1.156 
12.380 1.092 
12.400 1.054 
12.420 1.022 
12.440 0.957 
12.460 0.871 
12.480 0.772 
12.500 0.701 
12.520 0.635 
12.540 0.556 
12.560 0.470 
12.580 0.394 
12.600 0.344 
12.620 0.325 
12.640 0.328 
12.660 0.338 
12.680 0.342 
12.700 0.329 
12.720 0.333 
12.740 0.342 
12.760 0.357 
12.780 0.353 
12.800 0.345 
12.820 0.354 
12.840 0.356 
12.860 0.353 
12.880 0.325 
12.900 0.297 
12.920 0.273 
12.940 0.270 
12.960 0.286 
12.980 0.278 
13.000 0.271 
13.020 0.259 
13.040 0.259 
13.060 0.268 
13.080 0.269 
13.100 0.282 
13.120 0.278 
13.140 0.264 
13.160 0.267 
13.180 0.278 
13.200 0.292 
13.220 0.297 
13.240 0.287 
13.260 0.289 
13.280 0.295 
13.300 0.317 
13.320 0.336 
13.340 0.342 
13.360 0.363 
13.380 0.418 
13.400 0.485 
13.420 0.560 
13.440 0.642 
13.460 0.737 
13.480 0.840 
13.500 0.933 
13.520 1.029 
13.540 1.085 
13.560 1.093 
13.580 1.060 
13.600 0.998 
13.620 0.933 
13.640 0.873 
13.660 0.864 
13.680 0.913 
13.700 0.965 
13.720 1.002 
13.740 1.010 
13.760 1.019 
13.780 1.045 
13.800 1.052 
13.820 1.033 
13.840 0.983 
13.860 0.952 
13.880 0.943 
13.900 0.929 
13.920 0.910 
13.940 0.890 
13.960 0.910 
13.980 0.958 
14.000 0.996 
14.020 1.054 
14.040 1.123 
14.060 1.211 
14.080 1.268 
14.100 1.280 
14.120 1.295 
14.140 1.308 
14.160 1.289 
14.180 1.256 
14.200 1.211 
14.220 1.161 
14.240 1.110 
14.260 1.059 
14.280 0.995 
14.300 0.928 
14.320 0.866 
14.340 0.804 
14.360 0.755 
14.380 0.704 
14.400 0.646 
14.420 0.600 
14.440 0.568 
14.460 0.549 
14.480 0.502 
14.500 0.464 
14.520 0.437 
14.540 0.411 
14.560 0.378 
14.580 0.329 
14.600 0.300 
14.620 0.281 
14.640 0.293 
14.660 0.303 
14.680 0.319 
14.700 0.328 
14.720 0.323 
14.740 0.305 
14.760 0.273 
14.780 0.277 
14.800 0.270 
14.820 0.265 
14.840 0.272 
14.860 0.282 
14.880 0.316 
14.900 0.309 
14.920 0.295 
14.940 0.283 
14.960 0.262 
14.980 0.264 
15.000 0.259 
15.020 0.263 
15.040 0.278 
15.060 0.284 
15.080 0.287 
15.100 0.290 
15.120 0.295 
15.140 0.320 
15.160 0.335 
15.180 0.352 
15.200 0.367 
15.220 0.384 
15.240 0.423 
15.260 0.478 
15.280 0.588 
15.300 0.735 
15.320 0.915 
15.340 1.071 
15.360 1.140 
15.380 1.157 
15.400 1.109 
15.420 1.036 
15.440 0.972 
15.460 0.931 
15.480 0.962 
15.500 1.014 
15.520 1.067 
15.540 1.088 
15.560 1.071 
15.580 1.056 
15.600 1.049 
15.620 1.045 
15.640 1.032 
15.660 1.005 
15.680 0.967 
15.700 0.951 
15.720 0.947 
15.740 0.955 
15.760 0.947 
15.780 0.937 
15.800 0.940 
15.820 0.959 
15.840 0.988 
15.860 1.002 
15.880 1.017 
15.900 1.048 
15.920 1.076 
15.940 1.102 
15.960 1.140 
15.980 1.191 
16.000 1.225 
16.020 1.225 
16.040 1.231 
16.060 1.270 
16.080 1.297 
16.100 1.295 
16.120 1.282 
16.140 1.262 
16.160 1.239 
16.180 1.195 
16.200 1.152 
16.220 1.106 
16.240 1.055 
16.260 0.987 
16.280 0.900 
16.300 0.802 
16.320 0.715 
16.340 0.653 
16.360 0.603 
16.380 0.559 
16.400 0.509 
16.420 0.461 
16.440 0.416 
16.460 0.376 
16.480 0.347 
16.500 0.330 
16.520 0.327 
16.540 0.329 
16.560 0.328 
16.580 0.325 
16.600 0.326 
16.620 0.335 
16.640 0.355 
16.660 0.372 
16.680 0.378 
16.700 0.366 
16.720 0.357 
16.740 0.353 
16.760 0.359 
16.780 0.387 
16.800 0.410 
16.820 0.420 
16.840 0.407 
16.860 0.398 
16.880 0.399 
16.900 0.399 
16.920 0.387 
16.940 0.368 
16.960 0.350 
16.980 0.335 
17.000 0.326 
17.020 0.313 
17.040 0.315 
17.060 0.314 
17.080 0.321 
17.100 0.330 
17.120 0.339 
17.140 0.345 
17.160 0.351 
17.180 0.377 
17.200 0.403 
17.220 0.437 
17.240 0.487 
17.260 0.576 
17.280 0.681 
17.300 0.779 
17.320 0.858 
17.340 0.926 
17.360 0.986 
17.380 1.021 
17.400 1.028 
17.420 0.996 
17.440 0.941 
17.460 0.891 
17.480 0.867 
17.500 0.879 
17.520 0.923 
17.540 0.978 
17.560 1.024 
17.580 1.044 
17.600 1.039 
17.620 1.031 
17.640 1.010 
17.660 0.988 
17.680 0.967 
17.700 0.951 
17.720 0.934 
17.740 0.929 
17.760 0.931 
17.780 0.940 
17.800 0.951 
17.820 0.955 
17.840 0.967 
17.860 0.973 
17.880 0.978 
17.900 0.987 
17.920 0.999 
17.940 1.028 
17.960 1.064 
17.980 1.090 
18.000 1.123 
18.020 1.174 
18.040 1.244 
18.060 1.294 
18.080 1.315 
18.100 1.323 
18.120 1.326 
18.140 1.299 
18.160 1.233 
18.180 1.154 
18.200 1.079 
18.220 1.020 
18.240 0.957 
18.260 0.889 
18.280 0.825 
18.300 0.756 
18.320 0.693 
18.340 0.647 
18.360 0.611 
18.380 0.574 
18.400 0.518 
18.420 0.473 
18.440 0.435 
18.460 0.416 
18.480 0.414 
18.500 0.407 
18.520 0.410 
18.540 0.389 
18.560 0.383 
18.580 0.375 
18.600 0.373 
18.620 0.367 
18.640 0.348 
18.660 0.330 
18.680 0.326 
18.700 0.347 
18.720 0.375 
18.740 0.398 
18.760 0.398 
18.780 0.402 
18.800 0.406 
18.820 0.416 
18.840 0.422 
18.860 0.423 
18.880 0.413 
18.900 0.387 
18.920 0.368 
18.940 0.351 
18.960 0.345 
18.980 0.338 
19.000 0.336 
19.020 0.334 
19.040 0.323 
19.060 0.319 
19.080 0.325 
19.100 0.335 
19.120 0.343 
19.140 0.348 
19.160 0.353 
19.180 0.354 
19.200 0.362 
19.220 0.393 
19.240 0.459 
19.260 0.558 
19.280 0.670 
19.300 0.775 
19.320 0.869 
19.340 0.958 
19.360 1.023 
19.380 1.032 
19.400 0.978 
19.420 0.908 
19.440 0.868 
19.460 0.875 
19.480 0.939 
19.500 0.995 
19.520 1.028 
19.540 1.020 
19.560 0.992 
19.580 0.977 
19.600 0.960 
19.620 0.971 
19.640 0.987 
19.660 0.987 
19.680 0.967 
19.700 0.934 
19.720 0.907 
19.740 0.887 
19.760 0.877 
19.780 0.898 
19.800 0.922 
19.820 0.932 
19.840 0.940 
19.860 0.955 
19.880 0.976 
19.900 1.015 
19.920 1.068 
19.940 1.135 
19.960 1.195 
19.980 1.250 
20.000 1.308 
20.020 1.334 
20.040 1.341 
20.060 1.340 
20.080 1.335 
20.100 1.301 
20.120 1.233 
20.140 1.167 
20.160 1.101 
20.180 1.047 
20.200 0.995 
20.220 0.942 
20.240 0.891 
20.260 0.827 
20.280 0.762 
20.300 0.698 
20.320 0.645 
20.340 0.607 
20.360 0.553 
20.380 0.501 
20.400 0.451 
20.420 0.406 
20.440 0.353 
20.460 0.300 
20.480 0.295 
20.500 0.319 
20.520 0.359 
20.540 0.369 
20.560 0.371 
20.580 0.368 
20.600 0.353 
20.620 0.333 
20.640 0.306 
20.660 0.316 
20.680 0.321 
20.700 0.327 
20.720 0.314 
20.740 0.281 
20.760 0.283 
20.780 0.295 
20.800 0.327 
20.820 0.332 
20.840 0.321 
20.860 0.321 
20.880 0.306 
20.900 0.310 
20.920 0.305 
20.940 0.307 
20.960 0.312 
20.980 0.306 
21.000 0.324 
21.020 0.328 
21.040 0.347 
21.060 0.348 
21.080 0.316 
21.100 0.297 
21.120 0.276 
21.140 0.292 
21.160 0.297 
21.180 0.282 
21.200 0.292 
21.220 0.311 
21.240 0.361 
21.260 0.391 
21.280 0.423 
21.300 0.483 
21.320 0.564 
21.340 0.666 
21.360 0.755 
21.380 0.847 
21.400 0.942 
21.420 1.014 
21.440 1.040 
21.460 1.005 
21.480 0.930 
21.500 0.882 
21.520 0.877 
21.540 0.904 
21.560 0.919 
21.580 0.913 
