# Supplementary material for: Pacing the phasing of leg and arm movements in breaststroke swimming to minimize intra-cyclic velocity fluctuations
Source: PLoS One. 2017 Oct 12;12(10):e0186160. doi: 10.1371/journal.pone.0186160 (PMC5638342; doi:10.1371/journal.pone.0186160)
Supplement: S1 Archive — (ZIP) [file pone.0186160.s003.zip › P18_135_veldata.txt]

% t vx 
0.000 -0.214 
0.020 0.214 
0.040 0.784 
0.060 1.007 
0.080 1.136 
0.100 1.214 
0.120 1.283 
0.140 1.338 
0.160 1.362 
0.180 1.328 
0.200 1.258 
0.220 1.189 
0.240 1.146 
0.260 1.120 
0.280 1.078 
0.300 1.025 
0.320 0.954 
0.340 0.868 
0.360 0.793 
0.380 0.744 
0.400 0.697 
0.420 0.652 
0.440 0.615 
0.460 0.586 
0.480 0.544 
0.500 0.495 
0.520 0.452 
0.540 0.425 
0.560 0.394 
0.580 0.354 
0.600 0.321 
0.620 0.288 
0.640 0.273 
0.660 0.258 
0.680 0.244 
0.700 0.241 
0.720 0.232 
0.740 0.239 
0.760 0.253 
0.780 0.271 
0.800 0.288 
0.820 0.294 
0.840 0.304 
0.860 0.306 
0.880 0.297 
0.900 0.303 
0.920 0.304 
0.940 0.303 
0.960 0.304 
0.980 0.309 
1.000 0.345 
1.020 0.366 
1.040 0.394 
1.060 0.436 
1.080 0.484 
1.100 0.533 
1.120 0.553 
1.140 0.580 
1.160 0.638 
1.180 0.720 
1.200 0.823 
1.220 0.917 
1.240 0.985 
1.260 1.045 
1.280 1.083 
1.300 1.105 
1.320 1.081 
1.340 1.040 
1.360 1.026 
1.380 1.034 
1.400 1.065 
1.420 1.087 
1.440 1.097 
1.460 1.065 
1.480 1.026 
1.500 0.998 
1.520 1.000 
1.540 1.006 
1.560 1.018 
1.580 1.033 
1.600 1.010 
1.620 0.984 
1.640 0.958 
1.660 0.932 
1.680 0.908 
1.700 0.906 
1.720 0.920 
1.740 0.920 
1.760 0.927 
1.780 0.939 
1.800 0.961 
1.820 0.972 
1.840 0.977 
1.860 0.999 
1.880 1.001 
1.900 1.017 
1.920 1.032 
1.940 1.054 
1.960 1.113 
1.980 1.170 
2.000 1.211 
2.020 1.205 
2.040 1.197 
2.060 1.218 
2.080 1.219 
2.100 1.186 
2.120 1.110 
2.140 1.036 
2.160 0.964 
2.180 0.903 
2.200 0.858 
2.220 0.820 
2.240 0.783 
2.260 0.733 
2.280 0.694 
2.300 0.672 
2.320 0.664 
2.340 0.639 
2.360 0.598 
2.380 0.554 
2.400 0.526 
2.420 0.499 
2.440 0.464 
2.460 0.429 
2.480 0.384 
2.500 0.347 
2.520 0.312 
2.540 0.293 
2.560 0.294 
2.580 0.294 
2.600 0.297 
2.620 0.288 
2.640 0.284 
2.660 0.284 
2.680 0.283 
2.700 0.274 
2.720 0.275 
2.740 0.308 
2.760 0.351 
2.780 0.382 
2.800 0.365 
2.820 0.325 
2.840 0.300 
2.860 0.304 
2.880 0.333 
2.900 0.356 
2.920 0.363 
2.940 0.359 
2.960 0.370 
2.980 0.421 
3.000 0.531 
3.020 0.665 
3.040 0.795 
3.060 0.891 
3.080 0.965 
3.100 1.029 
3.120 1.076 
3.140 1.107 
3.160 1.066 
3.180 0.987 
3.200 0.930 
3.220 0.950 
3.240 1.014 
3.260 1.073 
3.280 1.115 
3.300 1.116 
3.320 1.077 
3.340 1.017 
3.360 1.001 
3.380 1.020 
3.400 1.041 
3.420 1.038 
3.440 1.003 
3.460 0.971 
3.480 0.947 
3.500 0.931 
3.520 0.930 
3.540 0.931 
3.560 0.939 
3.580 0.939 
3.600 0.931 
3.620 0.920 
3.640 0.899 
3.660 0.912 
3.680 0.930 
3.700 0.959 
3.720 0.978 
3.740 0.987 
3.760 0.991 
3.780 0.989 
3.800 1.006 
3.820 1.029 
3.840 1.052 
3.860 1.076 
3.880 1.113 
3.900 1.160 
3.920 1.211 
3.940 1.250 
3.960 1.266 
3.980 1.254 
4.000 1.234 
4.020 1.213 
4.040 1.173 
4.060 1.127 
4.080 1.083 
4.100 1.041 
4.120 0.976 
4.140 0.899 
4.160 0.838 
4.180 0.781 
4.200 0.722 
4.220 0.655 
4.240 0.594 
4.260 0.556 
4.280 0.533 
4.300 0.502 
4.320 0.448 
4.340 0.384 
4.360 0.343 
4.380 0.308 
4.400 0.283 
4.420 0.260 
4.440 0.228 
4.460 0.199 
4.480 0.192 
4.500 0.214 
4.520 0.250 
4.540 0.277 
4.560 0.310 
4.580 0.322 
4.600 0.316 
4.620 0.306 
4.640 0.307 
4.660 0.322 
4.680 0.327 
4.700 0.327 
4.720 0.336 
4.740 0.364 
4.760 0.398 
4.780 0.428 
4.800 0.426 
4.820 0.420 
4.840 0.405 
4.860 0.400 
4.880 0.416 
4.900 0.447 
4.920 0.517 
4.940 0.619 
4.960 0.738 
4.980 0.868 
5.000 0.986 
5.020 1.074 
5.040 1.122 
5.060 1.120 
5.080 1.077 
5.100 1.013 
5.120 0.970 
5.140 0.995 
5.160 1.041 
5.180 1.085 
5.200 1.121 
5.220 1.126 
5.240 1.107 
5.260 1.059 
5.280 1.044 
5.300 1.047 
5.320 1.034 
5.340 1.017 
5.360 0.998 
5.380 0.976 
5.400 0.961 
5.420 0.959 
5.440 0.960 
5.460 0.971 
5.480 0.961 
5.500 0.976 
5.520 0.980 
5.540 0.978 
5.560 0.982 
5.580 0.959 
5.600 0.961 
5.620 0.964 
5.640 0.972 
5.660 0.983 
5.680 0.964 
5.700 0.975 
5.720 0.979 
5.740 0.999 
5.760 1.033 
5.780 1.067 
5.800 1.093 
5.820 1.107 
5.840 1.128 
5.860 1.158 
5.880 1.192 
5.900 1.187 
5.920 1.170 
5.940 1.121 
5.960 1.080 
5.980 1.028 
6.000 0.980 
6.020 0.955 
6.040 0.920 
6.060 0.856 
6.080 0.773 
6.100 0.722 
6.120 0.690 
6.140 0.652 
6.160 0.598 
6.180 0.557 
6.200 0.516 
6.220 0.470 
6.240 0.403 
6.260 0.339 
6.280 0.303 
6.300 0.294 
6.320 0.299 
6.340 0.304 
6.360 0.311 
6.380 0.323 
6.400 0.333 
6.420 0.343 
6.440 0.348 
6.460 0.355 
6.480 0.356 
6.500 0.364 
6.520 0.357 
6.540 0.348 
6.560 0.344 
6.580 0.343 
6.600 0.359 
6.620 0.368 
6.640 0.365 
6.660 0.352 
6.680 0.354 
6.700 0.387 
6.720 0.430 
6.740 0.458 
6.760 0.486 
6.780 0.518 
6.800 0.548 
6.820 0.585 
6.840 0.663 
6.860 0.776 
6.880 0.898 
6.900 0.997 
6.920 1.073 
6.940 1.100 
6.960 1.065 
6.980 1.009 
7.000 0.982 
7.020 0.992 
7.040 1.202 
7.060 1.225 
7.080 1.242 
7.100 1.217 
7.120 1.173 
7.140 1.125 
7.160 1.085 
7.180 1.055 
7.200 1.047 
7.220 1.068 
7.240 1.096 
7.260 1.076 
7.280 1.026 
7.300 1.000 
7.320 1.003 
7.340 1.007 
7.360 0.996 
7.380 0.988 
7.400 0.993 
7.420 0.988 
7.440 0.987 
7.460 0.985 
7.480 0.983 
7.500 1.001 
7.520 1.015 
7.540 1.025 
7.560 1.026 
7.580 1.018 
7.600 1.026 
7.620 1.025 
7.640 1.045 
7.660 1.090 
7.680 1.121 
7.700 1.145 
7.720 1.182 
7.740 1.251 
7.760 1.342 
7.780 1.395 
7.800 1.408 
7.820 1.383 
7.840 1.331 
7.860 1.285 
7.880 1.242 
7.900 1.192 
7.920 1.102 
7.940 1.027 
7.960 0.981 
7.980 0.933 
8.000 0.858 
8.020 0.776 
8.040 0.729 
8.060 0.700 
8.080 0.677 
8.100 0.646 
8.120 0.594 
8.140 0.530 
8.160 0.467 
8.180 0.411 
8.200 0.364 
8.220 0.333 
8.240 0.297 
8.260 0.243 
8.280 0.200 
8.300 0.190 
8.320 0.211 
8.340 0.233 
8.360 0.249 
8.380 0.274 
8.400 0.290 
8.420 0.298 
8.440 0.298 
8.460 0.292 
8.480 0.308 
8.500 0.328 
8.520 0.355 
8.540 0.368 
8.560 0.371 
8.580 0.370 
8.600 0.373 
8.620 0.381 
8.640 0.389 
8.660 0.418 
8.680 0.445 
8.700 0.469 
8.720 0.491 
8.740 0.538 
8.760 0.610 
8.780 0.668 
8.800 0.706 
8.820 0.765 
8.840 0.876 
8.860 1.019 
8.880 1.147 
8.900 1.211 
8.920 1.203 
8.940 1.111 
8.960 0.989 
8.980 0.928 
9.000 0.941 
9.020 1.005 
9.040 1.085 
9.060 1.153 
9.080 1.186 
9.100 1.169 
9.120 1.123 
9.140 1.089 
9.160 1.057 
9.180 1.038 
9.200 1.026 
9.220 1.015 
9.240 1.008 
9.260 0.990 
9.280 0.962 
9.300 0.954 
9.320 0.965 
9.340 0.966 
9.360 0.961 
9.380 0.951 
9.400 0.968 
9.420 0.977 
9.440 0.989 
9.460 1.001 
9.480 1.016 
9.500 1.019 
9.520 1.014 
9.540 1.006 
9.560 1.000 
9.580 0.998 
9.600 1.006 
9.620 1.036 
9.640 1.067 
9.660 1.111 
9.680 1.152 
9.700 1.197 
9.720 1.219 
9.740 1.226 
9.760 1.241 
9.780 1.240 
9.800 1.193 
9.820 1.105 
9.840 1.013 
9.860 0.922 
9.880 0.835 
9.900 0.758 
9.920 0.708 
9.940 0.671 
9.960 0.648 
9.980 0.651 
10.000 0.659 
10.020 0.663 
10.040 0.643 
10.060 0.604 
10.080 0.553 
10.100 0.501 
10.120 0.469 
10.140 0.421 
10.160 0.369 
10.180 0.321 
10.200 0.291 
10.220 0.291 
10.240 0.282 
10.260 0.283 
10.280 0.276 
10.300 0.285 
10.320 0.306 
10.340 0.324 
10.360 0.348 
10.380 0.382 
10.400 0.413 
10.420 0.421 
10.440 0.413 
10.460 0.396 
10.480 0.385 
10.500 0.366 
10.520 0.361 
10.540 0.369 
10.560 0.380 
10.580 0.408 
10.600 0.443 
10.620 0.479 
10.640 0.506 
10.660 0.542 
10.680 0.608 
10.700 0.698 
10.720 0.789 
10.740 0.878 
10.760 0.975 
10.780 1.069 
10.800 1.125 
10.820 1.110 
10.840 1.033 
10.860 0.940 
10.880 0.904 
10.900 0.944 
10.920 1.033 
10.940 1.099 
10.960 1.110 
10.980 1.097 
11.000 1.081 
11.020 1.073 
11.040 1.079 
11.060 1.074 
11.080 1.077 
11.100 1.058 
11.120 1.032 
11.140 1.004 
11.160 0.970 
11.180 0.955 
11.200 0.926 
11.220 0.908 
11.240 0.900 
11.260 0.902 
11.280 0.886 
11.300 0.875 
11.320 0.885 
11.340 0.893 
11.360 0.889 
11.380 0.891 
11.400 0.909 
11.420 0.932 
11.440 0.948 
11.460 0.954 
11.480 0.965 
11.500 0.974 
11.520 0.993 
11.540 1.010 
11.560 1.024 
11.580 1.059 
11.600 1.095 
11.620 1.119 
11.640 1.135 
11.660 1.153 
11.680 1.161 
11.700 1.170 
11.720 1.166 
11.740 1.155 
11.760 1.126 
11.780 1.081 
11.800 1.031 
11.820 0.965 
11.840 0.906 
11.860 0.846 
11.880 0.797 
11.900 0.759 
11.920 0.743 
11.940 0.719 
11.960 0.663 
11.980 0.612 
12.000 0.573 
12.020 0.540 
12.040 0.481 
12.060 0.425 
12.080 0.370 
12.100 0.338 
12.120 0.321 
12.140 0.287 
12.160 0.269 
12.180 0.245 
12.200 0.234 
12.220 0.235 
12.240 0.236 
12.260 0.234 
12.280 0.230 
12.300 0.233 
12.320 0.244 
12.340 0.267 
12.360 0.293 
12.380 0.334 
12.400 0.367 
12.420 0.384 
12.440 0.397 
12.460 0.399 
12.480 0.404 
12.500 0.416 
12.520 0.431 
12.540 0.453 
12.560 0.486 
12.580 0.547 
12.600 0.635 
12.620 0.745 
12.640 0.869 
12.660 0.973 
12.680 1.033 
12.700 1.033 
12.720 0.966 
12.740 0.878 
12.760 0.826 
12.780 0.865 
12.800 0.964 
12.820 1.044 
12.840 1.063 
12.860 1.042 
12.880 1.022 
12.900 1.013 
12.920 1.019 
12.940 1.024 
12.960 1.030 
12.980 1.017 
13.000 0.998 
13.020 0.982 
13.040 0.970 
13.060 0.965 
13.080 0.959 
13.100 0.955 
13.120 0.935 
13.140 0.922 
13.160 0.938 
13.180 0.963 
13.200 0.977 
13.220 0.953 
13.240 0.943 
13.260 0.966 
13.280 0.980 
13.300 0.964 
13.320 0.860 
13.340 0.880 
13.360 0.895 
13.380 0.882 
13.400 0.864 
13.420 0.874 
13.440 0.908 
13.460 0.937 
13.480 0.950 
13.500 0.973 
13.520 1.016 
13.540 1.076 
13.560 1.104 
13.580 1.135 
13.600 1.162 
13.620 1.184 
13.640 1.203 
13.660 1.204 
13.680 1.201 
13.700 1.163 
13.720 1.103 
13.740 1.039 
13.760 0.963 
13.780 0.879 
13.800 0.795 
13.820 0.726 
13.840 0.680 
13.860 0.640 
13.880 0.623 
13.900 0.599 
13.920 0.568 
13.940 0.531 
13.960 0.506 
13.980 0.488 
14.000 0.452 
14.020 0.410 
14.040 0.363 
14.060 0.329 
14.080 0.293 
14.100 0.278 
14.120 0.263 
14.140 0.241 
14.160 0.236 
14.180 0.238 
14.200 0.266 
14.220 0.280 
14.240 0.278 
14.260 0.286 
14.280 0.276 
14.300 0.259 
14.320 0.244 
14.340 0.265 
14.360 0.307 
14.380 0.321 
14.400 0.303 
14.420 0.275 
14.440 0.268 
14.460 0.286 
14.480 0.298 
14.500 0.310 
14.520 0.304 
14.540 0.311 
14.560 0.326 
14.580 0.358 
14.600 0.406 
14.620 0.431 
14.640 0.471 
14.660 0.540 
14.680 0.661 
14.700 0.805 
14.720 0.929 
14.740 1.031 
14.760 1.115 
14.780 1.152 
14.800 1.142 
14.820 1.070 
14.840 0.990 
14.860 0.955 
14.880 0.949 
14.900 0.994 
14.920 1.042 
14.940 1.085 
14.960 1.109 
14.980 1.084 
15.000 1.064 
15.020 1.024 
15.040 0.997 
15.060 0.972 
15.080 0.949 
15.100 0.952 
15.120 0.945 
15.140 0.940 
15.160 0.921 
15.180 0.908 
15.200 0.917 
15.220 0.918 
15.240 0.913 
15.260 0.919 
15.280 0.929 
15.300 0.955 
15.320 0.965 
15.340 0.979 
15.360 0.987 
15.380 0.984 
15.400 0.989 
15.420 1.000 
15.440 1.026 
15.460 1.052 
15.480 1.092 
15.500 1.140 
15.520 1.185 
15.540 1.211 
15.560 1.230 
15.580 1.244 
15.600 1.248 
15.620 1.231 
15.640 1.192 
15.660 1.131 
15.680 1.064 
15.700 1.000 
15.720 0.929 
15.740 0.861 
15.760 0.801 
15.780 0.762 
15.800 0.726 
15.820 0.683 
15.840 0.646 
15.860 0.610 
15.880 0.588 
15.900 0.562 
15.920 0.543 
15.940 0.500 
15.960 0.451 
15.980 0.430 
16.000 0.417 
16.020 0.408 
16.040 0.368 
16.060 0.342 
16.080 0.327 
16.100 0.324 
16.120 0.329 
16.140 0.336 
16.160 0.341 
16.180 0.340 
16.200 0.348 
16.220 0.345 
16.240 0.335 
16.260 0.318 
16.280 0.318 
16.300 0.346 
16.320 0.392 
16.340 0.415 
16.360 0.431 
16.380 0.451 
16.400 0.494 
16.420 0.550 
16.440 0.612 
16.460 0.695 
16.480 0.794 
16.500 0.897 
16.520 0.995 
16.540 1.078 
16.560 1.118 
16.580 1.114 
16.600 1.064 
16.620 1.004 
16.640 0.965 
16.660 0.966 
16.680 1.011 
16.700 1.060 
16.720 1.079 
16.740 1.076 
16.760 1.058 
16.780 1.047 
16.800 1.029 
16.820 1.013 
16.840 0.994 
16.860 0.972 
16.880 0.951 
16.900 0.935 
16.920 0.938 
16.940 0.941 
16.960 0.943 
16.980 0.917 
17.000 0.900 
17.020 0.891 
17.040 0.879 
17.060 0.884 
17.080 0.887 
17.100 0.887 
17.120 0.883 
17.140 0.885 
17.160 0.894 
17.180 0.897 
17.200 0.887 
17.220 0.874 
17.240 0.864 
17.260 0.862 
17.280 0.868 
17.300 0.861 
17.320 0.855 
17.340 0.859 
17.360 0.859 
17.380 0.872 
17.400 0.899 
17.420 0.937 
17.440 0.974 
17.460 1.013 
17.480 1.057 
17.500 1.100 
17.520 1.155 
17.540 1.220 
17.560 1.278 
17.580 1.299 
17.600 1.292 
17.620 1.260 
17.640 1.211 
17.660 1.134 
17.680 1.052 
17.700 0.972 
17.720 0.895 
17.740 0.832 
17.760 0.779 
17.780 0.736 
17.800 0.701 
17.820 0.683 
17.840 0.668 
17.860 0.642 
17.880 0.580 
17.900 0.519 
17.920 0.474 
17.940 0.443 
17.960 0.419 
17.980 0.387 
18.000 0.378 
18.020 0.376 
18.040 0.378 
18.060 0.378 
18.080 0.371 
18.100 0.363 
18.120 0.347 
18.140 0.333 
18.160 0.311 
18.180 0.305 
18.200 0.296 
18.220 0.291 
18.240 0.297 
18.260 0.318 
18.280 0.348 
18.300 0.373 
18.320 0.399 
18.340 0.433 
18.360 0.466 
18.380 0.500 
18.400 0.536 
18.420 0.587 
18.440 0.667 
18.460 0.768 
18.480 0.903 
18.500 1.034 
18.520 1.135 
18.540 1.173 
18.560 1.141 
18.580 1.062 
18.600 0.985 
18.620 0.969 
18.640 1.031 
18.660 1.110 
18.680 1.157 
18.700 1.163 
18.720 1.125 
18.740 1.073 
18.760 1.038 
18.780 1.035 
18.800 1.058 
18.820 1.054 
18.840 1.011 
18.860 0.982 
18.880 0.970 
18.900 0.975 
18.920 0.971 
18.940 0.969 
18.960 0.977 
18.980 0.960 
19.000 0.941 
19.020 0.939 
19.040 0.939 
19.060 0.925 
19.080 0.916 
19.100 0.914 
19.120 0.915 
19.140 0.907 
19.160 0.899 
19.180 0.905 
19.200 0.925 
19.220 0.956 
19.240 0.977 
19.260 0.985 
19.280 0.982 
19.300 0.988 
19.320 1.004 
19.340 1.034 
19.360 1.079 
19.380 1.113 
19.400 1.140 
19.420 1.169 
19.440 1.205 
19.460 1.243 
19.480 1.271 
19.500 1.272 
19.520 1.251 
19.540 1.213 
19.560 1.167 
19.580 1.138 
19.600 1.103 
19.620 1.079 
19.640 1.033 
19.660 0.968 
19.680 0.909 
19.700 0.878 
