# Supplementary material for: Pacing the phasing of leg and arm movements in breaststroke swimming to minimize intra-cyclic velocity fluctuations
Source: PLoS One. 2017 Oct 12;12(10):e0186160. doi: 10.1371/journal.pone.0186160 (PMC5638342; doi:10.1371/journal.pone.0186160)
Supplement: S1 Archive — (ZIP) [file pone.0186160.s003.zip › P18_180_veldata.txt]

% t vx 
0.000 -0.049 
0.020 0.305 
0.040 0.744 
0.060 0.891 
0.080 0.966 
0.100 1.014 
0.120 1.063 
0.140 1.101 
0.160 1.131 
0.180 1.134 
0.200 1.103 
0.220 1.049 
0.240 1.001 
0.260 0.977 
0.280 0.966 
0.300 0.979 
0.320 1.014 
0.340 1.037 
0.360 1.021 
0.380 0.992 
0.400 0.980 
0.420 0.979 
0.440 0.967 
0.460 0.954 
0.480 0.950 
0.500 0.963 
0.520 0.978 
0.540 0.962 
0.560 0.936 
0.580 0.921 
0.600 0.916 
0.620 0.912 
0.640 0.896 
0.660 0.879 
0.680 0.875 
0.700 0.870 
0.720 0.872 
0.740 0.863 
0.760 0.846 
0.780 0.838 
0.800 0.848 
0.820 0.869 
0.840 0.885 
0.860 0.888 
0.880 0.892 
0.900 0.916 
0.920 0.937 
0.940 0.974 
0.960 0.998 
0.980 1.032 
1.000 1.068 
1.020 1.099 
1.040 1.122 
1.060 1.144 
1.080 1.195 
1.100 1.221 
1.120 1.221 
1.140 1.198 
1.160 1.159 
1.180 1.113 
1.200 1.044 
1.220 0.968 
1.240 0.899 
1.260 0.828 
1.280 0.778 
1.300 0.721 
1.320 0.669 
1.340 0.640 
1.360 0.620 
1.380 0.592 
1.400 0.545 
1.420 0.494 
1.440 0.446 
1.460 0.403 
1.480 0.358 
1.500 0.315 
1.520 0.277 
1.540 0.240 
1.560 0.230 
1.580 0.238 
1.600 0.256 
1.620 0.267 
1.640 0.285 
1.660 0.315 
1.680 0.355 
1.700 0.400 
1.720 0.454 
1.740 0.537 
1.760 0.632 
1.780 0.724 
1.800 0.806 
1.820 0.887 
1.840 1.002 
1.860 1.141 
1.880 1.247 
1.900 1.243 
1.920 1.141 
1.940 1.042 
1.960 1.023 
1.980 1.081 
2.000 1.131 
2.020 1.140 
2.040 1.102 
2.060 1.069 
2.080 1.050 
2.100 1.025 
2.120 1.012 
2.140 0.995 
2.160 0.973 
2.180 0.960 
2.200 0.957 
2.220 0.965 
2.240 0.947 
2.260 0.926 
2.280 0.918 
2.300 0.911 
2.320 0.920 
2.340 0.921 
2.360 0.918 
2.380 0.917 
2.400 0.904 
2.420 0.900 
2.440 0.895 
2.460 0.890 
2.480 0.881 
2.500 0.862 
2.520 0.852 
2.540 0.846 
2.560 0.836 
2.580 0.831 
2.600 0.818 
2.620 0.795 
2.640 0.794 
2.660 0.819 
2.680 0.849 
2.700 0.864 
2.720 0.872 
2.740 0.876 
2.760 0.866 
2.780 0.859 
2.800 0.859 
2.820 0.868 
2.840 0.893 
2.860 0.924 
2.880 0.967 
2.900 1.009 
2.920 1.052 
2.940 1.093 
2.960 1.130 
2.980 1.178 
3.000 1.219 
3.020 1.243 
3.040 1.248 
3.060 1.224 
3.080 1.180 
3.100 1.132 
3.120 1.079 
3.140 1.024 
3.160 0.949 
3.180 0.874 
3.200 0.808 
3.220 0.757 
3.240 0.727 
3.260 0.695 
3.280 0.659 
3.300 0.611 
3.320 0.559 
3.340 0.507 
3.360 0.459 
3.380 0.413 
3.400 0.369 
3.420 0.330 
3.440 0.289 
3.460 0.248 
3.480 0.228 
3.500 0.230 
3.520 0.240 
3.540 0.247 
3.560 0.250 
3.580 0.279 
3.600 0.327 
3.620 0.383 
3.640 0.452 
3.660 0.533 
3.680 0.630 
3.700 0.714 
3.720 0.786 
3.740 0.851 
3.760 0.937 
3.780 1.044 
3.800 1.125 
3.820 1.137 
3.840 1.091 
3.860 1.033 
3.880 0.998 
3.900 0.990 
3.920 1.022 
3.940 1.074 
3.960 1.104 
3.980 1.105 
4.000 1.088 
4.020 1.067 
4.040 1.060 
4.060 1.049 
4.080 1.028 
4.100 0.985 
4.120 0.948 
4.140 0.936 
4.160 0.950 
4.180 0.962 
4.200 0.950 
4.220 0.934 
4.240 0.904 
4.260 0.911 
4.280 0.922 
4.300 0.921 
4.320 0.931 
4.340 0.925 
4.360 0.929 
4.380 0.918 
4.400 0.895 
4.420 0.895 
4.440 0.883 
4.460 0.871 
4.480 0.848 
4.500 0.824 
4.520 0.825 
4.540 0.827 
4.560 0.812 
4.580 0.788 
4.600 0.781 
4.620 0.797 
4.640 0.819 
4.660 0.823 
4.680 0.802 
4.700 0.774 
4.720 0.760 
4.740 0.767 
4.760 0.790 
4.780 0.812 
4.800 0.819 
4.820 0.821 
4.840 0.845 
4.860 0.887 
4.880 0.937 
4.900 0.975 
4.920 1.029 
4.940 1.099 
4.960 1.141 
4.980 1.184 
5.000 1.219 
5.020 1.234 
5.040 1.217 
5.060 1.184 
5.080 1.146 
5.100 1.108 
5.120 1.041 
5.140 0.961 
5.160 0.872 
5.180 0.797 
5.200 0.766 
5.220 0.741 
5.240 0.717 
5.260 0.688 
5.280 0.664 
5.300 0.631 
5.320 0.583 
5.340 0.518 
5.360 0.457 
5.380 0.404 
5.400 0.351 
5.420 0.315 
5.440 0.285 
5.460 0.256 
5.480 0.232 
5.500 0.221 
5.520 0.241 
5.540 0.279 
5.560 0.336 
5.580 0.413 
5.600 0.475 
5.620 0.514 
5.640 0.510 
5.660 0.520 
5.680 0.605 
5.700 0.755 
5.720 0.938 
5.740 1.071 
5.760 1.146 
5.780 1.162 
5.800 1.116 
5.820 1.041 
5.840 0.949 
5.860 0.894 
5.880 0.903 
5.900 0.963 
5.920 1.061 
5.940 1.114 
5.960 1.114 
5.980 1.074 
6.000 1.037 
6.020 1.044 
6.040 1.042 
6.060 1.030 
6.080 0.987 
6.100 0.953 
6.120 0.934 
6.140 0.925 
6.160 0.949 
6.180 0.972 
6.200 0.958 
6.220 0.921 
6.240 0.980 
6.260 0.942 
6.280 0.916 
6.300 0.903 
6.320 0.910 
6.340 0.919 
6.360 0.924 
6.380 0.919 
6.400 0.899 
6.420 0.873 
6.440 0.843 
6.460 0.828 
6.480 0.829 
6.500 0.836 
6.520 0.838 
6.540 0.837 
6.560 0.827 
6.580 0.812 
6.600 0.800 
6.620 0.791 
6.640 0.811 
6.660 0.843 
6.680 0.857 
6.700 0.857 
6.720 0.863 
6.740 0.877 
6.760 0.891 
6.780 0.898 
6.800 0.930 
6.820 0.970 
6.840 1.037 
6.860 1.097 
6.880 1.152 
6.900 1.229 
6.920 1.309 
6.940 1.360 
6.960 1.338 
6.980 1.319 
7.000 1.326 
7.020 1.340 
7.040 1.312 
7.060 1.236 
7.080 1.139 
7.100 1.070 
7.120 1.017 
7.140 0.952 
7.160 0.885 
7.180 0.823 
7.200 0.774 
7.220 0.712 
7.240 0.652 
7.260 0.619 
7.280 0.584 
7.300 0.542 
7.320 0.484 
7.340 0.427 
7.360 0.384 
7.380 0.346 
7.400 0.320 
7.420 0.305 
7.440 0.278 
7.460 0.248 
7.480 0.242 
7.500 0.239 
7.520 0.241 
7.540 0.241 
7.560 0.270 
7.580 0.328 
7.600 0.393 
7.620 0.484 
7.640 0.602 
7.660 0.725 
7.680 0.828 
7.700 0.904 
7.720 0.945 
7.740 1.006 
7.760 1.089 
7.780 1.147 
7.800 1.169 
7.820 1.113 
7.840 1.043 
7.860 1.001 
7.880 1.019 
7.900 1.067 
7.920 1.098 
7.940 1.101 
7.960 1.091 
7.980 1.090 
8.000 1.086 
8.020 1.104 
8.040 1.081 
8.060 1.041 
8.080 0.998 
8.100 0.974 
8.120 0.977 
8.140 0.968 
8.160 0.978 
8.180 0.970 
8.200 0.955 
8.220 0.942 
8.240 0.926 
8.260 0.918 
8.280 0.909 
8.300 0.903 
8.320 0.908 
8.340 0.914 
8.360 0.921 
8.380 0.926 
8.400 0.912 
8.420 0.896 
8.440 0.878 
8.460 0.874 
8.480 0.870 
8.500 0.857 
8.520 0.844 
8.540 0.850 
8.560 0.858 
8.580 0.845 
8.600 0.829 
8.620 0.818 
8.640 0.815 
8.660 0.805 
8.680 0.803 
8.700 0.809 
8.720 0.835 
8.740 0.860 
8.760 0.871 
8.780 0.883 
8.800 0.897 
8.820 0.927 
8.840 0.958 
8.860 1.010 
8.880 1.070 
8.900 1.130 
8.920 1.197 
8.940 1.254 
8.960 1.288 
8.980 1.287 
9.000 1.278 
9.020 1.270 
9.040 1.239 
9.060 1.185 
9.080 1.121 
9.100 1.048 
9.120 0.969 
9.140 0.896 
9.160 0.842 
9.180 0.798 
9.200 0.748 
9.220 0.701 
9.240 0.669 
9.260 0.628 
9.280 0.574 
9.300 0.523 
9.320 0.476 
9.340 0.431 
9.360 0.362 
9.380 0.308 
9.400 0.276 
9.420 0.258 
9.440 0.251 
9.460 0.242 
9.480 0.252 
9.500 0.271 
9.520 0.298 
9.540 0.322 
9.560 0.344 
9.580 0.364 
9.600 0.401 
9.620 0.465 
9.640 0.555 
9.660 0.659 
9.680 0.754 
9.700 0.851 
9.720 0.952 
9.740 1.038 
9.760 1.108 
9.780 1.162 
9.800 1.167 
9.820 1.111 
9.840 1.017 
9.860 0.967 
9.880 0.974 
9.900 1.002 
9.920 1.010 
9.940 1.013 
9.960 1.011 
9.980 1.009 
10.000 0.996 
10.020 0.967 
10.040 0.956 
10.060 0.939 
10.080 0.927 
10.100 0.917 
10.120 0.905 
10.140 0.888 
10.160 0.882 
10.180 0.890 
10.200 0.897 
10.220 0.882 
10.240 0.868 
10.260 0.873 
10.280 0.877 
10.300 0.891 
10.320 0.896 
10.340 0.877 
10.360 0.834 
10.380 0.826 
10.400 0.857 
10.420 0.876 
10.440 0.855 
10.460 0.818 
10.480 0.829 
10.500 0.852 
10.520 0.853 
10.540 0.825 
10.560 0.808 
10.580 0.830 
10.600 0.855 
10.620 0.872 
10.640 0.871 
10.660 0.870 
10.680 0.874 
10.700 0.885 
10.720 0.892 
10.740 0.919 
10.760 0.962 
10.780 1.020 
10.800 1.061 
10.820 1.107 
10.840 1.163 
10.860 1.194 
10.880 1.218 
10.900 1.213 
10.920 1.201 
10.940 1.170 
10.960 1.122 
10.980 1.077 
11.000 1.031 
11.020 0.981 
11.040 0.923 
11.060 0.850 
11.080 0.790 
11.100 0.755 
11.120 0.734 
11.140 0.711 
11.160 0.674 
11.180 0.622 
11.200 0.552 
11.220 0.492 
11.240 0.436 
11.260 0.396 
11.280 0.356 
11.300 0.319 
11.320 0.291 
11.340 0.260 
11.360 0.248 
11.380 0.234 
11.400 0.228 
11.420 0.249 
11.440 0.290 
11.460 0.342 
11.480 0.374 
11.500 0.394 
11.520 0.422 
11.540 0.472 
11.560 0.564 
11.580 0.651 
11.600 0.710 
11.620 0.768 
11.640 0.881 
11.660 1.014 
11.680 1.116 
11.700 1.140 
11.720 1.111 
11.740 1.048 
11.760 0.967 
11.780 0.911 
11.800 0.905 
11.820 0.968 
11.840 1.050 
11.860 1.114 
11.880 1.127 
11.900 1.117 
11.920 1.091 
11.940 1.068 
11.960 1.050 
11.980 1.027 
12.000 0.993 
12.020 0.976 
12.040 0.979 
12.060 0.976 
12.080 0.948 
12.100 0.909 
12.120 0.907 
12.140 0.914 
12.160 0.900 
12.180 0.873 
12.200 0.858 
12.220 0.871 
12.240 0.875 
12.260 0.866 
12.280 0.860 
12.300 0.886 
12.320 0.875 
12.340 0.855 
12.360 0.833 
12.380 0.810 
12.400 0.780 
12.420 0.757 
12.440 0.742 
12.460 0.757 
12.480 0.770 
12.500 0.765 
12.520 0.764 
12.540 0.769 
12.560 0.789 
12.580 0.796 
12.600 0.780 
12.620 0.747 
12.640 0.732 
12.660 0.749 
12.680 0.776 
12.700 0.780 
12.720 0.759 
12.740 0.754 
12.760 0.776 
12.780 0.827 
12.800 0.879 
12.820 0.944 
12.840 1.027 
12.860 1.097 
12.880 1.141 
12.900 1.156 
12.920 1.181 
12.940 1.206 
12.960 1.190 
12.980 1.155 
13.000 1.107 
13.020 1.052 
13.040 1.000 
13.060 0.928 
13.080 0.865 
13.100 0.808 
13.120 0.750 
13.140 0.702 
13.160 0.662 
13.180 0.648 
13.200 0.644 
13.220 0.614 
13.240 0.555 
13.260 0.496 
13.280 0.427 
13.300 0.341 
13.320 0.263 
13.340 0.211 
13.360 0.181 
13.380 0.171 
13.400 0.191 
13.420 0.214 
13.440 0.231 
13.460 0.264 
13.480 0.320 
13.500 0.351 
13.520 0.363 
13.540 0.394 
13.560 0.485 
13.580 0.647 
13.600 0.808 
13.620 0.947 
13.640 1.024 
13.660 1.077 
13.680 1.130 
13.700 1.139 
13.720 1.109 
13.740 1.044 
13.760 0.984 
13.780 0.963 
13.800 0.974 
13.820 1.005 
13.840 1.032 
13.860 1.036 
13.880 1.043 
13.900 1.046 
13.920 1.035 
13.940 1.028 
13.960 1.024 
13.980 1.022 
14.000 1.004 
14.020 0.986 
14.040 0.977 
14.060 0.964 
14.080 0.950 
14.100 0.938 
14.120 0.928 
14.140 0.927 
14.160 0.923 
14.180 0.936 
14.200 0.944 
14.220 0.949 
14.240 0.941 
14.260 0.908 
14.280 0.891 
14.300 0.876 
14.320 0.867 
14.340 0.849 
14.360 0.844 
14.380 0.851 
14.400 0.847 
14.420 0.840 
14.440 0.836 
14.460 0.839 
14.480 0.831 
14.500 0.825 
14.520 0.821 
14.540 0.812 
14.560 0.797 
14.580 0.804 
14.600 0.834 
14.620 0.856 
14.640 0.862 
14.660 0.860 
14.680 0.869 
14.700 0.895 
14.720 0.927 
14.740 0.971 
14.760 1.016 
14.780 1.062 
14.800 1.111 
14.820 1.161 
14.840 1.212 
14.860 1.248 
14.880 1.253 
14.900 1.236 
14.920 1.191 
14.940 1.124 
14.960 1.044 
14.980 0.944 
15.000 0.841 
15.020 0.755 
15.040 0.709 
15.060 0.680 
15.080 0.650 
15.100 0.627 
15.120 0.615 
15.140 0.594 
15.160 0.544 
15.180 0.479 
15.200 0.426 
15.220 0.384 
15.240 0.344 
15.260 0.314 
15.280 0.290 
15.300 0.262 
15.320 0.228 
15.340 0.222 
15.360 0.250 
15.380 0.309 
15.400 0.368 
15.420 0.415 
15.440 0.459 
15.460 0.505 
15.480 0.573 
15.500 0.648 
15.520 0.749 
15.540 0.863 
15.560 0.971 
15.580 1.030 
15.600 1.044 
15.620 1.049 
15.640 1.043 
15.660 1.010 
15.680 0.949 
15.700 0.900 
15.720 0.906 
15.740 0.935 
15.760 0.977 
15.780 0.997 
15.800 1.004 
15.820 1.007 
15.840 0.999 
15.860 0.993 
15.880 0.970 
15.900 0.949 
15.920 0.917 
15.940 0.895 
15.960 0.876 
15.980 0.843 
16.000 0.804 
16.020 0.792 
16.040 0.827 
16.060 0.862 
16.080 0.872 
16.100 0.876 
16.120 0.881 
16.140 0.883 
16.160 0.880 
16.180 0.879 
16.200 0.869 
16.220 0.841 
16.240 0.825 
16.260 0.823 
16.280 0.817 
16.300 0.794 
16.320 0.772 
16.340 0.763 
16.360 0.757 
16.380 0.759 
16.400 0.767 
16.420 0.770 
16.440 0.756 
16.460 0.743 
16.480 0.745 
16.500 0.745 
16.520 0.742 
16.540 0.749 
16.560 0.761 
16.580 0.777 
16.600 0.800 
16.620 0.835 
16.640 0.869 
16.660 0.887 
16.680 0.931 
16.700 1.011 
16.720 1.099 
16.740 1.155 
16.760 1.184 
16.780 1.217 
16.800 1.241 
16.820 1.221 
16.840 1.168 
16.860 1.102 
16.880 1.032 
16.900 0.963 
16.920 0.898 
16.940 0.845 
16.960 0.783 
16.980 0.717 
17.000 0.653 
17.020 0.608 
17.040 0.589 
17.060 0.572 
17.080 0.537 
17.100 0.502 
17.120 0.467 
17.140 0.432 
17.160 0.380 
17.180 0.332 
17.200 0.303 
17.220 0.266 
17.240 0.225 
17.260 0.193 
17.280 0.187 
17.300 0.205 
17.320 0.243 
17.340 0.289 
17.360 0.341 
17.380 0.381 
17.400 0.428 
17.420 0.502 
17.440 0.603 
17.460 0.717 
17.480 0.791 
17.500 0.818 
17.520 0.835 
17.540 0.870 
17.560 0.934 
17.580 0.995 
17.600 1.043 
17.620 1.042 
17.640 0.983 
17.660 0.903 
17.680 0.847 
17.700 0.860 
17.720 0.891 
17.740 0.907 
17.760 0.892 
17.780 0.870 
17.800 0.885 
17.820 0.906 
17.840 0.908 
17.860 0.884 
17.880 0.847 
17.900 0.821 
17.920 0.804 
17.940 0.799 
17.960 0.810 
17.980 0.822 
18.000 0.826 
18.020 0.814 
18.040 0.787 
18.060 0.759 
18.080 0.747 
18.100 0.759 
18.120 0.787 
18.140 0.805 
18.160 0.813 
18.180 0.811 
18.200 0.801 
18.220 0.786 
18.240 0.771 
18.260 0.759 
18.280 0.745 
18.300 0.738 
18.320 0.731 
18.340 0.718 
18.360 0.702 
18.380 0.707 
18.400 0.728 
18.420 0.742 
18.440 0.745 
18.460 0.729 
18.480 0.720 
18.500 0.724 
18.520 0.741 
18.540 0.769 
18.560 0.801 
18.580 0.863 
18.600 0.931 
18.620 0.986 
18.640 1.030 
18.660 1.084 
18.680 1.117 
