# Supplementary material for: Pacing the phasing of leg and arm movements in breaststroke swimming to minimize intra-cyclic velocity fluctuations
Source: PLoS One. 2017 Oct 12;12(10):e0186160. doi: 10.1371/journal.pone.0186160 (PMC5638342; doi:10.1371/journal.pone.0186160)
Supplement: S1 Archive — (ZIP) [file pone.0186160.s003.zip › P18_225_veldata.txt]

% t vx 
0.000 -0.336 
0.020 0.197 
0.040 0.818 
0.060 0.945 
0.080 0.966 
0.100 0.935 
0.120 0.879 
0.140 0.790 
0.160 0.703 
0.180 0.644 
0.200 0.605 
0.220 0.555 
0.240 0.496 
0.260 0.443 
0.280 0.394 
0.300 0.364 
0.320 0.348 
0.340 0.318 
0.360 0.282 
0.380 0.254 
0.400 0.282 
0.420 0.316 
0.440 0.349 
0.460 0.384 
0.480 0.454 
0.500 0.573 
0.520 0.686 
0.540 0.787 
0.560 0.865 
0.580 0.940 
0.600 1.028 
0.620 1.125 
0.640 1.173 
0.660 1.141 
0.680 1.057 
0.700 1.018 
0.720 1.023 
0.740 1.062 
0.760 1.098 
0.780 1.131 
0.800 1.138 
0.820 1.133 
0.840 1.129 
0.860 1.119 
0.880 1.106 
0.900 1.062 
0.920 1.021 
0.940 0.979 
0.960 0.952 
0.980 0.939 
1.000 0.938 
1.020 0.958 
1.040 0.978 
1.060 0.983 
1.080 0.964 
1.100 0.928 
1.120 0.918 
1.140 0.929 
1.160 0.937 
1.180 0.933 
1.200 0.931 
1.220 0.938 
1.240 0.932 
1.260 0.919 
1.280 0.909 
1.300 0.893 
1.320 0.877 
1.340 0.867 
1.360 0.865 
1.380 0.866 
1.400 0.854 
1.420 0.828 
1.440 0.815 
1.460 0.832 
1.480 0.858 
1.500 0.854 
1.520 0.828 
1.540 0.815 
1.560 0.831 
1.580 0.857 
1.600 0.871 
1.620 0.865 
1.640 0.858 
1.660 0.873 
1.680 0.887 
1.700 0.906 
1.720 0.937 
1.740 0.977 
1.760 1.016 
1.780 1.067 
1.800 1.137 
1.820 1.185 
1.840 1.200 
1.860 1.214 
1.880 1.240 
1.900 1.225 
1.920 1.167 
1.940 1.084 
1.960 1.000 
1.980 0.927 
2.000 0.851 
2.020 0.779 
2.040 0.714 
2.060 0.667 
2.080 0.626 
2.100 0.553 
2.120 0.478 
2.140 0.402 
2.160 0.342 
2.180 0.286 
2.200 0.231 
2.220 0.206 
2.240 0.203 
2.260 0.230 
2.280 0.278 
2.300 0.339 
2.320 0.408 
2.340 0.474 
2.360 0.552 
2.380 0.670 
2.400 0.792 
2.420 0.885 
2.440 0.941 
2.460 1.019 
2.480 1.133 
2.500 1.228 
2.520 1.244 
2.540 1.172 
2.560 1.067 
2.580 0.995 
2.600 0.972 
2.620 1.002 
2.640 1.063 
2.660 1.097 
2.680 1.098 
2.700 1.069 
2.720 1.043 
2.740 1.023 
2.760 0.995 
2.780 0.978 
2.800 0.969 
2.820 0.964 
2.840 0.972 
2.860 0.988 
2.880 0.995 
2.900 0.997 
2.920 0.987 
2.940 0.970 
2.960 0.943 
2.980 0.905 
3.000 0.879 
3.020 0.865 
3.040 0.865 
3.060 0.870 
3.080 0.875 
3.100 0.874 
3.120 0.867 
3.140 0.855 
3.160 0.843 
3.180 0.830 
3.200 0.824 
3.220 0.825 
3.240 0.816 
3.260 0.796 
3.280 0.782 
3.300 0.790 
3.320 0.790 
3.340 0.774 
3.360 0.756 
3.380 0.753 
3.400 0.772 
3.420 0.780 
3.440 0.779 
3.460 0.780 
3.480 0.790 
3.500 0.813 
3.520 0.828 
3.540 0.833 
3.560 0.854 
3.580 0.889 
3.600 0.945 
3.620 0.995 
3.640 1.032 
3.660 1.073 
3.680 1.119 
3.700 1.161 
3.720 1.171 
3.740 1.159 
3.760 1.136 
3.780 1.093 
3.800 1.013 
3.820 0.928 
3.840 0.858 
3.860 0.806 
3.880 0.746 
3.900 0.673 
3.920 0.604 
3.940 0.541 
3.960 0.501 
3.980 0.459 
4.000 0.400 
4.020 0.333 
4.040 0.275 
4.060 0.249 
4.080 0.246 
4.100 0.266 
4.120 0.293 
4.140 0.327 
4.160 0.372 
4.180 0.422 
4.200 0.465 
4.220 0.513 
4.240 0.590 
4.260 0.686 
4.280 0.772 
4.300 0.840 
4.320 0.924 
4.340 1.025 
4.360 1.119 
4.380 1.153 
4.400 1.131 
4.420 1.055 
4.440 0.965 
4.460 0.929 
4.480 0.966 
4.500 1.043 
4.520 1.083 
4.540 1.078 
4.560 1.047 
4.580 1.007 
4.600 0.975 
4.620 0.952 
4.640 0.943 
4.660 0.936 
4.680 0.912 
4.700 0.890 
4.720 0.883 
4.740 0.898 
4.760 0.929 
4.780 0.946 
4.800 0.963 
4.820 0.956 
4.840 0.923 
4.860 0.900 
4.880 0.890 
4.900 0.895 
4.920 0.890 
4.940 0.885 
4.960 0.876 
4.980 0.860 
5.000 0.829 
5.020 0.815 
5.040 0.820 
5.060 0.820 
5.080 0.819 
5.100 0.803 
5.120 0.792 
5.140 0.792 
5.160 0.804 
5.180 0.822 
5.200 0.823 
5.220 0.807 
5.240 0.786 
5.260 0.773 
5.280 0.782 
5.300 0.802 
5.320 0.824 
5.340 0.833 
5.360 0.828 
5.380 0.816 
5.400 0.816 
5.420 0.839 
5.440 0.875 
5.460 0.900 
5.480 0.934 
5.500 0.973 
5.520 1.032 
5.540 1.086 
5.560 1.124 
5.580 1.174 
5.600 1.186 
5.620 1.173 
5.640 1.103 
5.660 1.005 
5.680 0.916 
5.700 0.848 
5.720 0.816 
5.740 0.781 
5.760 0.730 
5.780 0.671 
5.800 0.634 
5.820 0.611 
5.840 0.581 
5.860 0.530 
5.880 0.473 
5.900 0.420 
5.920 0.374 
5.940 0.333 
5.960 0.284 
5.980 0.257 
6.000 0.256 
6.020 0.296 
6.040 0.356 
6.060 0.425 
6.080 0.491 
6.100 0.537 
6.120 0.584 
6.140 0.653 
6.160 0.748 
6.180 0.841 
6.200 0.903 
6.220 0.984 
6.240 1.067 
6.260 1.133 
6.280 1.208 
6.300 1.126 
6.320 1.084 
6.340 1.062 
6.360 1.058 
6.380 1.098 
6.400 1.153 
6.420 1.198 
6.440 1.187 
6.460 1.139 
6.480 1.110 
6.500 1.093 
6.520 1.073 
6.540 1.045 
6.560 1.008 
6.580 0.979 
6.600 0.964 
6.620 0.962 
6.640 0.970 
6.660 0.977 
6.680 0.984 
6.700 0.989 
6.720 0.990 
6.740 0.991 
6.760 0.991 
6.780 0.986 
6.800 0.973 
6.820 0.971 
6.840 0.967 
6.860 0.957 
6.880 0.952 
6.900 0.936 
6.920 0.912 
6.940 0.878 
6.960 0.859 
6.980 0.856 
7.000 0.855 
7.020 0.855 
7.040 0.853 
7.060 0.837 
7.080 0.812 
7.100 0.790 
7.120 0.788 
7.140 0.806 
7.160 0.829 
7.180 0.842 
7.200 0.835 
7.220 0.830 
7.240 0.825 
7.260 0.821 
7.280 0.819 
7.300 0.828 
7.320 0.844 
7.340 0.841 
7.360 0.839 
7.380 0.886 
7.400 0.959 
7.420 1.041 
7.440 1.093 
7.460 1.134 
7.480 1.180 
7.500 1.212 
7.520 1.220 
7.540 1.186 
7.560 1.123 
7.580 1.075 
7.600 1.046 
7.620 1.000 
7.640 0.946 
7.660 0.876 
7.680 0.822 
7.700 0.767 
7.720 0.717 
7.740 0.681 
7.760 0.634 
7.780 0.576 
7.800 0.529 
7.820 0.507 
7.840 0.454 
7.860 0.359 
7.880 0.273 
7.900 0.219 
7.920 0.194 
7.940 0.194 
7.960 0.225 
7.980 0.295 
8.000 0.355 
8.020 0.412 
8.040 0.493 
8.060 0.587 
8.080 0.698 
8.100 0.810 
8.120 0.909 
8.140 1.001 
8.160 1.090 
8.180 1.183 
8.200 1.250 
8.220 1.230 
8.240 1.136 
8.260 1.039 
8.280 1.001 
8.300 1.037 
8.320 1.108 
8.340 1.152 
8.360 1.148 
8.380 1.122 
8.400 1.083 
8.420 1.056 
8.440 1.034 
8.460 1.030 
8.480 1.027 
8.500 1.018 
8.520 1.015 
8.540 1.012 
8.560 1.003 
8.580 0.995 
8.600 1.001 
8.620 1.004 
8.640 1.008 
8.660 0.990 
8.680 0.978 
8.700 0.971 
8.720 0.975 
8.740 0.983 
8.760 0.986 
8.780 0.977 
8.800 0.961 
8.820 0.938 
8.840 0.922 
8.860 0.920 
8.880 0.918 
8.900 0.918 
8.920 0.906 
8.940 0.896 
8.960 0.887 
8.980 0.884 
9.000 0.888 
9.020 0.885 
9.040 0.883 
9.060 0.871 
9.080 0.850 
9.100 0.835 
9.120 0.838 
9.140 0.852 
9.160 0.850 
9.180 0.855 
9.200 0.870 
9.220 0.883 
9.240 0.881 
9.260 0.875 
9.280 0.872 
9.300 0.873 
9.320 0.893 
9.340 0.915 
9.360 0.952 
9.380 0.986 
9.400 1.026 
9.420 1.070 
9.440 1.110 
9.460 1.152 
9.480 1.178 
9.500 1.211 
9.520 1.230 
9.540 1.199 
9.560 1.132 
9.580 1.049 
9.600 0.964 
9.620 0.869 
9.640 0.793 
9.660 0.752 
9.680 0.709 
9.700 0.654 
9.720 0.594 
9.740 0.533 
9.760 0.457 
9.780 0.375 
9.800 0.316 
9.820 0.268 
9.840 0.212 
9.860 0.170 
9.880 0.160 
9.900 0.177 
9.920 0.214 
9.940 0.273 
9.960 0.358 
9.980 0.472 
10.000 0.595 
10.020 0.686 
10.040 0.729 
10.060 0.788 
10.080 0.894 
10.100 1.025 
10.120 1.125 
10.140 1.206 
10.160 1.233 
10.180 1.179 
10.200 1.070 
10.220 0.963 
10.240 0.943 
10.260 0.996 
10.280 1.087 
10.300 1.141 
10.320 1.140 
10.340 1.102 
10.360 1.045 
10.380 1.007 
10.400 0.989 
10.420 0.984 
10.440 0.973 
10.460 0.959 
10.480 0.957 
10.500 0.948 
10.520 0.943 
10.540 0.948 
10.560 0.956 
10.580 0.954 
10.600 0.943 
10.620 0.937 
10.640 0.932 
10.660 0.934 
10.680 0.938 
10.700 0.934 
10.720 0.903 
10.740 0.860 
10.760 0.835 
10.780 0.819 
10.800 0.792 
10.820 0.761 
10.840 0.737 
10.860 0.727 
10.880 0.733 
10.900 0.745 
10.920 0.757 
10.940 0.770 
10.960 0.788 
10.980 0.806 
11.000 0.816 
11.020 0.807 
11.040 0.797 
11.060 0.784 
11.080 0.771 
11.100 0.767 
11.120 0.767 
11.140 0.779 
11.160 0.782 
11.180 0.784 
11.200 0.779 
11.220 0.780 
11.240 0.794 
11.260 0.813 
11.280 0.835 
11.300 0.861 
11.320 0.909 
11.340 0.960 
11.360 1.013 
11.380 1.056 
11.400 1.091 
11.420 1.132 
11.440 1.177 
11.460 1.195 
11.480 1.177 
11.500 1.133 
11.520 1.079 
11.540 1.041 
11.560 0.994 
11.580 0.945 
11.600 0.867 
11.620 0.794 
11.640 0.758 
11.660 0.731 
11.680 0.682 
11.700 0.610 
11.720 0.530 
11.740 0.449 
11.760 0.385 
11.780 0.328 
11.800 0.306 
11.820 0.289 
11.840 0.257 
11.860 0.254 
11.880 0.283 
11.900 0.354 
11.920 0.401 
11.940 0.437 
11.960 0.510 
11.980 0.585 
12.000 0.610 
12.020 0.606 
12.040 0.635 
12.060 0.741 
12.080 0.885 
12.100 1.001 
12.120 1.050 
12.140 1.044 
12.160 1.012 
12.180 0.997 
12.200 0.999 
12.220 0.991 
12.240 1.001 
12.260 1.011 
12.280 1.028 
12.300 1.020 
12.320 0.999 
12.340 0.987 
12.360 0.967 
12.380 0.961 
12.400 0.966 
12.420 0.979 
12.440 0.970 
12.460 0.929 
12.480 0.880 
12.500 0.864 
12.520 0.881 
12.540 0.887 
12.560 0.883 
12.580 0.888 
12.600 0.910 
12.620 0.929 
12.640 0.927 
12.660 0.917 
12.680 0.909 
12.700 0.896 
12.720 0.871 
12.740 0.846 
12.760 0.841 
12.780 0.854 
12.800 0.846 
12.820 0.823 
12.840 0.802 
12.860 0.791 
12.880 0.785 
12.900 0.773 
12.920 0.772 
12.940 0.776 
12.960 0.780 
12.980 0.780 
13.000 0.775 
13.020 0.774 
13.040 0.790 
13.060 0.809 
13.080 0.829 
13.100 0.840 
13.120 0.845 
13.140 0.862 
13.160 0.886 
13.180 0.908 
13.200 0.935 
13.220 0.967 
13.240 1.007 
13.260 1.045 
13.280 1.079 
13.300 1.127 
13.320 1.163 
13.340 1.179 
13.360 1.174 
13.380 1.138 
13.400 1.095 
13.420 1.034 
13.440 0.984 
13.460 0.932 
13.480 0.857 
13.500 0.786 
13.520 0.728 
13.540 0.699 
13.560 0.652 
13.580 0.582 
13.600 0.512 
13.620 0.459 
13.640 0.412 
13.660 0.371 
13.680 0.319 
13.700 0.279 
13.720 0.268 
13.740 0.268 
13.760 0.287 
13.780 0.302 
13.800 0.334 
13.820 0.388 
13.840 0.438 
13.860 0.482 
13.880 0.527 
13.900 0.594 
13.920 0.681 
13.940 0.763 
13.960 0.843 
13.980 0.940 
14.000 1.046 
14.020 1.134 
14.040 1.151 
14.060 1.107 
14.080 1.037 
14.100 0.997 
14.120 0.996 
14.140 1.017 
14.160 1.042 
14.180 1.050 
14.200 1.058 
14.220 1.043 
14.240 1.031 
14.260 1.018 
14.280 1.009 
14.300 0.990 
14.320 0.973 
14.340 0.959 
14.360 0.944 
14.380 0.930 
14.400 0.908 
14.420 0.904 
14.440 0.894 
14.460 0.888 
14.480 0.887 
14.500 0.888 
14.520 0.898 
14.540 0.895 
14.560 0.891 
14.580 0.897 
14.600 0.897 
14.620 0.889 
14.640 0.876 
14.660 0.860 
14.680 0.836 
14.700 0.808 
14.720 0.795 
14.740 0.798 
14.760 0.797 
14.780 0.782 
14.800 0.770 
14.820 0.771 
14.840 0.786 
14.860 0.800 
14.880 0.801 
14.900 0.797 
14.920 0.794 
14.940 0.787 
14.960 0.772 
14.980 0.756 
15.000 0.753 
15.020 0.765 
15.040 0.780 
15.060 0.786 
15.080 0.787 
15.100 0.795 
15.120 0.822 
15.140 0.857 
15.160 0.889 
15.180 0.922 
15.200 0.956 
15.220 0.986 
15.240 1.026 
15.260 1.079 
15.280 1.140 
15.300 1.188 
15.320 1.199 
15.340 1.201 
15.360 1.190 
15.380 1.153 
15.400 1.086 
15.420 0.988 
15.440 0.884 
15.460 0.790 
15.480 0.711 
15.500 0.659 
15.520 0.608 
15.540 0.546 
15.560 0.486 
15.580 0.418 
15.600 0.365 
15.620 0.315 
15.640 0.267 
15.660 0.236 
15.680 0.212 
15.700 0.204 
15.720 0.221 
15.740 0.260 
15.760 0.322 
15.780 0.385 
15.800 0.437 
15.820 0.510 
15.840 0.609 
15.860 0.721 
15.880 0.814 
15.900 0.902 
15.920 1.012 
15.940 1.127 
15.960 1.190 
15.980 1.178 
16.000 1.087 
16.020 0.970 
16.040 0.891 
16.060 0.884 
16.080 0.946 
16.100 1.022 
16.120 1.072 
16.140 1.079 
16.160 1.048 
16.180 1.004 
16.200 0.967 
16.220 0.958 
16.240 0.976 
16.260 0.979 
16.280 0.963 
16.300 0.954 
16.320 0.945 
16.340 0.934 
16.360 0.918 
16.380 0.911 
16.400 0.911 
16.420 0.907 
16.440 0.905 
16.460 0.902 
16.480 0.891 
16.500 0.891 
16.520 0.904 
16.540 0.905 
16.560 0.886 
16.580 0.861 
16.600 0.849 
16.620 0.839 
16.640 0.824 
16.660 0.809 
16.680 0.798 
16.700 0.783 
16.720 0.758 
16.740 0.745 
16.760 0.747 
16.780 0.756 
16.800 0.764 
16.820 0.764 
16.840 0.769 
16.860 0.776 
16.880 0.780 
16.900 0.784 
16.920 0.776 
16.940 0.763 
16.960 0.749 
16.980 0.750 
17.000 0.763 
17.020 0.769 
17.040 0.770 
17.060 0.769 
17.080 0.778 
17.100 0.790 
17.120 0.813 
17.140 0.839 
17.160 0.845 
17.180 0.847 
17.200 0.868 
17.220 0.930 
17.240 0.998 
17.260 1.062 
17.280 1.132 
17.300 1.189 
17.320 1.237 
17.340 1.282 
17.360 1.318 
17.380 1.314 
17.400 1.257 
17.420 1.196 
17.440 1.134 
17.460 1.064 
17.480 0.996 
17.500 0.925 
17.520 0.860 
17.540 0.788 
17.560 0.728 
17.580 0.669 
17.600 0.606 
17.620 0.566 
17.640 0.549 
17.660 0.522 
17.680 0.471 
17.700 0.389 
17.720 0.322 
17.740 0.275 
17.760 0.245 
17.780 0.264 
17.800 0.310 
17.820 0.394 
17.840 0.474 
17.860 0.550 
17.880 0.638 
17.900 0.713 
17.920 0.769 
17.940 0.822 
17.960 0.887 
17.980 0.979 
18.000 1.058 
18.020 1.109 
18.040 1.108 
18.060 1.076 
18.080 1.028 
18.100 0.999 
18.120 1.027 
18.140 1.082 
18.160 1.141 
18.180 1.139 
18.200 1.089 
