# Supplementary material for: Pacing the phasing of leg and arm movements in breaststroke swimming to minimize intra-cyclic velocity fluctuations
Source: PLoS One. 2017 Oct 12;12(10):e0186160. doi: 10.1371/journal.pone.0186160 (PMC5638342; doi:10.1371/journal.pone.0186160)
Supplement: S1 Archive — (ZIP) [file pone.0186160.s003.zip › P18_270_veldata.txt]

% t vx 
0.000 0.342 
0.020 0.712 
0.040 1.103 
0.060 1.092 
0.080 1.021 
0.100 0.931 
0.120 0.836 
0.140 0.744 
0.160 0.666 
0.180 0.639 
0.200 0.617 
0.220 0.570 
0.240 0.518 
0.260 0.456 
0.280 0.396 
0.300 0.325 
0.320 0.266 
0.340 0.232 
0.360 0.206 
0.380 0.191 
0.400 0.163 
0.420 0.166 
0.440 0.221 
0.460 0.312 
0.480 0.454 
0.500 0.622 
0.520 0.788 
0.540 0.893 
0.560 0.960 
0.580 1.046 
0.600 1.159 
0.620 1.251 
0.640 1.293 
0.660 1.272 
0.680 1.184 
0.700 1.071 
0.720 1.009 
0.740 1.054 
0.760 1.131 
0.780 1.147 
0.800 1.117 
0.820 1.073 
0.840 1.039 
0.860 1.013 
0.880 0.994 
0.900 0.993 
0.920 0.990 
0.940 0.984 
0.960 0.972 
0.980 0.950 
1.000 0.934 
1.020 0.931 
1.040 0.923 
1.060 0.912 
1.080 0.900 
1.100 0.896 
1.120 0.897 
1.140 0.899 
1.160 0.908 
1.180 0.911 
1.200 0.902 
1.220 0.881 
1.240 0.871 
1.260 0.875 
1.280 0.874 
1.300 0.864 
1.320 0.846 
1.340 0.830 
1.360 0.826 
1.380 0.832 
1.400 0.830 
1.420 0.810 
1.440 0.792 
1.460 0.797 
1.480 0.820 
1.500 0.836 
1.520 0.830 
1.540 0.809 
1.560 0.786 
1.580 0.775 
1.600 0.770 
1.620 0.762 
1.640 0.753 
1.660 0.750 
1.680 0.762 
1.700 0.782 
1.720 0.790 
1.740 0.782 
1.760 0.778 
1.780 0.807 
1.800 0.848 
1.820 0.868 
1.840 0.885 
1.860 0.918 
1.880 0.962 
1.900 0.991 
1.920 0.997 
1.940 1.007 
1.960 0.997 
1.980 0.989 
2.000 0.965 
2.020 0.924 
2.040 0.874 
2.060 0.813 
2.080 0.763 
2.100 0.707 
2.120 0.653 
2.140 0.597 
2.160 0.553 
2.180 0.504 
2.200 0.456 
2.220 0.387 
2.240 0.327 
2.260 0.290 
2.280 0.271 
2.300 0.268 
2.320 0.279 
2.340 0.324 
2.360 0.390 
2.380 0.462 
2.400 0.532 
2.420 0.612 
2.440 0.705 
2.460 0.813 
2.480 0.929 
2.500 1.048 
2.520 1.144 
2.540 1.201 
2.560 1.190 
2.580 1.127 
2.600 1.038 
2.620 0.983 
2.640 0.972 
2.660 0.993 
2.680 1.022 
2.700 1.036 
2.720 1.064 
2.740 1.077 
2.760 1.077 
2.780 1.051 
2.800 1.016 
2.820 0.989 
2.840 0.961 
2.860 0.935 
2.880 0.921 
2.900 0.924 
2.920 0.938 
2.940 0.946 
2.960 0.931 
2.980 0.927 
3.000 0.929 
3.020 0.939 
3.040 0.943 
3.060 0.942 
3.080 0.943 
3.100 0.932 
3.120 0.927 
3.140 0.913 
3.160 0.906 
3.180 0.890 
3.200 0.866 
3.220 0.841 
3.240 0.827 
3.260 0.828 
3.280 0.815 
3.300 0.794 
3.320 0.790 
3.340 0.802 
3.360 0.804 
3.380 0.787 
3.400 0.769 
3.420 0.771 
3.440 0.776 
3.460 0.781 
3.480 0.778 
3.500 0.769 
3.520 0.774 
3.540 0.779 
3.560 0.778 
3.580 0.770 
3.600 0.758 
3.620 0.773 
3.640 0.795 
3.660 0.814 
3.680 0.813 
3.700 0.814 
3.720 0.836 
3.740 0.856 
3.760 0.890 
3.780 0.935 
3.800 1.002 
3.820 1.068 
3.840 1.123 
3.860 1.154 
3.880 1.153 
3.900 1.142 
3.920 1.122 
3.940 1.089 
3.960 1.016 
3.980 0.947 
4.000 0.894 
4.020 0.836 
4.040 0.761 
4.060 0.675 
4.080 0.608 
4.100 0.550 
4.120 0.498 
4.140 0.443 
4.160 0.392 
4.180 0.343 
4.200 0.314 
4.220 0.285 
4.240 0.258 
4.260 0.244 
4.280 0.230 
4.300 0.241 
4.320 0.261 
4.340 0.320 
4.360 0.384 
4.380 0.441 
4.400 0.506 
4.420 0.559 
4.440 0.626 
4.460 0.730 
4.480 0.897 
4.500 1.085 
4.520 1.213 
4.540 1.258 
4.560 1.232 
4.580 1.171 
4.600 1.081 
4.620 0.976 
4.640 0.922 
4.660 0.926 
4.680 0.965 
4.700 0.975 
4.720 0.972 
4.740 0.971 
4.760 0.974 
4.780 0.974 
4.800 0.960 
4.820 0.961 
4.840 0.945 
4.860 0.926 
4.880 0.904 
4.900 0.889 
4.920 0.881 
4.940 0.874 
4.960 0.883 
4.980 0.894 
5.000 0.901 
5.020 0.903 
5.040 0.894 
5.060 0.881 
5.080 0.880 
5.100 0.883 
5.120 0.863 
5.140 0.826 
5.160 0.803 
5.180 0.800 
5.200 0.797 
5.220 0.784 
5.240 0.761 
5.260 0.743 
5.280 0.733 
5.300 0.728 
5.320 0.724 
5.340 0.726 
5.360 0.738 
5.380 0.751 
5.400 0.766 
5.420 0.772 
5.440 0.768 
5.460 0.754 
5.480 0.750 
5.500 0.754 
5.520 0.757 
5.540 0.753 
5.560 0.755 
5.580 0.767 
5.600 0.784 
5.620 0.813 
5.640 0.844 
5.660 0.877 
5.680 0.895 
5.700 0.917 
5.720 0.953 
5.740 0.997 
5.760 1.048 
5.780 1.108 
5.800 1.146 
5.820 1.177 
5.840 1.190 
5.860 1.168 
5.880 1.095 
5.900 0.984 
5.920 0.880 
5.940 0.784 
5.960 0.715 
5.980 0.677 
6.000 0.653 
6.020 0.607 
6.040 0.538 
6.060 0.480 
6.080 0.436 
6.100 0.412 
6.120 0.382 
6.140 0.336 
6.160 0.288 
6.180 0.239 
6.200 0.215 
6.220 0.220 
6.240 0.269 
6.260 0.329 
6.280 0.394 
6.300 0.457 
6.320 0.517 
6.340 0.588 
6.360 0.666 
6.380 0.753 
6.400 0.815 
6.420 0.894 
6.440 1.147 
6.460 1.242 
6.480 1.287 
6.500 1.251 
6.520 1.175 
6.540 1.089 
6.560 1.039 
6.580 1.043 
6.600 1.095 
6.620 1.132 
6.640 1.139 
6.660 1.113 
6.680 1.082 
6.700 1.081 
6.720 1.069 
6.740 1.057 
6.760 1.042 
6.780 1.033 
6.800 1.031 
6.820 1.012 
6.840 1.000 
6.860 1.013 
6.880 1.021 
6.900 0.994 
6.920 0.950 
6.940 0.939 
6.960 0.954 
6.980 0.955 
7.000 0.923 
7.020 0.890 
7.040 0.882 
7.060 0.881 
7.080 0.869 
7.100 0.839 
7.120 0.818 
7.140 0.825 
7.160 0.832 
7.180 0.829 
7.200 0.828 
7.220 0.827 
7.240 0.819 
7.260 0.796 
7.280 0.779 
7.300 0.782 
7.320 0.794 
7.340 0.802 
7.360 0.796 
7.380 0.785 
7.400 0.788 
7.420 0.804 
7.440 0.805 
7.460 0.784 
7.480 0.758 
7.500 0.748 
7.520 0.757 
7.540 0.771 
7.560 0.792 
7.580 0.813 
7.600 0.839 
7.620 0.867 
7.640 0.899 
7.660 0.942 
7.680 0.994 
7.700 1.061 
7.720 1.128 
7.740 1.183 
7.760 1.211 
7.780 1.210 
7.800 1.192 
7.820 1.155 
7.840 1.098 
7.860 1.034 
7.880 0.971 
7.900 0.898 
7.920 0.812 
7.940 0.723 
7.960 0.655 
7.980 0.609 
8.000 0.554 
8.020 0.493 
8.040 0.428 
8.060 0.383 
8.080 0.339 
8.100 0.292 
8.120 0.259 
8.140 0.224 
8.160 0.211 
8.180 0.221 
8.200 0.261 
8.220 0.307 
8.240 0.348 
8.260 0.381 
8.280 0.418 
8.300 0.488 
8.320 0.588 
8.340 0.693 
8.360 0.782 
8.380 0.880 
8.400 0.997 
8.420 1.098 
8.440 1.148 
8.460 1.153 
8.480 1.096 
8.500 1.005 
8.520 0.946 
8.540 0.963 
8.560 1.032 
8.580 1.078 
8.600 1.083 
8.620 1.074 
8.640 1.047 
8.660 1.021 
8.680 1.001 
8.700 0.985 
8.720 0.980 
8.740 0.978 
8.760 0.981 
8.780 0.973 
8.800 0.965 
8.820 0.949 
8.840 0.935 
8.860 0.919 
8.880 0.904 
8.900 0.901 
8.920 0.900 
8.940 0.907 
8.960 0.920 
8.980 0.927 
9.000 0.927 
9.020 0.927 
9.040 0.919 
9.060 0.894 
9.080 0.868 
9.100 0.854 
9.120 0.847 
9.140 0.831 
9.160 0.815 
9.180 0.812 
9.200 0.803 
9.220 0.791 
9.240 0.780 
9.260 0.771 
9.280 0.773 
9.300 0.787 
9.320 0.791 
9.340 0.779 
9.360 0.767 
9.380 0.765 
9.400 0.758 
9.420 0.756 
9.440 0.772 
9.460 0.787 
9.480 0.785 
9.500 0.786 
9.520 0.803 
9.540 0.832 
9.560 0.859 
9.580 0.888 
9.600 0.923 
9.620 0.961 
9.640 1.007 
9.660 1.054 
9.680 1.105 
9.700 1.154 
9.720 1.199 
9.740 1.237 
9.760 1.257 
9.780 1.253 
9.800 1.215 
9.820 1.149 
9.840 1.054 
9.860 0.963 
9.880 0.890 
9.900 0.814 
9.920 0.734 
9.940 0.649 
9.960 0.583 
9.980 0.529 
10.000 0.476 
10.020 0.432 
10.040 0.394 
10.060 0.362 
10.080 0.317 
10.100 0.262 
10.120 0.231 
10.140 0.220 
10.160 0.248 
10.180 0.290 
10.200 0.367 
10.220 0.461 
10.240 0.522 
10.260 0.568 
10.280 0.632 
10.300 0.754 
10.320 0.903 
10.340 0.998 
10.360 1.058 
10.380 1.127 
10.400 1.214 
10.420 1.262 
10.440 1.202 
10.460 1.100 
10.480 1.026 
10.500 1.025 
10.520 1.048 
10.540 1.058 
10.560 1.049 
10.580 1.018 
10.600 0.999 
10.620 0.971 
10.640 0.970 
10.660 0.975 
10.680 0.981 
10.700 0.973 
10.720 0.936 
10.740 0.902 
10.760 0.887 
10.780 0.893 
10.800 0.897 
10.820 0.884 
10.840 0.879 
10.860 0.890 
10.880 0.889 
10.900 0.874 
10.920 0.868 
10.940 0.880 
10.960 0.879 
10.980 0.857 
11.000 0.824 
11.020 0.814 
11.040 0.820 
11.060 0.834 
11.080 0.836 
11.100 0.824 
11.120 0.813 
11.140 0.798 
11.160 0.793 
11.180 0.794 
11.200 0.796 
11.220 0.790 
11.240 0.785 
11.260 0.786 
11.280 0.775 
11.300 0.753 
11.320 0.730 
11.340 0.729 
11.360 0.739 
11.380 0.750 
11.400 0.755 
11.420 0.756 
11.440 0.763 
11.460 0.776 
11.480 0.787 
11.500 0.794 
11.520 0.813 
11.540 0.871 
11.560 0.946 
11.580 1.002 
11.600 1.059 
11.620 1.112 
11.640 1.149 
11.660 1.175 
11.680 1.179 
11.700 1.175 
11.720 1.125 
11.740 1.033 
11.760 0.948 
11.780 0.869 
11.800 0.818 
11.820 0.786 
11.840 0.751 
11.860 0.707 
11.880 0.635 
11.900 0.544 
11.920 0.464 
11.940 0.389 
11.960 0.332 
11.980 0.276 
12.000 0.221 
12.020 0.185 
12.040 0.169 
12.060 0.182 
12.080 0.247 
12.100 0.338 
12.120 0.441 
12.140 0.554 
12.160 0.670 
12.180 0.770 
12.200 0.826 
12.220 0.868 
12.240 0.940 
12.260 1.038 
12.280 1.139 
12.300 1.182 
12.320 1.153 
12.340 1.072 
12.360 0.987 
12.380 0.946 
12.400 0.954 
12.420 1.018 
12.440 1.078 
12.460 1.113 
12.480 1.091 
12.500 1.060 
12.520 1.050 
12.540 1.053 
12.560 1.068 
12.580 1.059 
12.600 1.035 
12.620 1.030 
12.640 1.012 
12.660 0.999 
12.680 0.993 
12.700 0.989 
12.720 0.987 
12.740 0.981 
12.760 0.972 
12.780 0.959 
12.800 0.934 
12.820 0.927 
12.840 0.913 
12.860 0.869 
12.880 0.838 
12.900 0.834 
12.920 0.845 
12.940 0.841 
12.960 0.817 
12.980 0.787 
13.000 0.763 
13.020 0.750 
13.040 0.743 
13.060 0.746 
13.080 0.759 
13.100 0.757 
13.120 0.738 
13.140 0.718 
13.160 0.718 
13.180 0.730 
13.200 0.738 
13.220 0.742 
13.240 0.735 
13.260 0.715 
13.280 0.695 
13.300 0.691 
13.320 0.704 
13.340 0.717 
13.360 0.717 
13.380 0.719 
13.400 0.735 
13.420 0.766 
13.440 0.791 
13.460 0.793 
13.480 0.792 
13.500 0.806 
13.520 0.839 
13.540 0.868 
13.560 0.900 
13.580 0.945 
13.600 1.003 
13.620 1.049 
13.640 1.079 
13.660 1.087 
13.680 1.059 
13.700 0.996 
13.720 0.914 
13.740 0.855 
13.760 0.810 
13.780 0.775 
13.800 0.737 
13.820 0.698 
13.840 0.643 
13.860 0.582 
13.880 0.519 
13.900 0.449 
13.920 0.389 
13.940 0.337 
13.960 0.295 
13.980 0.267 
14.000 0.245 
14.020 0.246 
14.040 0.268 
14.060 0.315 
14.080 0.375 
14.100 0.431 
14.120 0.496 
14.140 0.573 
14.160 0.651 
14.180 0.721 
14.200 0.807 
14.220 0.909 
14.240 1.023 
14.260 1.127 
14.280 1.181 
14.300 1.157 
14.320 1.067 
14.340 0.970 
14.360 0.918 
14.380 0.939 
14.400 0.997 
14.420 1.047 
14.440 1.059 
14.460 1.036 
14.480 1.023 
14.500 1.024 
14.520 1.034 
14.540 1.017 
14.560 0.978 
14.580 0.943 
14.600 0.941 
14.620 0.951 
14.640 0.956 
14.660 0.950 
14.680 0.930 
14.700 0.919 
14.720 0.904 
14.740 0.901 
14.760 0.890 
14.780 0.878 
14.800 0.881 
14.820 0.887 
14.840 0.883 
14.860 0.869 
14.880 0.854 
14.900 0.844 
14.920 0.817 
14.940 0.792 
14.960 0.791 
14.980 0.791 
15.000 0.783 
15.020 0.771 
15.040 0.773 
15.060 0.789 
15.080 0.796 
15.100 0.785 
15.120 0.765 
15.140 0.747 
15.160 0.749 
15.180 0.759 
15.200 0.766 
15.220 0.760 
15.240 0.747 
15.260 0.742 
15.280 0.738 
15.300 0.736 
15.320 0.734 
15.340 0.733 
15.360 0.731 
15.380 0.730 
15.400 0.746 
15.420 0.786 
15.440 0.840 
15.460 0.892 
15.480 0.936 
15.500 0.984 
15.520 1.027 
15.540 1.065 
15.560 1.106 
15.580 1.142 
15.600 1.154 
15.620 1.142 
15.640 1.131 
15.660 1.109 
15.680 1.063 
15.700 0.989 
15.720 0.905 
15.740 0.817 
15.760 0.735 
15.780 0.674 
15.800 0.619 
15.820 0.561 
15.840 0.489 
15.860 0.401 
15.880 0.316 
15.900 0.249 
15.920 0.194 
15.940 0.155 
15.960 0.149 
15.980 0.182 
16.000 0.242 
16.020 0.307 
16.040 0.397 
16.060 0.519 
16.080 0.647 
16.100 0.755 
16.120 0.827 
16.140 0.919 
16.160 1.046 
16.180 1.186 
16.200 1.255 
16.220 1.209 
16.240 1.084 
16.260 0.969 
16.280 0.921 
16.300 0.945 
16.320 0.997 
16.340 1.045 
16.360 1.057 
16.380 1.032 
16.400 0.994 
16.420 0.962 
16.440 0.948 
16.460 0.930 
16.480 0.911 
16.500 0.884 
16.520 0.863 
16.540 0.851 
16.560 0.852 
16.580 0.849 
16.600 0.832 
16.620 0.810 
16.640 0.814 
16.660 0.836 
16.680 0.844 
16.700 0.826 
16.720 0.804 
16.740 0.796 
16.760 0.777 
16.780 0.758 
16.800 0.751 
16.820 0.763 
16.840 0.771 
16.860 0.767 
16.880 0.769 
16.900 0.769 
16.920 0.758 
16.940 0.742 
16.960 0.727 
16.980 0.718 
17.000 0.713 
17.020 0.714 
17.040 0.716 
17.060 0.714 
17.080 0.709 
17.100 0.706 
17.120 0.710 
17.140 0.715 
17.160 0.722 
17.180 0.739 
17.200 0.762 
17.220 0.780 
17.240 0.793 
17.260 0.801 
17.280 0.813 
17.300 0.825 
17.320 0.845 
17.340 0.887 
17.360 0.940 
17.380 0.986 
17.400 1.027 
17.420 1.070 
17.440 1.101 
17.460 1.126 
17.480 1.114 
17.500 1.063 
17.520 0.984 
17.540 0.919 
17.560 0.878 
17.580 0.817 
17.600 0.731 
17.620 0.653 
17.640 0.617 
17.660 0.587 
17.680 0.533 
17.700 0.468 
17.720 0.416 
17.740 0.378 
17.760 0.344 
17.780 0.313 
17.800 0.294 
17.820 0.290 
17.840 0.303 
17.860 0.342 
17.880 0.388 
17.900 0.440 
17.920 0.493 
17.940 0.541 
17.960 0.633 
17.980 0.752 
18.000 0.856 
18.020 0.926 
18.040 0.975 
18.060 1.028 
18.080 1.079 
18.100 1.115 
18.120 1.118 
18.140 1.059 
18.160 0.935 
18.180 0.838 
18.200 0.846 
18.220 0.930 
18.240 1.014 
18.260 1.029 
18.280 0.999 
18.300 0.965 
18.320 0.956 
18.340 0.966 
18.360 0.948 
18.380 0.907 
18.400 0.892 
18.420 0.910 
18.440 0.927 
18.460 0.933 
18.480 0.937 
18.500 0.946 
18.520 0.944 
18.540 0.921 
18.560 0.890 
18.580 0.875 
18.600 0.886 
18.620 0.892 
18.640 0.889 
18.660 0.887 
18.680 0.892 
18.700 0.887 
18.720 0.838 
18.740 0.747 
