# Supplementary material for: Pacing the phasing of leg and arm movements in breaststroke swimming to minimize intra-cyclic velocity fluctuations
Source: PLoS One. 2017 Oct 12;12(10):e0186160. doi: 10.1371/journal.pone.0186160 (PMC5638342; doi:10.1371/journal.pone.0186160)
Supplement: S1 Archive — (ZIP) [file pone.0186160.s003.zip › P19_1_veldata.txt]

% t vx 
0.000 0.179 
0.020 0.411 
0.040 0.693 
0.060 0.762 
0.080 0.769 
0.100 0.734 
0.120 0.655 
0.140 0.570 
0.160 0.508 
0.180 0.474 
0.200 0.476 
0.220 0.459 
0.240 0.455 
0.260 0.415 
0.280 0.371 
0.300 0.324 
0.320 0.259 
0.340 0.224 
0.360 0.222 
0.380 0.255 
0.400 0.293 
0.420 0.338 
0.440 0.420 
0.460 0.526 
0.480 0.603 
0.500 0.655 
0.520 0.701 
0.540 0.766 
0.560 0.879 
0.580 1.011 
0.600 1.141 
0.620 1.217 
0.640 1.245 
0.660 1.298 
0.680 1.357 
0.700 1.379 
0.720 1.341 
0.740 1.291 
0.760 1.269 
0.780 1.250 
0.800 1.225 
0.820 1.188 
0.840 1.165 
0.860 1.160 
0.880 1.157 
0.900 1.146 
0.920 1.135 
0.940 1.145 
0.960 1.130 
0.980 1.098 
1.000 1.065 
1.020 1.057 
1.040 1.051 
1.060 1.024 
1.080 0.999 
1.100 0.987 
1.120 0.986 
1.140 0.982 
1.160 0.974 
1.180 0.968 
1.200 0.981 
1.220 0.987 
1.240 0.969 
1.260 0.946 
1.280 0.937 
1.300 0.934 
1.320 0.930 
1.340 0.929 
1.360 0.925 
1.380 0.915 
1.400 0.918 
1.420 0.931 
1.440 0.955 
1.460 0.989 
1.480 1.030 
1.500 1.061 
1.520 1.077 
1.540 1.097 
1.560 1.132 
1.580 1.167 
1.600 1.203 
1.620 1.243 
1.640 1.281 
1.660 1.339 
1.680 1.395 
1.700 1.432 
1.720 1.427 
1.740 1.395 
1.760 1.358 
1.780 1.297 
1.800 1.215 
1.820 1.125 
1.840 1.047 
1.860 0.974 
1.880 0.891 
1.900 0.802 
1.920 0.726 
1.940 0.680 
1.960 0.664 
1.980 0.644 
2.000 0.610 
2.020 0.589 
2.040 0.587 
2.060 0.587 
2.080 0.556 
2.100 0.503 
2.120 0.437 
2.140 0.364 
2.160 0.280 
2.180 0.198 
2.200 0.153 
2.220 0.158 
2.240 0.213 
2.260 0.306 
2.280 0.421 
2.300 0.548 
2.320 0.661 
2.340 0.782 
2.360 0.879 
2.380 0.963 
2.400 1.030 
2.420 1.107 
2.440 1.212 
2.460 1.282 
2.480 1.303 
2.500 1.269 
2.520 1.233 
2.540 1.219 
2.560 1.214 
2.580 1.203 
2.600 1.188 
2.620 1.166 
2.640 1.150 
2.660 1.137 
2.680 1.122 
2.700 1.106 
2.720 1.085 
2.740 1.078 
2.760 1.080 
2.780 1.075 
2.800 1.057 
2.820 1.037 
2.840 1.031 
2.860 1.026 
2.880 1.014 
2.900 1.013 
2.920 1.007 
2.940 1.004 
2.960 0.997 
2.980 0.996 
3.000 0.998 
3.020 0.995 
3.040 0.992 
3.060 0.982 
3.080 0.971 
3.100 0.963 
3.120 0.961 
3.140 0.972 
3.160 0.983 
3.180 0.994 
3.200 1.002 
3.220 1.011 
3.240 1.023 
3.260 1.031 
3.280 1.057 
3.300 1.108 
3.320 1.177 
3.340 1.255 
3.360 1.332 
3.380 1.419 
3.400 1.482 
3.420 1.496 
3.440 1.486 
3.460 1.479 
3.480 1.474 
3.500 1.444 
3.520 1.399 
3.540 1.357 
3.560 1.311 
3.580 1.231 
3.600 1.133 
3.620 1.033 
3.640 0.947 
3.660 0.864 
3.680 0.779 
3.700 0.713 
3.720 0.652 
3.740 0.600 
3.760 0.570 
3.780 0.572 
3.800 0.586 
3.820 0.578 
3.840 0.542 
3.860 0.498 
3.880 0.468 
3.900 0.435 
3.920 0.385 
3.940 0.302 
3.960 0.224 
3.980 0.166 
4.000 0.147 
4.020 0.180 
4.040 0.267 
4.060 0.395 
4.080 0.532 
4.100 0.677 
4.120 0.820 
4.140 0.932 
4.160 1.000 
4.180 1.034 
4.200 1.060 
4.220 1.120 
4.240 1.202 
4.260 1.274 
4.280 1.293 
4.300 1.276 
4.320 1.260 
4.340 1.237 
4.360 1.207 
4.380 1.193 
4.400 1.181 
4.420 1.157 
4.440 1.136 
4.460 1.121 
4.480 1.112 
4.500 1.098 
4.520 1.086 
4.540 1.091 
4.560 1.072 
4.580 1.043 
4.600 1.022 
4.620 0.999 
4.640 1.003 
4.660 0.986 
4.680 0.966 
4.700 0.962 
4.720 0.955 
4.740 0.973 
4.760 0.967 
4.780 0.962 
4.800 0.967 
4.820 0.963 
4.840 0.969 
4.860 0.965 
4.880 0.949 
4.900 0.936 
4.920 0.926 
4.940 0.925 
4.960 0.918 
4.980 0.908 
5.000 0.911 
5.020 0.905 
5.040 0.898 
5.060 0.909 
5.080 0.932 
5.100 0.955 
5.120 0.998 
5.140 1.072 
5.160 1.147 
5.180 1.206 
5.200 1.254 
5.220 1.302 
5.240 1.343 
5.260 1.360 
5.280 1.350 
5.300 1.332 
5.320 1.313 
5.340 1.283 
5.360 1.241 
5.380 1.184 
5.400 1.163 
5.420 1.134 
5.440 1.118 
5.460 1.096 
5.480 1.042 
5.500 1.000 
5.520 0.931 
5.540 0.854 
5.560 0.737 
5.580 0.614 
5.600 0.522 
5.620 0.453 
5.640 0.401 
5.660 0.361 
5.680 0.373 
5.700 0.338 
5.720 0.304 
5.740 0.271 
5.760 0.240 
5.780 0.221 
5.800 0.211 
5.820 0.226 
5.840 0.248 
5.860 0.311 
5.880 0.404 
5.900 0.500 
5.920 0.566 
5.940 0.656 
5.960 0.811 
5.980 0.991 
6.000 1.179 
6.020 1.354 
6.040 1.474 
6.060 1.477 
6.080 1.403 
6.100 1.356 
6.120 1.364 
6.140 1.389 
6.160 1.383 
6.180 1.352 
6.200 1.315 
6.220 1.277 
6.240 1.259 
6.260 1.248 
6.280 1.224 
6.300 1.187 
6.320 1.165 
6.340 1.154 
6.360 1.152 
6.380 1.131 
6.400 1.113 
6.420 1.090 
6.440 1.067 
6.460 1.058 
6.480 1.039 
6.500 1.036 
6.520 1.013 
6.540 0.995 
6.560 0.990 
6.580 0.973 
6.600 0.961 
6.620 0.951 
6.640 0.950 
6.660 0.951 
6.680 0.955 
6.700 0.965 
6.720 0.966 
6.740 0.952 
6.760 0.940 
6.780 0.941 
6.800 0.951 
6.820 0.959 
6.840 0.957 
6.860 0.961 
6.880 0.981 
6.900 1.025 
6.920 1.061 
6.940 1.090 
6.960 1.121 
6.980 1.151 
7.000 1.193 
7.020 1.221 
7.040 1.259 
7.060 1.310 
7.080 1.349 
7.100 1.387 
7.120 1.424 
7.140 1.472 
7.160 1.488 
7.180 1.443 
7.200 1.356 
7.220 1.272 
7.240 1.212 
7.260 1.155 
7.280 1.096 
7.300 1.025 
7.320 0.955 
7.340 0.888 
7.360 0.826 
7.380 0.772 
7.400 0.717 
7.420 0.675 
7.440 0.632 
7.460 0.585 
7.480 0.542 
7.500 0.503 
7.520 0.452 
7.540 0.389 
7.560 0.334 
7.580 0.289 
7.600 0.261 
7.620 0.257 
7.640 0.254 
7.660 0.240 
7.680 0.246 
7.700 0.331 
7.720 0.473 
7.740 0.618 
7.760 0.744 
7.780 0.854 
7.800 0.961 
7.820 1.044 
7.840 1.114 
7.860 1.183 
7.880 1.255 
7.900 1.321 
7.920 1.356 
7.940 1.362 
7.960 1.349 
7.980 1.325 
8.000 1.292 
8.020 1.258 
8.040 1.215 
8.060 1.182 
8.080 1.166 
8.100 1.168 
8.120 1.160 
8.140 1.139 
8.160 1.132 
8.180 1.122 
8.200 1.108 
8.220 1.081 
8.240 1.066 
8.260 1.052 
8.280 1.028 
8.300 1.011 
8.320 0.993 
8.340 0.981 
8.360 0.973 
8.380 0.968 
8.400 0.973 
8.420 0.978 
8.440 0.980 
8.460 0.975 
8.480 0.961 
8.500 0.951 
8.520 0.936 
8.540 0.930 
8.560 0.928 
8.580 0.926 
8.600 0.932 
8.620 0.933 
8.640 0.946 
8.660 0.968 
8.680 0.992 
8.700 1.013 
8.720 1.031 
8.740 1.057 
8.760 1.089 
8.780 1.135 
8.800 1.192 
8.820 1.257 
8.840 1.311 
8.860 1.352 
8.880 1.377 
8.900 1.383 
8.920 1.374 
8.940 1.359 
8.960 1.343 
8.980 1.315 
9.000 1.270 
9.020 1.233 
9.040 1.211 
9.060 1.172 
9.080 1.113 
9.100 1.038 
9.120 0.961 
9.140 0.867 
9.160 0.761 
9.180 0.679 
9.200 0.614 
9.220 0.555 
9.240 0.510 
9.260 0.481 
9.280 0.442 
9.300 0.399 
9.320 0.372 
9.340 0.379 
9.360 0.384 
9.380 0.366 
9.400 0.326 
9.420 0.290 
9.440 0.278 
9.460 0.305 
9.480 0.362 
9.500 0.422 
9.520 0.497 
9.540 0.577 
9.560 0.669 
9.580 0.794 
9.600 0.954 
9.620 1.116 
9.640 1.221 
9.660 1.266 
9.680 1.292 
9.700 1.290 
9.720 1.269 
9.740 1.238 
9.760 1.201 
9.780 1.173 
9.800 1.149 
9.820 1.142 
9.840 1.130 
9.860 1.108 
9.880 1.096 
9.900 1.096 
9.920 1.118 
9.940 1.129 
9.960 1.127 
9.980 1.103 
10.000 1.079 
10.020 1.060 
10.040 1.021 
10.060 0.984 
10.080 0.968 
10.100 0.971 
10.120 0.980 
10.140 0.992 
10.160 0.998 
10.180 1.002 
10.200 0.995 
10.220 0.986 
10.240 0.980 
10.260 0.977 
10.280 0.973 
10.300 0.954 
10.320 0.936 
10.340 0.930 
10.360 0.929 
10.380 0.921 
10.400 0.910 
10.420 0.919 
10.440 0.942 
10.460 0.968 
10.480 0.974 
10.500 0.984 
10.520 1.003 
10.540 1.026 
10.560 1.060 
10.580 1.095 
10.600 1.152 
10.620 1.221 
10.640 1.278 
10.660 1.316 
10.680 1.325 
10.700 1.310 
10.720 1.305 
10.740 1.326 
10.760 1.381 
10.780 1.411 
10.800 1.390 
10.820 1.377 
10.840 1.374 
10.860 1.366 
10.880 1.333 
10.900 1.270 
10.920 0.999 
10.940 0.934 
10.960 0.878 
10.980 0.841 
11.000 0.793 
11.020 0.706 
11.040 0.633 
11.060 0.598 
11.080 0.552 
11.100 0.498 
11.120 0.434 
11.140 0.413 
11.160 0.382 
11.180 0.320 
11.200 0.258 
11.220 0.198 
11.240 0.155 
11.260 0.107 
11.280 0.108 
11.300 0.158 
11.320 0.232 
11.340 0.318 
11.360 0.416 
11.380 0.518 
11.400 0.611 
11.420 0.721 
11.440 0.862 
11.460 0.983 
11.480 1.065 
11.500 1.133 
11.520 1.218 
11.540 1.295 
11.560 1.335 
11.580 1.348 
11.600 1.330 
11.620 1.311 
11.640 1.269 
11.660 1.217 
11.680 1.176 
11.700 1.150 
11.720 1.149 
11.740 1.137 
11.760 1.124 
11.780 1.121 
11.800 1.110 
11.820 1.103 
11.840 1.084 
11.860 1.063 
11.880 1.051 
11.900 1.035 
11.920 1.019 
11.940 1.001 
11.960 0.983 
11.980 0.968 
12.000 0.963 
12.020 0.953 
12.040 0.950 
12.060 0.946 
12.080 0.948 
12.100 0.952 
12.120 0.940 
12.140 0.922 
12.160 0.907 
12.180 0.895 
12.200 0.891 
12.220 0.895 
12.240 0.894 
12.260 0.894 
12.280 0.900 
12.300 0.903 
12.320 0.900 
12.340 0.904 
12.360 0.919 
12.380 0.952 
12.400 0.973 
12.420 1.007 
12.440 1.052 
12.460 1.085 
12.480 1.115 
12.500 1.123 
12.520 1.120 
12.540 1.134 
12.560 1.193 
12.580 1.294 
12.600 1.399 
12.620 1.459 
12.640 1.461 
12.660 1.410 
12.680 1.337 
12.700 1.262 
12.720 1.185 
12.740 1.123 
12.760 1.070 
12.780 1.025 
12.800 0.972 
12.820 0.909 
12.840 0.839 
12.860 0.773 
12.880 0.726 
12.900 0.684 
12.920 0.633 
12.940 0.565 
12.960 0.513 
12.980 0.480 
13.000 0.456 
13.020 0.427 
13.040 0.402 
13.060 0.384 
13.080 0.357 
13.100 0.333 
13.120 0.314 
13.140 0.301 
13.160 0.276 
13.180 0.264 
13.200 0.299 
13.220 0.386 
13.240 0.502 
13.260 0.618 
13.280 0.745 
13.300 0.869 
13.320 0.981 
13.340 1.083 
13.360 1.181 
13.380 1.265 
13.400 1.312 
13.420 1.323 
13.440 1.308 
13.460 1.275 
13.480 1.245 
13.500 1.218 
13.520 1.183 
13.540 1.147 
13.560 1.130 
13.580 1.118 
13.600 1.106 
13.620 1.104 
13.640 1.106 
13.660 1.104 
13.680 1.091 
13.700 1.069 
13.720 1.048 
13.740 1.023 
13.760 1.006 
13.780 0.986 
13.800 0.964 
13.820 0.960 
13.840 0.969 
13.860 0.974 
13.880 0.968 
13.900 0.964 
13.920 0.958 
13.940 0.959 
13.960 0.953 
13.980 0.948 
14.000 0.938 
14.020 0.937 
14.040 0.927 
14.060 0.898 
14.080 0.891 
14.100 0.896 
14.120 0.899 
14.140 0.889 
14.160 0.883 
14.180 0.889 
14.200 0.894 
14.220 0.901 
14.240 0.923 
14.260 0.946 
14.280 0.966 
14.300 1.001 
14.320 1.039 
14.340 1.061 
14.360 1.081 
14.380 1.128 
14.400 1.212 
14.420 1.295 
14.440 1.345 
14.460 1.375 
14.480 1.387 
14.500 1.385 
14.520 1.357 
14.540 1.303 
14.560 1.239 
14.580 1.192 
14.600 1.150 
14.620 1.101 
14.640 1.033 
14.660 0.948 
14.680 0.868 
14.700 0.794 
14.720 0.742 
14.740 0.693 
14.760 0.623 
14.780 0.517 
14.800 0.416 
14.820 0.373 
14.840 0.399 
14.860 0.430 
14.880 0.430 
14.900 0.434 
14.920 0.432 
14.940 0.438 
14.960 0.438 
14.980 0.438 
15.000 0.424 
15.020 0.370 
15.040 0.326 
15.060 0.328 
15.080 0.398 
15.100 0.501 
15.120 0.601 
15.140 0.702 
15.160 0.824 
15.180 0.944 
15.200 1.044 
15.220 1.096 
15.240 1.141 
15.260 1.196 
15.280 1.213 
15.300 1.214 
15.320 1.206 
15.340 1.215 
15.360 1.207 
15.380 1.187 
15.400 1.168 
15.420 1.151 
15.440 1.124 
15.460 1.113 
15.480 1.109 
15.500 1.111 
15.520 1.111 
15.540 1.104 
15.560 1.092 
15.580 1.067 
15.600 1.053 
15.620 1.037 
15.640 1.037 
15.660 1.031 
15.680 1.013 
15.700 1.003 
15.720 0.996 
15.740 0.994 
15.760 0.986 
15.780 0.975 
15.800 0.965 
15.820 0.938 
15.840 0.924 
15.860 0.925 
15.880 0.935 
15.900 0.935 
15.920 0.919 
15.940 0.910 
15.960 0.915 
15.980 0.931 
16.000 0.937 
16.020 0.921 
16.040 0.914 
16.060 0.910 
16.080 0.903 
16.100 0.906 
16.120 0.912 
16.140 0.925 
16.160 0.924 
16.180 0.928 
16.200 0.944 
16.220 0.959 
16.240 0.982 
16.260 1.015 
16.280 1.051 
16.300 1.090 
16.320 1.119 
16.340 1.141 
16.360 1.165 
