# Supplementary material for: Pacing the phasing of leg and arm movements in breaststroke swimming to minimize intra-cyclic velocity fluctuations
Source: PLoS One. 2017 Oct 12;12(10):e0186160. doi: 10.1371/journal.pone.0186160 (PMC5638342; doi:10.1371/journal.pone.0186160)
Supplement: S1 Archive — (ZIP) [file pone.0186160.s003.zip › P19_2_veldata.txt]

% t vx 
0.000 -0.401 
0.020 -0.027 
0.040 0.598 
0.060 0.970 
0.080 1.121 
0.100 1.125 
0.120 1.105 
0.140 1.086 
0.160 1.051 
0.180 1.036 
0.200 1.034 
0.220 1.010 
0.240 0.954 
0.260 0.949 
0.280 0.985 
0.300 0.991 
0.320 0.947 
0.340 0.906 
0.360 0.922 
0.380 0.945 
0.400 0.933 
0.420 0.894 
0.440 0.858 
0.460 0.846 
0.480 0.859 
0.500 0.880 
0.520 0.884 
0.540 0.855 
0.560 0.810 
0.580 0.782 
0.600 0.772 
0.620 0.773 
0.640 0.781 
0.660 0.788 
0.680 0.793 
0.700 0.804 
0.720 0.833 
0.740 0.872 
0.760 0.901 
0.780 0.931 
0.800 0.958 
0.820 0.969 
0.840 0.980 
0.860 1.004 
0.880 1.057 
0.900 1.097 
0.920 1.139 
0.940 1.217 
0.960 1.317 
0.980 1.403 
1.000 1.471 
1.020 1.524 
1.040 1.557 
1.060 1.544 
1.080 1.465 
1.100 1.371 
1.120 1.272 
1.140 1.171 
1.160 1.060 
1.180 0.968 
1.200 0.934 
1.220 0.912 
1.240 0.854 
1.260 0.768 
1.280 0.693 
1.300 0.628 
1.320 0.578 
1.340 0.553 
1.360 0.555 
1.380 0.538 
1.400 0.479 
1.420 0.399 
1.440 0.341 
1.460 0.292 
1.480 0.245 
1.500 0.218 
1.520 0.271 
1.540 0.432 
1.560 0.612 
1.580 0.746 
1.600 0.813 
1.620 0.868 
1.640 0.933 
1.660 1.013 
1.680 1.118 
1.700 1.232 
1.720 1.316 
1.740 1.354 
1.760 1.351 
1.780 1.337 
1.800 1.318 
1.820 1.292 
1.840 1.268 
1.860 1.248 
1.880 1.235 
1.900 1.211 
1.920 1.182 
1.940 1.166 
1.960 1.152 
1.980 1.126 
2.000 1.113 
2.020 1.107 
2.040 1.108 
2.060 1.096 
2.080 1.070 
2.100 1.054 
2.120 1.041 
2.140 1.036 
2.160 1.039 
2.180 1.030 
2.200 1.017 
2.220 1.003 
2.240 0.990 
2.260 0.985 
2.280 0.973 
2.300 0.962 
2.320 0.947 
2.340 0.929 
2.360 0.913 
2.380 0.903 
2.400 0.896 
2.420 0.885 
2.440 0.869 
2.460 0.852 
2.480 0.844 
2.500 0.838 
2.520 0.831 
2.540 0.823 
2.560 0.816 
2.580 0.812 
2.600 0.810 
2.620 0.809 
2.640 0.801 
2.660 0.790 
2.680 0.789 
2.700 0.805 
2.720 0.826 
2.740 0.843 
2.760 0.852 
2.780 0.862 
2.800 0.876 
2.820 0.899 
2.840 0.922 
2.860 0.940 
2.880 0.945 
2.900 0.949 
2.920 0.960 
2.940 0.987 
2.960 1.034 
2.980 1.097 
3.000 1.176 
3.020 1.254 
3.040 1.321 
3.060 1.369 
3.080 1.399 
3.100 1.414 
3.120 1.412 
3.140 1.390 
3.160 1.349 
3.180 1.292 
3.200 1.218 
3.220 1.151 
3.240 1.078 
3.260 0.999 
3.280 0.917 
3.300 0.846 
3.320 0.795 
3.340 0.734 
3.360 0.673 
3.380 0.624 
3.400 0.594 
3.420 0.561 
3.440 0.519 
3.460 0.485 
3.480 0.459 
3.500 0.442 
3.520 0.394 
3.540 0.321 
3.560 0.233 
3.580 0.163 
3.600 0.141 
3.620 0.182 
3.640 0.275 
3.660 0.378 
3.680 0.480 
3.700 0.596 
3.720 0.744 
3.740 0.902 
3.760 1.063 
3.780 1.209 
3.800 1.308 
3.820 1.335 
3.840 1.327 
3.860 1.311 
3.880 1.291 
3.900 1.250 
3.920 1.185 
3.940 1.142 
3.960 1.126 
3.980 1.121 
4.000 1.119 
4.020 1.105 
4.040 1.092 
4.060 1.083 
4.080 1.065 
4.100 1.054 
4.120 1.028 
4.140 1.014 
4.160 1.006 
4.180 0.996 
4.200 0.986 
4.220 0.977 
4.240 0.973 
4.260 0.954 
4.280 0.938 
4.300 0.913 
4.320 0.895 
4.340 0.877 
4.360 0.870 
4.380 0.868 
4.400 0.850 
4.420 0.832 
4.440 0.820 
4.460 0.828 
4.480 0.830 
4.500 0.830 
4.520 0.823 
4.540 0.814 
4.560 0.809 
4.580 0.802 
4.600 0.794 
4.620 0.778 
4.640 0.771 
4.660 0.766 
4.680 0.760 
4.700 0.754 
4.720 0.751 
4.740 0.749 
4.760 0.757 
4.780 0.768 
4.800 0.782 
4.820 0.780 
4.840 0.766 
4.860 0.774 
4.880 0.790 
4.900 0.805 
4.920 0.808 
4.940 0.812 
4.960 0.819 
4.980 0.823 
5.000 0.844 
5.020 0.886 
5.040 0.936 
5.060 0.977 
5.080 1.021 
5.100 1.077 
5.120 1.115 
5.140 1.136 
5.160 1.150 
5.180 1.185 
5.200 1.262 
5.220 1.363 
5.240 1.460 
5.260 1.490 
5.280 1.453 
5.300 1.403 
5.320 1.351 
5.340 1.284 
5.360 1.177 
5.380 1.063 
5.400 0.957 
5.420 0.852 
5.440 0.762 
5.460 0.701 
5.480 0.646 
5.500 0.583 
5.520 0.538 
5.540 0.529 
5.560 0.554 
5.580 0.554 
5.600 0.515 
5.620 0.447 
5.640 0.396 
5.660 0.354 
5.680 0.302 
5.700 0.168 
5.720 0.171 
5.740 0.222 
5.760 0.326 
5.780 0.473 
5.800 0.595 
5.820 0.689 
5.840 0.754 
5.860 0.858 
5.880 1.010 
5.900 1.147 
5.920 1.246 
5.940 1.317 
5.960 1.386 
5.980 1.436 
6.000 1.441 
6.020 1.411 
6.040 1.372 
6.060 1.332 
6.080 1.288 
6.100 1.258 
6.120 1.241 
6.140 1.233 
6.160 1.222 
6.180 1.193 
6.200 1.165 
6.220 1.145 
6.240 1.130 
6.260 1.114 
6.280 1.098 
6.300 1.085 
6.320 1.081 
6.340 1.080 
6.360 1.069 
6.380 1.064 
6.400 1.048 
6.420 1.045 
6.440 1.028 
6.460 0.999 
6.480 0.981 
6.500 0.959 
6.520 0.947 
6.540 0.938 
6.560 0.929 
6.580 0.928 
6.600 0.920 
6.620 0.917 
6.640 0.902 
6.660 0.874 
6.680 0.864 
6.700 0.861 
6.720 0.858 
6.740 0.843 
6.760 0.830 
6.780 0.826 
6.800 0.820 
6.820 0.817 
6.840 0.830 
6.860 0.850 
6.880 0.868 
6.900 0.870 
6.920 0.867 
6.940 0.866 
6.960 0.861 
6.980 0.862 
7.000 0.874 
7.020 0.889 
7.040 0.896 
7.060 0.905 
7.080 0.933 
7.100 0.966 
7.120 0.994 
7.140 1.016 
7.160 1.058 
7.180 1.139 
7.200 1.229 
7.220 1.302 
7.240 1.354 
7.260 1.405 
7.280 1.447 
7.300 1.480 
7.320 1.485 
7.340 1.461 
7.360 1.412 
7.380 1.341 
7.400 1.269 
7.420 1.195 
7.440 1.117 
7.460 1.032 
7.480 0.950 
7.500 0.875 
7.520 0.791 
7.540 0.683 
7.560 0.570 
7.580 0.474 
7.600 0.404 
7.620 0.379 
7.640 0.379 
7.660 0.350 
7.680 0.295 
7.700 0.250 
7.720 0.218 
7.740 0.187 
7.760 0.170 
7.780 0.215 
7.800 0.332 
7.820 0.475 
7.840 0.618 
7.860 0.743 
7.880 0.850 
7.900 0.936 
7.920 1.026 
7.940 1.139 
7.960 1.263 
7.980 1.370 
8.000 1.426 
8.020 1.412 
8.040 1.344 
8.060 1.279 
8.080 1.257 
8.100 1.247 
8.120 1.231 
8.140 1.224 
8.160 1.231 
8.180 1.237 
8.200 1.225 
8.220 1.189 
8.240 1.153 
8.260 1.125 
8.280 1.106 
8.300 1.094 
8.320 1.082 
8.340 1.088 
8.360 1.082 
8.380 1.062 
8.400 1.044 
8.420 1.038 
8.440 1.043 
8.460 1.033 
8.480 1.023 
8.500 1.006 
8.520 0.989 
8.540 0.984 
8.560 0.965 
8.580 0.956 
8.600 0.936 
8.620 0.923 
8.640 0.923 
8.660 0.914 
8.680 0.909 
8.700 0.893 
8.720 0.883 
8.740 0.878 
8.760 0.870 
8.780 0.867 
8.800 0.858 
8.820 0.839 
8.840 0.817 
8.860 0.810 
8.880 0.811 
8.900 0.807 
8.920 0.793 
8.940 0.781 
8.960 0.799 
8.980 0.826 
9.000 0.842 
9.020 0.856 
9.040 0.872 
9.060 0.889 
9.080 0.894 
9.100 0.902 
9.120 0.914 
9.140 0.929 
9.160 0.948 
9.180 0.979 
9.200 1.001 
9.220 1.032 
9.240 1.097 
9.260 1.185 
9.280 1.268 
9.300 1.318 
9.320 1.361 
9.340 1.412 
9.360 1.448 
9.380 1.433 
9.400 1.357 
9.420 1.275 
9.440 1.208 
9.460 1.138 
9.480 1.038 
9.500 0.922 
9.520 0.831 
9.540 0.768 
9.560 0.721 
9.580 0.677 
9.600 0.652 
9.620 0.649 
9.640 0.660 
9.660 0.663 
9.680 0.639 
9.700 0.587 
9.720 0.513 
9.740 0.452 
9.760 0.393 
9.780 0.326 
9.800 0.250 
9.820 0.178 
9.840 0.152 
9.860 0.195 
9.880 0.307 
9.900 0.453 
9.920 0.600 
9.940 0.738 
9.960 0.876 
9.980 1.002 
10.000 1.103 
10.020 1.160 
10.040 1.203 
10.060 1.265 
10.080 1.361 
10.100 1.424 
10.120 1.416 
10.140 1.380 
10.160 1.302 
10.180 1.227 
10.200 1.140 
10.220 1.093 
10.240 1.111 
10.260 1.138 
10.280 1.148 
10.300 1.115 
10.320 1.096 
10.340 1.091 
10.360 1.093 
10.380 1.080 
10.400 1.063 
10.420 1.052 
10.440 1.030 
10.460 1.020 
10.480 0.997 
10.500 0.975 
10.520 0.964 
10.540 0.964 
10.560 0.977 
10.580 0.982 
10.600 0.978 
10.620 0.952 
10.640 0.921 
10.660 0.902 
10.680 0.908 
10.700 0.933 
10.720 0.939 
10.740 0.920 
10.760 0.887 
10.780 0.873 
10.800 0.892 
10.820 0.911 
10.840 0.914 
10.860 0.894 
10.880 0.860 
10.900 0.835 
10.920 0.823 
10.940 0.822 
10.960 0.816 
10.980 0.814 
11.000 0.828 
11.020 0.792 
11.040 0.767 
11.060 0.750 
11.080 0.767 
11.100 0.816 
11.120 0.845 
11.140 0.851 
11.160 0.850 
11.180 0.891 
11.200 0.946 
11.220 0.980 
11.240 1.025 
11.260 1.057 
11.280 1.101 
11.300 1.120 
11.320 1.151 
11.340 1.234 
11.360 1.329 
11.380 1.405 
11.400 1.418 
11.420 1.396 
11.440 1.349 
11.460 1.298 
11.480 1.248 
11.500 1.183 
11.520 1.102 
11.540 1.023 
11.560 0.987 
11.580 0.956 
11.600 0.895 
11.620 0.812 
11.640 0.735 
11.660 0.668 
11.680 0.617 
11.700 0.561 
11.720 0.504 
11.740 0.474 
11.760 0.434 
11.780 0.376 
11.800 0.284 
11.820 0.212 
11.840 0.183 
11.860 0.160 
11.880 0.146 
11.900 0.134 
11.920 0.167 
11.940 0.285 
11.960 0.496 
11.980 0.737 
12.000 0.943 
12.020 1.101 
12.040 1.222 
12.060 1.292 
12.080 1.282 
12.100 1.237 
12.120 1.221 
12.140 1.243 
12.160 1.263 
12.180 1.256 
12.200 1.227 
12.220 1.200 
12.240 1.172 
12.260 1.149 
12.280 1.141 
12.300 1.143 
12.320 1.155 
12.340 1.154 
12.360 1.132 
12.380 1.098 
12.400 1.070 
12.420 1.053 
12.440 1.055 
12.460 1.060 
12.480 1.058 
12.500 1.033 
12.520 1.004 
12.540 0.987 
12.560 0.989 
12.580 0.985 
12.600 0.975 
12.620 0.966 
12.640 0.959 
12.660 0.959 
12.680 0.947 
12.700 0.935 
12.720 0.913 
12.740 0.897 
12.760 0.876 
12.780 0.861 
12.800 0.846 
12.820 0.834 
12.840 0.834 
12.860 0.832 
12.880 0.832 
12.900 0.836 
12.920 0.842 
12.940 0.834 
12.960 0.816 
12.980 0.808 
13.000 0.807 
13.020 0.797 
13.040 0.777 
13.060 0.766 
13.080 0.770 
13.100 0.783 
13.120 0.797 
13.140 0.811 
13.160 0.830 
13.180 0.854 
13.200 0.878 
13.220 0.888 
13.240 0.883 
13.260 0.865 
13.280 0.848 
13.300 0.841 
13.320 0.854 
13.340 0.887 
13.360 0.930 
13.380 0.981 
13.400 1.025 
13.420 1.056 
13.440 1.088 
13.460 1.155 
13.480 1.262 
13.500 1.371 
13.520 1.452 
13.540 1.492 
13.560 1.487 
13.580 1.437 
13.600 1.366 
13.620 1.288 
13.640 1.191 
13.660 1.081 
13.680 0.982 
13.700 0.906 
13.720 0.835 
13.740 0.766 
13.760 0.713 
13.780 0.669 
13.800 0.620 
13.820 0.571 
13.840 0.520 
13.860 0.472 
13.880 0.425 
13.900 0.383 
13.920 0.359 
13.940 0.346 
13.960 0.351 
13.980 0.354 
14.000 0.341 
14.020 0.308 
14.040 0.275 
14.060 0.285 
14.080 0.344 
14.100 0.437 
14.120 0.551 
14.140 0.706 
14.160 0.856 
14.180 0.979 
14.200 1.067 
14.220 1.142 
14.240 1.219 
14.260 1.284 
14.280 1.334 
14.300 1.353 
14.320 1.335 
14.340 1.289 
14.360 1.240 
14.380 1.189 
14.400 1.150 
14.420 1.124 
14.440 1.109 
14.460 1.118 
14.480 1.130 
14.500 1.135 
14.520 1.134 
14.540 1.122 
14.560 1.117 
14.580 1.101 
14.600 1.080 
14.620 1.042 
14.640 1.011 
14.660 0.985 
14.680 0.965 
14.700 0.966 
14.720 0.967 
14.740 0.980 
14.760 0.967 
14.780 0.956 
14.800 0.946 
14.820 0.927 
14.840 0.919 
14.860 0.905 
14.880 0.896 
14.900 0.878 
14.920 0.862 
14.940 0.859 
14.960 0.856 
14.980 0.841 
15.000 0.824 
15.020 0.817 
15.040 0.824 
15.060 0.835 
15.080 0.837 
15.100 0.824 
15.120 0.797 
15.140 0.769 
15.160 0.763 
15.180 0.786 
15.200 0.810 
15.220 0.823 
15.240 0.825 
15.260 0.861 
15.280 0.918 
15.300 0.962 
15.320 0.986 
15.340 0.992 
15.360 0.993 
15.380 0.970 
15.400 0.938 
15.420 0.944 
15.440 0.982 
15.460 1.031 
15.480 1.071 
15.500 1.088 
15.520 1.106 
15.540 1.118 
15.560 1.144 
15.580 1.202 
15.600 1.281 
15.620 1.369 
15.640 1.427 
15.660 1.459 
15.680 1.459 
15.700 1.419 
15.720 1.347 
15.740 1.250 
15.760 1.145 
15.780 1.039 
15.800 0.945 
15.820 0.883 
15.840 0.834 
15.860 0.786 
15.880 0.729 
15.900 0.665 
15.920 0.601 
15.940 0.535 
15.960 0.494 
15.980 0.486 
16.000 0.507 
16.020 0.526 
16.040 0.529 
16.060 0.507 
16.080 0.459 
16.100 0.382 
16.120 0.301 
16.140 0.234 
16.160 0.194 
16.180 0.178 
16.200 0.204 
16.220 0.290 
16.240 0.405 
16.260 0.535 
16.280 0.661 
16.300 0.775 
16.320 0.857 
16.340 0.947 
16.360 1.078 
16.380 1.223 
16.400 1.337 
16.420 1.398 
16.440 1.398 
16.460 1.337 
16.480 1.251 
16.500 1.203 
16.520 1.169 
16.540 1.121 
16.560 1.076 
16.580 1.066 
16.600 1.102 
16.620 1.133 
16.640 1.147 
16.660 1.151 
