# Supplementary material for: Pacing the phasing of leg and arm movements in breaststroke swimming to minimize intra-cyclic velocity fluctuations
Source: PLoS One. 2017 Oct 12;12(10):e0186160. doi: 10.1371/journal.pone.0186160 (PMC5638342; doi:10.1371/journal.pone.0186160)
Supplement: S1 Archive — (ZIP) [file pone.0186160.s003.zip › P19_90_veldata.txt]

% t vx 
0.000 0.253 
0.020 0.567 
0.040 0.935 
0.060 0.990 
0.080 0.976 
0.100 0.937 
0.120 0.909 
0.140 0.883 
0.160 0.827 
0.180 0.745 
0.200 0.668 
0.220 0.644 
0.240 0.662 
0.260 0.679 
0.280 0.657 
0.300 0.595 
0.320 0.535 
0.340 0.473 
0.360 0.446 
0.380 0.433 
0.400 0.427 
0.420 0.446 
0.440 0.444 
0.460 0.473 
0.480 0.521 
0.500 0.593 
0.520 0.647 
0.540 0.637 
0.560 0.614 
0.580 0.602 
0.600 0.607 
0.620 0.572 
0.640 0.522 
0.660 0.462 
0.680 0.430 
0.700 0.402 
0.720 0.382 
0.740 0.355 
0.760 0.290 
0.780 0.262 
0.800 0.244 
0.820 0.232 
0.840 0.212 
0.860 0.196 
0.880 0.178 
0.900 0.130 
0.920 0.084 
0.940 0.068 
0.960 0.065 
0.980 0.087 
1.000 0.123 
1.020 0.161 
1.040 0.194 
1.060 0.273 
1.080 0.426 
1.100 0.623 
1.120 0.830 
1.140 0.977 
1.160 1.074 
1.180 1.107 
1.200 1.099 
1.220 1.078 
1.240 1.053 
1.260 1.060 
1.280 1.083 
1.300 1.112 
1.320 1.127 
1.340 1.130 
1.360 1.131 
1.380 1.121 
1.400 1.118 
1.420 1.118 
1.440 1.154 
1.460 1.222 
1.480 1.276 
1.500 1.292 
1.520 1.251 
1.540 1.223 
1.560 1.221 
1.580 1.230 
1.600 1.241 
1.620 1.247 
1.640 1.275 
1.660 1.322 
1.680 1.360 
1.700 1.393 
1.720 1.412 
1.740 1.435 
1.760 1.444 
1.780 1.436 
1.800 1.414 
1.820 1.362 
1.840 1.303 
1.860 1.221 
1.880 1.151 
1.900 1.084 
1.920 1.016 
1.940 0.957 
1.960 0.899 
1.980 0.876 
2.000 0.862 
2.020 0.837 
2.040 0.802 
2.060 0.752 
2.080 0.692 
2.100 0.627 
2.120 0.571 
2.140 0.542 
2.160 0.521 
2.180 0.506 
2.200 0.493 
2.220 0.473 
2.240 0.454 
2.260 0.442 
2.280 0.459 
2.300 0.492 
2.320 0.528 
2.340 0.553 
2.360 0.572 
2.380 0.591 
2.400 0.610 
2.420 0.616 
2.440 0.591 
2.460 0.554 
2.480 0.518 
2.500 0.497 
2.520 0.480 
2.540 0.479 
2.560 0.488 
2.580 0.493 
2.600 0.470 
2.620 0.445 
2.640 0.438 
2.660 0.435 
2.680 0.433 
2.700 0.412 
2.720 0.387 
2.740 0.344 
2.760 0.290 
2.780 0.246 
2.800 0.212 
2.820 0.190 
2.840 0.170 
2.860 0.145 
2.880 0.121 
2.900 0.119 
2.920 0.137 
2.940 0.163 
2.960 0.181 
2.980 0.195 
3.000 0.219 
3.020 0.250 
3.040 0.274 
3.060 0.314 
3.080 0.389 
3.100 0.539 
3.120 0.722 
3.140 0.881 
3.160 0.998 
3.180 1.079 
3.200 1.144 
3.220 1.169 
3.240 1.162 
3.260 1.167 
3.280 1.206 
3.300 1.250 
3.320 1.259 
3.340 1.231 
3.360 1.200 
3.380 1.179 
3.400 1.170 
3.420 1.178 
3.440 1.196 
3.460 1.194 
3.480 1.187 
3.500 1.168 
3.520 1.156 
3.540 1.156 
3.560 1.170 
3.580 1.204 
3.600 1.234 
3.620 1.270 
3.640 1.325 
3.660 1.384 
3.680 1.437 
3.700 1.471 
3.720 1.483 
3.740 1.481 
3.760 1.457 
3.780 1.387 
3.800 1.288 
3.820 1.207 
3.840 1.168 
3.860 1.126 
3.880 1.055 
3.900 0.989 
3.920 0.953 
3.940 0.939 
3.960 0.909 
3.980 0.867 
4.000 0.826 
4.020 0.811 
4.040 0.808 
4.060 0.780 
4.080 0.714 
4.100 0.636 
4.120 0.593 
4.140 0.584 
4.160 0.570 
4.180 0.534 
4.200 0.476 
4.220 0.431 
4.240 0.433 
4.260 0.480 
4.280 0.528 
4.300 0.539 
4.320 0.549 
4.340 0.578 
4.360 0.611 
4.380 0.623 
4.400 0.614 
4.420 0.612 
4.440 0.605 
4.460 0.598 
4.480 0.589 
4.500 0.588 
4.520 0.583 
4.540 0.541 
4.560 0.495 
4.580 0.463 
4.600 0.438 
4.620 0.408 
4.640 0.365 
4.660 0.332 
4.680 0.305 
4.700 0.280 
4.720 0.241 
4.740 0.177 
4.760 0.089 
4.780 0.014 
4.800 -0.022 
4.820 -0.019 
4.840 0.019 
4.860 0.055 
4.880 0.082 
4.900 0.116 
4.920 0.163 
4.940 0.222 
4.960 0.275 
4.980 0.311 
5.000 0.358 
5.020 0.473 
5.040 0.678 
5.060 0.906 
5.080 1.070 
5.100 1.148 
5.120 1.204 
5.140 1.252 
5.160 1.288 
5.180 1.293 
5.200 1.275 
5.220 1.254 
5.240 1.214 
5.260 1.166 
5.280 1.137 
5.300 1.138 
5.320 1.152 
5.340 1.173 
5.360 1.211 
5.380 1.268 
5.400 1.300 
5.420 1.273 
5.440 1.199 
5.460 1.146 
5.480 1.146 
5.500 1.176 
5.520 1.191 
5.540 1.203 
5.560 1.223 
5.580 1.251 
5.600 1.274 
5.620 1.318 
5.640 1.398 
5.660 1.464 
5.680 1.491 
5.700 1.458 
5.720 1.414 
5.740 1.358 
5.760 1.287 
5.780 1.229 
5.800 1.169 
5.820 1.128 
5.840 1.080 
5.860 1.027 
5.880 0.977 
5.900 0.923 
5.920 0.880 
5.940 0.845 
5.960 0.779 
5.980 0.696 
6.000 0.630 
6.020 0.608 
6.040 0.621 
6.060 0.614 
6.080 0.592 
6.100 0.567 
6.120 0.550 
6.140 0.542 
6.160 0.535 
6.180 0.544 
6.200 0.562 
6.220 0.582 
6.240 0.600 
6.260 0.615 
6.280 0.630 
6.300 0.640 
6.320 0.657 
6.340 0.663 
6.360 0.655 
6.380 0.646 
6.400 0.646 
6.420 0.645 
6.440 0.644 
6.460 0.639 
6.480 0.635 
6.500 0.638 
6.520 0.644 
6.540 0.647 
6.560 0.642 
6.580 0.641 
6.600 0.635 
6.620 0.613 
6.640 0.581 
6.660 0.542 
6.680 0.492 
6.700 0.426 
6.720 0.387 
6.740 0.377 
6.760 0.378 
6.780 0.384 
6.800 0.373 
6.820 0.385 
6.840 0.383 
6.860 0.404 
6.880 0.403 
6.900 0.397 
6.920 0.375 
6.940 0.324 
6.960 0.284 
6.980 0.240 
7.000 0.257 
7.020 0.295 
7.040 0.357 
7.060 0.431 
7.080 0.534 
7.100 0.662 
7.120 0.810 
7.140 0.982 
7.160 1.139 
7.180 1.283 
7.200 1.345 
7.220 1.359 
7.240 1.371 
7.260 1.374 
7.280 1.388 
7.300 1.388 
7.320 1.362 
7.340 1.343 
7.360 1.378 
7.380 1.440 
7.400 1.481 
7.420 1.487 
7.440 1.489 
7.460 1.510 
7.480 1.539 
7.500 1.577 
7.520 1.643 
7.540 1.706 
7.560 1.747 
7.580 1.747 
7.600 1.707 
7.620 1.644 
7.640 1.556 
7.660 1.474 
7.680 1.403 
7.700 1.361 
7.720 1.325 
7.740 1.254 
7.760 1.173 
7.780 1.092 
7.800 1.027 
7.820 0.968 
7.840 0.912 
7.860 0.871 
7.880 0.838 
7.900 0.809 
7.920 0.773 
7.940 0.738 
7.960 0.716 
7.980 0.709 
8.000 0.678 
8.020 0.634 
8.040 0.599 
8.060 0.586 
8.080 0.607 
8.100 0.633 
8.120 0.642 
8.140 0.616 
8.160 0.589 
8.180 0.598 
8.200 0.634 
8.220 0.681 
8.240 0.734 
8.260 0.753 
8.280 0.721 
8.300 0.642 
8.320 0.583 
8.340 0.584 
8.360 0.603 
8.380 0.602 
8.400 0.571 
8.420 0.546 
8.440 0.547 
8.460 0.552 
8.480 0.542 
8.500 0.521 
8.520 0.516 
8.540 0.520 
8.560 0.516 
8.580 0.503 
8.600 0.490 
8.620 0.489 
8.640 0.464 
8.660 0.419 
8.680 0.371 
8.700 0.341 
8.720 0.320 
8.740 0.291 
8.760 0.246 
8.780 0.180 
8.800 0.103 
8.820 0.052 
8.840 0.058 
8.860 0.103 
8.880 0.177 
8.900 0.276 
8.920 0.419 
8.940 0.599 
8.960 0.802 
8.980 1.022 
9.000 1.220 
9.020 1.380 
9.040 1.464 
9.060 1.448 
9.080 1.361 
9.100 1.280 
9.120 1.269 
9.140 1.307 
9.160 1.339 
9.180 1.320 
9.200 1.282 
9.220 1.263 
9.240 1.282 
9.260 1.320 
9.280 1.320 
9.300 1.318 
9.320 1.323 
9.340 1.359 
9.360 1.422 
9.380 1.486 
9.400 1.536 
9.420 1.558 
9.440 1.581 
9.460 1.618 
9.480 1.645 
9.500 1.640 
9.520 1.592 
9.540 1.515 
9.560 1.433 
9.580 1.347 
9.600 1.270 
9.620 1.207 
9.640 1.156 
9.660 1.102 
9.680 1.043 
9.700 0.994 
9.720 0.950 
9.740 0.907 
9.760 0.852 
9.780 0.808 
9.800 0.786 
9.820 0.765 
9.840 0.729 
9.860 0.669 
9.880 0.628 
9.900 0.608 
9.920 0.601 
9.940 0.601 
9.960 0.598 
9.980 0.587 
10.000 0.578 
10.020 0.584 
10.040 0.597 
10.060 0.606 
10.080 0.608 
10.100 0.616 
10.120 0.624 
10.140 0.619 
10.160 0.612 
10.180 0.610 
10.200 0.612 
10.220 0.608 
10.240 0.587 
10.260 0.562 
10.280 0.544 
10.300 0.548 
10.320 0.556 
10.340 0.537 
10.360 0.508 
10.380 0.490 
10.400 0.480 
10.420 0.458 
10.440 0.430 
10.460 0.416 
10.480 0.406 
10.500 0.392 
10.520 0.383 
10.540 0.391 
10.560 0.394 
10.580 0.389 
10.600 0.359 
10.620 0.303 
10.640 0.250 
10.660 0.219 
10.680 0.216 
10.700 0.210 
10.720 0.191 
10.740 0.171 
10.760 0.183 
10.780 0.230 
10.800 0.302 
10.820 0.403 
10.840 0.537 
10.860 0.690 
10.880 0.825 
10.900 0.928 
10.920 1.017 
10.940 1.096 
10.960 1.146 
10.980 1.159 
11.000 1.165 
11.020 1.196 
11.040 1.232 
11.060 1.244 
11.080 1.233 
11.100 1.237 
11.120 1.264 
11.140 1.294 
11.160 1.319 
11.180 1.333 
11.200 1.363 
11.220 1.403 
11.240 1.429 
11.260 1.440 
11.280 1.457 
11.300 1.483 
11.320 1.516 
11.340 1.543 
11.360 1.567 
11.380 1.579 
11.400 1.590 
11.420 1.594 
11.440 1.558 
11.460 1.475 
11.480 1.355 
11.500 1.256 
11.520 1.179 
11.540 1.122 
11.560 1.067 
11.580 1.015 
11.600 0.976 
11.620 0.935 
11.640 0.882 
11.660 0.833 
11.680 0.806 
11.700 0.777 
11.720 0.737 
11.740 0.694 
11.760 0.650 
11.780 0.594 
11.800 0.539 
11.820 0.512 
11.840 0.530 
11.860 0.551 
11.880 0.547 
11.900 0.526 
11.920 0.514 
11.940 0.529 
11.960 0.543 
11.980 0.561 
12.000 0.584 
12.020 0.611 
12.040 0.633 
12.060 0.636 
12.080 0.632 
12.100 0.607 
12.120 0.591 
12.140 0.597 
12.160 0.603 
12.180 0.604 
12.200 0.578 
12.220 0.573 
12.240 0.576 
12.260 0.571 
12.280 0.555 
12.300 0.537 
12.320 0.547 
12.340 0.575 
12.360 0.594 
12.380 0.588 
12.400 0.551 
12.420 0.512 
12.440 0.480 
12.460 0.444 
12.480 0.394 
12.500 0.338 
12.520 0.314 
12.540 0.317 
12.560 0.318 
12.580 0.284 
12.600 0.237 
12.620 0.221 
12.640 0.219 
12.660 0.192 
12.680 0.143 
12.700 0.100 
12.720 0.098 
12.740 0.132 
12.760 0.180 
12.780 0.225 
12.800 0.298 
12.820 0.415 
12.840 0.582 
12.860 0.777 
12.880 0.951 
12.900 1.038 
12.920 1.044 
12.940 1.064 
12.960 1.149 
12.980 1.249 
13.000 1.299 
13.020 1.304 
13.040 1.300 
13.060 1.320 
13.080 1.363 
13.100 1.408 
13.120 1.409 
13.140 1.366 
13.160 1.336 
13.180 1.348 
13.200 1.396 
13.220 1.452 
13.240 1.495 
13.260 1.508 
13.280 1.386 
13.300 1.443 
13.320 1.501 
13.340 1.556 
13.360 1.609 
13.380 1.640 
13.400 1.610 
13.420 1.545 
13.440 1.466 
13.460 1.384 
13.480 1.317 
13.500 1.238 
13.520 1.150 
13.540 1.081 
13.560 1.036 
13.580 1.006 
13.600 0.964 
13.620 0.921 
13.640 0.874 
13.660 0.818 
13.680 0.764 
13.700 0.705 
13.720 0.658 
13.740 0.621 
13.760 0.588 
13.780 0.551 
13.800 0.513 
13.820 0.492 
13.840 0.488 
13.860 0.492 
13.880 0.485 
13.900 0.467 
13.920 0.456 
13.940 0.462 
13.960 0.486 
13.980 0.496 
14.000 0.503 
14.020 0.510 
14.040 0.531 
14.060 0.548 
14.080 0.541 
14.100 0.535 
14.120 0.539 
14.140 0.539 
14.160 0.522 
14.180 0.506 
14.200 0.513 
14.220 0.526 
14.240 0.527 
14.260 0.522 
14.280 0.525 
14.300 0.533 
14.320 0.535 
14.340 0.543 
14.360 0.572 
14.380 0.604 
14.400 0.619 
14.420 0.586 
14.440 0.516 
14.460 0.437 
14.480 0.384 
14.500 0.355 
14.520 0.328 
14.540 0.303 
14.560 0.259 
14.580 0.211 
14.600 0.163 
14.620 0.118 
14.640 0.068 
14.660 0.006 
14.680 -0.027 
14.700 -0.022 
14.720 0.016 
14.740 0.092 
14.760 0.188 
14.780 0.312 
14.800 0.440 
14.820 0.553 
14.840 0.694 
14.860 0.889 
14.880 1.111 
14.900 1.263 
14.920 1.288 
14.940 1.239 
14.960 1.201 
14.980 1.220 
15.000 1.272 
15.020 1.297 
15.040 1.279 
15.060 1.257 
15.080 1.265 
15.100 1.294 
15.120 1.334 
15.140 1.348 
15.160 1.366 
15.180 1.398 
15.200 1.447 
15.220 1.512 
15.240 1.581 
15.260 1.642 
15.280 1.666 
15.300 1.657 
15.320 1.636 
15.340 1.604 
15.360 1.538 
15.380 1.461 
15.400 1.376 
15.420 1.298 
15.440 1.220 
15.460 1.138 
15.480 1.063 
15.500 1.010 
15.520 0.978 
15.540 0.956 
15.560 0.928 
15.580 0.896 
15.600 0.868 
15.620 0.836 
15.640 0.790 
15.660 0.748 
15.680 0.713 
15.700 0.683 
15.720 0.643 
15.740 0.611 
15.760 0.598 
15.780 0.582 
15.800 0.551 
15.820 0.531 
15.840 0.538 
15.860 0.554 
15.880 0.570 
15.900 0.576 
15.920 0.573 
15.940 0.558 
15.960 0.552 
15.980 0.568 
16.000 0.591 
16.020 0.609 
16.040 0.609 
16.060 0.595 
16.080 0.576 
16.100 0.565 
16.120 0.560 
16.140 0.550 
16.160 0.536 
16.180 0.521 
16.200 0.513 
16.220 0.506 
16.240 0.498 
16.260 0.488 
16.280 0.464 
16.300 0.436 
16.320 0.401 
16.340 0.371 
16.360 0.355 
16.380 0.346 
16.400 0.358 
16.420 0.366 
16.440 0.366 
16.460 0.344 
16.480 0.307 
16.500 0.262 
16.520 0.202 
16.540 0.136 
16.560 0.071 
16.580 0.022 
16.600 -0.013 
16.620 -0.017 
16.640 0.046 
16.660 0.169 
16.680 0.313 
16.700 0.452 
16.720 0.572 
16.740 0.676 
16.760 0.778 
16.780 0.910 
16.800 1.061 
16.820 1.182 
16.840 1.246 
16.860 1.268 
16.880 1.293 
16.900 1.347 
16.920 1.408 
16.940 1.430 
16.960 1.408 
16.980 1.388 
17.000 1.415 
17.020 1.464 
17.040 1.499 
17.060 1.521 
17.080 1.526 
17.100 1.528 
17.120 1.530 
17.140 1.538 
17.160 1.556 
17.180 1.564 
17.200 1.558 
17.220 1.553 
17.240 1.533 
17.260 1.486 
17.280 1.411 
17.300 1.335 
17.320 1.254 
17.340 1.174 
17.360 1.103 
17.380 1.040 
17.400 0.998 
17.420 0.952 
17.440 0.924 
17.460 0.896 
17.480 0.872 
17.500 0.850 
17.520 0.811 
17.540 0.768 
17.560 0.710 
17.580 0.647 
17.600 0.597 
17.620 0.576 
17.640 0.576 
17.660 0.573 
17.680 0.570 
17.700 0.563 
17.720 0.551 
17.740 0.543 
17.760 0.546 
17.780 0.569 
17.800 0.585 
17.820 0.592 
17.840 0.583 
17.860 0.570 
17.880 0.570 
17.900 0.576 
17.920 0.589 
17.940 0.596 
17.960 0.591 
17.980 0.591 
18.000 0.596 
18.020 0.605 
18.040 0.611 
18.060 0.617 
18.080 0.613 
18.100 0.597 
18.120 0.584 
18.140 0.577 
18.160 0.581 
18.180 0.580 
18.200 0.571 
18.220 0.540 
18.240 0.507 
18.260 0.475 
18.280 0.432 
18.300 0.371 
18.320 0.318 
18.340 0.305 
18.360 0.314 
18.380 0.348 
18.400 0.378 
18.420 0.392 
18.440 0.362 
18.460 0.303 
18.480 0.255 
18.500 0.205 
18.520 0.155 
18.540 0.115 
18.560 0.131 
18.580 0.188 
18.600 0.244 
18.620 0.314 
18.640 0.396 
18.660 0.533 
18.680 0.712 
18.700 0.906 
18.720 1.051 
18.740 1.100 
18.760 1.115 
18.780 1.146 
18.800 1.206 
18.820 1.250 
18.840 1.242 
18.860 1.193 
18.880 1.147 
18.900 1.132 
18.920 1.147 
18.940 1.154 
18.960 1.165 
18.980 1.190 
19.000 1.233 
19.020 1.267 
19.040 1.273 
19.060 1.264 
19.080 1.248 
19.100 1.247 
19.120 1.270 
19.140 1.313 
19.160 1.370 
19.180 1.419 
19.200 1.444 
19.220 1.449 
19.240 1.448 
19.260 1.452 
19.280 1.429 
19.300 1.368 
19.320 1.292 
19.340 1.196 
19.360 1.108 
19.380 1.050 
19.400 1.036 
19.420 1.021 
19.440 0.954 
19.460 0.882 
19.480 0.828 
19.500 0.788 
19.520 0.750 
19.540 0.725 
19.560 0.718 
19.580 0.698 
19.600 0.676 
19.620 0.669 
19.640 0.656 
19.660 0.620 
19.680 0.570 
19.700 0.525 
19.720 0.495 
19.740 0.484 
19.760 0.499 
19.780 0.518 
19.800 0.523 
19.820 0.500 
19.840 0.439 
19.860 0.401 
