# Supplementary material for: Pacing the phasing of leg and arm movements in breaststroke swimming to minimize intra-cyclic velocity fluctuations
Source: PLoS One. 2017 Oct 12;12(10):e0186160. doi: 10.1371/journal.pone.0186160 (PMC5638342; doi:10.1371/journal.pone.0186160)
Supplement: S1 Archive — (ZIP) [file pone.0186160.s003.zip › P19_135_veldata.txt]

% t vx 
0.000 -0.594 
0.020 -0.054 
0.040 0.712 
0.060 1.073 
0.080 1.266 
0.100 1.326 
0.120 1.334 
0.140 1.328 
0.160 1.310 
0.180 1.286 
0.200 1.255 
0.220 1.251 
0.240 1.257 
0.260 1.282 
0.280 1.306 
0.300 1.316 
0.320 1.301 
0.340 1.277 
0.360 1.306 
0.380 1.384 
0.400 1.480 
0.420 1.537 
0.440 1.538 
0.460 1.512 
0.480 1.482 
0.500 1.442 
0.520 1.378 
0.540 1.296 
0.560 1.222 
0.580 1.155 
0.600 1.084 
0.620 1.035 
0.640 0.992 
0.660 0.955 
0.680 0.909 
0.700 0.849 
0.720 0.801 
0.740 0.765 
0.760 0.750 
0.780 0.733 
0.800 0.709 
0.820 0.689 
0.840 0.661 
0.860 0.633 
0.880 0.631 
0.900 0.658 
0.920 0.678 
0.940 0.656 
0.960 0.624 
0.980 0.604 
1.000 0.599 
1.020 0.574 
1.040 0.532 
1.060 0.505 
1.080 0.519 
1.100 0.562 
1.120 0.589 
1.140 0.598 
1.160 0.607 
1.180 0.632 
1.200 0.653 
1.220 0.651 
1.240 0.631 
1.260 0.598 
1.280 0.552 
1.300 0.521 
1.320 0.514 
1.340 0.514 
1.360 0.507 
1.380 0.487 
1.400 0.468 
1.420 0.462 
1.440 0.465 
1.460 0.453 
1.480 0.424 
1.500 0.414 
1.520 0.421 
1.540 0.427 
1.560 0.411 
1.580 0.401 
1.600 0.385 
1.620 0.352 
1.640 0.313 
1.660 0.260 
1.680 0.219 
1.700 0.197 
1.720 0.229 
1.740 0.291 
1.760 0.385 
1.780 0.501 
1.800 0.602 
1.820 0.676 
1.840 0.741 
1.860 0.867 
1.880 1.064 
1.900 1.267 
1.920 1.367 
1.940 1.338 
1.960 1.271 
1.980 1.249 
2.000 1.289 
2.020 1.313 
2.040 1.300 
2.060 1.264 
2.080 1.237 
2.100 1.251 
2.120 1.284 
2.140 1.302 
2.160 1.312 
2.180 1.332 
2.200 1.368 
2.220 1.427 
2.240 1.485 
2.260 1.532 
2.280 1.556 
2.300 1.553 
2.320 1.544 
2.340 1.526 
2.360 1.494 
2.380 1.442 
2.400 1.360 
2.420 1.266 
2.440 1.179 
2.460 1.087 
2.480 1.011 
2.500 0.955 
2.520 0.915 
2.540 0.884 
2.560 0.839 
2.580 0.800 
2.600 0.764 
2.620 0.744 
2.640 0.730 
2.660 0.702 
2.680 0.673 
2.700 0.650 
2.720 0.647 
2.740 0.642 
2.760 0.628 
2.780 0.603 
2.800 0.579 
2.820 0.569 
2.840 0.559 
2.860 0.553 
2.880 0.542 
2.900 0.522 
2.920 0.508 
2.940 0.502 
2.960 0.515 
2.980 0.535 
3.000 0.541 
3.020 0.523 
3.040 0.497 
3.060 0.477 
3.080 0.456 
3.100 0.450 
3.120 0.461 
3.140 0.488 
3.160 0.499 
3.180 0.481 
3.200 0.453 
3.220 0.411 
3.240 0.368 
3.260 0.321 
3.280 0.268 
3.300 0.222 
3.320 0.182 
3.340 0.170 
3.360 0.176 
3.380 0.176 
3.400 0.156 
3.420 0.120 
3.440 0.100 
3.460 0.114 
3.480 0.161 
3.500 0.239 
3.520 0.334 
3.540 0.410 
3.560 0.481 
3.580 0.576 
3.600 0.693 
3.620 0.809 
3.640 0.920 
3.660 1.045 
3.680 1.167 
3.700 1.224 
3.720 1.217 
3.740 1.200 
3.760 1.215 
3.780 1.259 
3.800 1.276 
3.820 1.252 
3.840 1.202 
3.860 1.161 
3.880 1.151 
3.900 1.155 
3.920 1.167 
3.940 1.180 
3.960 1.208 
3.980 1.242 
4.000 1.248 
4.020 1.227 
4.040 1.209 
4.060 1.216 
4.080 1.251 
4.100 1.287 
4.120 1.329 
4.140 1.389 
4.160 1.452 
4.180 1.506 
4.200 1.542 
4.220 1.554 
4.240 1.534 
4.260 1.499 
4.280 1.462 
4.300 1.415 
4.320 1.343 
4.340 1.275 
4.360 1.245 
4.380 1.197 
4.400 1.136 
4.420 1.062 
4.440 1.010 
4.460 0.966 
4.480 0.893 
4.500 0.824 
4.520 0.764 
4.540 0.737 
4.560 0.713 
4.580 0.669 
4.600 0.622 
4.620 0.589 
4.640 0.570 
4.660 0.554 
4.680 0.532 
4.700 0.526 
4.720 0.531 
4.740 0.525 
4.760 0.511 
4.780 0.526 
4.800 0.567 
4.820 0.587 
4.840 0.564 
4.860 0.528 
4.880 0.517 
4.900 0.528 
4.920 0.539 
4.940 0.522 
4.960 0.501 
4.980 0.493 
5.000 0.497 
5.020 0.492 
5.040 0.476 
5.060 0.463 
5.080 0.450 
5.100 0.435 
5.120 0.423 
5.140 0.428 
5.160 0.431 
5.180 0.435 
5.200 0.449 
5.220 0.436 
5.240 0.423 
5.260 0.394 
5.280 0.368 
5.300 0.350 
5.320 0.320 
5.340 0.338 
5.360 0.367 
5.380 0.383 
5.400 0.363 
5.420 0.311 
5.440 0.244 
5.460 0.162 
5.480 0.093 
5.500 0.072 
5.520 0.096 
5.540 0.165 
5.560 0.253 
5.580 0.347 
5.600 0.454 
5.620 0.576 
5.640 0.710 
5.660 0.800 
5.680 0.900 
5.700 1.040 
5.720 1.163 
5.740 1.220 
5.760 1.198 
5.780 1.167 
5.800 1.164 
5.820 1.158 
5.840 1.153 
5.860 1.114 
5.880 1.085 
5.900 1.076 
5.920 1.090 
5.940 1.142 
5.960 1.178 
5.980 1.215 
6.000 1.245 
6.020 1.268 
6.040 1.255 
6.060 1.225 
6.080 1.235 
6.100 1.282 
6.120 1.343 
6.140 1.415 
6.160 1.473 
6.180 1.497 
6.200 1.519 
6.220 1.550 
6.240 1.533 
6.260 1.465 
6.280 1.381 
6.300 1.303 
6.320 1.222 
6.340 1.114 
6.360 1.013 
6.380 1.123 
6.400 1.044 
6.420 0.953 
6.440 0.908 
6.460 0.926 
6.480 0.938 
6.500 0.903 
6.520 0.843 
6.540 0.818 
6.560 0.799 
6.580 0.763 
6.600 0.724 
6.620 0.697 
6.640 0.682 
6.660 0.657 
6.680 0.637 
6.700 0.624 
6.720 0.589 
6.740 0.539 
6.760 0.495 
6.780 0.481 
6.800 0.489 
6.820 0.500 
6.840 0.522 
6.860 0.535 
6.880 0.546 
6.900 0.546 
6.920 0.550 
6.940 0.559 
6.960 0.580 
6.980 0.595 
7.000 0.593 
7.020 0.614 
7.040 0.647 
7.060 0.680 
7.080 0.669 
7.100 0.646 
7.120 0.617 
7.140 0.579 
7.160 0.520 
7.180 0.449 
7.200 0.377 
7.220 0.298 
7.240 0.245 
7.260 0.196 
7.280 0.134 
7.300 0.043 
7.320 -0.026 
7.340 -0.035 
7.360 0.007 
7.380 0.056 
7.400 0.075 
7.420 0.077 
7.440 0.086 
7.460 0.135 
7.480 0.217 
7.500 0.316 
7.520 0.399 
7.540 0.459 
7.560 0.519 
7.580 0.593 
7.600 0.702 
7.620 0.871 
7.640 1.079 
7.660 1.264 
7.680 1.343 
7.700 1.302 
7.720 1.225 
7.740 1.186 
7.760 1.227 
7.780 1.291 
7.800 1.325 
7.820 1.329 
7.840 1.310 
7.860 1.292 
7.880 1.287 
7.900 1.321 
7.920 1.372 
7.940 1.407 
7.960 1.420 
7.980 1.415 
8.000 1.418 
8.020 1.419 
8.040 1.435 
8.060 1.484 
8.080 1.555 
8.100 1.612 
8.120 1.613 
8.140 1.583 
8.160 1.556 
8.180 1.548 
8.200 1.535 
8.220 1.497 
8.240 1.418 
8.260 1.291 
8.280 1.169 
8.300 1.068 
8.320 0.998 
8.340 0.942 
8.360 0.891 
8.380 0.844 
8.400 0.790 
8.420 0.759 
8.440 0.751 
8.460 0.744 
8.480 0.729 
8.500 0.716 
8.520 0.706 
8.540 0.685 
8.560 0.654 
8.580 0.622 
8.600 0.596 
8.620 0.575 
8.640 0.555 
8.660 0.536 
8.680 0.525 
8.700 0.543 
8.720 0.578 
8.740 0.600 
8.760 0.603 
8.780 0.595 
8.800 0.583 
8.820 0.578 
8.840 0.582 
8.860 0.596 
8.880 0.610 
8.900 0.620 
8.920 0.625 
8.940 0.613 
8.960 0.597 
8.980 0.564 
9.000 0.527 
9.020 0.487 
9.040 0.454 
9.060 0.450 
9.080 0.457 
9.100 0.462 
9.120 0.447 
9.140 0.410 
9.160 0.354 
9.180 0.276 
9.200 0.192 
9.220 0.110 
9.240 0.026 
9.260 -0.049 
9.280 -0.094 
9.300 -0.092 
9.320 -0.028 
9.340 0.073 
9.360 0.184 
9.380 0.269 
9.400 0.350 
9.420 0.412 
9.440 0.464 
9.460 0.531 
9.480 0.626 
9.500 0.775 
9.520 0.948 
9.540 1.119 
9.560 1.222 
9.580 1.234 
9.600 1.193 
9.620 1.158 
9.640 1.145 
9.660 1.167 
9.680 1.202 
9.700 1.219 
9.720 1.203 
9.740 1.160 
9.760 1.137 
9.780 1.147 
9.800 1.167 
9.820 1.186 
9.840 1.200 
9.860 1.217 
9.880 1.240 
9.900 1.247 
9.920 1.226 
9.940 1.192 
9.960 1.176 
9.980 1.197 
10.000 1.247 
10.020 1.307 
10.040 1.380 
10.060 1.452 
10.080 1.522 
10.100 1.564 
10.120 1.575 
10.140 1.566 
10.160 1.532 
10.180 1.476 
10.200 1.400 
10.220 1.331 
10.240 1.266 
10.260 1.201 
10.280 1.141 
10.300 1.090 
10.320 1.034 
10.340 0.984 
10.360 0.950 
10.380 0.905 
10.400 0.831 
10.420 0.777 
10.440 0.776 
10.460 0.789 
10.480 0.759 
10.500 0.700 
10.520 0.663 
10.540 0.652 
10.560 0.645 
10.580 0.618 
10.600 0.586 
10.620 0.580 
10.640 0.603 
10.660 0.627 
10.680 0.628 
10.700 0.616 
10.720 0.606 
10.740 0.596 
10.760 0.578 
10.780 0.563 
10.800 0.560 
10.820 0.556 
10.840 0.555 
10.860 0.554 
10.880 0.566 
10.900 0.596 
10.920 0.622 
10.940 0.634 
10.960 0.606 
10.980 0.546 
11.000 0.498 
11.020 0.481 
11.040 0.480 
11.060 0.468 
11.080 0.429 
11.100 0.388 
11.120 0.370 
11.140 0.359 
11.160 0.345 
11.180 0.315 
11.200 0.278 
11.220 0.248 
11.240 0.202 
11.260 0.149 
11.280 0.105 
11.300 0.097 
11.320 0.126 
11.340 0.157 
11.360 0.192 
11.380 0.245 
11.400 0.327 
11.420 0.421 
11.440 0.512 
11.460 0.606 
11.480 0.691 
11.500 0.766 
11.520 0.860 
11.540 0.954 
11.560 1.044 
11.580 1.102 
11.600 1.123 
11.620 1.122 
11.640 1.101 
11.660 1.076 
11.680 1.045 
11.700 1.009 
11.720 1.002 
11.740 1.024 
11.760 1.063 
11.780 1.084 
11.800 1.100 
11.820 1.126 
11.840 1.154 
11.860 1.186 
11.880 1.195 
11.900 1.202 
11.920 1.212 
11.940 1.241 
11.960 1.278 
11.980 1.314 
12.000 1.361 
12.020 1.416 
12.040 1.468 
12.060 1.504 
12.080 1.519 
12.100 1.517 
12.120 1.487 
12.140 1.447 
12.160 1.407 
12.180 1.350 
12.200 1.274 
12.220 1.171 
12.240 1.092 
12.260 1.043 
12.280 0.999 
12.300 0.955 
12.320 0.904 
12.340 0.857 
12.360 0.824 
12.380 0.777 
12.400 0.711 
12.420 0.663 
12.440 0.663 
12.460 0.709 
12.480 0.715 
12.500 0.657 
12.520 0.588 
12.540 0.539 
12.560 0.506 
12.580 0.484 
12.600 0.453 
12.620 0.423 
12.640 0.397 
12.660 0.397 
12.680 0.429 
12.700 0.458 
12.720 0.493 
12.740 0.504 
12.760 0.502 
12.780 0.483 
12.800 0.460 
12.820 0.434 
12.840 0.381 
12.860 0.347 
12.880 0.306 
12.900 0.259 
12.920 0.253 
12.940 0.278 
12.960 0.338 
12.980 0.382 
13.000 0.421 
13.020 0.465 
13.040 0.464 
13.060 0.432 
13.080 0.389 
13.100 0.345 
13.120 0.328 
13.140 0.311 
13.160 0.293 
13.180 0.121 
13.200 0.196 
13.220 0.263 
13.240 0.311 
13.260 0.341 
13.280 0.395 
13.300 0.469 
13.320 0.558 
13.340 0.639 
13.360 0.723 
13.380 0.833 
13.400 0.970 
13.420 1.115 
13.440 1.220 
13.460 1.260 
13.480 1.220 
13.500 1.180 
13.520 1.148 
13.540 1.120 
13.560 1.094 
13.580 1.079 
13.600 1.098 
13.620 1.119 
13.640 1.139 
13.660 1.156 
13.680 1.176 
13.700 1.199 
13.720 1.227 
13.740 1.237 
13.760 1.242 
13.780 1.249 
13.800 1.287 
13.820 1.333 
13.840 1.382 
13.860 1.425 
13.880 1.470 
13.900 1.525 
13.920 1.558 
13.940 1.579 
13.960 1.561 
13.980 1.523 
14.000 1.451 
14.020 1.353 
14.040 1.250 
14.060 1.155 
14.080 1.091 
14.100 1.025 
14.120 0.972 
14.140 0.927 
14.160 0.895 
14.180 0.858 
14.200 0.804 
14.220 0.759 
14.240 0.712 
14.260 0.670 
14.280 0.645 
14.300 0.640 
14.320 0.634 
14.340 0.603 
14.360 0.557 
14.380 0.531 
14.400 0.545 
14.420 0.560 
14.440 0.556 
14.460 0.525 
14.480 0.509 
14.500 0.523 
14.520 0.526 
14.540 0.513 
14.560 0.490 
14.580 0.474 
14.600 0.468 
14.620 0.474 
14.640 0.487 
14.660 0.490 
14.680 0.476 
14.700 0.463 
14.720 0.455 
14.740 0.451 
14.760 0.461 
14.780 0.492 
14.800 0.512 
14.820 0.505 
14.840 0.482 
14.860 0.455 
14.880 0.434 
14.900 0.411 
14.920 0.388 
14.940 0.353 
14.960 0.311 
14.980 0.266 
15.000 0.229 
15.020 0.217 
15.040 0.221 
15.060 0.223 
15.080 0.200 
15.100 0.173 
15.120 0.141 
15.140 0.105 
15.160 0.086 
15.180 0.127 
15.200 0.218 
15.220 0.323 
15.240 0.428 
15.260 0.538 
15.280 0.676 
15.300 0.833 
15.320 0.976 
15.340 1.051 
15.360 1.079 
15.380 1.094 
15.400 1.109 
15.420 1.117 
15.440 1.122 
15.460 1.151 
15.480 1.167 
15.500 1.166 
15.520 1.146 
15.540 1.124 
15.560 1.129 
15.580 1.162 
15.600 1.216 
15.620 1.258 
15.640 1.273 
15.660 1.278 
15.680 1.286 
15.700 1.307 
15.720 1.336 
15.740 1.352 
15.760 1.370 
15.780 1.398 
15.800 1.441 
15.820 1.484 
15.840 1.494 
15.860 1.475 
15.880 1.436 
15.900 1.377 
15.920 1.294 
15.940 1.201 
15.960 1.111 
15.980 1.042 
16.000 0.990 
16.020 0.977 
16.040 0.969 
16.060 0.936 
16.080 0.886 
16.100 0.830 
16.120 0.791 
16.140 0.764 
16.160 0.735 
16.180 0.699 
16.200 0.663 
16.220 0.644 
16.240 0.635 
16.260 0.611 
16.280 0.568 
16.300 0.506 
16.320 0.457 
16.340 0.433 
16.360 0.432 
16.380 0.444 
16.400 0.449 
16.420 0.451 
16.440 0.456 
16.460 0.474 
16.480 0.487 
16.500 0.478 
16.520 0.468 
16.540 0.478 
16.560 0.483 
16.580 0.467 
16.600 0.451 
16.620 0.448 
16.640 0.449 
16.660 0.441 
16.680 0.435 
16.700 0.438 
16.720 0.466 
16.740 0.520 
16.760 0.564 
16.780 0.568 
16.800 0.523 
16.820 0.467 
16.840 0.426 
16.860 0.390 
16.880 0.348 
16.900 0.296 
16.920 0.245 
16.940 0.209 
16.960 0.187 
16.980 0.191 
17.000 0.207 
17.020 0.244 
17.040 0.291 
17.060 0.309 
17.080 0.275 
17.100 0.195 
17.120 0.160 
17.140 0.190 
17.160 0.278 
17.180 0.396 
17.200 0.522 
17.220 0.644 
17.240 0.732 
17.260 0.803 
17.280 0.894 
17.300 1.027 
17.320 1.150 
17.340 1.207 
17.360 1.178 
17.380 1.139 
17.400 1.153 
17.420 1.203 
17.440 1.243 
17.460 1.232 
17.480 1.209 
17.500 1.204 
17.520 1.216 
17.540 1.231 
17.560 1.226 
17.580 1.207 
17.600 1.199 
17.620 1.212 
17.640 1.244 
17.660 1.287 
17.680 1.334 
17.700 1.390 
17.720 1.440 
17.740 1.465 
17.760 1.458 
17.780 1.427 
17.800 1.378 
17.820 1.326 
17.840 1.271 
17.860 1.208 
17.880 1.143 
17.900 1.072 
17.920 1.007 
17.940 0.972 
17.960 0.957 
17.980 0.929 
18.000 0.881 
18.020 0.842 
18.040 0.822 
18.060 0.791 
18.080 0.755 
18.100 0.721 
18.120 0.671 
18.140 0.608 
18.160 0.563 
18.180 0.541 
18.200 0.515 
18.220 0.504 
18.240 0.528 
18.260 0.550 
18.280 0.535 
18.300 0.501 
18.320 0.493 
18.340 0.495 
18.360 0.502 
18.380 0.512 
18.400 0.519 
18.420 0.516 
18.440 0.509 
18.460 0.528 
18.480 0.538 
18.500 0.521 
18.520 0.511 
18.540 0.524 
18.560 0.540 
18.580 0.539 
18.600 0.538 
18.620 0.534 
18.640 0.502 
18.660 0.450 
18.680 0.399 
18.700 0.374 
18.720 0.352 
18.740 0.326 
18.760 0.294 
18.780 0.254 
18.800 0.235 
18.820 0.225 
18.840 0.219 
18.860 0.220 
18.880 0.220 
18.900 0.217 
18.920 0.215 
18.940 0.206 
18.960 0.195 
18.980 0.177 
19.000 0.189 
19.020 0.233 
19.040 0.292 
19.060 0.348 
19.080 0.401 
19.100 0.488 
19.120 0.622 
19.140 0.775 
19.160 0.886 
19.180 0.957 
19.200 0.991 
19.220 1.035 
19.240 1.057 
19.260 1.071 
19.280 1.086 
19.300 1.081 
19.320 1.090 
19.340 1.079 
19.360 1.090 
19.380 1.096 
19.400 1.100 
19.420 1.099 
19.440 1.109 
19.460 1.136 
19.480 1.162 
19.500 1.190 
19.520 1.187 
19.540 1.167 
19.560 1.120 
19.580 1.096 
19.600 1.094 
19.620 1.113 
19.640 1.126 
19.660 1.126 
19.680 1.126 
19.700 1.120 
19.720 1.142 
19.740 1.205 
19.760 1.298 
19.780 1.377 
19.800 1.402 
19.820 1.376 
19.840 1.321 
19.860 1.252 
19.880 1.196 
