# Supplementary material for: Pacing the phasing of leg and arm movements in breaststroke swimming to minimize intra-cyclic velocity fluctuations
Source: PLoS One. 2017 Oct 12;12(10):e0186160. doi: 10.1371/journal.pone.0186160 (PMC5638342; doi:10.1371/journal.pone.0186160)
Supplement: S1 Archive — (ZIP) [file pone.0186160.s003.zip › P19_180_veldata.txt]

% t vx 
0.000 -0.418 
0.020 0.075 
0.040 0.741 
0.060 1.044 
0.080 1.247 
0.100 1.363 
0.120 1.404 
0.140 1.373 
0.160 1.326 
0.180 1.289 
0.200 1.264 
0.220 1.250 
0.240 1.228 
0.260 1.199 
0.280 1.155 
0.300 1.129 
0.320 1.114 
0.340 1.113 
0.360 1.109 
0.380 1.111 
0.400 1.122 
0.420 1.117 
0.440 1.117 
0.460 1.127 
0.480 1.138 
0.500 1.137 
0.520 1.128 
0.540 1.131 
0.560 1.141 
0.580 1.135 
0.600 1.120 
0.620 1.114 
0.640 1.118 
0.660 1.128 
0.680 1.126 
0.700 1.112 
0.720 1.113 
0.740 1.119 
0.760 1.106 
0.780 1.080 
0.800 1.078 
0.820 1.107 
0.840 1.170 
0.860 1.222 
0.880 1.257 
0.900 1.279 
0.920 1.325 
0.940 1.418 
0.960 1.509 
0.980 1.549 
1.000 1.531 
1.020 1.478 
1.040 1.416 
1.060 1.353 
1.080 1.280 
1.100 1.204 
1.120 1.119 
1.140 1.059 
1.160 1.011 
1.180 0.987 
1.200 0.969 
1.220 0.939 
1.240 0.897 
1.260 0.860 
1.280 0.854 
1.300 0.843 
1.320 0.818 
1.340 0.787 
1.360 0.753 
1.380 0.689 
1.400 0.605 
1.420 0.541 
1.440 0.502 
1.460 0.478 
1.480 0.458 
1.500 0.441 
1.520 0.439 
1.540 0.437 
1.560 0.437 
1.580 0.415 
1.600 0.383 
1.620 0.344 
1.640 0.316 
1.660 0.310 
1.680 0.303 
1.700 0.283 
1.720 0.252 
1.740 0.233 
1.760 0.221 
1.780 0.199 
1.800 0.193 
1.820 0.225 
1.840 0.298 
1.860 0.377 
1.880 0.439 
1.900 0.518 
1.920 0.647 
1.940 0.816 
1.960 0.995 
1.980 1.158 
2.000 1.277 
2.020 1.348 
2.040 1.376 
2.060 1.379 
2.080 1.352 
2.100 1.305 
2.120 1.267 
2.140 1.248 
2.160 1.226 
2.180 1.197 
2.200 1.158 
2.220 1.141 
2.240 1.137 
2.260 1.131 
2.280 1.124 
2.300 1.131 
2.320 1.142 
2.340 1.146 
2.360 1.148 
2.380 1.160 
2.400 1.172 
2.420 1.159 
2.440 1.141 
2.460 1.136 
2.480 1.131 
2.500 1.113 
2.520 1.096 
2.540 1.082 
2.560 1.082 
2.580 1.071 
2.600 1.057 
2.620 1.045 
2.640 1.032 
2.660 1.033 
2.680 1.045 
2.700 1.050 
2.720 1.056 
2.740 1.064 
2.760 1.080 
2.780 1.113 
2.800 1.162 
2.820 1.230 
2.840 1.304 
2.860 1.369 
2.880 1.418 
2.900 1.440 
2.920 1.424 
2.940 1.377 
2.960 1.318 
2.980 1.264 
3.000 1.208 
3.020 1.149 
3.040 1.099 
3.060 1.062 
3.080 1.030 
3.100 0.993 
3.120 0.966 
3.140 0.943 
3.160 0.910 
3.180 0.867 
3.200 0.819 
3.220 0.770 
3.240 0.713 
3.260 0.663 
3.280 0.629 
3.300 0.609 
3.320 0.591 
3.340 0.571 
3.360 0.544 
3.380 0.494 
3.400 0.446 
3.420 0.410 
3.440 0.386 
3.460 0.384 
3.480 0.396 
3.500 0.414 
3.520 0.420 
3.540 0.412 
3.560 0.389 
3.580 0.347 
3.600 0.303 
3.620 0.267 
3.640 0.234 
3.660 0.185 
3.680 0.165 
3.700 0.190 
3.720 0.265 
3.740 0.372 
3.760 0.505 
3.780 0.667 
3.800 0.828 
3.820 0.940 
3.840 1.013 
3.860 1.110 
3.880 1.236 
3.900 1.338 
3.920 1.347 
3.940 1.293 
3.960 1.221 
3.980 1.161 
4.000 1.147 
4.020 1.169 
4.040 1.192 
4.060 1.172 
4.080 1.136 
4.100 1.106 
4.120 1.079 
4.140 1.073 
4.160 1.064 
4.180 1.079 
4.200 1.079 
4.220 1.072 
4.240 1.060 
4.260 1.045 
4.280 1.054 
4.300 1.056 
4.320 1.071 
4.340 1.077 
4.360 1.079 
4.380 1.070 
4.400 1.055 
4.420 1.051 
4.440 1.044 
4.460 1.040 
4.480 1.030 
4.500 1.005 
4.520 0.984 
4.540 0.969 
4.560 0.963 
4.580 0.977 
4.600 0.978 
4.620 0.988 
4.640 1.003 
4.660 1.043 
4.680 1.110 
4.700 1.167 
4.720 1.234 
4.740 1.296 
4.760 1.347 
4.780 1.359 
4.800 1.347 
4.820 1.325 
4.840 1.294 
4.860 1.274 
4.880 1.246 
4.900 1.212 
4.920 1.191 
4.940 1.158 
4.960 1.132 
4.980 1.080 
5.000 1.036 
5.020 1.011 
5.040 0.977 
5.060 0.965 
5.080 0.925 
5.100 0.843 
5.120 0.765 
5.140 0.748 
5.160 0.772 
5.180 0.755 
5.200 0.685 
5.220 0.630 
5.240 0.584 
5.260 0.524 
5.280 0.443 
5.300 0.377 
5.320 0.344 
5.340 0.320 
5.360 0.303 
5.380 0.299 
5.400 0.322 
5.420 0.334 
5.440 0.335 
5.460 0.334 
5.480 0.328 
5.500 0.338 
5.520 0.322 
5.540 0.291 
5.560 0.294 
5.580 0.318 
5.600 0.374 
5.620 0.435 
5.640 0.510 
5.660 0.578 
5.680 0.610 
5.700 0.673 
5.720 0.835 
5.740 1.048 
5.760 1.219 
5.780 1.497 
5.800 1.547 
5.820 1.548 
5.840 1.509 
5.860 1.475 
5.880 1.464 
5.900 1.435 
5.920 1.371 
5.940 1.294 
5.960 1.225 
5.980 1.193 
6.000 1.179 
6.020 1.176 
6.040 1.172 
6.060 1.163 
6.080 1.162 
6.100 1.157 
6.120 1.149 
6.140 1.134 
6.160 1.121 
6.180 1.096 
6.200 1.061 
6.220 1.034 
6.240 1.040 
6.260 1.051 
6.280 1.034 
6.300 1.008 
6.320 0.992 
6.340 0.988 
6.360 0.989 
6.380 0.976 
6.400 0.974 
6.420 0.974 
6.440 0.989 
6.460 1.006 
6.480 1.015 
6.500 1.031 
6.520 1.055 
6.540 1.084 
6.560 1.107 
6.580 1.150 
6.600 1.178 
6.620 1.187 
6.640 1.203 
6.660 1.235 
6.680 1.285 
6.700 1.332 
6.720 1.385 
6.740 1.438 
6.760 1.440 
6.780 1.401 
6.800 1.361 
6.820 1.326 
6.840 1.296 
6.860 1.234 
6.880 1.165 
6.900 1.087 
6.920 1.013 
6.940 0.972 
6.960 0.930 
6.980 0.896 
7.000 0.860 
7.020 0.841 
7.040 0.818 
7.060 0.781 
7.080 0.759 
7.100 0.750 
7.120 0.715 
7.140 0.645 
7.160 0.561 
7.180 0.502 
7.200 0.469 
7.220 0.444 
7.240 0.412 
7.260 0.376 
7.280 0.358 
7.300 0.357 
7.320 0.361 
7.340 0.370 
7.360 0.380 
7.380 0.372 
7.400 0.361 
7.420 0.349 
7.440 0.332 
7.460 0.310 
7.480 0.295 
7.500 0.307 
7.520 0.357 
7.540 0.429 
7.560 0.492 
7.580 0.526 
7.600 0.552 
7.620 0.619 
7.640 0.766 
7.660 0.983 
7.680 1.193 
7.700 1.313 
7.720 1.339 
7.740 1.331 
7.760 1.323 
7.780 1.320 
7.800 1.309 
7.820 1.287 
7.840 1.257 
7.860 1.232 
7.880 1.219 
7.900 1.203 
7.920 1.184 
7.940 1.167 
7.960 1.171 
7.980 1.178 
8.000 1.178 
8.020 1.165 
8.040 1.134 
8.060 1.116 
8.080 1.104 
8.100 1.099 
8.120 1.092 
8.140 1.088 
8.160 1.090 
8.180 1.084 
8.200 1.085 
8.220 1.103 
8.240 1.125 
8.260 1.145 
8.280 1.178 
8.300 1.210 
8.320 1.227 
8.340 1.216 
8.360 1.183 
8.380 1.145 
8.400 1.129 
8.420 1.150 
8.440 1.196 
8.460 1.263 
8.480 1.335 
8.500 1.393 
8.520 1.424 
8.540 1.453 
8.560 1.494 
8.580 1.531 
8.600 1.543 
8.620 1.545 
8.640 1.530 
8.660 1.481 
8.680 1.400 
8.700 1.313 
8.720 1.247 
8.740 1.198 
8.760 1.152 
8.780 1.110 
8.800 1.081 
8.820 1.043 
8.840 0.974 
8.860 0.913 
8.880 0.905 
8.900 0.925 
8.920 0.926 
8.940 0.897 
8.960 0.871 
8.980 0.839 
9.000 0.785 
9.020 0.727 
9.040 0.689 
9.060 0.670 
9.080 0.648 
9.100 0.604 
9.120 0.544 
9.140 0.490 
9.160 0.437 
9.180 0.392 
9.200 0.353 
9.220 0.342 
9.240 0.347 
9.260 0.328 
9.280 0.270 
9.300 0.188 
9.320 0.132 
9.340 0.110 
9.360 0.113 
9.380 0.130 
9.400 0.156 
9.420 0.200 
9.440 0.254 
9.460 0.331 
9.480 0.437 
9.500 0.551 
9.520 0.664 
9.540 0.797 
9.560 0.967 
9.580 1.155 
9.600 1.321 
9.620 1.429 
9.640 1.459 
9.660 1.429 
9.680 1.381 
9.700 1.332 
9.720 1.282 
9.740 1.232 
9.760 1.180 
9.780 1.144 
9.800 1.126 
9.820 1.123 
9.840 1.124 
9.860 1.111 
9.880 1.118 
9.900 1.116 
9.920 1.119 
9.940 1.114 
9.960 1.099 
9.980 1.080 
10.000 1.066 
10.020 1.065 
10.040 1.065 
10.060 1.069 
10.080 1.066 
10.100 1.060 
10.120 1.063 
10.140 1.060 
10.160 1.035 
10.180 1.016 
10.200 1.001 
10.220 0.996 
10.240 0.991 
10.260 0.999 
10.280 1.026 
10.300 1.051 
10.320 1.077 
10.340 1.102 
10.360 1.131 
10.380 1.170 
10.400 1.245 
10.420 1.331 
10.440 1.413 
10.460 1.462 
10.480 1.483 
10.500 1.471 
10.520 1.417 
10.540 1.348 
10.560 1.299 
10.580 1.281 
10.600 1.262 
10.620 1.221 
10.640 1.176 
10.660 1.132 
10.680 1.104 
10.700 1.097 
10.720 1.054 
10.740 0.964 
10.760 0.849 
10.780 0.791 
10.800 0.783 
10.820 0.785 
10.840 0.762 
10.860 0.704 
10.880 0.643 
10.900 0.592 
10.920 0.554 
10.940 0.489 
10.960 0.413 
10.980 0.367 
11.000 0.369 
11.020 0.375 
11.040 0.362 
11.060 0.361 
11.080 0.380 
11.100 0.409 
11.120 0.403 
11.140 0.381 
11.160 0.363 
11.180 0.366 
11.200 0.339 
11.220 0.331 
11.240 0.315 
11.260 0.328 
11.280 0.397 
11.300 0.486 
11.320 0.582 
11.340 0.645 
11.360 0.720 
11.380 0.843 
11.400 0.979 
11.420 1.134 
11.440 1.270 
11.460 1.357 
11.480 1.387 
11.500 1.352 
11.520 1.314 
11.540 1.299 
11.560 1.299 
11.580 1.275 
11.600 1.238 
11.620 1.208 
11.640 1.190 
11.660 1.178 
11.680 1.156 
11.700 1.146 
11.720 1.145 
11.740 1.150 
11.760 1.158 
11.780 1.147 
11.800 1.136 
11.820 1.129 
11.840 1.127 
11.860 1.108 
11.880 1.077 
11.900 1.049 
11.920 1.031 
11.940 1.021 
11.960 0.996 
11.980 0.974 
12.000 0.945 
12.020 0.928 
12.040 0.940 
12.060 0.961 
12.080 0.984 
12.100 0.981 
12.120 0.974 
12.140 0.982 
12.160 0.984 
12.180 0.973 
12.200 0.960 
12.220 0.949 
12.240 0.938 
12.260 0.922 
12.280 0.923 
12.300 0.952 
12.320 0.985 
12.340 1.008 
12.360 1.027 
12.380 1.069 
12.400 1.124 
12.420 1.177 
12.440 1.220 
12.460 1.250 
12.480 1.279 
12.500 1.307 
12.520 1.332 
12.540 1.341 
12.560 1.333 
12.580 1.319 
12.600 1.285 
12.620 1.213 
12.640 1.143 
12.660 1.092 
12.680 1.033 
12.700 0.953 
12.720 0.878 
12.740 0.826 
12.760 0.767 
12.780 0.688 
12.800 0.616 
12.820 0.560 
12.840 0.509 
12.860 0.453 
12.880 0.384 
12.900 0.308 
12.920 0.239 
12.940 0.195 
12.960 0.171 
12.980 0.155 
13.000 0.142 
13.020 0.151 
13.040 0.188 
13.060 0.244 
13.080 0.302 
13.100 0.354 
13.120 0.405 
13.140 0.454 
13.160 0.503 
13.180 0.546 
13.200 0.584 
13.220 0.649 
13.240 0.777 
13.260 0.955 
13.280 1.127 
13.300 1.244 
13.320 1.292 
13.340 1.299 
13.360 1.295 
13.380 1.284 
13.400 1.260 
13.420 1.230 
13.440 1.199 
13.460 1.178 
13.480 1.141 
13.500 1.110 
13.520 1.102 
13.540 1.104 
13.560 1.107 
13.580 1.101 
13.600 1.090 
13.620 1.083 
13.640 1.073 
13.660 1.059 
13.680 1.042 
13.700 1.013 
13.720 0.998 
13.740 0.996 
13.760 0.995 
13.780 0.988 
13.800 0.974 
13.820 0.962 
13.840 0.957 
13.860 0.947 
13.880 0.945 
13.900 0.944 
13.920 0.947 
13.940 0.935 
13.960 0.905 
13.980 0.892 
14.000 0.897 
14.020 0.903 
14.040 0.897 
14.060 0.892 
14.080 0.899 
14.100 0.918 
14.120 0.918 
14.140 0.918 
14.160 0.905 
14.180 0.900 
14.200 0.916 
14.220 0.925 
14.240 0.941 
14.260 0.944 
14.280 0.952 
14.300 0.959 
14.320 0.969 
14.340 0.986 
14.360 1.006 
14.380 1.035 
14.400 1.069 
14.420 1.107 
14.440 1.139 
14.460 1.171 
14.480 1.212 
14.500 1.275 
14.520 1.348 
14.540 1.408 
14.560 1.430 
14.580 1.421 
14.600 1.392 
14.620 1.353 
14.640 1.301 
14.660 1.230 
14.680 1.161 
14.700 1.089 
14.720 1.023 
14.740 0.955 
14.760 0.882 
14.780 0.809 
14.800 0.740 
14.820 0.685 
14.840 0.643 
14.860 0.601 
14.880 0.555 
14.900 0.518 
14.920 0.485 
14.940 0.448 
14.960 0.420 
14.980 0.398 
15.000 0.388 
15.020 0.376 
15.040 0.372 
15.060 0.380 
15.080 0.372 
15.100 0.337 
15.120 0.290 
15.140 0.259 
15.160 0.251 
15.180 0.254 
15.200 0.259 
15.220 0.278 
15.240 0.317 
15.260 0.404 
15.280 0.543 
15.300 0.719 
15.320 0.908 
15.340 1.099 
15.360 1.267 
15.380 1.371 
15.400 1.378 
15.420 1.285 
15.440 1.147 
15.460 1.071 
15.480 1.113 
15.500 1.201 
15.520 1.224 
15.540 1.187 
15.560 1.130 
15.580 1.104 
15.600 1.100 
15.620 1.100 
15.640 1.114 
15.660 1.120 
15.680 1.152 
15.700 1.173 
15.720 1.170 
15.740 1.146 
15.760 1.108 
15.780 1.066 
15.800 1.021 
15.820 0.988 
15.840 0.970 
15.860 0.962 
15.880 0.957 
15.900 0.959 
15.920 0.968 
15.940 0.972 
15.960 0.967 
15.980 0.973 
16.000 0.984 
16.020 0.987 
16.040 0.973 
16.060 0.965 
16.080 0.977 
16.100 0.984 
16.120 0.979 
16.140 0.974 
16.160 0.974 
16.180 0.965 
16.200 0.948 
16.220 0.935 
16.240 0.927 
16.260 0.923 
16.280 0.907 
16.300 0.890 
16.320 0.883 
16.340 0.885 
16.360 0.902 
16.380 0.915 
16.400 0.923 
16.420 0.930 
16.440 0.966 
16.460 1.027 
16.480 1.103 
16.500 1.161 
16.520 1.196 
16.540 1.227 
16.560 1.244 
16.580 1.261 
16.600 1.271 
16.620 1.290 
16.640 1.283 
16.660 1.251 
16.680 1.228 
16.700 1.211 
16.720 1.168 
16.740 1.069 
16.760 1.007 
