# Supplementary material for: Pacing the phasing of leg and arm movements in breaststroke swimming to minimize intra-cyclic velocity fluctuations
Source: PLoS One. 2017 Oct 12;12(10):e0186160. doi: 10.1371/journal.pone.0186160 (PMC5638342; doi:10.1371/journal.pone.0186160)
Supplement: S1 Archive — (ZIP) [file pone.0186160.s003.zip › P19_225_veldata.txt]

% t vx 
0.000 0.387 
0.020 0.789 
0.040 1.178 
0.060 1.130 
0.080 1.058 
0.100 0.961 
0.120 0.862 
0.140 0.812 
0.160 0.772 
0.180 0.718 
0.200 0.633 
0.220 0.531 
0.240 0.457 
0.260 0.434 
0.280 0.458 
0.300 0.475 
0.320 0.445 
0.340 0.371 
0.360 0.315 
0.380 0.295 
0.400 0.291 
0.420 0.316 
0.440 0.374 
0.460 0.465 
0.480 0.547 
0.500 0.614 
0.520 0.691 
0.540 0.797 
0.560 0.939 
0.580 1.090 
0.600 1.202 
0.620 1.264 
0.640 1.305 
0.660 1.342 
0.680 1.375 
0.700 1.349 
0.720 1.299 
0.740 1.264 
0.760 1.256 
0.780 1.259 
0.800 1.234 
0.820 1.204 
0.840 1.171 
0.860 1.123 
0.880 1.089 
0.900 1.075 
0.920 1.053 
0.940 1.036 
0.960 1.023 
0.980 1.034 
1.000 1.043 
1.020 1.025 
1.040 1.016 
1.060 1.005 
1.080 0.992 
1.100 0.988 
1.120 0.974 
1.140 0.972 
1.160 0.975 
1.180 0.956 
1.200 0.933 
1.220 0.904 
1.240 0.897 
1.260 0.902 
1.280 0.896 
1.300 0.898 
1.320 0.888 
1.340 0.882 
1.360 0.884 
1.380 0.892 
1.400 0.894 
1.420 0.896 
1.440 0.903 
1.460 0.892 
1.480 0.868 
1.500 0.857 
1.520 0.885 
1.540 0.905 
1.560 0.914 
1.580 0.930 
1.600 0.936 
1.620 0.954 
1.640 0.973 
1.660 1.010 
1.680 1.048 
1.700 1.065 
1.720 1.102 
1.740 1.138 
1.760 1.193 
1.780 1.268 
1.800 1.340 
1.820 1.412 
1.840 1.454 
1.860 1.450 
1.880 1.416 
1.900 1.361 
1.920 1.296 
1.940 1.197 
1.960 1.099 
1.980 1.020 
2.000 0.953 
2.020 0.910 
2.040 0.869 
2.060 0.818 
2.080 0.728 
2.100 0.626 
2.120 0.541 
2.140 0.476 
2.160 0.432 
2.180 0.402 
2.200 0.367 
2.220 0.328 
2.240 0.291 
2.260 0.268 
2.280 0.255 
2.300 0.240 
2.320 0.242 
2.340 0.271 
2.360 0.352 
2.380 0.455 
2.400 0.559 
2.420 0.659 
2.440 0.770 
2.460 0.905 
2.480 1.025 
2.500 1.105 
2.520 1.125 
2.540 1.133 
2.560 1.166 
2.580 1.240 
2.600 1.315 
2.620 1.352 
2.640 1.347 
2.660 1.311 
2.680 1.260 
2.700 1.203 
2.720 1.160 
2.740 1.143 
2.760 1.131 
2.780 1.129 
2.800 1.148 
2.820 1.167 
2.840 1.171 
2.860 1.153 
2.880 1.146 
2.900 1.128 
2.920 1.106 
2.940 1.094 
2.960 1.082 
2.980 1.058 
3.000 1.016 
3.020 0.995 
3.040 0.992 
3.060 0.995 
3.080 0.991 
3.100 0.985 
3.120 0.975 
3.140 0.964 
3.160 0.950 
3.180 0.940 
3.200 0.937 
3.220 0.925 
3.240 0.920 
3.260 0.915 
3.280 0.920 
3.300 0.918 
3.320 0.911 
3.340 0.908 
3.360 0.895 
3.380 0.890 
3.400 0.887 
3.420 0.883 
3.440 0.875 
3.460 0.875 
3.480 0.884 
3.500 0.891 
3.520 0.895 
3.540 0.912 
3.560 0.945 
3.580 0.982 
3.600 1.032 
3.620 1.086 
3.640 1.141 
3.660 1.196 
3.680 1.255 
3.700 1.315 
3.720 1.373 
3.740 1.424 
3.760 1.448 
3.780 1.437 
3.800 1.391 
3.820 1.331 
3.840 1.268 
3.860 1.199 
3.880 1.150 
3.900 1.101 
3.920 1.052 
3.940 0.995 
3.960 0.941 
3.980 0.885 
4.000 0.782 
4.020 0.662 
4.040 0.569 
4.060 0.523 
4.080 0.486 
4.100 0.436 
4.120 0.372 
4.140 0.303 
4.160 0.249 
4.180 0.210 
4.200 0.184 
4.220 0.160 
4.240 0.140 
4.260 0.155 
4.280 0.220 
4.300 0.349 
4.320 0.506 
4.340 0.660 
4.360 0.807 
4.380 0.950 
4.400 1.085 
4.420 1.189 
4.440 1.234 
4.460 1.212 
4.480 1.187 
4.500 1.218 
4.520 1.281 
4.540 1.302 
4.560 1.265 
4.580 1.201 
4.600 1.145 
4.620 1.097 
4.640 1.054 
4.660 1.035 
4.680 1.024 
4.700 1.029 
4.720 1.032 
4.740 1.041 
4.760 1.053 
4.780 1.050 
4.800 1.041 
4.820 1.035 
4.840 1.019 
4.860 0.971 
4.880 0.950 
4.900 0.964 
4.920 1.000 
4.940 1.005 
4.960 0.980 
4.980 0.971 
5.000 0.957 
5.020 0.949 
5.040 0.936 
5.060 0.928 
5.080 0.929 
5.100 0.924 
5.120 0.914 
5.140 0.900 
5.160 0.894 
5.180 0.893 
5.200 0.901 
5.220 0.912 
5.240 0.902 
5.260 0.868 
5.280 0.851 
5.300 0.858 
5.320 0.870 
5.340 0.871 
5.360 0.861 
5.380 0.853 
5.400 0.843 
5.420 0.848 
5.440 0.858 
5.460 0.880 
5.480 0.899 
5.500 0.897 
5.520 0.888 
5.540 0.889 
5.560 0.931 
5.580 0.984 
5.600 1.027 
5.620 1.091 
5.640 1.160 
5.660 1.239 
5.680 1.327 
5.700 1.442 
5.720 1.514 
5.740 1.537 
5.760 1.504 
5.780 1.418 
5.800 1.316 
5.820 1.238 
5.840 1.203 
5.860 1.163 
5.880 1.066 
5.900 0.959 
5.920 0.879 
5.940 0.812 
5.960 0.740 
5.980 0.678 
6.000 0.628 
6.020 0.561 
6.040 0.498 
6.060 0.442 
6.080 0.409 
6.100 0.363 
6.120 0.305 
6.140 0.260 
6.160 0.225 
6.180 0.235 
6.200 0.263 
6.220 0.310 
6.240 0.364 
6.260 0.428 
6.280 0.534 
6.300 0.640 
6.320 0.747 
6.340 0.881 
6.360 1.030 
6.380 1.169 
6.400 1.258 
6.420 1.306 
6.440 1.327 
6.460 1.340 
6.480 1.370 
6.500 1.404 
6.520 1.398 
6.540 1.371 
6.560 1.356 
6.580 1.344 
6.600 1.324 
6.620 1.287 
6.640 1.237 
6.660 1.184 
6.680 1.153 
6.700 1.156 
6.720 1.167 
6.740 1.152 
6.760 1.129 
6.780 1.118 
6.800 1.105 
6.820 1.080 
6.840 1.058 
6.860 1.044 
6.880 1.040 
6.900 1.038 
6.920 1.033 
6.940 1.030 
6.960 1.014 
6.980 1.003 
7.000 0.984 
7.020 0.971 
7.040 0.963 
7.060 0.954 
7.080 0.951 
7.100 0.939 
7.120 0.919 
7.140 0.902 
7.160 0.903 
7.180 0.909 
7.200 0.909 
7.220 0.910 
7.240 0.909 
7.260 0.906 
7.280 0.911 
7.300 0.921 
7.320 0.926 
7.340 0.920 
7.360 0.915 
7.380 0.924 
7.400 0.949 
7.420 0.980 
7.440 0.998 
7.460 1.012 
7.480 1.043 
7.500 1.089 
7.520 1.138 
7.540 1.192 
7.560 1.256 
7.580 1.316 
7.600 1.362 
7.620 1.400 
7.640 1.437 
7.660 1.480 
7.680 1.513 
7.700 1.506 
7.720 1.460 
7.740 1.379 
7.760 1.280 
7.780 1.179 
7.800 1.086 
7.820 1.014 
7.840 0.953 
7.860 0.910 
7.880 0.885 
7.900 0.861 
7.920 0.810 
7.940 0.733 
7.960 0.673 
7.980 0.638 
8.000 0.603 
8.020 0.560 
8.040 0.517 
8.060 0.476 
8.080 0.412 
8.100 0.329 
8.120 0.270 
8.140 0.249 
8.160 0.256 
8.180 0.280 
8.200 0.327 
8.220 0.396 
8.240 0.466 
8.260 0.530 
8.280 0.610 
8.300 0.724 
8.320 0.889 
8.340 1.088 
8.360 1.267 
8.380 1.377 
8.400 1.400 
8.420 1.388 
8.440 1.384 
8.460 1.397 
8.480 1.403 
8.500 1.374 
8.520 1.315 
8.540 1.261 
8.560 1.225 
8.580 1.212 
8.600 1.204 
8.620 1.185 
8.640 1.180 
8.660 1.176 
8.680 1.181 
8.700 1.169 
8.720 1.155 
8.740 1.153 
8.760 1.129 
8.780 1.107 
8.800 1.089 
8.820 1.087 
8.840 1.072 
8.860 1.043 
8.880 1.028 
8.900 1.024 
8.920 1.026 
8.940 1.022 
8.960 1.005 
8.980 0.991 
9.000 0.982 
9.020 0.983 
9.040 0.969 
9.060 0.947 
9.080 0.945 
9.100 0.936 
9.120 0.930 
9.140 0.917 
9.160 0.909 
9.180 0.904 
9.200 0.902 
9.220 0.912 
9.240 0.932 
9.260 0.944 
9.280 0.946 
9.300 0.950 
9.320 0.941 
9.340 0.921 
9.360 0.906 
9.380 0.916 
9.400 0.958 
9.420 1.000 
9.440 1.042 
9.460 1.076 
9.480 1.115 
9.500 1.178 
9.520 1.261 
9.540 1.345 
9.560 1.409 
9.580 1.450 
9.600 1.462 
9.620 1.462 
9.640 1.449 
9.660 1.425 
9.680 1.395 
9.700 1.375 
9.720 1.334 
9.740 1.258 
9.760 1.169 
9.780 1.099 
9.800 1.042 
9.820 0.973 
9.840 0.887 
9.860 0.781 
9.880 0.699 
9.900 0.655 
9.920 0.629 
9.940 0.596 
9.960 0.550 
9.980 0.513 
10.000 0.459 
10.020 0.373 
10.040 0.281 
10.060 0.217 
10.080 0.203 
10.100 0.204 
10.120 0.228 
10.140 0.292 
10.160 0.392 
10.180 0.503 
10.200 0.626 
10.220 0.765 
10.240 0.899 
10.260 1.022 
10.280 1.130 
10.300 1.219 
10.320 1.282 
10.340 1.339 
10.360 1.385 
10.380 1.378 
10.400 1.309 
10.420 1.245 
10.440 1.199 
10.460 1.170 
10.480 1.125 
10.500 1.085 
10.520 1.080 
10.540 1.092 
10.560 1.121 
10.580 1.121 
10.600 1.120 
10.620 1.104 
10.640 1.094 
10.660 1.089 
10.680 1.092 
10.700 1.090 
10.720 1.061 
10.740 1.041 
10.760 1.029 
10.780 1.023 
10.800 1.012 
10.820 0.998 
10.840 0.992 
10.860 0.977 
10.880 0.964 
10.900 0.959 
10.920 0.953 
10.940 0.940 
10.960 0.929 
10.980 0.926 
11.000 0.924 
11.020 0.933 
11.040 0.932 
11.060 0.921 
11.080 0.898 
11.100 0.883 
11.120 0.858 
11.140 0.838 
11.160 0.823 
11.180 0.827 
11.200 0.856 
11.220 0.877 
11.240 0.871 
11.260 0.858 
11.280 0.852 
11.300 0.855 
11.320 0.865 
11.340 0.898 
11.360 0.950 
11.380 0.995 
11.400 1.043 
11.420 1.078 
11.440 1.115 
11.460 1.161 
11.480 1.219 
11.500 1.285 
11.520 1.325 
11.540 1.366 
11.560 1.399 
11.580 1.398 
11.600 1.363 
11.620 1.311 
11.640 1.258 
11.660 1.199 
11.680 1.138 
11.700 1.093 
11.720 1.043 
11.740 0.968 
11.760 0.891 
11.780 0.821 
11.800 0.749 
11.820 0.666 
11.840 0.582 
11.860 0.525 
11.880 0.464 
11.900 0.399 
11.920 0.318 
11.940 0.254 
11.960 0.218 
11.980 0.189 
12.000 0.166 
12.020 0.147 
12.040 0.165 
12.060 0.218 
12.080 0.322 
12.100 0.454 
12.120 0.607 
12.140 0.776 
12.160 0.932 
12.180 1.064 
12.200 1.166 
12.220 1.264 
12.240 1.362 
12.260 1.429 
12.280 1.441 
12.300 1.401 
12.320 1.357 
12.340 1.338 
12.360 1.326 
12.380 1.296 
12.400 1.271 
12.420 1.252 
12.440 1.212 
12.460 1.171 
12.480 1.144 
12.500 1.153 
12.520 1.169 
12.540 1.162 
12.560 1.146 
12.580 1.118 
12.600 1.102 
12.620 1.093 
12.640 1.089 
12.660 1.094 
12.680 1.089 
12.700 1.089 
12.720 1.077 
12.740 1.059 
12.760 1.036 
12.780 1.016 
12.800 1.010 
12.820 1.000 
12.840 0.993 
12.860 0.984 
12.880 0.974 
12.900 0.961 
12.920 0.945 
12.940 0.929 
12.960 0.914 
12.980 0.907 
13.000 0.914 
13.020 0.921 
13.040 0.923 
13.060 0.920 
13.080 0.917 
13.100 0.927 
13.120 0.932 
13.140 0.924 
13.160 0.905 
13.180 0.891 
13.200 0.899 
13.220 0.918 
13.240 0.952 
13.260 0.993 
13.280 1.042 
13.300 1.100 
13.320 1.163 
13.340 1.231 
13.360 1.288 
13.380 1.333 
13.400 1.359 
13.420 1.375 
13.440 1.406 
13.460 1.460 
13.480 1.497 
13.500 1.493 
13.520 1.460 
13.540 1.407 
13.560 1.332 
13.580 1.241 
13.600 1.139 
13.620 1.037 
13.640 0.925 
13.660 0.829 
13.680 0.754 
13.700 0.689 
13.720 0.623 
13.740 0.567 
13.760 0.519 
13.780 0.492 
13.800 0.474 
13.820 0.449 
13.840 0.437 
13.860 0.413 
13.880 0.381 
13.900 0.329 
13.920 0.277 
13.940 0.257 
13.960 0.295 
13.980 0.393 
14.000 0.521 
14.020 0.643 
14.040 0.781 
14.060 0.925 
14.080 1.051 
14.100 1.150 
14.120 1.218 
14.140 1.262 
14.160 1.270 
14.180 1.279 
14.200 1.299 
14.220 1.306 
14.240 1.285 
14.260 1.248 
14.280 1.200 
14.300 1.159 
14.320 1.128 
14.340 1.107 
14.360 1.102 
14.380 1.106 
14.400 1.103 
14.420 1.094 
14.440 1.083 
14.460 1.080 
14.480 1.080 
14.500 1.057 
14.520 1.049 
14.540 1.034 
14.560 1.033 
14.580 1.026 
14.600 1.015 
14.620 1.007 
14.640 0.994 
14.660 0.995 
14.680 0.984 
14.700 0.981 
14.720 0.965 
14.740 0.948 
14.760 0.937 
14.780 0.922 
14.800 0.911 
14.820 0.899 
14.840 0.891 
14.860 0.882 
14.880 0.872 
14.900 0.871 
14.920 0.871 
14.940 0.865 
14.960 0.863 
14.980 0.869 
15.000 0.883 
15.020 0.887 
15.040 0.894 
15.060 0.901 
15.080 0.895 
15.100 0.884 
15.120 0.889 
15.140 0.920 
15.160 0.957 
15.180 0.996 
15.200 1.044 
15.220 1.095 
15.240 1.148 
15.260 1.215 
15.280 1.277 
15.300 1.313 
15.320 1.340 
15.340 1.384 
15.360 1.459 
15.380 1.513 
15.400 1.498 
15.420 1.424 
15.440 1.346 
15.460 1.277 
15.480 1.209 
15.500 1.125 
15.520 1.053 
15.540 1.007 
15.560 0.956 
15.580 0.899 
15.600 0.828 
15.620 0.771 
15.640 0.722 
15.660 0.656 
15.680 0.580 
15.700 0.525 
15.720 0.504 
15.740 0.465 
15.760 0.382 
15.780 0.282 
15.800 0.201 
15.820 0.165 
15.840 0.174 
15.860 0.198 
15.880 0.209 
15.900 0.240 
15.920 0.319 
15.940 0.457 
15.960 0.600 
15.980 0.732 
16.000 0.850 
16.020 0.950 
16.040 1.042 
16.060 1.110 
16.080 1.144 
16.100 1.162 
16.120 1.185 
16.140 1.210 
16.160 1.221 
16.180 1.204 
16.200 1.156 
16.220 1.093 
16.240 1.059 
16.260 1.070 
16.280 1.104 
16.300 1.120 
16.320 1.116 
16.340 1.113 
16.360 1.106 
16.380 1.101 
16.400 1.090 
16.420 1.079 
16.440 1.065 
16.460 1.048 
16.480 1.043 
16.500 1.046 
16.520 1.027 
16.540 0.951 
16.560 0.898 
