# Supplementary material for: Pacing the phasing of leg and arm movements in breaststroke swimming to minimize intra-cyclic velocity fluctuations
Source: PLoS One. 2017 Oct 12;12(10):e0186160. doi: 10.1371/journal.pone.0186160 (PMC5638342; doi:10.1371/journal.pone.0186160)
Supplement: S1 Archive — (ZIP) [file pone.0186160.s003.zip › P19_270_veldata.txt]

% t vx 
0.000 -0.143 
0.020 0.296 
0.040 0.862 
0.060 1.040 
0.080 1.093 
0.100 1.079 
0.120 1.065 
0.140 1.063 
0.160 1.067 
0.180 1.065 
0.200 1.049 
0.220 1.026 
0.240 1.005 
0.260 0.990 
0.280 0.981 
0.300 0.975 
0.320 0.954 
0.340 0.931 
0.360 0.927 
0.380 0.927 
0.400 0.905 
0.420 0.871 
0.440 0.848 
0.460 0.844 
0.480 0.849 
0.500 0.856 
0.520 0.864 
0.540 0.865 
0.560 0.860 
0.580 0.850 
0.600 0.839 
0.620 0.847 
0.640 0.862 
0.660 0.883 
0.680 0.889 
0.700 0.881 
0.720 0.890 
0.740 0.932 
0.760 0.986 
0.780 1.019 
0.800 1.046 
0.820 1.101 
0.840 1.171 
0.860 1.231 
0.880 1.270 
0.900 1.308 
0.920 1.349 
0.940 1.358 
0.960 1.368 
0.980 1.371 
1.000 1.376 
1.020 1.356 
1.040 1.276 
1.060 1.188 
1.080 1.093 
1.100 1.007 
1.120 0.915 
1.140 0.806 
1.160 0.718 
1.180 0.662 
1.200 0.618 
1.220 0.564 
1.240 0.511 
1.260 0.468 
1.280 0.448 
1.300 0.404 
1.320 0.346 
1.340 0.285 
1.360 0.249 
1.380 0.248 
1.400 0.247 
1.420 0.225 
1.440 0.221 
1.460 0.271 
1.480 0.379 
1.500 0.517 
1.520 0.655 
1.540 0.803 
1.560 0.947 
1.580 1.059 
1.600 1.120 
1.620 1.149 
1.640 1.180 
1.660 1.212 
1.680 1.213 
1.700 1.220 
1.720 1.249 
1.740 1.277 
1.760 1.266 
1.780 1.237 
1.800 1.222 
1.820 1.208 
1.840 1.161 
1.860 1.100 
1.880 1.061 
1.900 1.052 
1.920 1.069 
1.940 1.066 
1.960 1.048 
1.980 1.035 
2.000 1.037 
2.020 1.057 
2.040 1.046 
2.060 1.016 
2.080 0.982 
2.100 0.960 
2.120 0.962 
2.140 0.950 
2.160 0.937 
2.180 0.917 
2.200 0.890 
2.220 0.878 
2.240 0.869 
2.260 0.858 
2.280 0.840 
2.300 0.827 
2.320 0.830 
2.340 0.824 
2.360 0.811 
2.380 0.808 
2.400 0.812 
2.420 0.811 
2.440 0.808 
2.460 0.813 
2.480 0.817 
2.500 0.815 
2.520 0.803 
2.540 0.799 
2.560 0.799 
2.580 0.803 
2.600 0.815 
2.620 0.836 
2.640 0.868 
2.660 0.897 
2.680 0.934 
2.700 0.965 
2.720 1.004 
2.740 1.050 
2.760 1.092 
2.780 1.132 
2.800 1.160 
2.820 1.187 
2.840 1.230 
2.860 1.293 
2.880 1.358 
2.900 1.394 
2.920 1.380 
2.940 1.336 
2.960 1.271 
2.980 1.198 
3.000 1.100 
3.020 0.983 
3.040 0.871 
3.060 0.777 
3.080 0.699 
3.100 0.622 
3.120 0.559 
3.140 0.503 
3.160 0.447 
3.180 0.406 
3.200 0.382 
3.220 0.367 
3.240 0.336 
3.260 0.293 
3.280 0.258 
3.300 0.233 
3.320 0.211 
3.340 0.185 
3.360 0.183 
3.380 0.234 
3.400 0.335 
3.420 0.467 
3.440 0.618 
3.460 0.790 
3.480 0.945 
3.500 1.033 
3.520 1.063 
3.540 1.078 
3.560 1.149 
3.580 1.262 
3.600 1.350 
3.620 1.367 
3.640 1.329 
3.660 1.288 
3.680 1.234 
3.700 1.183 
3.720 1.156 
3.740 1.153 
3.760 1.145 
3.780 1.125 
3.800 1.114 
3.820 1.094 
3.840 1.085 
3.860 1.079 
3.880 1.078 
3.900 1.067 
3.920 1.038 
3.940 1.019 
3.960 0.992 
3.980 0.975 
4.000 0.974 
4.020 0.967 
4.040 0.970 
4.060 0.963 
4.080 0.960 
4.100 0.948 
4.120 0.930 
4.140 0.923 
4.160 0.917 
4.180 0.915 
4.200 0.902 
4.220 0.876 
4.240 0.850 
4.260 0.841 
4.280 0.850 
4.300 0.852 
4.320 0.839 
4.340 0.840 
4.360 0.856 
4.380 0.850 
4.400 0.827 
4.420 0.820 
4.440 0.846 
4.460 0.871 
4.480 0.865 
4.500 0.848 
4.520 0.836 
4.540 0.835 
4.560 0.830 
4.580 0.842 
4.600 0.890 
4.620 0.959 
4.640 1.024 
4.660 1.073 
4.680 1.119 
4.700 1.172 
4.720 1.233 
4.740 1.303 
4.760 1.372 
4.780 1.436 
4.800 1.490 
4.820 1.512 
4.840 1.498 
4.860 1.452 
4.880 1.367 
4.900 1.260 
4.920 1.142 
4.940 1.034 
4.960 0.958 
4.980 0.897 
5.000 0.842 
5.020 0.756 
5.040 0.662 
5.060 0.597 
5.080 0.549 
5.100 0.520 
5.120 0.492 
5.140 0.452 
5.160 0.411 
5.180 0.346 
5.200 0.281 
5.220 0.249 
5.240 0.225 
5.260 0.211 
5.280 0.233 
5.300 0.303 
5.320 0.414 
5.340 0.527 
5.360 0.668 
5.380 0.843 
5.400 0.996 
5.420 1.107 
5.440 1.175 
5.460 1.239 
5.480 1.306 
5.500 1.329 
5.520 1.282 
5.540 1.226 
5.560 1.220 
5.580 1.220 
5.600 1.182 
5.620 1.122 
5.640 1.085 
5.660 1.075 
5.680 1.064 
5.700 1.076 
5.720 1.109 
5.740 1.132 
5.760 1.138 
5.780 1.118 
5.800 1.166 
5.820 1.140 
5.840 1.126 
5.860 1.099 
5.880 1.093 
5.900 1.087 
5.920 1.088 
5.940 1.082 
5.960 1.060 
5.980 1.044 
6.000 1.024 
6.020 1.005 
6.040 0.993 
6.060 0.994 
6.080 0.984 
6.100 0.956 
6.120 0.935 
6.140 0.939 
6.160 0.949 
6.180 0.925 
6.200 0.904 
6.220 0.892 
6.240 0.886 
6.260 0.892 
6.280 0.899 
6.300 0.907 
6.320 0.894 
6.340 0.906 
6.360 0.935 
6.380 0.947 
6.400 0.925 
6.420 0.882 
6.440 0.864 
6.460 0.860 
6.480 0.863 
6.500 0.856 
6.520 0.871 
6.540 0.930 
6.560 1.000 
6.580 1.069 
6.600 1.129 
6.620 1.162 
6.640 1.190 
6.660 1.233 
6.680 1.317 
6.700 1.389 
6.720 1.428 
6.740 1.467 
6.760 1.492 
6.780 1.490 
6.800 1.458 
6.820 1.391 
6.840 1.285 
6.860 1.163 
6.880 1.060 
6.900 0.982 
6.920 0.910 
6.940 0.836 
6.960 0.772 
6.980 0.719 
7.000 0.668 
7.020 0.629 
7.040 0.603 
7.060 0.575 
7.080 0.541 
7.100 0.498 
7.120 0.449 
7.140 0.382 
7.160 0.288 
7.180 0.186 
7.200 0.102 
7.220 0.058 
7.240 0.078 
7.260 0.175 
7.280 0.344 
7.300 0.563 
7.320 0.785 
7.340 0.952 
7.360 1.071 
7.380 1.163 
7.400 1.246 
7.420 1.301 
7.440 1.308 
7.460 1.292 
7.480 1.262 
7.500 1.245 
7.520 1.259 
7.540 1.299 
7.560 1.328 
7.580 1.300 
7.600 1.232 
7.620 1.178 
7.640 1.160 
7.660 1.163 
7.680 1.156 
7.700 1.138 
7.720 1.120 
7.740 1.117 
7.760 1.124 
7.780 1.117 
7.800 1.098 
7.820 1.076 
7.840 1.065 
7.860 1.045 
7.880 1.034 
7.900 1.030 
7.920 1.028 
7.940 1.022 
7.960 1.009 
7.980 1.005 
8.000 1.000 
8.020 0.998 
8.040 0.977 
8.060 0.953 
8.080 0.939 
8.100 0.934 
8.120 0.929 
8.140 0.908 
8.160 0.896 
8.180 0.886 
8.200 0.875 
8.220 0.863 
8.240 0.848 
8.260 0.840 
8.280 0.834 
8.300 0.831 
8.320 0.830 
8.340 0.831 
8.360 0.833 
8.380 0.837 
8.400 0.845 
8.420 0.867 
8.440 0.891 
8.460 0.913 
8.480 0.931 
8.500 0.957 
8.520 0.998 
8.540 1.040 
8.560 1.097 
8.580 1.150 
8.600 1.202 
8.620 1.242 
8.640 1.274 
8.660 1.309 
8.680 1.334 
8.700 1.360 
8.720 1.381 
8.740 1.400 
8.760 1.387 
8.780 1.348 
8.800 1.289 
8.820 1.231 
8.840 1.188 
8.860 1.129 
8.880 1.061 
8.900 0.980 
8.920 0.891 
8.940 0.807 
8.960 0.728 
8.980 0.671 
9.000 0.619 
9.020 0.576 
9.040 0.550 
9.060 0.534 
9.080 0.513 
9.100 0.475 
9.120 0.435 
9.140 0.379 
9.160 0.322 
9.180 0.283 
9.200 0.277 
9.220 0.323 
9.240 0.402 
9.260 0.522 
9.280 0.698 
9.300 0.880 
9.320 1.027 
9.340 1.121 
9.360 1.188 
9.380 1.259 
9.400 1.320 
9.420 1.366 
9.440 1.385 
9.460 1.376 
9.480 1.342 
9.500 1.289 
9.520 1.231 
9.540 1.185 
9.560 1.162 
9.580 1.172 
9.600 1.205 
9.620 1.222 
9.640 1.203 
9.660 1.182 
9.680 1.183 
9.700 1.173 
9.720 1.130 
9.740 1.087 
9.760 1.049 
9.780 1.027 
9.800 1.007 
9.820 0.999 
9.840 0.999 
9.860 0.989 
9.880 0.994 
9.900 0.992 
9.920 0.991 
9.940 0.992 
9.960 0.980 
9.980 0.978 
10.000 0.969 
10.020 0.953 
10.040 0.932 
10.060 0.906 
10.080 0.890 
10.100 0.883 
10.120 0.874 
10.140 0.865 
10.160 0.870 
10.180 0.877 
10.200 0.879 
10.220 0.856 
10.240 0.832 
10.260 0.817 
10.280 0.817 
10.300 0.840 
10.320 0.871 
10.340 0.892 
10.360 0.887 
10.380 0.873 
10.400 0.876 
10.420 0.904 
10.440 0.940 
10.460 0.961 
10.480 0.980 
10.500 1.002 
10.520 1.027 
10.540 1.058 
10.560 1.095 
10.580 1.135 
10.600 1.180 
10.620 1.234 
10.640 1.299 
10.660 1.385 
10.680 1.505 
10.700 1.623 
10.720 1.661 
10.740 1.613 
10.760 1.514 
10.780 1.389 
10.800 1.235 
10.820 1.075 
10.840 0.944 
10.860 0.835 
10.880 0.747 
10.900 0.692 
10.920 0.662 
10.940 0.648 
10.960 0.637 
10.980 0.611 
11.000 0.582 
11.020 0.537 
11.040 0.475 
11.060 0.403 
11.080 0.326 
11.100 0.279 
11.120 0.263 
11.140 0.066 
11.160 0.149 
11.180 0.288 
11.200 0.469 
11.220 0.675 
11.240 0.872 
11.260 1.058 
11.280 1.195 
11.300 1.262 
11.320 1.294 
11.340 1.323 
11.360 1.373 
11.380 1.381 
11.400 1.327 
11.420 1.281 
11.440 1.273 
11.460 1.289 
11.480 1.288 
11.500 1.275 
11.520 1.240 
11.540 1.196 
11.560 1.173 
11.580 1.161 
11.600 1.145 
11.620 1.115 
11.640 1.094 
11.660 1.086 
11.680 1.074 
11.700 1.067 
11.720 1.055 
11.740 1.053 
11.760 1.044 
11.780 1.030 
11.800 1.017 
11.820 1.002 
11.840 1.001 
11.860 0.996 
11.880 0.984 
11.900 0.963 
11.920 0.938 
11.940 0.932 
11.960 0.925 
11.980 0.909 
12.000 0.897 
12.020 0.893 
12.040 0.890 
12.060 0.872 
12.080 0.847 
12.100 0.829 
12.120 0.834 
12.140 0.836 
12.160 0.833 
12.180 0.836 
12.200 0.856 
12.220 0.878 
12.240 0.880 
12.260 0.881 
12.280 0.886 
12.300 0.891 
12.320 0.896 
12.340 0.907 
12.360 0.916 
12.380 0.932 
12.400 0.961 
12.420 1.016 
12.440 1.082 
12.460 1.144 
12.480 1.202 
12.500 1.252 
12.520 1.299 
12.540 1.333 
12.560 1.361 
12.580 1.405 
12.600 1.449 
12.620 1.458 
12.640 1.415 
12.660 1.332 
12.680 1.230 
12.700 1.128 
12.720 1.039 
12.740 0.961 
12.760 0.895 
12.780 0.840 
12.800 0.795 
12.820 0.748 
12.840 0.693 
12.860 0.631 
12.880 0.569 
12.900 0.527 
12.920 0.509 
12.940 0.484 
12.960 0.436 
12.980 0.363 
13.000 0.294 
13.020 0.240 
13.040 0.207 
13.060 0.201 
13.080 0.210 
13.100 0.266 
13.120 0.354 
13.140 0.466 
13.160 0.598 
13.180 0.741 
13.200 0.920 
13.220 1.095 
13.240 1.229 
13.260 1.286 
13.280 1.295 
13.300 1.297 
13.320 1.303 
13.340 1.310 
13.360 1.304 
13.380 1.292 
13.400 1.262 
13.420 1.226 
13.440 1.179 
13.460 1.143 
13.480 1.132 
13.500 1.137 
13.520 1.132 
13.540 1.117 
13.560 1.122 
13.580 1.125 
13.600 1.113 
13.620 1.067 
13.640 1.030 
13.660 1.014 
13.680 0.998 
13.700 0.996 
13.720 0.994 
13.740 1.008 
13.760 1.008 
13.780 0.992 
13.800 0.983 
13.820 0.972 
13.840 0.966 
13.860 0.964 
13.880 0.950 
13.900 0.918 
13.920 0.890 
13.940 0.882 
13.960 0.885 
13.980 0.878 
14.000 0.869 
14.020 0.860 
14.040 0.851 
14.060 0.844 
14.080 0.839 
14.100 0.838 
14.120 0.845 
14.140 0.852 
14.160 0.856 
14.180 0.862 
14.200 0.882 
14.220 0.902 
14.240 0.921 
14.260 0.934 
14.280 0.940 
14.300 0.945 
14.320 0.966 
14.340 0.997 
14.360 1.015 
14.380 1.032 
14.400 1.053 
14.420 1.084 
14.440 1.106 
14.460 1.148 
14.480 1.238 
14.500 1.358 
14.520 1.478 
14.540 1.556 
14.560 1.566 
14.580 1.494 
14.600 1.350 
14.620 1.205 
14.640 1.082 
14.660 0.972 
14.680 0.882 
14.700 0.808 
14.720 0.759 
14.740 0.708 
14.760 0.669 
14.780 0.641 
14.800 0.608 
14.820 0.572 
14.840 0.527 
14.860 0.476 
14.880 0.404 
14.900 0.336 
14.920 0.281 
14.940 0.246 
14.960 0.224 
14.980 0.197 
15.000 0.188 
15.020 0.231 
15.040 0.344 
15.060 0.474 
15.080 0.592 
15.100 0.701 
15.120 0.826 
15.140 0.944 
15.160 1.046 
15.180 1.122 
15.200 1.177 
15.220 1.239 
15.240 1.290 
15.260 1.321 
15.280 1.313 
15.300 1.278 
15.320 1.239 
15.340 1.192 
15.360 1.143 
15.380 1.098 
15.400 1.066 
15.420 1.072 
15.440 1.080 
15.460 1.076 
15.480 1.061 
15.500 1.042 
15.520 1.036 
15.540 1.022 
15.560 1.027 
15.580 1.028 
15.600 1.008 
15.620 1.001 
15.640 0.987 
15.660 0.978 
15.680 0.965 
15.700 0.953 
15.720 0.946 
15.740 0.932 
15.760 0.923 
15.780 0.923 
15.800 0.910 
15.820 0.882 
15.840 0.860 
15.860 0.857 
15.880 0.864 
15.900 0.857 
15.920 0.845 
15.940 0.843 
15.960 0.848 
15.980 0.840 
16.000 0.828 
16.020 0.822 
16.040 0.827 
16.060 0.835 
16.080 0.841 
16.100 0.841 
16.120 0.838 
16.140 0.840 
16.160 0.845 
16.180 0.854 
16.200 0.870 
16.220 0.885 
16.240 0.887 
16.260 0.878 
16.280 0.872 
16.300 0.887 
16.320 0.907 
16.340 0.930 
16.360 0.944 
16.380 0.959 
16.400 0.996 
16.420 1.040 
16.440 1.075 
16.460 1.099 
16.480 1.146 
16.500 1.227 
16.520 1.325 
16.540 1.430 
16.560 1.533 
16.580 1.596 
16.600 1.593 
