# Supplementary material for: Pacing the phasing of leg and arm movements in breaststroke swimming to minimize intra-cyclic velocity fluctuations
Source: PLoS One. 2017 Oct 12;12(10):e0186160. doi: 10.1371/journal.pone.0186160 (PMC5638342; doi:10.1371/journal.pone.0186160)
Supplement: S1 Archive — (ZIP) [file pone.0186160.s003.zip › P20_1_veldata.txt]

% t vx 
0.000 0.133 
0.020 0.478 
0.040 0.951 
0.060 1.136 
0.080 1.179 
0.100 1.179 
0.120 1.196 
0.140 1.202 
0.160 1.192 
0.180 1.187 
0.200 1.172 
0.220 1.166 
0.240 1.144 
0.260 1.133 
0.280 1.123 
0.300 1.110 
0.320 1.108 
0.340 1.095 
0.360 1.102 
0.380 1.109 
0.400 1.118 
0.420 1.113 
0.440 1.100 
0.460 1.083 
0.480 1.076 
0.500 1.069 
0.520 1.062 
0.540 1.058 
0.560 1.052 
0.580 1.045 
0.600 1.031 
0.620 1.031 
0.640 1.037 
0.660 1.038 
0.680 1.023 
0.700 0.995 
0.720 0.984 
0.740 0.982 
0.760 0.989 
0.780 0.979 
0.800 0.965 
0.820 0.947 
0.840 0.945 
0.860 0.956 
0.880 0.970 
0.900 0.983 
0.920 0.980 
0.940 0.986 
0.960 0.996 
0.980 0.999 
1.000 1.010 
1.020 1.025 
1.040 1.063 
1.060 1.086 
1.080 1.090 
1.100 1.110 
1.120 1.144 
1.140 1.210 
1.160 1.281 
1.180 1.362 
1.200 1.416 
1.220 1.475 
1.240 1.543 
1.260 1.613 
1.280 1.660 
1.300 1.654 
1.320 1.654 
1.340 1.639 
1.360 1.602 
1.380 1.542 
1.400 1.480 
1.420 1.441 
1.440 1.373 
1.460 1.280 
1.480 1.164 
1.500 1.066 
1.520 0.988 
1.540 0.927 
1.560 0.874 
1.580 0.809 
1.600 0.755 
1.620 0.703 
1.640 0.650 
1.660 0.594 
1.680 0.550 
1.700 0.506 
1.720 0.475 
1.740 0.456 
1.760 0.444 
1.780 0.434 
1.800 0.420 
1.820 0.404 
1.840 0.406 
1.860 0.406 
1.880 0.406 
1.900 0.419 
1.920 0.430 
1.940 0.452 
1.960 0.476 
1.980 0.522 
2.000 0.584 
2.020 0.636 
2.040 0.687 
2.060 0.782 
2.080 0.896 
2.100 1.017 
2.120 1.127 
2.140 1.229 
2.160 1.340 
2.180 1.422 
2.200 1.477 
2.220 1.466 
2.240 1.412 
2.260 1.379 
2.280 1.403 
2.300 1.444 
2.320 1.443 
2.340 1.411 
2.360 1.380 
2.380 1.369 
2.400 1.357 
2.420 1.344 
2.440 1.333 
2.460 1.331 
2.480 1.330 
2.500 1.325 
2.520 1.309 
2.540 1.289 
2.560 1.272 
2.580 1.262 
2.600 1.264 
2.620 1.259 
2.640 1.250 
2.660 1.236 
2.680 1.224 
2.700 1.214 
2.720 1.198 
2.740 1.191 
2.760 1.192 
2.780 1.194 
2.800 1.185 
2.820 1.161 
2.840 1.146 
2.860 1.149 
2.880 1.161 
2.900 1.159 
2.920 1.148 
2.940 1.140 
2.960 1.131 
2.980 1.122 
3.000 1.109 
3.020 1.108 
3.040 1.106 
3.060 1.096 
3.080 1.092 
3.100 1.084 
3.120 1.081 
3.140 1.085 
3.160 1.083 
3.180 1.079 
3.200 1.064 
3.220 1.053 
3.240 1.063 
3.260 1.059 
3.280 1.056 
3.300 1.043 
3.320 1.032 
3.340 1.053 
3.360 1.055 
3.380 1.049 
3.400 1.023 
3.420 1.022 
3.440 1.019 
3.460 1.006 
3.480 0.997 
3.500 0.990 
3.520 0.989 
3.540 0.980 
3.560 0.979 
3.580 0.980 
3.600 0.985 
3.620 0.986 
3.640 1.005 
3.660 1.024 
3.680 1.039 
3.700 1.052 
3.720 1.061 
3.740 1.086 
3.760 1.122 
3.780 1.147 
3.800 1.181 
3.820 1.215 
3.840 1.268 
3.860 1.342 
3.880 1.418 
3.900 1.503 
3.920 1.573 
3.940 1.649 
3.960 1.730 
3.980 1.789 
4.000 1.823 
4.020 1.815 
4.040 1.784 
4.060 1.740 
4.080 1.683 
4.100 1.633 
4.120 1.580 
4.140 1.512 
4.160 1.426 
4.180 1.302 
4.200 1.183 
4.220 1.070 
4.240 0.979 
4.260 0.928 
4.280 0.894 
4.300 0.850 
4.320 0.766 
4.340 0.661 
4.360 0.578 
4.380 0.552 
4.400 0.553 
4.420 0.527 
4.440 0.500 
4.460 0.519 
4.480 0.561 
4.500 0.563 
4.520 0.538 
4.540 0.551 
4.560 0.577 
4.580 0.567 
4.600 0.549 
4.620 0.538 
4.640 0.534 
4.660 0.545 
4.680 0.586 
4.700 0.678 
4.720 0.782 
4.740 0.900 
4.760 1.030 
4.780 1.148 
4.800 1.232 
4.820 1.278 
4.840 1.324 
4.860 1.357 
4.880 1.376 
4.900 1.381 
4.920 1.394 
4.940 1.431 
4.960 1.450 
4.980 1.428 
5.000 1.403 
5.020 0.248 
5.040 0.784 
5.060 1.251 
5.080 1.424 
5.100 1.435 
5.120 1.419 
5.140 1.397 
5.160 1.378 
5.180 1.373 
5.200 1.372 
5.220 1.351 
5.240 1.338 
5.260 1.340 
5.280 1.337 
5.300 1.319 
5.320 1.290 
5.340 1.272 
5.360 1.269 
5.380 1.272 
5.400 1.262 
5.420 1.247 
5.440 1.242 
5.460 1.235 
5.480 1.234 
5.500 1.214 
5.520 1.217 
5.540 1.206 
5.560 1.198 
5.580 1.203 
5.600 1.187 
5.620 1.185 
5.640 1.175 
5.660 1.176 
5.680 1.175 
5.700 1.158 
5.720 1.158 
5.740 1.146 
5.760 1.143 
5.780 1.135 
5.800 1.122 
5.820 1.112 
5.840 1.107 
5.860 1.110 
5.880 1.111 
5.900 1.101 
5.920 1.088 
5.940 1.091 
5.960 1.087 
5.980 1.089 
6.000 1.077 
6.020 1.083 
6.040 1.085 
6.060 1.077 
6.080 1.068 
6.100 1.054 
6.120 1.051 
6.140 1.047 
6.160 1.041 
6.180 1.024 
6.200 1.027 
6.220 1.033 
6.240 1.037 
6.260 1.014 
6.280 0.978 
6.300 0.973 
6.320 0.982 
6.340 1.003 
6.360 1.005 
6.380 1.017 
6.400 1.036 
6.420 1.048 
6.440 1.038 
6.460 1.038 
6.480 1.068 
6.500 1.100 
6.520 1.137 
6.540 1.178 
6.560 1.230 
6.580 1.273 
6.600 1.317 
6.620 1.385 
6.640 1.473 
6.660 1.569 
6.680 1.656 
6.700 1.740 
6.720 1.812 
6.740 1.862 
6.760 1.876 
6.780 1.859 
6.800 1.822 
6.820 1.767 
6.840 1.703 
6.860 1.640 
6.880 1.563 
6.900 1.456 
6.920 1.328 
6.940 1.208 
6.960 1.114 
6.980 1.036 
7.000 0.963 
7.020 0.887 
7.040 0.826 
7.060 0.770 
7.080 0.709 
7.100 0.640 
7.120 0.587 
7.140 0.559 
7.160 0.541 
7.180 0.521 
7.200 0.510 
7.220 0.515 
7.240 0.532 
7.260 0.530 
7.280 0.516 
7.300 0.512 
7.320 0.521 
7.340 0.527 
7.360 0.511 
7.380 0.513 
7.400 0.534 
7.420 0.573 
7.440 0.625 
7.460 0.709 
7.480 0.836 
7.500 0.975 
7.520 1.100 
7.540 1.209 
7.560 1.312 
7.580 1.405 
7.600 1.472 
7.620 1.506 
7.640 1.508 
7.660 1.487 
7.680 1.471 
7.700 1.488 
7.720 1.520 
7.740 1.518 
7.760 1.473 
7.780 1.423 
7.800 1.394 
7.820 1.381 
7.840 1.372 
7.860 1.360 
7.880 1.345 
7.900 1.328 
7.920 1.322 
7.940 1.330 
7.960 1.335 
7.980 1.320 
8.000 1.285 
8.020 1.263 
8.040 1.256 
8.060 1.261 
8.080 1.264 
8.100 1.255 
8.120 1.237 
8.140 1.218 
8.160 1.221 
8.180 1.237 
8.200 1.225 
8.220 1.193 
8.240 1.182 
8.260 1.175 
8.280 1.173 
8.300 1.175 
8.320 1.193 
8.340 1.194 
8.360 1.167 
8.380 1.143 
8.400 1.136 
8.420 1.145 
8.440 1.140 
8.460 1.145 
8.480 1.128 
8.500 1.116 
8.520 1.094 
8.540 1.082 
8.560 1.086 
8.580 1.091 
8.600 1.094 
8.620 1.091 
8.640 1.090 
8.660 1.095 
8.680 1.085 
8.700 1.068 
8.720 1.055 
8.740 1.060 
8.760 1.071 
8.780 1.073 
8.800 1.070 
8.820 1.059 
8.840 1.053 
8.860 1.036 
8.880 1.041 
8.900 1.033 
8.920 1.032 
8.940 1.024 
8.960 1.010 
8.980 0.996 
9.000 0.985 
9.020 0.991 
9.040 0.991 
9.060 0.994 
9.080 1.003 
9.100 1.016 
9.120 1.026 
9.140 1.023 
9.160 1.047 
9.180 1.074 
9.200 1.094 
9.220 1.106 
9.240 1.119 
9.260 1.165 
9.280 1.211 
9.300 1.261 
9.320 1.309 
9.340 1.357 
9.360 1.422 
9.380 1.507 
9.400 1.602 
9.420 1.689 
9.440 1.748 
9.460 1.812 
9.480 1.865 
9.500 1.897 
9.520 1.895 
9.540 1.849 
9.560 1.781 
9.580 1.689 
9.600 1.604 
9.620 1.540 
9.640 1.475 
9.660 1.349 
9.680 1.220 
9.700 1.108 
9.720 1.024 
9.740 0.960 
9.760 0.906 
9.780 0.866 
9.800 0.827 
9.820 0.762 
9.840 0.693 
9.860 0.639 
9.880 0.603 
9.900 0.579 
9.920 0.551 
9.940 0.535 
9.960 0.516 
9.980 0.508 
10.000 0.495 
10.020 0.483 
10.040 0.467 
10.060 0.469 
10.080 0.473 
10.100 0.469 
10.120 0.453 
10.140 0.430 
10.160 0.430 
10.180 0.429 
10.200 0.451 
10.220 0.515 
10.240 0.626 
10.260 0.761 
10.280 0.875 
10.300 0.966 
10.320 1.053 
10.340 1.148 
10.360 1.255 
10.380 1.356 
10.400 1.425 
10.420 1.449 
10.440 1.423 
10.460 1.389 
10.480 1.391 
10.500 1.424 
10.520 1.451 
10.540 1.438 
10.560 1.406 
10.580 1.367 
10.600 1.342 
10.620 1.343 
10.640 1.359 
10.660 1.370 
10.680 1.365 
10.700 1.361 
10.720 1.352 
10.740 1.340 
10.760 1.324 
10.780 1.296 
10.800 1.272 
10.820 1.253 
10.840 1.251 
10.860 1.261 
10.880 1.270 
10.900 1.263 
10.920 1.235 
10.940 1.209 
10.960 1.210 
10.980 1.225 
11.000 1.218 
11.020 1.198 
11.040 1.189 
11.060 1.196 
11.080 1.191 
11.100 1.174 
11.120 1.173 
11.140 1.182 
11.160 1.173 
11.180 1.151 
11.200 1.144 
11.220 1.151 
11.240 1.146 
11.260 1.130 
11.280 1.123 
11.300 1.119 
11.320 1.114 
11.340 1.114 
11.360 1.118 
11.380 1.116 
11.400 1.110 
11.420 1.098 
11.440 1.090 
11.460 1.088 
11.480 1.086 
11.500 1.088 
11.520 1.084 
11.540 1.073 
11.560 1.065 
11.580 1.059 
11.600 1.059 
11.620 1.056 
11.640 1.037 
11.660 1.030 
11.680 1.030 
11.700 1.034 
11.720 1.032 
11.740 1.024 
11.760 1.026 
11.780 1.022 
11.800 1.023 
11.820 1.022 
11.840 1.034 
11.860 1.046 
11.880 1.045 
11.900 1.059 
11.920 1.076 
11.940 1.092 
11.960 1.107 
11.980 1.127 
12.000 1.159 
12.020 1.178 
12.040 1.192 
12.060 1.231 
12.080 1.286 
12.100 1.347 
12.120 1.406 
12.140 1.465 
12.160 1.536 
12.180 1.607 
12.200 1.662 
12.220 1.706 
12.240 1.728 
12.260 1.729 
12.280 1.703 
12.300 1.654 
12.320 1.606 
12.340 1.558 
12.360 1.511 
12.380 1.446 
12.400 1.352 
12.420 1.247 
12.440 1.147 
12.460 1.062 
12.480 0.979 
12.500 0.905 
12.520 0.847 
12.540 0.801 
12.560 0.754 
12.580 0.687 
12.600 0.617 
12.620 0.564 
12.640 0.536 
12.660 0.511 
12.680 0.479 
12.700 0.463 
12.720 0.474 
12.740 0.482 
12.760 0.482 
12.780 0.486 
12.800 0.504 
12.820 0.502 
12.840 0.483 
12.860 0.477 
12.880 0.476 
12.900 0.479 
12.920 0.486 
12.940 0.515 
12.960 0.541 
12.980 0.549 
13.000 0.570 
13.020 0.630 
13.040 0.727 
13.060 0.833 
13.080 0.945 
13.100 1.057 
13.120 1.152 
13.140 1.226 
13.160 1.291 
13.180 1.360 
13.200 1.404 
13.220 1.381 
13.240 1.332 
13.260 1.316 
13.280 1.362 
13.300 1.429 
13.320 1.437 
13.340 1.401 
13.360 1.351 
13.380 1.324 
13.400 1.320 
13.420 1.321 
13.440 1.324 
13.460 1.313 
13.480 1.284 
13.500 1.251 
13.520 1.243 
13.540 1.255 
13.560 1.265 
13.580 1.253 
13.600 1.235 
13.620 1.220 
13.640 1.214 
13.660 1.209 
13.680 1.201 
13.700 1.198 
13.720 1.174 
13.740 1.163 
13.760 1.150 
13.780 1.147 
13.800 1.149 
13.820 1.146 
13.840 1.151 
13.860 1.148 
13.880 1.148 
13.900 1.138 
13.920 1.129 
13.940 1.125 
13.960 1.128 
13.980 1.135 
14.000 1.123 
14.020 1.117 
14.040 1.105 
14.060 1.113 
14.080 1.117 
14.100 1.118 
14.120 1.111 
14.140 1.102 
14.160 1.099 
14.180 1.089 
14.200 1.086 
14.220 1.080 
14.240 1.095 
14.260 1.087 
14.280 1.065 
14.300 1.050 
14.320 1.049 
14.340 1.048 
14.360 1.048 
14.380 1.055 
14.400 1.076 
14.420 1.071 
14.440 1.053 
14.460 1.060 
14.480 1.078 
14.500 1.113 
14.520 1.124 
14.540 1.121 
14.560 1.090 
14.580 0.993 
14.600 0.936 
