# Supplementary material for: Pacing the phasing of leg and arm movements in breaststroke swimming to minimize intra-cyclic velocity fluctuations
Source: PLoS One. 2017 Oct 12;12(10):e0186160. doi: 10.1371/journal.pone.0186160 (PMC5638342; doi:10.1371/journal.pone.0186160)
Supplement: S1 Archive — (ZIP) [file pone.0186160.s003.zip › P20_2_veldata.txt]

% t vx 
0.000 0.322 
0.020 0.893 
0.040 1.527 
0.060 1.598 
0.080 1.574 
0.100 1.515 
0.120 1.476 
0.140 1.460 
0.160 1.472 
0.180 1.491 
0.200 1.459 
0.220 1.403 
0.240 1.378 
0.260 1.385 
0.280 1.418 
0.300 1.432 
0.320 1.412 
0.340 1.360 
0.360 1.306 
0.380 1.309 
0.400 1.342 
0.420 1.339 
0.440 1.307 
0.460 1.274 
0.480 1.253 
0.500 1.254 
0.520 1.254 
0.540 1.256 
0.560 1.248 
0.580 1.220 
0.600 1.208 
0.620 1.197 
0.640 1.200 
0.660 1.193 
0.680 1.188 
0.700 1.184 
0.720 1.172 
0.740 1.172 
0.760 1.148 
0.780 1.143 
0.800 1.133 
0.820 1.124 
0.840 1.135 
0.860 1.137 
0.880 1.132 
0.900 1.118 
0.920 1.108 
0.940 1.121 
0.960 1.118 
0.980 1.110 
1.000 1.092 
1.020 1.071 
1.040 1.065 
1.060 1.063 
1.080 1.067 
1.100 1.057 
1.120 1.045 
1.140 1.027 
1.160 1.020 
1.180 1.034 
1.200 1.045 
1.220 1.045 
1.240 1.059 
1.260 1.085 
1.280 1.110 
1.300 1.119 
1.320 1.131 
1.340 1.153 
1.360 1.194 
1.380 1.255 
1.400 1.320 
1.420 1.391 
1.440 1.473 
1.460 1.576 
1.480 1.662 
1.500 1.737 
1.520 1.818 
1.540 1.890 
1.560 1.941 
1.580 1.955 
1.600 1.932 
1.620 1.879 
1.640 1.805 
1.660 1.730 
1.680 1.648 
1.700 1.561 
1.720 1.467 
1.740 1.358 
1.760 1.251 
1.780 1.171 
1.800 1.102 
1.820 1.044 
1.840 0.984 
1.860 0.915 
1.880 0.835 
1.900 0.764 
1.920 0.747 
1.940 0.752 
1.960 0.743 
1.980 0.720 
2.000 0.696 
2.020 0.684 
2.040 0.686 
2.060 0.683 
2.080 0.653 
2.100 0.608 
2.120 0.576 
2.140 0.555 
2.160 0.532 
2.180 0.519 
2.200 0.519 
2.220 0.513 
2.240 0.488 
2.260 0.486 
2.280 0.532 
2.300 0.625 
2.320 0.755 
2.340 0.918 
2.360 1.087 
2.380 1.217 
2.400 1.320 
2.420 1.431 
2.440 1.539 
2.460 1.616 
2.480 1.609 
2.500 1.547 
2.520 1.516 
2.540 1.541 
2.560 1.585 
2.580 1.567 
2.600 1.509 
2.620 1.456 
2.640 1.424 
2.660 1.419 
2.680 1.428 
2.700 1.424 
2.720 1.396 
2.740 1.359 
2.760 1.336 
2.780 1.330 
2.800 1.326 
2.820 1.318 
2.840 1.314 
2.860 1.307 
2.880 1.295 
2.900 1.277 
2.920 1.263 
2.940 1.243 
2.960 1.217 
2.980 1.210 
3.000 1.217 
3.020 1.223 
3.040 1.217 
3.060 1.195 
3.080 1.176 
3.100 1.174 
3.120 1.192 
3.140 1.194 
3.160 1.180 
3.180 1.173 
3.200 1.175 
3.220 1.160 
3.240 1.141 
3.260 1.144 
3.280 1.132 
3.300 1.118 
3.320 1.122 
3.340 1.124 
3.360 1.122 
3.380 1.102 
3.400 1.091 
3.420 1.099 
3.440 1.091 
3.460 1.101 
3.480 1.089 
3.500 1.076 
3.520 1.057 
3.540 1.043 
3.560 1.039 
3.580 1.039 
3.600 1.031 
3.620 1.028 
3.640 1.035 
3.660 1.031 
3.680 1.018 
3.700 0.988 
3.720 0.987 
3.740 0.985 
3.760 1.003 
3.780 1.003 
3.800 1.005 
3.820 1.012 
3.840 1.016 
3.860 1.044 
3.880 1.069 
3.900 1.092 
3.920 1.106 
3.940 1.125 
3.960 1.169 
3.980 1.228 
4.000 1.295 
4.020 1.354 
4.040 1.414 
4.060 1.483 
4.080 1.555 
4.100 1.656 
4.120 1.772 
4.140 1.874 
4.160 1.943 
4.180 1.985 
4.200 2.003 
4.220 1.964 
4.240 1.906 
4.260 1.854 
4.280 1.784 
4.300 1.693 
4.320 1.616 
4.340 1.548 
4.360 1.431 
4.380 1.258 
4.400 1.159 
4.420 NaN 
4.440 NaN 
4.460 NaN 
4.480 0.449 
4.500 0.540 
4.520 0.679 
4.540 0.726 
4.560 0.704 
4.580 0.671 
4.600 0.653 
4.620 0.648 
4.640 0.646 
4.660 0.643 
4.680 0.635 
4.700 0.628 
4.720 0.598 
4.740 0.559 
4.760 0.541 
4.780 0.533 
4.800 0.526 
4.820 0.512 
4.840 0.488 
4.860 0.481 
4.880 0.515 
4.900 0.620 
4.920 0.769 
4.940 0.911 
4.960 1.040 
4.980 1.147 
5.000 1.249 
5.020 1.354 
5.040 1.478 
5.060 1.591 
5.080 1.678 
5.100 1.702 
5.120 1.658 
5.140 1.625 
5.160 1.633 
5.180 1.650 
5.200 1.620 
5.220 1.558 
5.240 1.516 
5.260 1.492 
5.280 1.491 
5.300 1.498 
5.320 1.481 
5.340 1.443 
5.360 1.416 
5.380 1.424 
5.400 1.436 
5.420 1.422 
5.440 1.398 
5.460 1.370 
5.480 1.350 
5.500 1.349 
5.520 1.360 
5.540 1.360 
5.560 1.336 
5.580 1.313 
5.600 1.289 
5.620 1.264 
5.640 1.242 
5.660 1.247 
5.680 1.265 
5.700 1.244 
5.720 1.221 
5.740 1.213 
5.760 1.227 
5.780 1.232 
5.800 1.213 
5.820 1.207 
5.840 1.197 
5.860 1.184 
5.880 1.185 
5.900 1.183 
5.920 1.175 
5.940 1.167 
5.960 1.165 
5.980 1.162 
6.000 1.154 
6.020 1.153 
6.040 1.154 
6.060 1.145 
6.080 1.130 
6.100 1.124 
6.120 1.117 
6.140 1.099 
6.160 1.091 
6.180 1.097 
6.200 1.111 
6.220 1.114 
6.240 1.092 
6.260 1.074 
6.280 1.067 
6.300 1.063 
6.320 1.063 
6.340 1.048 
6.360 1.050 
6.380 1.050 
6.400 1.055 
6.420 1.073 
6.440 1.084 
6.460 1.101 
6.480 1.107 
6.500 1.127 
6.520 1.155 
6.540 1.188 
6.560 1.231 
6.580 1.272 
6.600 1.321 
6.620 1.374 
6.640 1.426 
6.660 1.476 
6.680 1.540 
6.700 1.640 
6.720 1.753 
6.740 1.850 
6.760 1.920 
6.780 1.962 
6.800 1.981 
6.820 1.968 
6.840 1.926 
6.860 1.878 
6.880 1.823 
6.900 1.744 
6.920 1.637 
6.940 1.511 
6.960 1.409 
6.980 1.320 
7.000 1.234 
7.020 1.160 
7.040 1.080 
7.060 1.001 
7.080 0.927 
7.100 0.860 
7.120 0.795 
7.140 0.728 
7.160 0.677 
7.180 0.656 
7.200 0.631 
7.220 0.593 
7.240 0.578 
7.260 0.592 
7.280 0.621 
7.300 0.627 
7.320 0.617 
7.340 0.605 
7.360 0.570 
7.380 0.525 
7.400 0.499 
7.420 0.498 
7.440 0.491 
7.460 0.491 
7.480 0.526 
7.500 0.599 
7.520 0.695 
7.540 0.838 
7.560 1.002 
7.580 1.147 
7.600 1.251 
7.620 1.350 
7.640 1.482 
7.660 1.575 
7.680 1.604 
7.700 1.539 
7.720 1.476 
7.740 1.505 
7.760 1.569 
7.780 1.581 
7.800 1.506 
7.820 1.444 
7.840 1.437 
7.860 1.448 
7.880 1.443 
7.900 1.426 
7.920 1.409 
7.940 1.392 
7.960 1.385 
7.980 1.382 
8.000 1.373 
8.020 1.356 
8.040 1.333 
8.060 1.312 
8.080 1.291 
8.100 1.283 
8.120 1.270 
8.140 1.271 
8.160 1.280 
8.180 1.280 
8.200 1.255 
8.220 1.222 
8.240 1.225 
8.260 1.240 
8.280 1.246 
8.300 1.245 
8.320 1.227 
8.340 1.214 
8.360 1.199 
8.380 1.191 
8.400 1.193 
8.420 1.178 
8.440 1.180 
8.460 1.160 
8.480 1.156 
8.500 1.147 
8.520 1.154 
8.540 1.145 
8.560 1.123 
8.580 1.107 
8.600 1.100 
8.620 1.114 
8.640 1.111 
8.660 1.120 
8.680 1.097 
8.700 1.115 
8.720 1.116 
8.740 1.124 
8.760 1.111 
8.780 1.097 
8.800 1.108 
8.820 1.082 
8.840 1.088 
8.860 1.095 
8.880 1.080 
8.900 1.056 
8.920 1.045 
8.940 1.065 
8.960 1.077 
8.980 1.062 
9.000 1.068 
9.020 1.097 
9.040 1.122 
9.060 1.140 
9.080 1.131 
9.100 1.147 
9.120 1.193 
9.140 1.238 
9.160 1.229 
9.180 1.290 
9.200 1.337 
9.220 1.392 
9.240 1.455 
9.260 1.527 
9.280 1.607 
9.300 1.702 
9.320 1.791 
9.340 1.855 
9.360 1.888 
9.380 1.894 
9.400 1.886 
9.420 1.855 
9.440 1.791 
9.460 1.728 
9.480 1.678 
9.500 1.620 
9.520 1.521 
9.540 1.395 
9.560 1.291 
9.580 1.194 
9.600 1.127 
9.620 1.058 
9.640 0.993 
9.660 0.944 
9.680 0.891 
9.700 0.843 
9.720 0.760 
9.740 0.681 
9.760 0.631 
9.780 0.605 
9.800 0.599 
9.820 0.598 
9.840 0.586 
9.860 0.555 
9.880 0.516 
9.900 0.504 
9.920 0.504 
9.940 0.490 
9.960 0.451 
9.980 0.397 
10.000 0.392 
10.020 0.389 
10.040 0.408 
10.060 0.439 
10.080 0.505 
10.100 0.642 
10.120 0.797 
10.140 0.962 
10.160 1.104 
10.180 1.228 
10.200 1.349 
10.220 1.479 
10.240 1.567 
10.260 1.588 
10.280 1.530 
10.300 1.473 
10.320 1.479 
10.340 1.517 
10.360 1.540 
10.380 1.512 
10.400 1.467 
10.420 1.430 
10.440 1.416 
10.460 1.418 
10.480 1.426 
10.500 1.414 
10.520 1.381 
10.540 1.352 
10.560 1.338 
10.580 1.331 
10.600 1.323 
10.620 1.309 
10.640 1.290 
10.660 1.275 
10.680 1.270 
10.700 1.275 
10.720 1.268 
10.740 1.247 
10.760 1.240 
10.780 1.246 
10.800 1.252 
10.820 1.253 
10.840 1.240 
10.860 1.219 
10.880 1.198 
10.900 1.191 
10.920 1.197 
10.940 1.190 
10.960 1.181 
10.980 1.178 
11.000 1.178 
11.020 1.172 
11.040 1.163 
11.060 1.163 
11.080 1.161 
11.100 1.156 
11.120 1.152 
11.140 1.147 
11.160 1.139 
11.180 1.134 
11.200 1.142 
11.220 1.151 
11.240 1.143 
11.260 1.130 
11.280 1.129 
11.300 1.117 
11.320 1.104 
11.340 1.102 
11.360 1.110 
11.380 1.105 
11.400 1.085 
11.420 1.068 
11.440 1.067 
11.460 1.071 
11.480 1.064 
11.500 1.058 
11.520 1.051 
11.540 1.053 
11.560 1.061 
11.580 1.061 
11.600 1.072 
11.620 1.083 
11.640 1.092 
11.660 1.106 
11.680 1.129 
11.700 1.166 
11.720 1.200 
11.740 1.226 
11.760 1.260 
11.780 1.313 
11.800 1.369 
11.820 1.419 
11.840 1.490 
11.860 1.574 
11.880 1.666 
11.900 1.751 
11.920 1.829 
11.940 1.901 
11.960 1.928 
11.980 1.929 
12.000 1.921 
12.020 1.905 
12.040 1.864 
12.060 1.794 
12.080 1.713 
12.100 1.637 
12.120 1.560 
12.140 1.479 
12.160 1.389 
12.180 1.278 
12.200 1.154 
12.220 1.042 
12.240 0.952 
12.260 0.892 
12.280 0.848 
12.300 0.794 
12.320 0.730 
12.340 0.680 
12.360 0.654 
12.380 0.636 
12.400 0.620 
12.420 0.612 
12.440 0.628 
12.460 0.646 
12.480 0.649 
12.500 0.632 
12.520 0.589 
12.540 0.547 
12.560 0.522 
12.580 0.524 
12.600 0.555 
12.620 0.589 
12.640 0.602 
12.660 0.580 
12.680 0.547 
12.700 0.534 
12.720 0.569 
12.740 0.632 
12.760 0.696 
12.780 0.771 
12.800 0.874 
12.820 0.998 
12.840 1.114 
12.860 1.211 
12.880 1.299 
12.900 1.366 
12.920 1.418 
12.940 1.430 
12.960 1.385 
12.980 1.342 
13.000 1.341 
13.020 1.397 
13.040 1.427 
13.060 1.428 
13.080 1.410 
13.100 1.371 
13.120 1.341 
13.140 1.325 
13.160 1.324 
13.180 1.317 
13.200 1.313 
13.220 1.319 
13.240 1.319 
13.260 1.295 
13.280 1.269 
13.300 1.257 
13.320 1.236 
13.340 1.226 
13.360 1.216 
13.380 1.223 
13.400 1.226 
13.420 1.206 
13.440 1.202 
13.460 1.188 
13.480 1.188 
13.500 1.184 
13.520 1.166 
13.540 1.161 
13.560 1.141 
13.580 1.139 
13.600 1.140 
13.620 1.145 
13.640 1.162 
13.660 1.155 
13.680 1.148 
13.700 1.128 
13.720 1.101 
13.740 1.093 
