# Supplementary material for: Pacing the phasing of leg and arm movements in breaststroke swimming to minimize intra-cyclic velocity fluctuations
Source: PLoS One. 2017 Oct 12;12(10):e0186160. doi: 10.1371/journal.pone.0186160 (PMC5638342; doi:10.1371/journal.pone.0186160)
Supplement: S1 Archive — (ZIP) [file pone.0186160.s003.zip › P20_90_veldata.txt]

% t vx 
0.000 -0.196 
0.020 -0.005 
0.040 0.288 
0.060 0.413 
0.080 0.474 
0.100 0.481 
0.120 0.469 
0.140 0.480 
0.160 0.473 
0.180 0.489 
0.200 0.522 
0.220 0.578 
0.240 0.633 
0.260 0.670 
0.280 0.740 
0.300 0.848 
0.320 0.979 
0.340 1.069 
0.360 1.153 
0.380 1.268 
0.400 1.385 
0.420 1.457 
0.440 1.451 
0.460 1.432 
0.480 1.437 
0.500 1.462 
0.520 1.483 
0.540 1.472 
0.560 1.433 
0.580 1.389 
0.600 1.368 
0.620 1.353 
0.640 1.326 
0.660 1.310 
0.680 1.284 
0.700 1.278 
0.720 1.298 
0.740 1.325 
0.760 1.316 
0.780 1.253 
0.800 1.213 
0.820 1.191 
0.840 1.194 
0.860 1.199 
0.880 1.202 
0.900 1.195 
0.920 1.167 
0.940 1.162 
0.960 1.173 
0.980 1.180 
1.000 1.187 
1.020 1.203 
1.040 1.227 
1.060 1.235 
1.080 1.248 
1.100 1.285 
1.120 1.327 
1.140 1.376 
1.160 1.450 
1.180 1.541 
1.200 1.608 
1.220 1.670 
1.240 1.745 
1.260 1.836 
1.280 1.916 
1.300 1.943 
1.320 1.940 
1.340 1.909 
1.360 1.864 
1.380 1.793 
1.400 1.695 
1.420 1.598 
1.440 1.482 
1.460 1.355 
1.480 1.232 
1.500 1.151 
1.520 1.097 
1.540 1.049 
1.560 1.000 
1.580 0.965 
1.600 0.955 
1.620 0.961 
1.640 0.976 
1.660 0.994 
1.680 1.009 
1.700 1.018 
1.720 1.020 
1.740 1.010 
1.760 0.987 
1.780 0.961 
1.800 0.951 
1.820 0.941 
1.840 0.943 
1.860 0.952 
1.880 0.965 
1.900 0.965 
1.920 0.950 
1.940 0.912 
1.960 0.868 
1.980 0.832 
2.000 0.820 
2.020 0.816 
2.040 0.791 
2.060 0.776 
2.080 0.784 
2.100 0.809 
2.120 0.806 
2.140 0.780 
2.160 0.751 
2.180 0.732 
2.200 0.715 
2.220 0.693 
2.240 0.678 
2.260 0.666 
2.280 0.659 
2.300 0.651 
2.320 0.640 
2.340 0.631 
2.360 0.617 
2.380 0.599 
2.400 0.582 
2.420 0.582 
2.440 0.599 
2.460 0.600 
2.480 0.571 
2.500 0.537 
2.520 0.535 
2.540 0.553 
2.560 0.565 
2.580 0.563 
2.600 0.548 
2.620 0.536 
2.640 0.537 
2.660 0.541 
2.680 0.535 
2.700 0.511 
2.720 0.500 
2.740 0.500 
2.760 0.498 
2.780 0.480 
2.800 0.454 
2.820 0.428 
2.840 0.403 
2.860 0.387 
2.880 0.368 
2.900 0.369 
2.920 0.393 
2.940 0.427 
2.960 0.462 
2.980 0.508 
3.000 0.566 
3.020 0.623 
3.040 0.700 
3.060 0.800 
3.080 0.912 
3.100 1.003 
3.120 1.096 
3.140 1.192 
3.160 1.251 
3.180 1.268 
3.200 1.267 
3.220 1.291 
3.240 1.331 
3.260 1.351 
3.280 1.313 
3.300 1.262 
3.320 1.242 
3.340 1.260 
3.360 1.271 
3.380 1.258 
3.400 1.237 
3.420 1.216 
3.440 1.192 
3.460 1.157 
3.480 1.129 
3.500 1.129 
3.520 1.139 
3.540 1.152 
3.560 1.147 
3.580 1.120 
3.600 1.116 
3.620 1.139 
3.640 1.177 
3.660 1.184 
3.680 1.173 
3.700 1.199 
3.720 1.254 
3.740 1.296 
3.760 1.334 
3.780 1.391 
3.800 1.474 
3.820 1.567 
3.840 1.650 
3.860 1.736 
3.880 1.810 
3.900 1.867 
3.920 1.924 
3.940 1.976 
3.960 2.012 
3.980 2.003 
4.000 1.941 
4.020 1.840 
4.040 1.706 
4.060 1.563 
4.080 1.441 
4.100 1.340 
4.120 1.251 
4.140 1.192 
4.160 1.153 
4.180 1.132 
4.200 1.103 
4.220 1.076 
4.240 1.042 
4.260 0.993 
4.280 0.990 
4.300 1.003 
4.320 1.017 
4.340 0.998 
4.360 0.993 
4.380 0.998 
4.400 0.986 
4.420 0.983 
4.440 0.967 
4.460 0.962 
4.480 0.968 
4.500 0.970 
4.520 0.959 
4.540 0.945 
4.560 0.940 
4.580 0.929 
4.600 0.897 
4.620 0.880 
4.640 0.881 
4.660 0.882 
4.680 0.866 
4.700 0.829 
4.720 0.813 
4.740 0.820 
4.760 0.834 
4.780 0.820 
4.800 0.789 
4.820 0.778 
4.840 0.770 
4.860 0.763 
4.880 0.755 
4.900 0.743 
4.920 0.735 
4.940 0.720 
4.960 0.699 
4.980 0.674 
5.000 0.663 
5.020 0.659 
5.040 0.649 
5.060 0.646 
5.080 0.641 
5.100 0.637 
5.120 0.639 
5.140 0.651 
5.160 0.658 
5.180 0.651 
5.200 0.646 
5.220 0.656 
5.240 0.665 
5.260 0.649 
5.280 0.610 
5.300 0.577 
5.320 0.549 
5.340 0.491 
5.360 0.241 
5.380 0.355 
5.400 0.492 
5.420 0.573 
5.440 0.576 
5.460 0.549 
5.480 0.489 
5.500 0.420 
5.520 0.348 
5.540 0.295 
5.560 0.291 
5.580 0.306 
5.600 0.372 
5.620 0.473 
5.640 0.596 
5.660 0.727 
5.680 0.825 
5.700 0.896 
5.720 0.943 
5.740 1.016 
5.760 1.152 
5.780 1.341 
5.800 1.485 
5.820 1.531 
5.840 1.505 
5.860 1.481 
5.880 1.496 
5.900 1.522 
5.920 1.523 
5.940 1.471 
5.960 1.401 
5.980 1.361 
6.000 1.373 
6.020 1.406 
6.040 1.405 
6.060 1.364 
6.080 1.323 
6.100 1.321 
6.120 1.318 
6.140 1.290 
6.160 1.274 
6.180 1.285 
6.200 1.305 
6.220 1.304 
6.240 1.300 
6.260 1.318 
6.280 1.364 
6.300 1.409 
6.320 1.444 
6.340 1.469 
6.360 1.506 
6.380 1.571 
6.400 1.629 
6.420 1.692 
6.440 1.767 
6.460 1.858 
6.480 1.961 
6.500 2.017 
6.520 2.050 
6.540 2.065 
6.560 2.052 
6.580 2.016 
6.600 1.933 
6.620 1.827 
6.640 1.711 
6.660 1.594 
6.680 1.486 
6.700 1.374 
6.720 1.278 
6.740 1.202 
6.760 1.143 
6.780 1.111 
6.800 1.091 
6.820 1.081 
6.840 1.048 
6.860 1.029 
6.880 1.023 
6.900 1.021 
6.920 1.017 
6.940 1.005 
6.960 0.999 
6.980 0.997 
7.000 1.001 
7.020 1.007 
7.040 1.007 
7.060 0.994 
7.080 0.988 
7.100 0.983 
7.120 0.982 
7.140 0.957 
7.160 0.923 
7.180 0.902 
7.200 0.886 
7.220 0.873 
7.240 0.862 
7.260 0.860 
7.280 0.856 
7.300 0.835 
7.320 0.836 
7.340 0.851 
7.360 0.856 
7.380 0.840 
7.400 0.819 
7.420 0.815 
7.440 0.809 
7.460 0.795 
7.480 0.772 
7.500 0.749 
7.520 0.730 
7.540 0.714 
7.560 0.714 
7.580 0.719 
7.600 0.713 
7.620 0.694 
7.640 0.671 
7.660 0.655 
7.680 0.648 
7.700 0.641 
7.720 0.629 
7.740 0.617 
7.760 0.609 
7.780 0.607 
7.800 0.599 
7.820 0.579 
7.840 0.556 
7.860 0.543 
7.880 0.537 
7.900 0.541 
7.920 0.548 
7.940 0.557 
7.960 0.562 
7.980 0.566 
8.000 0.582 
8.020 0.587 
8.040 0.574 
8.060 0.531 
8.080 0.489 
8.100 0.463 
8.120 0.431 
8.140 0.411 
8.160 0.381 
8.180 0.372 
8.200 0.380 
8.220 0.397 
8.240 0.445 
8.260 0.489 
8.280 0.542 
8.300 0.611 
8.320 0.694 
8.340 0.773 
8.360 0.849 
8.380 0.962 
8.400 1.123 
8.420 1.289 
8.440 1.414 
8.460 1.470 
8.480 1.465 
8.500 1.438 
8.520 1.413 
8.540 1.400 
8.560 1.380 
8.580 1.354 
8.600 1.316 
8.620 1.282 
8.640 1.274 
8.660 1.297 
8.680 1.318 
8.700 1.298 
8.720 1.252 
8.740 1.184 
8.760 1.166 
8.780 1.197 
8.800 1.229 
8.820 1.228 
8.840 1.200 
8.860 1.219 
8.880 1.250 
8.900 1.270 
8.920 1.274 
8.940 1.293 
8.960 1.333 
8.980 1.388 
9.000 1.455 
9.020 1.517 
9.040 1.573 
9.060 1.637 
9.080 1.737 
9.100 1.857 
9.120 1.966 
9.140 2.015 
9.160 2.052 
9.180 2.087 
9.200 2.088 
9.220 2.029 
9.240 1.933 
9.260 1.842 
9.280 1.732 
9.300 1.606 
9.320 1.484 
9.340 1.392 
9.360 1.317 
9.380 1.240 
9.400 1.190 
9.420 1.152 
9.440 1.109 
9.460 1.064 
9.480 1.007 
9.500 0.986 
9.520 0.985 
9.540 0.990 
9.560 1.015 
9.580 1.031 
9.600 1.030 
9.620 1.033 
9.640 1.023 
9.660 1.015 
9.680 1.001 
9.700 0.984 
9.720 0.980 
9.740 0.969 
9.760 0.968 
9.780 0.962 
9.800 0.941 
9.820 0.919 
9.840 0.924 
9.860 0.937 
9.880 0.937 
9.900 0.913 
9.920 0.874 
9.940 0.853 
9.960 0.859 
9.980 0.883 
10.000 0.894 
10.020 0.882 
10.040 0.870 
10.060 0.848 
10.080 0.819 
10.100 0.787 
10.120 0.757 
10.140 0.747 
10.160 0.735 
10.180 0.723 
10.200 0.713 
10.220 0.702 
10.240 0.684 
10.260 0.663 
10.280 0.661 
10.300 0.666 
10.320 0.668 
10.340 0.664 
10.360 0.669 
10.380 0.675 
10.400 0.673 
10.420 0.656 
10.440 0.638 
10.460 0.642 
10.480 0.661 
10.500 0.671 
10.520 0.636 
10.540 0.596 
10.560 0.581 
10.580 0.596 
10.600 0.605 
10.620 0.602 
10.640 0.569 
10.660 0.533 
10.680 0.501 
10.700 0.464 
10.720 0.415 
10.740 0.377 
10.760 0.342 
10.780 0.324 
10.800 0.311 
10.820 0.314 
10.840 0.346 
10.860 0.394 
10.880 0.468 
10.900 0.532 
10.920 0.614 
10.940 0.727 
10.960 0.844 
10.980 0.940 
11.000 1.023 
11.020 1.129 
11.040 1.246 
11.060 1.333 
11.080 1.370 
11.100 1.378 
11.120 1.398 
11.140 1.427 
11.160 1.441 
11.180 1.385 
11.200 1.309 
11.220 1.248 
11.240 1.242 
11.260 1.271 
11.280 1.283 
11.300 1.294 
11.320 1.261 
11.340 1.213 
11.360 1.182 
11.380 1.184 
11.400 1.194 
11.420 1.192 
11.440 1.201 
11.460 1.216 
11.480 1.224 
11.500 1.228 
11.520 1.260 
11.540 1.288 
11.560 1.302 
11.580 1.335 
11.600 1.390 
11.620 1.446 
11.640 1.484 
11.660 1.542 
11.680 1.631 
11.700 1.719 
11.720 1.788 
11.740 1.846 
11.760 1.910 
11.780 1.942 
11.800 1.947 
11.820 1.929 
11.840 1.891 
11.860 1.823 
11.880 1.730 
11.900 1.651 
11.920 1.558 
11.940 1.444 
11.960 1.312 
11.980 1.205 
12.000 1.149 
12.020 1.101 
12.040 1.056 
12.060 1.016 
12.080 0.997 
12.100 0.994 
12.120 0.985 
12.140 0.978 
12.160 0.979 
12.180 1.000 
12.200 1.005 
12.220 0.988 
12.240 0.966 
12.260 0.954 
12.280 0.959 
12.300 0.950 
12.320 0.937 
12.340 0.929 
12.360 0.921 
12.380 0.924 
12.400 0.918 
12.420 0.907 
12.440 0.891 
12.460 0.871 
12.480 0.856 
12.500 0.855 
12.520 0.858 
12.540 0.851 
12.560 0.831 
12.580 0.813 
12.600 0.805 
12.620 0.789 
12.640 0.765 
12.660 0.741 
12.680 0.728 
12.700 0.728 
12.720 0.721 
12.740 0.703 
12.760 0.681 
12.780 0.671 
12.800 0.660 
12.820 0.644 
12.840 0.633 
12.860 0.630 
12.880 0.624 
12.900 0.613 
12.920 0.604 
12.940 0.598 
12.960 0.600 
12.980 0.596 
13.000 0.588 
13.020 0.585 
13.040 0.586 
13.060 0.581 
13.080 0.559 
13.100 0.540 
13.120 0.540 
13.140 0.555 
13.160 0.568 
13.180 0.558 
13.200 0.530 
13.220 0.509 
13.240 0.504 
13.260 0.486 
13.280 0.454 
13.300 0.418 
13.320 0.388 
13.340 0.369 
13.360 0.350 
13.380 0.355 
13.400 0.367 
13.420 0.397 
13.440 0.449 
13.460 0.511 
13.480 0.587 
13.500 0.670 
13.520 0.774 
13.540 0.879 
13.560 0.984 
13.580 1.097 
13.600 1.207 
13.620 1.289 
13.640 1.314 
13.660 1.306 
13.680 1.310 
13.700 1.340 
13.720 1.367 
13.740 1.360 
13.760 1.324 
13.780 1.290 
13.800 1.286 
13.820 1.290 
13.840 1.288 
13.860 1.255 
13.880 1.232 
13.900 1.224 
13.920 1.221 
13.940 1.211 
13.960 1.194 
13.980 1.180 
14.000 1.157 
14.020 1.142 
14.040 1.134 
14.060 1.142 
14.080 1.168 
14.100 1.209 
14.120 1.233 
14.140 1.230 
14.160 1.229 
14.180 1.247 
14.200 1.285 
14.220 1.342 
14.240 1.371 
14.260 1.415 
14.280 1.456 
14.300 1.516 
14.320 1.600 
14.340 1.690 
14.360 1.817 
14.380 1.933 
14.400 2.014 
14.420 2.043 
14.440 2.034 
14.460 2.012 
14.480 1.972 
14.500 1.896 
14.520 1.801 
14.540 1.704 
14.560 1.605 
14.580 1.490 
14.600 1.362 
14.620 1.245 
14.640 1.168 
14.660 1.125 
14.680 1.084 
14.700 1.044 
14.720 1.004 
14.740 0.967 
14.760 0.949 
14.780 0.946 
14.800 0.952 
14.820 0.958 
14.840 0.975 
14.860 0.983 
14.880 0.967 
14.900 0.954 
14.920 0.952 
14.940 0.944 
14.960 0.926 
14.980 0.901 
15.000 0.901 
15.020 0.910 
15.040 0.913 
15.060 0.901 
15.080 0.873 
15.100 0.852 
15.120 0.829 
15.140 0.805 
15.160 0.792 
15.180 0.793 
15.200 0.788 
15.220 0.773 
15.240 0.756 
15.260 0.745 
15.280 0.738 
15.300 0.724 
15.320 0.701 
15.340 0.681 
15.360 0.671 
15.380 0.668 
15.400 0.665 
15.420 0.663 
15.440 0.662 
15.460 0.659 
15.480 0.637 
15.500 0.599 
15.520 0.567 
15.540 0.545 
15.560 0.537 
15.580 0.525 
15.600 0.526 
15.620 0.525 
15.640 0.516 
15.660 0.504 
15.680 0.508 
15.700 0.528 
15.720 0.533 
15.740 0.535 
15.760 0.531 
15.780 0.532 
15.800 0.511 
15.820 0.493 
15.840 0.486 
15.860 0.480 
15.880 0.469 
15.900 0.444 
15.920 0.436 
15.940 0.455 
15.960 0.468 
