# Supplementary material for: Pacing the phasing of leg and arm movements in breaststroke swimming to minimize intra-cyclic velocity fluctuations
Source: PLoS One. 2017 Oct 12;12(10):e0186160. doi: 10.1371/journal.pone.0186160 (PMC5638342; doi:10.1371/journal.pone.0186160)
Supplement: S1 Archive — (ZIP) [file pone.0186160.s003.zip › P20_135_veldata.txt]

% t vx 
0.000 0.077 
0.020 0.797 
0.040 1.687 
0.060 1.915 
0.080 1.962 
0.100 1.901 
0.120 1.830 
0.140 1.775 
0.160 1.704 
0.180 1.618 
0.200 1.524 
0.220 1.443 
0.240 1.335 
0.260 1.197 
0.280 1.077 
0.300 1.011 
0.320 0.986 
0.340 0.956 
0.360 0.916 
0.380 0.878 
0.400 0.866 
0.420 0.879 
0.440 0.898 
0.460 0.898 
0.480 0.889 
0.500 0.870 
0.520 0.841 
0.540 0.816 
0.560 0.816 
0.580 0.833 
0.600 0.856 
0.620 0.858 
0.640 0.835 
0.660 0.809 
0.680 0.787 
0.700 0.768 
0.720 0.746 
0.740 0.734 
0.760 0.730 
0.780 0.734 
0.800 0.731 
0.820 0.717 
0.840 0.696 
0.860 0.675 
0.880 0.661 
0.900 0.652 
0.920 0.641 
0.940 0.636 
0.960 0.639 
0.980 0.646 
1.000 0.657 
1.020 0.663 
1.040 0.655 
1.060 0.629 
1.080 0.587 
1.100 0.567 
1.120 0.581 
1.140 0.611 
1.160 0.628 
1.180 0.608 
1.200 0.584 
1.220 0.568 
1.240 0.573 
1.260 0.587 
1.280 0.578 
1.300 0.544 
1.320 0.517 
1.340 0.511 
1.360 0.479 
1.380 0.431 
1.400 0.380 
1.420 0.376 
1.440 0.380 
1.460 0.402 
1.480 0.475 
1.500 0.575 
1.520 0.691 
1.540 0.817 
1.560 0.914 
1.580 0.998 
1.600 1.065 
1.620 1.173 
1.640 1.315 
1.660 1.421 
1.680 1.468 
1.700 1.432 
1.720 1.400 
1.740 1.405 
1.760 1.449 
1.780 1.458 
1.800 1.398 
1.820 1.326 
1.840 1.290 
1.860 1.303 
1.880 1.323 
1.900 1.319 
1.920 1.304 
1.940 1.284 
1.960 1.268 
1.980 1.253 
2.000 1.239 
2.020 1.230 
2.040 1.237 
2.060 1.245 
2.080 1.242 
2.100 1.222 
2.120 1.204 
2.140 1.196 
2.160 1.189 
2.180 1.164 
2.200 1.134 
2.220 1.116 
2.240 1.107 
2.260 1.104 
2.280 1.106 
2.300 1.115 
2.320 1.114 
2.340 1.114 
2.360 1.124 
2.380 1.156 
2.400 1.178 
2.420 1.187 
2.440 1.207 
2.460 1.237 
2.480 1.290 
2.500 1.351 
2.520 1.423 
2.540 1.492 
2.560 1.559 
2.580 1.633 
2.600 1.715 
2.620 1.800 
2.640 1.881 
2.660 1.947 
2.680 1.965 
2.700 1.954 
2.720 1.916 
2.740 1.865 
2.760 1.801 
2.780 1.707 
2.800 1.602 
2.820 1.487 
2.840 1.381 
2.860 1.299 
2.880 1.233 
2.900 1.152 
2.920 1.070 
2.940 0.996 
2.960 0.957 
2.980 0.925 
3.000 0.877 
3.020 0.845 
3.040 0.834 
3.060 0.846 
3.080 0.855 
3.100 0.861 
3.120 0.860 
3.140 0.853 
3.160 0.852 
3.180 0.855 
3.200 0.852 
3.220 0.830 
3.240 0.817 
3.260 0.824 
3.280 0.832 
3.300 0.800 
3.320 0.758 
3.340 0.738 
3.360 0.736 
3.380 0.735 
3.400 0.708 
3.420 0.684 
3.440 0.664 
3.460 0.659 
3.480 0.666 
3.500 0.673 
3.520 0.675 
3.540 0.667 
3.560 0.641 
3.580 0.609 
3.600 0.587 
3.620 0.585 
3.640 0.602 
3.660 0.607 
3.680 0.599 
3.700 0.573 
3.720 0.549 
3.740 0.545 
3.760 0.561 
3.780 0.591 
3.800 0.613 
3.820 0.608 
3.840 0.578 
3.860 0.544 
3.880 0.521 
3.900 0.500 
3.920 0.464 
3.940 0.432 
3.960 0.413 
3.980 0.411 
4.000 0.427 
4.020 0.461 
4.040 0.512 
4.060 0.576 
4.080 0.669 
4.100 0.771 
4.120 0.839 
4.140 0.890 
4.160 0.950 
4.180 1.061 
4.200 1.204 
4.220 1.334 
4.240 1.405 
4.260 1.383 
4.280 1.354 
4.300 1.371 
4.320 1.415 
4.340 1.427 
4.360 1.376 
4.380 1.312 
4.400 1.277 
4.420 1.275 
4.440 1.294 
4.460 1.290 
4.480 1.258 
4.500 1.228 
4.520 1.229 
4.540 1.240 
4.560 1.222 
4.580 1.206 
4.600 1.186 
4.620 1.172 
4.640 1.162 
4.660 1.147 
4.680 1.154 
4.700 1.130 
4.720 1.118 
4.740 1.122 
4.760 1.120 
4.780 1.120 
4.800 1.096 
4.820 1.072 
4.840 1.073 
4.860 1.070 
4.880 1.073 
4.900 1.060 
4.920 1.044 
4.940 1.052 
4.960 1.068 
4.980 1.098 
5.000 1.111 
5.020 1.132 
5.040 1.174 
5.060 1.210 
5.080 1.251 
5.100 1.293 
5.120 1.353 
5.140 1.428 
5.160 1.504 
5.180 1.571 
5.200 1.630 
5.220 1.737 
5.240 1.804 
5.260 0.329 
5.280 0.867 
5.300 1.742 
5.320 2.026 
5.340 1.996 
5.360 1.931 
5.380 1.846 
5.400 1.756 
5.420 1.654 
5.440 1.518 
5.460 1.377 
5.480 1.262 
5.500 1.192 
5.520 1.128 
5.540 1.064 
5.560 0.995 
5.580 0.936 
5.600 0.915 
5.620 0.897 
5.640 0.895 
5.660 0.914 
5.680 0.931 
5.700 0.921 
5.720 0.873 
5.740 0.841 
5.760 0.840 
5.780 0.832 
5.800 0.838 
5.820 0.850 
5.840 0.863 
5.860 0.851 
5.880 0.813 
5.900 0.781 
5.920 0.758 
5.940 0.743 
5.960 0.731 
5.980 0.713 
6.000 0.699 
6.020 0.667 
6.040 0.637 
6.060 0.632 
6.080 0.637 
6.100 0.644 
6.120 0.640 
6.140 0.645 
6.160 0.652 
6.180 0.637 
6.200 0.606 
6.220 0.589 
6.240 0.601 
6.260 0.631 
6.280 0.652 
6.300 0.639 
6.320 0.603 
6.340 0.577 
6.360 0.580 
6.380 0.598 
6.400 0.585 
6.420 0.548 
6.440 0.519 
6.460 0.489 
6.480 0.454 
6.500 0.425 
6.520 0.408 
6.540 0.427 
6.560 0.473 
6.580 0.519 
6.600 0.557 
6.620 0.575 
6.640 0.621 
6.660 0.736 
6.680 0.870 
6.700 0.997 
6.720 1.076 
6.740 1.165 
6.760 1.307 
6.780 1.425 
6.800 1.442 
6.820 1.370 
6.840 1.322 
6.860 1.354 
6.880 1.422 
6.900 1.443 
6.920 1.407 
6.940 1.353 
6.960 1.319 
6.980 1.314 
7.000 1.327 
7.020 1.342 
7.040 1.349 
7.060 1.324 
7.080 1.268 
7.100 1.236 
7.120 1.235 
7.140 1.253 
7.160 1.260 
7.180 1.241 
7.200 1.226 
7.220 1.211 
7.240 1.206 
7.260 1.194 
7.280 1.175 
7.300 1.167 
7.320 1.155 
7.340 1.143 
7.360 1.132 
7.380 1.109 
7.400 1.088 
7.420 1.093 
7.440 1.096 
7.460 1.090 
7.480 1.062 
7.500 1.063 
7.520 1.096 
7.540 1.114 
7.560 1.131 
7.580 1.136 
7.600 1.156 
7.620 1.186 
7.640 1.205 
7.660 1.235 
7.680 1.297 
7.700 1.378 
7.720 1.458 
7.740 1.504 
7.760 1.561 
7.780 1.641 
7.800 1.731 
7.820 1.807 
7.840 1.863 
7.860 1.915 
7.880 1.935 
7.900 1.916 
7.920 1.861 
7.940 1.789 
7.960 1.698 
7.980 1.607 
8.000 1.517 
8.020 1.435 
8.040 1.339 
8.060 1.215 
8.080 1.109 
8.100 1.037 
8.120 0.986 
8.140 0.934 
8.160 0.877 
8.180 0.834 
8.200 0.810 
8.220 0.809 
8.240 0.833 
8.260 0.853 
8.280 0.832 
8.300 0.796 
8.320 0.783 
8.340 0.797 
8.360 0.803 
8.380 0.769 
8.400 0.740 
8.420 0.728 
8.440 0.718 
8.460 0.709 
8.480 0.702 
8.500 0.698 
8.520 0.687 
8.540 0.680 
8.560 0.677 
8.580 0.673 
8.600 0.668 
8.620 0.672 
8.640 0.682 
8.660 0.673 
8.680 0.662 
8.700 0.643 
8.720 0.637 
8.740 0.626 
8.760 0.607 
8.780 0.590 
8.800 0.583 
8.820 0.605 
8.840 0.616 
8.860 0.613 
8.880 0.588 
8.900 0.565 
8.920 0.557 
8.940 0.566 
8.960 0.581 
8.980 0.574 
9.000 0.558 
9.020 0.542 
9.040 0.527 
9.060 0.506 
9.080 0.489 
9.100 0.481 
9.120 0.472 
9.140 0.468 
9.160 0.450 
9.180 0.438 
9.200 0.438 
9.220 0.449 
9.240 0.481 
9.260 0.519 
9.280 0.597 
9.300 0.706 
9.320 0.811 
9.340 0.908 
9.360 0.993 
9.380 1.083 
9.400 1.193 
9.420 1.289 
9.440 1.306 
9.460 1.271 
9.480 1.255 
9.500 1.303 
9.520 1.340 
9.540 1.304 
9.560 1.248 
9.580 1.221 
9.600 1.232 
9.620 1.222 
9.640 1.205 
9.660 1.190 
9.680 1.189 
9.700 1.194 
9.720 1.184 
9.740 1.183 
9.760 1.191 
9.780 1.187 
9.800 1.165 
9.820 1.131 
9.840 1.129 
9.860 1.135 
9.880 1.118 
9.900 1.098 
9.920 1.080 
9.940 1.075 
9.960 1.063 
9.980 1.068 
10.000 1.078 
10.020 1.058 
10.040 1.029 
10.060 1.016 
10.080 1.031 
10.100 1.050 
10.120 1.051 
10.140 1.059 
10.160 1.067 
10.180 1.091 
10.200 1.117 
10.220 1.151 
10.240 1.194 
10.260 1.237 
10.280 1.279 
10.300 1.328 
10.320 1.391 
10.340 1.461 
10.360 1.537 
10.380 1.636 
10.400 1.743 
10.420 1.831 
10.440 1.883 
10.460 1.889 
10.480 1.859 
10.500 1.839 
10.520 1.753 
10.540 1.652 
10.560 1.573 
10.580 1.514 
10.600 1.450 
10.620 1.367 
10.640 1.254 
10.660 1.117 
10.680 1.009 
10.700 0.947 
10.720 0.926 
10.740 0.891 
10.760 0.848 
10.780 0.820 
10.800 0.796 
10.820 0.791 
10.840 0.797 
10.860 0.810 
10.880 0.812 
10.900 0.792 
10.920 0.785 
10.940 0.767 
10.960 0.757 
10.980 0.739 
11.000 0.719 
11.020 0.724 
11.040 0.714 
11.060 0.706 
11.080 0.681 
11.100 0.661 
11.120 0.654 
11.140 0.636 
11.160 0.621 
11.180 0.611 
11.200 0.605 
11.220 0.611 
11.240 0.624 
11.260 0.619 
11.280 0.596 
11.300 0.580 
11.320 0.582 
11.340 0.592 
11.360 0.593 
11.380 0.574 
11.400 0.551 
11.420 0.533 
11.440 0.543 
11.460 0.548 
11.480 0.523 
11.500 0.503 
11.520 0.520 
11.540 0.559 
11.560 0.560 
11.580 0.533 
11.600 0.526 
11.620 0.554 
11.640 0.559 
11.660 0.533 
11.680 0.506 
11.700 0.467 
11.720 0.419 
11.740 0.356 
11.760 0.315 
11.780 0.290 
11.800 0.291 
11.820 0.320 
11.840 0.378 
11.860 0.462 
11.880 0.540 
11.900 0.626 
11.920 0.696 
11.940 0.763 
11.960 0.849 
11.980 0.939 
12.000 1.047 
12.020 1.161 
12.040 1.257 
12.060 1.324 
12.080 1.318 
12.100 1.301 
12.120 1.307 
12.140 1.326 
12.160 1.319 
12.180 1.273 
12.200 1.229 
12.220 1.219 
12.240 1.231 
12.260 1.211 
12.280 1.178 
12.300 1.168 
12.320 1.191 
12.340 1.198 
12.360 1.166 
12.380 1.144 
12.400 1.149 
12.420 1.153 
12.440 1.136 
12.460 1.125 
12.480 1.124 
12.500 1.113 
12.520 1.102 
12.540 1.095 
12.560 1.097 
12.580 1.081 
12.600 1.051 
12.620 1.030 
12.640 1.013 
12.660 1.003 
12.680 0.995 
12.700 1.004 
12.720 1.018 
12.740 1.027 
12.760 1.044 
12.780 1.048 
12.800 1.073 
12.820 1.099 
12.840 1.126 
12.860 1.153 
12.880 1.177 
12.900 1.227 
12.920 1.284 
12.940 1.353 
12.960 1.420 
12.980 1.491 
13.000 1.563 
13.020 1.645 
13.040 1.729 
13.060 1.789 
13.080 1.813 
13.100 1.799 
13.120 1.756 
13.140 1.699 
13.160 1.624 
13.180 1.548 
13.200 1.477 
13.220 1.402 
13.240 1.313 
13.260 1.211 
13.280 1.113 
13.300 1.036 
13.320 0.973 
13.340 0.927 
13.360 0.900 
13.380 0.862 
13.400 0.819 
13.420 0.773 
13.440 0.761 
13.460 0.781 
13.480 0.797 
13.500 0.799 
13.520 0.782 
13.540 0.775 
13.560 0.786 
13.580 0.790 
13.600 0.778 
13.620 0.758 
13.640 0.746 
13.660 0.746 
13.680 0.747 
13.700 0.746 
13.720 0.743 
13.740 0.730 
13.760 0.706 
13.780 0.680 
13.800 0.661 
13.820 0.654 
13.840 0.655 
13.860 0.654 
13.880 0.645 
13.900 0.633 
13.920 0.621 
13.940 0.606 
13.960 0.593 
13.980 0.596 
14.000 0.611 
14.020 0.625 
14.040 0.628 
14.060 0.620 
14.080 0.602 
14.100 0.570 
14.120 0.548 
14.140 0.553 
14.160 0.573 
14.180 0.586 
14.200 0.576 
14.220 0.556 
14.240 0.524 
14.260 0.472 
14.280 0.433 
14.300 0.414 
14.320 0.414 
14.340 0.421 
14.360 0.436 
14.380 0.470 
14.400 0.518 
14.420 0.577 
14.440 0.647 
14.460 0.733 
14.480 0.816 
14.500 0.878 
14.520 0.931 
14.540 1.011 
14.560 1.126 
14.580 1.228 
14.600 1.270 
14.620 1.258 
14.640 1.230 
14.660 1.247 
14.680 1.307 
14.700 1.354 
14.720 1.340 
14.740 1.283 
14.760 1.238 
14.780 1.226 
14.800 1.234 
14.820 1.240 
14.840 1.240 
14.860 1.229 
14.880 1.212 
14.900 1.217 
14.920 1.215 
14.940 1.199 
14.960 1.180 
14.980 1.161 
15.000 1.162 
15.020 1.140 
15.040 1.124 
15.060 1.115 
15.080 1.111 
15.100 1.114 
15.120 1.094 
15.140 1.089 
15.160 1.082 
15.180 1.085 
15.200 1.076 
15.220 1.068 
15.240 1.063 
15.260 1.061 
15.280 1.055 
15.300 1.031 
15.320 1.027 
15.340 1.026 
15.360 1.028 
15.380 1.027 
15.400 1.039 
15.420 1.066 
15.440 1.094 
15.460 1.130 
15.480 1.168 
15.500 1.192 
15.520 1.204 
15.540 1.231 
15.560 1.282 
15.580 1.344 
15.600 1.414 
15.620 1.474 
15.640 1.543 
15.660 1.622 
15.680 1.712 
15.700 1.787 
15.720 1.834 
15.740 1.880 
15.760 1.914 
15.780 1.909 
