# Supplementary material for: Pacing the phasing of leg and arm movements in breaststroke swimming to minimize intra-cyclic velocity fluctuations
Source: PLoS One. 2017 Oct 12;12(10):e0186160. doi: 10.1371/journal.pone.0186160 (PMC5638342; doi:10.1371/journal.pone.0186160)
Supplement: S1 Archive — (ZIP) [file pone.0186160.s003.zip › P20_180_veldata.txt]

% t vx 
0.000 0.437 
0.020 0.300 
0.040 0.224 
0.060 0.324 
0.080 0.370 
0.100 0.400 
0.120 0.465 
0.140 0.561 
0.160 0.696 
0.180 0.852 
0.200 0.985 
0.220 1.121 
0.240 1.229 
0.260 1.334 
0.280 1.452 
0.300 1.528 
0.320 1.567 
0.340 1.521 
0.360 1.452 
0.380 1.446 
0.400 1.499 
0.420 1.551 
0.440 1.521 
0.460 1.459 
0.480 1.432 
0.500 1.424 
0.520 1.412 
0.540 1.389 
0.560 1.362 
0.580 1.337 
0.600 1.337 
0.620 1.358 
0.640 1.341 
0.660 1.306 
0.680 1.277 
0.700 1.272 
0.720 1.263 
0.740 1.248 
0.760 1.266 
0.780 1.262 
0.800 1.243 
0.820 1.215 
0.840 1.211 
0.860 1.221 
0.880 1.212 
0.900 1.186 
0.920 1.154 
0.940 1.157 
0.960 1.158 
0.980 1.160 
1.000 1.154 
1.020 1.155 
1.040 1.161 
1.060 1.137 
1.080 1.127 
1.100 1.110 
1.120 1.105 
1.140 1.110 
1.160 1.102 
1.180 1.095 
1.200 1.079 
1.220 1.076 
1.240 1.071 
1.260 1.064 
1.280 1.059 
1.300 1.048 
1.320 1.058 
1.340 1.050 
1.360 1.051 
1.380 1.036 
1.400 1.026 
1.420 1.024 
1.440 1.015 
1.460 1.014 
1.480 1.007 
1.500 1.001 
1.520 1.001 
1.540 1.003 
1.560 1.021 
1.580 1.049 
1.600 1.067 
1.620 1.080 
1.640 1.078 
1.660 1.104 
1.680 1.145 
1.700 1.188 
1.720 1.220 
1.740 1.258 
1.760 1.329 
1.780 1.393 
1.800 1.454 
1.820 1.521 
1.840 1.592 
1.860 1.671 
1.880 1.737 
1.900 1.799 
1.920 1.846 
1.940 1.859 
1.960 1.853 
1.980 1.820 
2.000 1.766 
2.020 1.695 
2.040 1.609 
2.060 1.529 
2.080 1.449 
2.100 1.369 
2.120 1.286 
2.140 1.209 
2.160 1.120 
2.180 1.035 
2.200 0.962 
2.220 0.908 
2.240 0.874 
2.260 0.840 
2.280 0.810 
2.300 0.767 
2.320 0.727 
2.340 0.694 
2.360 0.666 
2.380 0.641 
2.400 0.618 
2.420 0.600 
2.440 0.577 
2.460 0.554 
2.480 0.537 
2.500 0.533 
2.520 0.539 
2.540 0.542 
2.560 0.519 
2.580 0.489 
2.600 0.459 
2.620 0.417 
2.640 0.387 
2.660 0.368 
2.680 0.393 
2.700 0.451 
2.720 0.528 
2.740 0.620 
2.760 0.731 
2.780 0.866 
2.800 1.003 
2.820 1.124 
2.840 1.217 
2.860 1.299 
2.880 1.360 
2.900 1.417 
2.920 1.437 
2.940 1.411 
2.960 1.385 
2.980 1.395 
3.000 1.429 
3.020 1.417 
3.040 1.377 
3.060 1.353 
3.080 1.350 
3.100 1.349 
3.120 1.332 
3.140 1.302 
3.160 1.266 
3.180 1.231 
3.200 1.222 
3.220 1.236 
3.240 1.255 
3.260 1.255 
3.280 1.238 
3.300 1.214 
3.320 1.186 
3.340 1.175 
3.360 1.184 
3.380 1.189 
3.400 1.181 
3.420 1.170 
3.440 1.167 
3.460 1.145 
3.480 1.122 
3.500 1.134 
3.520 1.148 
3.540 1.149 
3.560 1.131 
3.580 1.111 
3.600 1.107 
3.620 1.093 
3.640 1.089 
3.660 1.086 
3.680 1.077 
3.700 1.077 
3.720 1.061 
3.740 1.059 
3.760 1.064 
3.780 1.062 
3.800 1.062 
3.820 1.052 
3.840 1.027 
3.860 1.017 
3.880 1.012 
3.900 1.030 
3.920 1.020 
3.940 1.000 
3.960 1.006 
3.980 0.999 
4.000 1.002 
4.020 0.984 
4.040 0.968 
4.060 0.971 
4.080 0.976 
4.100 1.011 
4.120 1.035 
4.140 1.060 
4.160 1.083 
4.180 1.096 
4.200 1.107 
4.220 1.118 
4.240 1.174 
4.260 1.230 
4.280 1.278 
4.300 1.310 
4.320 1.360 
4.340 1.460 
4.360 1.560 
4.380 1.643 
4.400 1.701 
4.420 1.747 
4.440 1.799 
4.460 1.839 
4.480 1.866 
4.500 1.869 
4.520 1.825 
4.540 1.760 
4.560 1.702 
4.580 1.638 
4.600 1.581 
4.620 1.516 
4.640 1.439 
4.660 1.353 
4.680 1.302 
4.700 1.205 
4.720 1.113 
4.740 1.056 
4.760 1.026 
4.780 0.994 
4.800 0.923 
4.820 0.840 
4.840 0.788 
4.860 0.773 
4.880 0.760 
4.900 0.731 
4.920 0.686 
4.940 0.641 
4.960 0.606 
4.980 0.589 
5.000 0.585 
5.020 0.582 
5.040 0.567 
5.060 0.563 
5.080 0.574 
5.100 0.570 
5.120 0.551 
5.140 0.542 
5.160 0.538 
5.180 0.516 
5.200 0.458 
5.220 0.418 
5.240 0.409 
5.260 0.419 
5.280 0.454 
5.300 0.489 
5.320 0.538 
5.340 0.602 
5.360 0.719 
5.380 0.861 
5.400 1.007 
5.420 1.136 
5.440 1.249 
5.460 1.359 
5.480 1.412 
5.500 1.431 
5.520 1.414 
5.540 1.403 
5.560 1.420 
5.580 1.443 
5.600 1.468 
5.620 1.447 
5.640 1.390 
5.660 1.345 
5.680 1.340 
5.700 1.358 
5.720 1.369 
5.740 1.359 
5.760 1.331 
5.780 1.297 
5.800 1.269 
5.820 1.268 
5.840 1.270 
5.860 1.257 
5.880 1.242 
5.900 1.243 
5.920 1.238 
5.940 1.212 
5.960 1.198 
5.980 1.201 
6.000 1.204 
6.020 1.191 
6.040 1.182 
6.060 1.178 
6.080 1.168 
6.100 1.160 
6.120 1.159 
6.140 1.156 
6.160 1.146 
6.180 1.136 
6.200 1.131 
6.220 1.135 
6.240 1.135 
6.260 1.122 
6.280 1.113 
6.300 1.112 
6.320 1.109 
6.340 1.092 
6.360 1.073 
6.380 1.065 
6.400 1.069 
6.420 1.067 
6.440 1.067 
6.460 1.057 
6.480 1.054 
6.500 1.044 
6.520 1.042 
6.540 1.048 
6.560 1.046 
6.580 1.044 
6.600 1.029 
6.620 1.023 
6.640 1.015 
6.660 1.011 
6.680 1.009 
6.700 1.022 
6.720 1.045 
6.740 1.063 
6.760 1.064 
6.780 1.066 
6.800 1.080 
6.820 1.118 
6.840 1.144 
6.860 1.166 
6.880 1.197 
6.900 1.244 
6.920 1.310 
6.940 1.365 
6.960 1.421 
6.980 1.474 
7.000 1.537 
7.020 1.615 
7.040 1.704 
7.060 1.772 
7.080 1.824 
7.100 1.865 
7.120 1.884 
7.140 1.874 
7.160 1.804 
7.180 1.722 
7.200 1.651 
7.220 1.597 
7.240 1.542 
7.260 1.458 
7.280 1.358 
7.300 1.262 
7.320 1.177 
7.340 1.098 
7.360 1.017 
7.380 0.945 
7.400 0.894 
7.420 0.847 
7.440 0.801 
7.460 0.763 
7.480 0.737 
7.500 0.717 
7.520 0.698 
7.540 0.676 
7.560 0.646 
7.580 0.619 
7.600 0.613 
7.620 0.611 
7.640 0.602 
7.660 0.589 
7.680 0.580 
7.700 0.569 
7.720 0.556 
7.740 0.559 
7.760 0.558 
7.780 0.539 
7.800 0.509 
7.820 0.498 
7.840 0.495 
7.860 0.477 
7.880 0.467 
7.900 0.470 
7.920 0.484 
7.940 0.502 
7.960 0.544 
7.980 0.611 
8.000 0.704 
8.020 0.824 
8.040 0.955 
8.060 1.057 
8.080 1.134 
8.100 1.220 
8.120 1.318 
8.140 1.393 
8.160 1.394 
8.180 1.364 
8.200 1.364 
8.220 1.419 
8.240 1.453 
8.260 1.415 
8.280 1.355 
8.300 1.327 
8.320 1.334 
8.340 1.341 
8.360 1.336 
8.380 1.315 
8.400 1.284 
8.420 1.263 
8.440 1.261 
8.460 1.267 
8.480 1.251 
8.500 1.225 
8.520 1.212 
8.540 1.206 
8.560 1.204 
8.580 1.197 
8.600 1.178 
8.620 1.173 
8.640 1.161 
8.660 1.170 
8.680 1.178 
8.700 1.165 
8.720 1.151 
8.740 1.116 
8.760 1.113 
8.780 1.112 
8.800 1.112 
8.820 1.111 
8.840 1.097 
8.860 1.083 
8.880 1.064 
8.900 1.059 
8.920 1.052 
8.940 1.056 
8.960 1.056 
8.980 1.063 
9.000 1.065 
9.020 1.044 
9.040 1.036 
9.060 1.025 
9.080 1.021 
9.100 1.019 
9.120 1.016 
9.140 1.032 
9.160 1.031 
9.180 1.018 
9.200 1.005 
9.220 0.999 
9.240 1.004 
9.260 0.997 
9.280 0.995 
9.300 1.009 
9.320 1.023 
9.340 1.020 
9.360 1.028 
9.380 1.053 
9.400 1.092 
9.420 1.118 
9.440 1.130 
9.460 1.157 
9.480 1.202 
9.500 1.266 
9.520 1.319 
9.540 1.367 
9.560 1.431 
9.580 1.479 
9.600 1.531 
9.620 1.601 
9.640 1.671 
9.660 1.717 
9.680 1.749 
9.700 1.769 
9.720 1.773 
9.740 1.766 
9.760 1.730 
9.780 1.679 
9.800 1.604 
9.820 1.523 
9.840 1.468 
9.860 1.395 
9.880 1.299 
9.900 1.197 
9.920 1.109 
9.940 1.040 
9.960 0.974 
9.980 0.931 
10.000 0.895 
10.020 0.845 
10.040 0.788 
10.060 0.746 
10.080 0.736 
10.100 0.726 
10.120 0.706 
10.140 0.677 
10.160 0.644 
10.180 0.613 
10.200 0.584 
10.220 0.571 
10.240 0.581 
10.260 0.571 
10.280 0.541 
10.300 0.507 
10.320 0.503 
10.340 0.510 
10.360 0.504 
10.380 0.495 
10.400 0.486 
10.420 0.467 
10.440 0.438 
10.460 0.420 
10.480 0.412 
10.500 0.412 
10.520 0.425 
10.540 0.465 
10.560 0.521 
10.580 0.603 
10.600 0.719 
10.620 0.866 
10.640 1.007 
10.660 1.111 
10.680 1.191 
10.700 1.262 
10.720 1.337 
10.740 1.384 
10.760 1.368 
10.780 1.344 
10.800 1.366 
10.820 1.425 
10.840 1.447 
10.860 1.397 
10.880 1.333 
10.900 1.297 
10.920 1.290 
10.940 1.302 
10.960 1.316 
10.980 1.320 
11.000 1.305 
11.020 1.275 
11.040 1.251 
11.060 1.240 
11.080 1.231 
11.100 1.216 
11.120 1.195 
11.140 1.181 
11.160 1.179 
11.180 1.180 
11.200 1.171 
11.220 1.152 
11.240 1.143 
11.260 1.139 
11.280 1.138 
11.300 1.146 
11.320 1.161 
11.340 1.161 
11.360 1.133 
11.380 1.113 
11.400 1.105 
11.420 1.099 
11.440 1.094 
11.460 1.099 
11.480 1.104 
11.500 1.097 
11.520 1.080 
11.540 1.070 
11.560 1.061 
11.580 1.053 
11.600 1.051 
11.620 1.041 
11.640 1.036 
11.660 1.035 
11.680 1.031 
11.700 1.023 
11.720 1.009 
11.740 1.013 
11.760 1.019 
11.780 1.018 
11.800 1.011 
11.820 0.999 
11.840 1.002 
11.860 0.994 
11.880 0.980 
11.900 0.968 
11.920 0.968 
11.940 0.975 
11.960 0.978 
11.980 0.987 
12.000 1.010 
12.020 1.028 
12.040 1.043 
12.060 1.056 
12.080 1.071 
12.100 1.103 
12.120 1.149 
12.140 1.206 
12.160 1.256 
12.180 1.290 
12.200 1.327 
12.220 1.381 
12.240 1.445 
12.260 1.504 
12.280 1.573 
12.300 1.650 
12.320 1.712 
12.340 1.760 
12.360 1.782 
12.380 1.783 
12.400 1.759 
12.420 1.711 
12.440 1.660 
12.460 1.607 
12.480 1.551 
12.500 1.487 
12.520 1.401 
12.540 1.307 
12.560 1.219 
12.580 1.129 
12.600 1.055 
12.620 0.991 
12.640 0.925 
12.660 0.857 
12.680 0.801 
12.700 0.779 
12.720 0.768 
12.740 0.748 
12.760 0.722 
12.780 0.707 
12.800 0.689 
12.820 0.667 
12.840 0.632 
12.860 0.588 
12.880 0.554 
12.900 0.533 
12.920 0.533 
12.940 0.523 
12.960 0.513 
12.980 0.515 
13.000 0.519 
13.020 0.519 
13.040 0.523 
13.060 0.526 
13.080 0.508 
13.100 0.475 
13.120 0.438 
13.140 0.436 
13.160 0.466 
13.180 0.525 
13.200 0.609 
13.220 0.710 
13.240 0.848 
13.260 0.984 
13.280 1.076 
13.300 1.140 
13.320 1.200 
13.340 1.281 
13.360 1.372 
13.380 1.434 
13.400 1.445 
13.420 1.423 
13.440 1.420 
13.460 1.445 
13.480 1.447 
13.500 1.416 
13.520 1.398 
13.540 1.401 
13.560 1.393 
13.580 1.355 
13.600 1.318 
13.620 1.302 
13.640 1.305 
13.660 1.316 
13.680 1.326 
13.700 1.328 
13.720 1.308 
13.740 1.276 
13.760 1.267 
13.780 1.267 
13.800 1.258 
13.820 1.236 
13.840 1.221 
13.860 1.234 
13.880 1.223 
13.900 1.215 
13.920 1.205 
13.940 1.197 
13.960 1.205 
13.980 1.193 
14.000 1.180 
14.020 1.154 
14.040 1.140 
14.060 1.145 
14.080 1.132 
14.100 1.123 
14.120 1.117 
14.140 1.117 
14.160 1.127 
14.180 1.128 
14.200 1.125 
14.220 1.114 
14.240 1.093 
14.260 1.088 
14.280 1.094 
14.300 1.102 
14.320 1.099 
14.340 1.073 
14.360 1.044 
14.380 1.024 
