# Supplementary material for: Pacing the phasing of leg and arm movements in breaststroke swimming to minimize intra-cyclic velocity fluctuations
Source: PLoS One. 2017 Oct 12;12(10):e0186160. doi: 10.1371/journal.pone.0186160 (PMC5638342; doi:10.1371/journal.pone.0186160)
Supplement: S1 Archive — (ZIP) [file pone.0186160.s003.zip › P20_225_veldata.txt]

% t vx 
0.000 -0.064 
0.020 0.403 
0.040 0.990 
0.060 1.171 
0.080 1.209 
0.100 1.192 
0.120 1.170 
0.140 1.156 
0.160 1.143 
0.180 1.145 
0.200 1.145 
0.220 1.147 
0.240 1.148 
0.260 1.137 
0.280 1.124 
0.300 1.118 
0.320 1.115 
0.340 1.120 
0.360 1.116 
0.380 1.093 
0.400 1.070 
0.420 1.038 
0.440 1.034 
0.460 1.023 
0.480 1.024 
0.500 1.035 
0.520 1.039 
0.540 1.032 
0.560 1.013 
0.580 0.993 
0.600 0.992 
0.620 0.997 
0.640 1.006 
0.660 1.022 
0.680 1.028 
0.700 1.054 
0.720 1.077 
0.740 1.097 
0.760 1.111 
0.780 1.125 
0.800 1.176 
0.820 1.227 
0.840 1.279 
0.860 1.328 
0.880 1.395 
0.900 1.488 
0.920 1.568 
0.940 1.650 
0.960 1.715 
0.980 1.780 
1.000 1.834 
1.020 1.860 
1.040 1.869 
1.060 1.840 
1.080 1.801 
1.100 1.732 
1.120 1.642 
1.140 1.540 
1.160 1.459 
1.180 1.395 
1.200 1.319 
1.220 1.204 
1.240 1.104 
1.260 1.023 
1.280 0.955 
1.300 0.903 
1.320 0.860 
1.340 0.833 
1.360 0.786 
1.380 0.731 
1.400 0.683 
1.420 0.653 
1.440 0.630 
1.460 0.609 
1.480 0.590 
1.500 0.577 
1.520 0.564 
1.540 0.560 
1.560 0.538 
1.580 0.510 
1.600 0.487 
1.620 0.490 
1.640 0.509 
1.660 0.505 
1.680 0.493 
1.700 0.478 
1.720 0.487 
1.740 0.549 
1.760 0.663 
1.780 0.792 
1.800 0.931 
1.820 1.092 
1.840 1.247 
1.860 1.361 
1.880 1.436 
1.900 1.489 
1.920 1.530 
1.940 1.530 
1.960 1.505 
1.980 1.493 
2.000 1.516 
2.020 1.551 
2.040 1.530 
2.060 1.467 
2.080 1.418 
2.100 1.412 
2.120 1.420 
2.140 1.421 
2.160 1.402 
2.180 1.380 
2.200 1.358 
2.220 1.346 
2.240 1.348 
2.260 1.347 
2.280 1.333 
2.300 1.300 
2.320 1.274 
2.340 1.272 
2.360 1.285 
2.380 1.303 
2.400 1.296 
2.420 1.275 
2.440 1.255 
2.460 1.242 
2.480 1.234 
2.500 1.219 
2.520 1.213 
2.540 1.207 
2.560 1.203 
2.580 1.205 
2.600 1.200 
2.620 1.184 
2.640 1.151 
2.660 1.130 
2.680 1.129 
2.700 1.128 
2.720 1.119 
2.740 1.108 
2.760 1.117 
2.780 1.117 
2.800 1.109 
2.820 1.109 
2.840 1.100 
2.860 1.090 
2.880 1.085 
2.900 1.083 
2.920 1.080 
2.940 1.074 
2.960 1.076 
2.980 1.077 
3.000 1.054 
3.020 1.045 
3.040 1.045 
3.060 1.040 
3.080 1.033 
3.100 1.014 
3.120 1.015 
3.140 1.003 
3.160 1.000 
3.180 1.004 
3.200 1.024 
3.220 1.032 
3.240 1.032 
3.260 1.044 
3.280 1.058 
3.300 1.091 
3.320 1.115 
3.340 1.145 
3.360 1.174 
3.380 1.212 
3.400 1.255 
3.420 1.311 
3.440 1.385 
3.460 1.476 
3.480 1.550 
3.500 1.619 
3.520 1.712 
3.540 1.797 
3.560 1.857 
3.580 1.885 
3.600 1.903 
3.620 1.890 
3.640 1.833 
3.660 1.758 
3.680 1.682 
3.700 1.605 
3.720 1.525 
3.740 1.448 
3.760 1.375 
3.780 1.284 
3.800 1.191 
3.820 1.095 
3.840 1.024 
3.860 0.981 
3.880 0.930 
3.900 0.875 
3.920 0.797 
3.940 0.742 
3.960 0.700 
3.980 0.679 
4.000 0.671 
4.020 0.656 
4.040 0.628 
4.060 0.583 
4.080 0.562 
4.100 0.568 
4.120 0.596 
4.140 0.599 
4.160 0.583 
4.180 0.566 
4.200 0.551 
4.220 0.529 
4.240 0.516 
4.260 0.514 
4.280 0.506 
4.300 0.515 
4.320 0.560 
4.340 0.645 
4.360 0.743 
4.380 0.872 
4.400 1.034 
4.420 1.166 
4.440 1.251 
4.460 1.330 
4.480 1.432 
4.500 1.514 
4.520 1.496 
4.540 1.441 
4.560 1.449 
4.580 1.513 
4.600 1.546 
4.620 1.503 
4.640 1.443 
4.660 1.416 
4.680 1.408 
4.700 1.397 
4.720 1.309 
4.740 1.084 
4.760 0.938 
4.780 0.057 
4.800 0.521 
4.820 1.186 
4.840 1.442 
4.860 1.455 
4.880 1.423 
4.900 1.394 
4.920 1.392 
4.940 1.388 
4.960 1.373 
4.980 1.350 
5.000 1.330 
5.020 1.309 
5.040 1.293 
5.060 1.281 
5.080 1.281 
5.100 1.282 
5.120 1.265 
5.140 1.242 
5.160 1.232 
5.180 1.241 
5.200 1.254 
5.220 1.235 
5.240 1.202 
5.260 1.193 
5.280 1.185 
5.300 1.193 
5.320 1.191 
5.340 1.185 
5.360 1.190 
5.380 1.175 
5.400 1.178 
5.420 1.160 
5.440 1.152 
5.460 1.139 
5.480 1.127 
5.500 1.121 
5.520 1.101 
5.540 1.104 
5.560 1.115 
5.580 1.132 
5.600 1.117 
5.620 1.088 
5.640 1.066 
5.660 1.066 
5.680 1.076 
5.700 1.071 
5.720 1.066 
5.740 1.049 
5.760 1.055 
5.780 1.064 
5.800 1.073 
5.820 1.084 
5.840 1.089 
5.860 1.096 
5.880 1.105 
5.900 1.135 
5.920 1.152 
5.940 1.170 
5.960 1.193 
5.980 1.247 
6.000 1.311 
6.020 1.370 
6.040 1.429 
6.060 1.499 
6.080 1.587 
6.100 1.693 
6.120 1.784 
6.140 1.845 
6.160 1.891 
6.180 1.923 
6.200 1.932 
6.220 1.894 
6.240 1.829 
6.260 1.749 
6.280 1.663 
6.300 1.574 
6.320 1.480 
6.340 1.387 
6.360 1.297 
6.380 1.222 
6.400 1.142 
6.420 1.061 
6.440 0.988 
6.460 0.929 
6.480 0.879 
6.500 0.821 
6.520 0.757 
6.540 0.692 
6.560 0.647 
6.580 0.630 
6.600 0.620 
6.620 0.612 
6.640 0.610 
6.660 0.615 
6.680 0.612 
6.700 0.597 
6.720 0.579 
6.740 0.559 
6.760 0.542 
6.780 0.519 
6.800 0.495 
6.820 0.481 
6.840 0.487 
6.860 0.498 
6.880 0.507 
6.900 0.543 
6.920 0.624 
6.940 0.745 
6.960 0.884 
6.980 1.013 
7.000 1.127 
7.020 1.237 
7.040 1.369 
7.060 1.497 
7.080 1.575 
7.100 1.576 
7.120 1.526 
7.140 1.484 
7.160 1.512 
7.180 1.577 
7.200 1.586 
7.220 1.529 
7.240 1.451 
7.260 1.421 
7.280 1.414 
7.300 1.417 
7.320 1.410 
7.340 1.390 
7.360 1.367 
7.380 1.365 
7.400 1.370 
7.420 1.359 
7.440 1.328 
7.460 1.292 
7.480 1.276 
7.500 1.284 
7.520 1.297 
7.540 1.292 
7.560 1.273 
7.580 1.250 
7.600 1.238 
7.620 1.230 
7.640 1.225 
7.660 1.234 
7.680 1.236 
7.700 1.230 
7.720 1.193 
7.740 1.164 
7.760 1.165 
7.780 1.172 
7.800 1.176 
7.820 1.166 
7.840 1.153 
7.860 1.136 
7.880 1.133 
7.900 1.133 
7.920 1.131 
7.940 1.131 
7.960 1.127 
7.980 1.121 
8.000 1.092 
8.020 1.086 
8.040 1.087 
8.060 1.090 
8.080 1.093 
8.100 1.091 
8.120 1.078 
8.140 1.061 
8.160 1.040 
8.180 1.030 
8.200 1.034 
8.220 1.052 
8.240 1.067 
8.260 1.049 
8.280 1.023 
8.300 0.993 
8.320 0.998 
8.340 0.999 
8.360 1.000 
8.380 1.000 
8.400 0.993 
8.420 1.003 
8.440 1.011 
8.460 1.008 
8.480 1.017 
8.500 1.028 
8.520 1.067 
8.540 1.088 
8.560 1.102 
8.580 1.135 
8.600 1.177 
8.620 1.238 
8.640 1.299 
8.660 1.380 
8.680 1.448 
8.700 1.508 
8.720 1.581 
8.740 1.687 
8.760 1.783 
8.780 1.837 
8.800 1.863 
8.820 1.876 
8.840 1.856 
8.860 1.791 
8.880 1.715 
8.900 1.659 
8.920 1.601 
8.940 1.531 
8.960 1.466 
8.980 1.374 
9.000 1.274 
9.020 1.160 
9.040 1.062 
9.060 0.972 
9.080 0.897 
9.100 0.844 
9.120 0.792 
9.140 0.740 
9.160 0.673 
9.180 0.626 
9.200 0.612 
9.220 0.637 
9.240 0.662 
9.260 0.635 
9.280 0.601 
9.300 0.609 
9.320 0.641 
9.340 0.658 
9.360 0.614 
9.380 0.581 
9.400 0.582 
9.420 0.461 
9.440 0.425 
9.460 0.385 
9.480 0.373 
9.500 0.398 
9.520 0.432 
9.540 0.503 
9.560 0.595 
9.580 0.722 
9.600 0.872 
9.620 1.002 
9.640 1.114 
9.660 1.214 
9.680 1.342 
9.700 1.468 
9.720 1.557 
9.740 1.579 
9.760 1.530 
9.780 1.484 
9.800 1.468 
9.820 1.484 
9.840 1.480 
9.860 1.456 
9.880 1.431 
9.900 1.397 
9.920 1.355 
9.940 1.330 
9.960 1.347 
9.980 1.369 
10.000 1.356 
10.020 1.322 
10.040 1.294 
10.060 1.280 
10.080 1.265 
10.100 1.272 
10.120 1.279 
10.140 1.267 
10.160 1.247 
10.180 1.242 
10.200 1.255 
10.220 1.231 
10.240 1.195 
10.260 1.193 
10.280 1.216 
10.300 1.225 
10.320 1.217 
10.340 1.212 
10.360 1.205 
10.380 1.181 
10.400 1.168 
10.420 1.168 
10.440 1.160 
10.460 1.151 
10.480 1.151 
10.500 1.140 
10.520 1.121 
10.540 1.115 
10.560 1.103 
10.580 1.104 
10.600 1.093 
10.620 1.087 
10.640 1.078 
10.660 1.065 
10.680 1.078 
10.700 1.069 
10.720 1.066 
10.740 1.060 
10.760 1.051 
10.780 1.065 
10.800 1.069 
10.820 1.070 
10.840 1.048 
10.860 1.032 
10.880 1.028 
10.900 1.023 
10.920 1.021 
10.940 1.009 
10.960 1.002 
10.980 0.997 
11.000 0.999 
11.020 0.999 
11.040 1.010 
11.060 1.020 
11.080 1.030 
11.100 1.032 
11.120 1.044 
11.140 1.069 
11.160 1.091 
11.180 1.119 
11.200 1.158 
11.220 1.208 
11.240 1.259 
11.260 1.307 
11.280 1.360 
11.300 1.435 
11.320 1.515 
11.340 1.602 
11.360 1.694 
11.380 1.776 
11.400 1.837 
11.420 1.868 
11.440 1.866 
11.460 1.835 
11.480 1.777 
11.500 1.711 
11.520 1.635 
11.540 1.558 
11.560 1.487 
11.580 1.401 
11.600 1.300 
11.620 1.199 
11.640 1.110 
11.660 1.026 
11.680 0.947 
11.700 0.875 
11.720 0.809 
11.740 0.739 
11.760 0.683 
11.780 0.642 
11.800 0.617 
11.820 0.611 
11.840 0.609 
11.860 0.602 
11.880 0.586 
11.900 0.566 
11.920 0.551 
11.940 0.545 
11.960 0.547 
11.980 0.541 
12.000 0.520 
12.020 0.496 
12.040 0.493 
12.060 0.493 
12.080 0.478 
12.100 0.469 
12.120 0.505 
12.140 0.590 
12.160 0.706 
12.180 0.846 
12.200 0.997 
12.220 1.127 
12.240 1.245 
12.260 1.363 
12.280 1.450 
12.300 1.494 
12.320 1.472 
12.340 1.430 
12.360 1.421 
12.380 1.465 
12.400 1.506 
12.420 1.471 
12.440 1.398 
12.460 1.349 
12.480 1.346 
12.500 1.358 
12.520 1.358 
12.540 1.342 
12.560 1.319 
12.580 1.310 
12.600 1.318 
12.620 1.308 
12.640 1.275 
12.660 1.233 
12.680 1.217 
12.700 1.213 
12.720 1.210 
12.740 1.218 
12.760 1.217 
12.780 1.206 
12.800 1.186 
12.820 1.192 
12.840 1.215 
12.860 1.208 
12.880 1.191 
12.900 1.164 
12.920 1.154 
12.940 1.151 
12.960 1.142 
12.980 1.145 
13.000 1.131 
13.020 1.129 
13.040 1.118 
13.060 1.113 
13.080 1.108 
13.100 1.103 
13.120 1.105 
13.140 1.109 
13.160 1.115 
13.180 1.102 
13.200 1.087 
13.220 1.075 
13.240 1.083 
13.260 1.078 
13.280 1.076 
13.300 1.082 
13.320 1.074 
13.340 1.056 
13.360 1.035 
13.380 1.025 
13.400 1.039 
13.420 1.041 
13.440 1.050 
13.460 1.049 
13.480 1.022 
13.500 0.995 
13.520 0.987 
13.540 1.005 
13.560 1.022 
13.580 1.030 
13.600 1.026 
13.620 1.014 
13.640 1.007 
13.660 1.030 
13.680 1.064 
13.700 1.087 
13.720 1.105 
13.740 1.130 
13.760 1.153 
13.780 1.185 
13.800 1.237 
13.820 1.309 
13.840 1.377 
13.860 1.439 
13.880 1.506 
13.900 1.578 
13.920 1.648 
13.940 1.734 
13.960 1.820 
13.980 1.885 
14.000 1.924 
14.020 1.929 
