# Supplementary material for: Pacing the phasing of leg and arm movements in breaststroke swimming to minimize intra-cyclic velocity fluctuations
Source: PLoS One. 2017 Oct 12;12(10):e0186160. doi: 10.1371/journal.pone.0186160 (PMC5638342; doi:10.1371/journal.pone.0186160)
Supplement: S1 Archive — (ZIP) [file pone.0186160.s003.zip › P20_270_veldata.txt]

% t vx 
0.000 -0.042 
0.020 0.376 
0.040 1.011 
0.060 1.367 
0.080 1.566 
0.100 1.655 
0.120 1.719 
0.140 1.772 
0.160 1.821 
0.180 1.859 
0.200 1.862 
0.220 1.834 
0.240 1.795 
0.260 1.766 
0.280 1.727 
0.300 1.660 
0.320 1.558 
0.340 1.441 
0.360 1.327 
0.380 1.204 
0.400 1.097 
0.420 0.994 
0.440 0.898 
0.460 0.821 
0.480 0.747 
0.500 0.682 
0.520 0.586 
0.540 0.498 
0.560 0.443 
0.580 0.402 
0.600 0.385 
0.620 0.375 
0.640 0.406 
0.660 0.449 
0.680 0.453 
0.700 0.462 
0.720 0.456 
0.740 0.474 
0.760 0.520 
0.780 0.594 
0.800 0.723 
0.820 0.858 
0.840 1.008 
0.860 1.163 
0.880 1.318 
0.900 1.461 
0.920 1.575 
0.940 1.659 
0.960 1.693 
0.980 1.664 
1.000 1.639 
1.020 1.649 
1.040 1.657 
1.060 1.612 
1.080 1.524 
1.100 1.465 
1.120 1.460 
1.140 1.486 
1.160 1.504 
1.180 1.477 
1.200 1.425 
1.220 1.387 
1.240 1.367 
1.260 1.361 
1.280 1.353 
1.300 1.337 
1.320 1.306 
1.340 1.275 
1.360 1.266 
1.380 1.284 
1.400 1.289 
1.420 1.278 
1.440 1.260 
1.460 1.241 
1.480 1.221 
1.500 1.191 
1.520 1.189 
1.540 1.190 
1.560 1.181 
1.580 1.165 
1.600 1.160 
1.620 1.159 
1.640 1.141 
1.660 1.137 
1.680 1.137 
1.700 1.143 
1.720 1.128 
1.740 1.113 
1.760 1.102 
1.780 1.092 
1.800 1.101 
1.820 1.097 
1.840 1.089 
1.860 1.072 
1.880 1.063 
1.900 1.068 
1.920 1.056 
1.940 1.054 
1.960 1.058 
1.980 1.054 
2.000 1.051 
2.020 1.030 
2.040 1.022 
2.060 1.018 
2.080 1.020 
2.100 1.033 
2.120 1.038 
2.140 1.035 
2.160 1.009 
2.180 0.994 
2.200 0.979 
2.220 0.987 
2.240 0.993 
2.260 0.993 
2.280 0.981 
2.300 0.966 
2.320 0.974 
2.340 0.984 
2.360 0.980 
2.380 0.964 
2.400 0.950 
2.420 0.956 
2.440 0.975 
2.460 0.991 
2.480 0.996 
2.500 1.006 
2.520 1.039 
2.540 1.051 
2.560 1.067 
2.580 1.097 
2.600 1.155 
2.620 1.215 
2.640 1.269 
2.660 1.332 
2.680 1.404 
2.700 1.493 
2.720 1.600 
2.740 1.704 
2.760 1.784 
2.780 1.839 
2.800 1.869 
2.820 1.881 
2.840 1.867 
2.860 1.821 
2.880 1.753 
2.900 1.670 
2.920 1.588 
2.940 1.516 
2.960 1.432 
2.980 1.331 
3.000 1.227 
3.020 1.131 
3.040 1.058 
3.060 0.976 
3.080 0.888 
3.100 0.803 
3.120 0.725 
3.140 0.673 
3.160 0.611 
3.180 0.558 
3.200 0.512 
3.220 0.497 
3.240 0.521 
3.260 0.563 
3.280 0.584 
3.300 0.554 
3.320 0.514 
3.340 0.510 
3.360 0.513 
3.380 0.510 
3.400 0.511 
3.420 0.514 
3.440 0.522 
3.460 0.545 
3.480 0.636 
3.500 0.784 
3.520 0.938 
3.540 1.062 
3.560 1.155 
3.580 1.263 
3.600 1.400 
3.620 1.542 
3.640 1.605 
3.660 1.557 
3.680 1.499 
3.700 1.503 
3.720 1.554 
3.740 1.549 
3.760 1.469 
3.780 1.390 
3.800 1.352 
3.820 1.363 
3.840 1.374 
3.860 1.360 
3.880 1.326 
3.900 1.296 
3.920 1.289 
3.940 1.300 
3.960 1.315 
3.980 1.305 
4.000 1.273 
4.020 1.247 
4.040 1.247 
4.060 1.243 
4.080 1.229 
4.100 1.224 
4.120 1.195 
4.140 1.173 
4.160 1.173 
4.180 1.184 
4.200 1.195 
4.220 1.173 
4.240 1.175 
4.260 1.160 
4.280 1.129 
4.300 1.122 
4.320 1.120 
4.340 1.118 
4.360 1.091 
4.380 1.074 
4.400 1.080 
4.420 1.078 
4.440 1.075 
4.460 1.075 
4.480 1.072 
4.500 1.080 
4.520 1.071 
4.540 1.072 
4.560 1.067 
4.580 1.045 
4.600 1.052 
4.620 1.058 
4.640 1.048 
4.660 1.029 
4.680 0.981 
4.700 0.875 
4.720 0.804 
4.740 0.684 
4.760 0.969 
4.780 1.091 
4.800 1.093 
4.820 1.074 
4.840 1.063 
4.860 1.063 
4.880 1.070 
4.900 1.060 
4.920 1.049 
4.940 1.041 
4.960 1.035 
4.980 1.027 
5.000 1.017 
5.020 1.025 
5.040 1.026 
5.060 1.006 
5.080 0.987 
5.100 0.990 
5.120 1.020 
5.140 1.043 
5.160 1.058 
5.180 1.096 
5.200 1.119 
5.220 1.126 
5.240 1.144 
5.260 1.191 
5.280 1.268 
5.300 1.325 
5.320 1.403 
5.340 1.495 
5.360 1.578 
5.380 1.664 
5.400 1.756 
5.420 1.839 
5.440 1.896 
5.460 1.901 
5.480 1.886 
5.500 1.836 
5.520 1.781 
5.540 1.747 
5.560 1.689 
5.580 1.611 
5.600 1.510 
5.620 1.413 
5.640 1.300 
5.660 1.184 
5.680 1.088 
5.700 1.003 
5.720 0.905 
5.740 0.805 
5.760 0.730 
5.780 0.658 
5.800 0.569 
5.820 0.496 
5.840 0.469 
5.860 0.460 
5.880 0.448 
5.900 0.448 
5.920 0.471 
5.940 0.504 
5.960 0.516 
5.980 0.508 
6.000 0.483 
6.020 0.461 
6.040 0.454 
6.060 0.484 
6.080 0.561 
6.100 0.693 
6.120 0.846 
6.140 0.986 
6.160 1.123 
6.180 1.262 
6.200 1.402 
6.220 1.534 
6.240 1.643 
6.260 1.684 
6.280 1.646 
6.300 1.599 
6.320 1.601 
6.340 1.634 
6.360 1.627 
6.380 1.560 
6.400 1.496 
6.420 1.463 
6.440 1.460 
6.460 1.458 
6.480 1.446 
6.500 1.431 
6.520 1.422 
6.540 1.408 
6.560 1.385 
6.580 1.354 
6.600 1.336 
6.620 1.334 
6.640 1.337 
6.660 1.331 
6.680 1.317 
6.700 1.311 
6.720 1.313 
6.740 1.306 
6.760 1.282 
6.780 1.261 
6.800 1.245 
6.820 1.235 
6.840 1.238 
6.860 1.239 
6.880 1.225 
6.900 1.185 
6.920 1.154 
6.940 1.157 
6.960 1.169 
6.980 1.164 
7.000 1.151 
7.020 1.147 
7.040 1.147 
7.060 1.142 
7.080 1.127 
7.100 1.119 
7.120 1.114 
7.140 1.105 
7.160 1.102 
7.180 1.097 
7.200 1.092 
7.220 1.091 
7.240 1.083 
7.260 1.070 
7.280 1.065 
7.300 1.064 
7.320 1.058 
7.340 1.055 
7.360 1.042 
7.380 1.042 
7.400 1.035 
7.420 1.040 
7.440 1.042 
7.460 1.036 
7.480 1.025 
7.500 1.012 
7.520 1.005 
7.540 1.004 
7.560 0.997 
7.580 0.986 
7.600 0.987 
7.620 0.976 
7.640 0.972 
7.660 0.946 
7.680 0.952 
7.700 0.969 
7.720 0.988 
7.740 1.006 
7.760 1.023 
7.780 1.042 
7.800 1.067 
7.820 1.092 
7.840 1.118 
7.860 1.157 
7.880 1.212 
7.900 1.297 
7.920 1.380 
7.940 1.453 
7.960 1.524 
7.980 1.595 
8.000 1.679 
8.020 1.774 
8.040 1.852 
8.060 1.896 
8.080 1.892 
8.100 1.860 
8.120 1.818 
8.140 1.764 
8.160 1.700 
8.180 1.621 
8.200 1.535 
8.220 1.444 
8.240 1.336 
8.260 1.234 
8.280 1.132 
8.300 1.026 
8.320 0.923 
8.340 0.836 
8.360 0.755 
8.380 0.667 
8.400 0.589 
8.420 0.524 
8.440 0.494 
8.460 0.481 
8.480 0.486 
8.500 0.488 
8.520 0.495 
8.540 0.520 
8.560 0.523 
8.580 0.505 
8.600 0.477 
8.620 0.484 
8.640 0.486 
8.660 0.511 
8.680 0.552 
8.700 0.636 
8.720 0.772 
8.740 0.931 
8.760 1.101 
8.780 1.224 
8.800 1.363 
8.820 1.481 
8.840 1.587 
8.860 1.626 
8.880 1.589 
8.900 1.549 
8.920 1.529 
8.940 1.554 
8.960 1.548 
8.980 1.502 
9.000 1.453 
9.020 1.412 
9.040 1.394 
9.060 1.390 
9.080 1.392 
9.100 1.389 
9.120 1.369 
9.140 1.355 
9.160 1.337 
9.180 1.326 
9.200 1.300 
9.220 1.258 
9.240 1.248 
9.260 1.270 
9.280 1.286 
9.300 1.267 
9.320 1.229 
9.340 1.223 
9.360 1.234 
9.380 1.232 
9.400 1.205 
9.420 1.212 
9.440 1.200 
9.460 1.185 
9.480 1.185 
9.500 1.157 
9.520 1.148 
9.540 1.131 
9.560 1.126 
9.580 1.117 
9.600 1.111 
9.620 1.114 
9.640 1.113 
9.660 1.114 
9.680 1.104 
9.700 1.106 
9.720 1.095 
9.740 1.090 
9.760 1.078 
9.780 1.079 
9.800 1.082 
9.820 1.059 
9.840 1.033 
9.860 1.018 
9.880 1.041 
9.900 1.046 
9.920 1.029 
9.940 1.028 
9.960 1.024 
9.980 1.029 
10.000 0.999 
10.020 0.994 
10.040 1.005 
10.060 1.002 
10.080 1.004 
10.100 0.975 
10.120 0.965 
10.140 0.975 
10.160 0.975 
10.180 0.967 
10.200 0.954 
10.220 0.957 
10.240 0.964 
10.260 0.955 
10.280 0.955 
10.300 0.965 
10.320 0.961 
10.340 0.966 
10.360 0.997 
10.380 1.030 
10.400 1.050 
10.420 1.067 
10.440 1.087 
10.460 1.121 
10.480 1.178 
10.500 1.256 
10.520 1.337 
10.540 1.397 
10.560 1.473 
10.580 1.566 
10.600 1.656 
10.620 1.728 
10.640 1.783 
10.660 1.824 
10.680 1.834 
10.700 1.810 
10.720 1.761 
10.740 1.699 
10.760 1.630 
10.780 1.556 
10.800 1.468 
10.820 1.373 
10.840 1.279 
10.860 1.186 
10.880 1.098 
10.900 1.001 
10.920 0.902 
10.940 0.819 
10.960 0.743 
10.980 0.679 
11.000 0.614 
11.020 0.560 
11.040 0.531 
11.060 0.507 
11.080 0.490 
11.100 0.480 
11.120 0.486 
11.140 0.474 
11.160 0.437 
11.180 0.389 
11.200 0.369 
11.220 0.394 
11.240 0.441 
11.260 0.520 
11.280 0.622 
11.300 0.734 
11.320 0.863 
11.340 0.988 
11.360 1.114 
11.380 1.247 
11.400 1.396 
11.420 1.566 
11.440 1.675 
11.460 1.667 
11.480 1.591 
11.500 1.549 
11.520 1.557 
11.540 1.572 
11.560 1.542 
11.580 1.495 
11.600 1.458 
11.620 1.436 
11.640 1.433 
11.660 1.423 
11.680 1.398 
11.700 1.364 
11.720 1.348 
11.740 1.340 
11.760 1.328 
11.780 1.310 
11.800 1.290 
11.820 1.279 
11.840 1.273 
11.860 1.266 
11.880 1.259 
11.900 1.248 
11.920 1.231 
11.940 1.211 
11.960 1.206 
11.980 1.217 
12.000 1.225 
12.020 1.213 
12.040 1.184 
12.060 1.157 
12.080 1.142 
12.100 1.143 
12.120 1.147 
12.140 1.154 
12.160 1.157 
12.180 1.130 
12.200 1.096 
12.220 1.073 
12.240 1.086 
12.260 1.103 
12.280 1.104 
12.300 1.108 
12.320 1.100 
12.340 1.086 
12.360 1.070 
12.380 1.063 
12.400 1.070 
12.420 1.068 
12.440 1.060 
12.460 1.056 
12.480 1.051 
12.500 1.050 
12.520 1.045 
12.540 1.046 
12.560 1.037 
12.580 1.024 
12.600 1.012 
12.620 1.013 
12.640 1.020 
12.660 1.017 
12.680 1.010 
12.700 0.989 
12.720 0.977 
12.740 0.965 
12.760 0.959 
12.780 0.963 
12.800 0.960 
12.820 0.961 
12.840 0.960 
12.860 0.971 
12.880 0.995 
12.900 1.007 
12.920 1.031 
12.940 1.049 
12.960 1.071 
12.980 1.103 
13.000 1.131 
13.020 1.159 
13.040 1.190 
13.060 1.229 
13.080 1.290 
13.100 1.366 
13.120 1.449 
13.140 1.527 
13.160 1.596 
13.180 1.686 
13.200 1.787 
13.220 1.861 
13.240 1.904 
13.260 1.906 
13.280 1.878 
13.300 1.816 
13.320 1.727 
13.340 1.658 
13.360 1.597 
13.380 1.520 
13.400 1.431 
13.420 1.346 
13.440 1.265 
13.460 1.180 
13.480 1.069 
13.500 0.958 
13.520 0.831 
13.540 0.706 
13.560 0.617 
13.580 0.542 
13.600 0.479 
13.620 0.426 
13.640 0.419 
13.660 0.447 
13.680 0.474 
13.700 0.500 
13.720 0.536 
13.740 0.572 
13.760 0.559 
13.780 0.521 
13.800 0.498 
13.820 0.507 
13.840 0.528 
13.860 0.550 
13.880 0.603 
13.900 0.712 
13.920 0.865 
13.940 1.031 
13.960 1.165 
13.980 1.292 
14.000 1.431 
14.020 1.546 
14.040 1.590 
14.060 1.526 
14.080 1.460 
14.100 1.469 
14.120 1.556 
14.140 1.623 
