# Supplementary material for: Pacing the phasing of leg and arm movements in breaststroke swimming to minimize intra-cyclic velocity fluctuations
Source: PLoS One. 2017 Oct 12;12(10):e0186160. doi: 10.1371/journal.pone.0186160 (PMC5638342; doi:10.1371/journal.pone.0186160)
Supplement: S1 Archive — (ZIP) [file pone.0186160.s003.zip › P21_1_veldata.txt]

% t vx 
0.000 0.471 
0.020 0.475 
0.040 0.641 
0.060 0.905 
0.080 1.063 
0.100 1.135 
0.120 1.182 
0.140 1.224 
0.160 1.255 
0.180 1.292 
0.200 1.319 
0.220 1.328 
0.240 1.310 
0.260 1.293 
0.280 1.281 
0.300 1.252 
0.320 1.181 
0.340 1.086 
0.360 0.998 
0.380 0.926 
0.400 0.850 
0.420 0.742 
0.440 0.641 
0.460 0.547 
0.480 0.463 
0.500 0.381 
0.520 0.330 
0.540 0.309 
0.560 0.288 
0.580 0.287 
0.600 0.315 
0.620 0.336 
0.640 0.296 
0.660 0.201 
0.680 0.104 
0.700 0.072 
0.720 0.150 
0.740 0.344 
0.760 0.580 
0.780 0.792 
0.800 0.941 
0.820 1.035 
0.840 1.110 
0.860 1.169 
0.880 1.161 
0.900 1.101 
0.920 1.073 
0.940 1.095 
0.960 1.114 
0.980 1.065 
1.000 1.021 
1.020 1.028 
1.040 1.070 
1.060 1.105 
1.080 1.111 
1.100 1.113 
1.120 1.126 
1.140 1.120 
1.160 1.098 
1.180 1.069 
1.200 1.053 
1.220 1.042 
1.240 1.021 
1.260 1.014 
1.280 1.015 
1.300 1.034 
1.320 1.030 
1.340 1.024 
1.360 1.007 
1.380 0.980 
1.400 0.958 
1.420 0.931 
1.440 0.922 
1.460 0.927 
1.480 0.931 
1.500 0.925 
1.520 0.919 
1.540 0.921 
1.560 0.915 
1.580 0.894 
1.600 0.877 
1.620 0.873 
1.640 0.865 
1.660 0.854 
1.680 0.848 
1.700 0.851 
1.720 0.847 
1.740 0.839 
1.760 0.832 
1.780 0.832 
1.800 0.829 
1.820 0.815 
1.840 0.803 
1.860 0.799 
1.880 0.808 
1.900 0.810 
1.920 0.805 
1.940 0.791 
1.960 0.781 
1.980 0.791 
2.000 0.810 
2.020 0.829 
2.040 0.828 
2.060 0.832 
2.080 0.860 
2.100 0.887 
2.120 0.914 
2.140 0.933 
2.160 0.954 
2.180 0.985 
2.200 1.020 
2.220 1.071 
2.240 1.104 
2.260 1.126 
2.280 1.159 
2.300 1.178 
2.320 1.187 
2.340 1.177 
2.360 1.181 
2.380 1.199 
2.400 1.189 
2.420 1.169 
2.440 1.134 
2.460 1.091 
2.480 1.025 
2.500 0.934 
2.520 0.843 
2.540 0.757 
2.560 0.674 
2.580 0.591 
2.600 0.503 
2.620 0.429 
2.640 0.371 
2.660 0.333 
2.680 0.298 
2.700 0.269 
2.720 0.265 
2.740 0.253 
2.760 0.226 
2.780 0.178 
2.800 0.135 
2.820 0.124 
2.840 0.158 
2.860 0.262 
2.880 0.427 
2.900 0.625 
2.920 0.810 
2.940 0.956 
2.960 1.067 
2.980 1.171 
3.000 1.252 
3.020 1.241 
3.040 1.153 
3.060 1.036 
3.080 0.976 
3.100 0.974 
3.120 1.003 
3.140 1.061 
3.160 1.112 
3.180 1.144 
3.200 1.128 
3.220 1.097 
3.240 1.066 
3.260 1.044 
3.280 1.017 
3.300 1.009 
3.320 1.011 
3.340 1.005 
3.360 1.009 
3.380 1.001 
3.400 1.011 
3.420 1.010 
3.440 1.025 
3.460 1.035 
3.480 1.030 
3.500 1.027 
3.520 1.000 
3.540 0.948 
3.560 0.904 
3.580 0.892 
3.600 0.895 
3.620 0.895 
3.640 0.880 
3.660 0.886 
3.680 0.887 
3.700 0.884 
3.720 0.886 
3.740 0.884 
3.760 0.889 
3.780 0.891 
3.800 0.877 
3.820 0.856 
3.840 0.835 
3.860 0.831 
3.880 0.840 
3.900 0.840 
3.920 0.827 
3.940 0.823 
3.960 0.826 
3.980 0.819 
4.000 0.813 
4.020 0.814 
4.040 0.824 
4.060 0.818 
4.080 0.801 
4.100 0.795 
4.120 0.803 
4.140 0.809 
4.160 0.802 
4.180 0.787 
4.200 0.779 
4.220 0.790 
4.240 0.807 
4.260 0.818 
4.280 0.807 
4.300 0.804 
4.320 0.824 
4.340 0.855 
4.360 0.885 
4.380 0.905 
4.400 0.921 
4.420 0.947 
4.440 0.974 
4.460 1.002 
4.480 1.026 
4.500 1.056 
4.520 1.107 
4.540 1.150 
4.560 1.180 
4.580 1.191 
4.600 1.205 
4.620 1.221 
4.640 1.208 
4.660 1.158 
4.680 1.097 
4.700 1.047 
4.720 0.993 
4.740 0.930 
4.760 0.868 
4.780 0.808 
4.800 0.732 
4.820 0.637 
4.840 0.552 
4.860 0.482 
4.880 0.430 
4.900 0.389 
4.920 0.349 
4.940 0.311 
4.960 0.272 
4.980 0.240 
5.000 0.192 
5.020 0.103 
5.040 0.016 
5.060 0.009 
5.080 0.118 
5.100 0.282 
5.120 0.438 
5.140 0.604 
5.160 0.770 
5.180 0.908 
5.200 0.990 
5.220 1.042 
5.240 1.089 
5.260 1.102 
5.280 1.050 
5.300 0.957 
5.320 0.887 
5.340 0.884 
5.360 0.900 
5.380 0.902 
5.400 0.919 
5.420 0.970 
5.440 1.020 
5.460 1.031 
5.480 1.015 
5.500 0.997 
5.520 1.005 
5.540 1.018 
5.560 1.010 
5.580 0.991 
5.600 0.967 
5.620 0.951 
5.640 0.946 
5.660 0.953 
5.680 0.966 
5.700 0.957 
5.720 0.949 
5.740 0.946 
5.760 0.936 
5.780 0.933 
5.800 0.936 
5.820 0.935 
5.840 0.922 
5.860 0.908 
5.880 0.902 
5.900 0.898 
5.920 0.893 
5.940 0.896 
5.960 0.900 
5.980 0.904 
6.000 0.900 
6.020 0.889 
6.040 0.889 
6.060 0.890 
6.080 0.891 
6.100 0.888 
6.120 0.888 
6.140 0.884 
6.160 0.883 
6.180 0.925 
6.200 0.890 
6.220 0.874 
6.240 0.876 
6.260 0.874 
6.280 0.861 
6.300 0.853 
6.320 0.862 
6.340 0.860 
6.360 0.851 
6.380 0.844 
6.400 0.833 
6.420 0.823 
6.440 0.805 
6.460 0.798 
6.480 0.806 
6.500 0.818 
6.520 0.836 
6.540 0.867 
6.560 0.908 
6.580 0.942 
6.600 0.961 
6.620 0.997 
6.640 1.039 
6.660 1.087 
6.680 1.120 
6.700 1.159 
6.720 1.210 
6.740 1.233 
6.760 1.253 
6.780 1.253 
6.800 1.256 
6.820 1.247 
6.840 1.208 
6.860 1.169 
6.880 1.113 
6.900 1.042 
6.920 0.969 
6.940 0.877 
6.960 0.775 
6.980 0.661 
7.000 0.563 
7.020 0.484 
7.040 0.417 
7.060 0.367 
7.080 0.341 
7.100 0.323 
7.120 0.293 
7.140 0.284 
7.160 0.282 
7.180 0.267 
7.200 0.226 
7.220 0.170 
7.240 0.127 
7.260 0.119 
7.280 0.201 
7.300 0.384 
7.320 0.613 
7.340 0.821 
7.360 0.991 
7.380 1.106 
7.400 1.163 
7.420 1.184 
7.440 1.195 
7.460 1.203 
7.480 1.180 
7.500 1.131 
7.520 1.076 
7.540 1.052 
7.560 1.068 
7.580 1.096 
7.600 1.107 
7.620 1.110 
7.640 1.089 
7.660 1.055 
7.680 1.027 
7.700 1.035 
7.720 1.071 
7.740 1.093 
7.760 1.080 
7.780 1.040 
7.800 1.008 
7.820 0.991 
7.840 0.993 
7.860 0.994 
7.880 0.977 
7.900 0.955 
7.920 0.939 
7.940 0.950 
7.960 0.966 
7.980 0.974 
8.000 0.973 
8.020 0.945 
8.040 0.927 
8.060 0.916 
8.080 0.913 
8.100 0.910 
8.120 0.909 
8.140 0.908 
8.160 0.900 
8.180 0.890 
8.200 0.891 
8.220 0.888 
8.240 0.879 
8.260 0.877 
8.280 0.862 
8.300 0.846 
8.320 0.842 
8.340 0.845 
8.360 0.837 
8.380 0.810 
8.400 0.798 
8.420 0.807 
8.440 0.827 
8.460 0.833 
8.480 0.822 
8.500 0.812 
8.520 0.804 
8.540 0.804 
8.560 0.798 
8.580 0.784 
8.600 0.766 
8.620 0.771 
8.640 0.799 
8.660 0.825 
8.680 0.826 
8.700 0.824 
8.720 0.843 
8.740 0.871 
8.760 0.900 
8.780 0.930 
8.800 0.972 
8.820 1.010 
8.840 1.046 
8.860 1.081 
8.880 1.111 
8.900 1.142 
8.920 1.187 
8.940 1.233 
8.960 1.260 
8.980 1.267 
9.000 1.259 
9.020 1.239 
9.040 1.202 
9.060 1.155 
9.080 1.103 
9.100 1.040 
9.120 0.978 
9.140 0.915 
9.160 0.832 
9.180 0.741 
9.200 0.647 
9.220 0.565 
9.240 0.507 
9.260 0.471 
9.280 0.450 
9.300 0.434 
9.320 0.416 
9.340 0.391 
9.360 0.352 
9.380 0.311 
9.400 0.260 
9.420 0.174 
9.440 0.078 
9.460 0.040 
9.480 0.092 
9.500 0.198 
9.520 0.347 
9.540 0.531 
9.560 0.736 
9.580 0.914 
9.600 1.031 
9.620 1.112 
9.640 1.172 
9.660 1.191 
9.680 1.157 
9.700 1.071 
9.720 1.003 
9.740 0.968 
9.760 0.967 
9.780 0.988 
9.800 1.021 
9.820 1.051 
9.840 1.058 
9.860 1.068 
9.880 1.064 
9.900 1.052 
9.920 1.036 
9.940 1.051 
9.960 1.081 
9.980 1.094 
10.000 1.084 
10.020 1.066 
10.040 1.053 
10.060 1.044 
10.080 1.027 
10.100 1.007 
10.120 0.988 
10.140 0.986 
10.160 0.989 
10.180 0.986 
10.200 0.983 
10.220 0.960 
10.240 0.932 
10.260 0.918 
10.280 0.924 
10.300 0.937 
10.320 0.936 
10.340 0.925 
10.360 0.911 
10.380 0.895 
10.400 0.886 
10.420 0.880 
10.440 0.876 
10.460 0.877 
10.480 0.881 
10.500 0.875 
10.520 0.860 
10.540 0.844 
10.560 0.843 
10.580 0.845 
10.600 0.841 
10.620 0.826 
10.640 0.810 
10.660 0.803 
10.680 0.799 
10.700 0.813 
10.720 0.830 
10.740 0.831 
10.760 0.817 
10.780 0.802 
10.800 0.803 
10.820 0.813 
10.840 0.829 
10.860 0.838 
10.880 0.839 
10.900 0.841 
10.920 0.844 
10.940 0.848 
10.960 0.864 
10.980 0.893 
11.000 0.917 
11.020 0.931 
11.040 0.946 
11.060 0.967 
11.080 1.004 
11.100 1.049 
11.120 1.094 
11.140 1.133 
11.160 1.150 
11.180 1.182 
11.200 1.208 
11.220 1.221 
11.240 1.215 
11.260 1.183 
11.280 1.151 
11.300 1.106 
11.320 1.057 
11.340 1.007 
11.360 0.939 
11.380 0.859 
11.400 0.773 
11.420 0.681 
11.440 0.591 
11.460 0.513 
11.480 0.461 
11.500 0.431 
11.520 0.403 
11.540 0.392 
11.560 0.368 
11.580 0.355 
11.600 0.337 
11.620 0.275 
11.640 0.158 
11.660 0.017 
11.680 -0.052 
11.700 -0.024 
11.720 0.109 
11.740 0.317 
11.760 0.557 
11.780 0.779 
11.800 0.936 
11.820 1.053 
11.840 1.159 
11.860 1.254 
11.880 1.297 
11.900 1.227 
11.920 1.070 
11.940 0.913 
11.960 0.828 
11.980 0.816 
12.000 0.829 
12.020 0.858 
12.040 0.917 
12.060 1.011 
12.080 1.087 
12.100 1.124 
12.120 1.124 
12.140 1.100 
12.160 1.087 
12.180 1.071 
12.200 1.065 
12.220 1.067 
12.240 1.055 
12.260 1.039 
12.280 1.016 
12.300 0.998 
12.320 0.986 
12.340 0.965 
12.360 0.948 
12.380 0.941 
12.400 0.921 
12.420 0.915 
12.440 0.938 
12.460 0.950 
12.480 0.940 
12.500 0.924 
12.520 0.925 
12.540 0.923 
12.560 0.908 
12.580 0.896 
12.600 0.903 
12.620 0.914 
12.640 0.893 
12.660 0.866 
12.680 0.850 
12.700 0.862 
12.720 0.878 
12.740 0.870 
12.760 0.846 
12.780 0.817 
12.800 0.813 
12.820 0.827 
12.840 0.847 
12.860 0.854 
12.880 0.845 
12.900 0.823 
12.920 0.804 
12.940 0.797 
12.960 0.799 
12.980 0.818 
13.000 0.838 
13.020 0.839 
13.040 0.818 
13.060 0.795 
13.080 0.784 
13.100 0.789 
13.120 0.823 
13.140 0.868 
13.160 0.893 
13.180 0.925 
13.200 0.967 
13.220 1.022 
13.240 1.057 
13.260 1.085 
13.280 1.114 
13.300 1.130 
13.320 1.150 
13.340 1.171 
13.360 1.194 
13.380 1.204 
13.400 1.204 
13.420 1.190 
13.440 1.140 
13.460 1.055 
13.480 0.968 
13.500 0.880 
13.520 0.794 
13.540 0.708 
13.560 0.632 
13.580 0.569 
13.600 0.514 
13.620 0.468 
13.640 0.429 
13.660 0.388 
13.680 0.357 
13.700 0.325 
13.720 0.298 
13.740 0.291 
13.760 0.274 
13.780 0.222 
13.800 0.145 
13.820 0.091 
13.840 0.102 
13.860 0.179 
13.880 0.302 
13.900 0.440 
13.920 0.595 
13.940 0.759 
13.960 0.907 
13.980 1.003 
14.000 1.049 
14.020 1.079 
14.040 1.100 
14.060 1.110 
14.080 1.087 
14.100 1.057 
14.120 1.054 
14.140 1.055 
14.160 1.040 
14.180 1.002 
14.200 0.987 
14.220 0.993 
14.240 1.005 
14.260 1.010 
14.280 1.003 
14.300 0.998 
14.320 0.994 
14.340 0.981 
14.360 0.971 
14.380 0.973 
14.400 0.991 
14.420 0.993 
14.440 0.978 
14.460 0.964 
14.480 0.943 
14.500 0.929 
14.520 0.914 
14.540 0.915 
14.560 0.918 
14.580 0.931 
14.600 0.932 
14.620 0.930 
14.640 0.926 
14.660 0.907 
14.680 0.897 
14.700 0.893 
14.720 0.902 
14.740 0.906 
14.760 0.889 
14.780 0.879 
14.800 0.868 
14.820 0.855 
14.840 0.839 
14.860 0.835 
14.880 0.846 
14.900 0.849 
14.920 0.852 
14.940 0.856 
14.960 0.850 
14.980 0.837 
15.000 0.825 
15.020 0.830 
15.040 0.833 
15.060 0.826 
15.080 0.823 
15.100 0.820 
15.120 0.810 
15.140 0.804 
15.160 0.807 
15.180 0.814 
15.200 0.818 
15.220 0.822 
15.240 0.835 
15.260 0.840 
15.280 0.843 
15.300 0.846 
15.320 0.864 
15.340 0.893 
15.360 0.927 
15.380 0.972 
15.400 1.017 
15.420 1.065 
15.440 1.114 
15.460 1.161 
15.480 1.198 
15.500 1.222 
15.520 1.237 
15.540 1.248 
15.560 1.240 
15.580 1.215 
15.600 1.164 
15.620 1.108 
15.640 1.046 
15.660 0.973 
15.680 0.901 
15.700 0.815 
15.720 0.721 
15.740 0.619 
15.760 0.545 
15.780 0.507 
15.800 0.474 
15.820 0.439 
15.840 0.404 
15.860 0.376 
15.880 0.357 
15.900 0.351 
15.920 0.352 
15.940 0.330 
15.960 0.257 
15.980 0.146 
16.000 0.054 
16.020 0.043 
16.040 0.135 
16.060 0.267 
16.080 0.410 
16.100 0.572 
16.120 0.757 
16.140 0.929 
16.160 1.037 
16.180 1.086 
16.200 1.111 
16.220 1.107 
16.240 1.052 
16.260 0.966 
16.280 0.913 
16.300 0.918 
16.320 0.953 
16.340 0.976 
16.360 1.000 
16.380 1.020 
16.400 1.027 
16.420 1.026 
16.440 1.018 
16.460 1.010 
16.480 0.996 
16.500 0.980 
16.520 0.980 
16.540 0.998 
16.560 1.019 
16.580 1.020 
16.600 0.999 
16.620 0.989 
16.640 0.976 
16.660 0.956 
16.680 0.941 
16.700 0.935 
16.720 0.939 
16.740 0.941 
16.760 0.937 
16.780 0.922 
16.800 0.897 
16.820 0.884 
16.840 0.878 
16.860 0.870 
16.880 0.857 
16.900 0.857 
16.920 0.873 
16.940 0.876 
16.960 0.862 
16.980 0.832 
17.000 0.812 
17.020 0.806 
17.040 0.813 
17.060 0.822 
17.080 0.827 
17.100 0.822 
17.120 0.812 
17.140 0.801 
17.160 0.791 
17.180 0.783 
17.200 0.776 
17.220 0.773 
17.240 0.775 
17.260 0.787 
17.280 0.802 
17.300 0.815 
17.320 0.824 
17.340 0.828 
17.360 0.829 
17.380 0.827 
17.400 0.831 
17.420 0.848 
17.440 0.889 
17.460 0.930 
17.480 0.972 
17.500 1.009 
17.520 1.045 
17.540 1.085 
17.560 1.106 
17.580 1.134 
17.600 1.171 
17.620 1.199 
17.640 1.208 
17.660 1.196 
17.680 1.198 
17.700 1.201 
17.720 1.168 
17.740 1.115 
17.760 1.055 
17.780 1.006 
17.800 0.943 
17.820 0.867 
17.840 0.795 
17.860 0.722 
17.880 0.650 
17.900 0.571 
17.920 0.507 
17.940 0.461 
17.960 0.428 
17.980 0.394 
18.000 0.365 
18.020 0.347 
18.040 0.321 
18.060 0.298 
18.080 0.244 
18.100 0.136 
18.120 0.014 
18.140 -0.022 
18.160 0.080 
18.180 0.264 
18.200 0.453 
18.220 0.635 
18.240 0.814 
18.260 0.983 
18.280 1.092 
18.300 1.143 
18.320 1.197 
18.340 1.241 
18.360 1.205 
18.380 1.034 
18.400 0.766 
