# Supplementary material for: Pacing the phasing of leg and arm movements in breaststroke swimming to minimize intra-cyclic velocity fluctuations
Source: PLoS One. 2017 Oct 12;12(10):e0186160. doi: 10.1371/journal.pone.0186160 (PMC5638342; doi:10.1371/journal.pone.0186160)
Supplement: S1 Archive — (ZIP) [file pone.0186160.s003.zip › P21_2_veldata.txt]

% t vx 
0.000 0.231 
0.020 0.144 
0.040 0.061 
0.060 0.071 
0.080 0.124 
0.100 0.255 
0.120 0.474 
0.140 0.710 
0.160 0.932 
0.180 1.084 
0.200 1.174 
0.220 1.190 
0.240 1.173 
0.260 1.160 
0.280 1.116 
0.300 1.067 
0.320 1.018 
0.340 1.051 
0.360 1.104 
0.380 1.162 
0.400 1.169 
0.420 1.146 
0.440 1.094 
0.460 1.004 
0.480 0.945 
0.500 0.933 
0.520 0.968 
0.540 0.990 
0.560 1.019 
0.580 1.032 
0.600 1.014 
0.620 0.986 
0.640 0.972 
0.660 0.968 
0.680 0.931 
0.700 0.895 
0.720 0.905 
0.740 0.914 
0.760 0.908 
0.780 0.902 
0.800 0.901 
0.820 0.895 
0.840 0.869 
0.860 0.849 
0.880 0.840 
0.900 0.843 
0.920 0.852 
0.940 0.862 
0.960 0.856 
0.980 0.833 
1.000 0.814 
1.020 0.809 
1.040 0.801 
1.060 0.790 
1.080 0.782 
1.100 0.780 
1.120 0.786 
1.140 0.796 
1.160 0.807 
1.180 0.802 
1.200 0.785 
1.220 0.767 
1.240 0.767 
1.260 0.783 
1.280 0.815 
1.300 0.844 
1.320 0.861 
1.340 0.859 
1.360 0.867 
1.380 0.918 
1.400 0.990 
1.420 1.058 
1.440 1.110 
1.460 1.166 
1.480 1.211 
1.500 1.232 
1.520 1.240 
1.540 1.236 
1.560 1.215 
1.580 1.172 
1.600 1.121 
1.620 1.083 
1.640 1.041 
1.660 0.988 
1.680 0.923 
1.700 0.844 
1.720 0.756 
1.740 0.636 
1.760 0.517 
1.780 0.439 
1.800 0.403 
1.820 0.398 
1.840 0.387 
1.860 0.390 
1.880 0.371 
1.900 0.359 
1.920 0.360 
1.940 0.363 
1.960 0.329 
1.980 0.221 
2.000 0.107 
2.020 0.033 
2.040 0.091 
2.060 0.266 
2.080 0.492 
2.100 0.679 
2.120 0.845 
2.140 0.986 
2.160 1.069 
2.180 1.124 
2.200 1.171 
2.220 1.204 
2.240 1.158 
2.260 1.056 
2.280 0.991 
2.300 0.960 
2.320 0.949 
2.340 0.942 
2.360 0.955 
2.380 1.002 
2.400 1.039 
2.420 1.049 
2.440 1.041 
2.460 1.023 
2.480 1.016 
2.500 1.008 
2.520 1.006 
2.540 1.005 
2.560 0.994 
2.580 0.987 
2.600 0.977 
2.620 0.965 
2.640 0.964 
2.660 0.956 
2.680 0.947 
2.700 0.933 
2.720 0.905 
2.740 0.909 
2.760 0.901 
2.780 0.909 
2.800 0.902 
2.820 0.885 
2.840 0.889 
2.860 0.889 
2.880 0.881 
2.900 0.870 
2.920 0.856 
2.940 0.850 
2.960 0.834 
2.980 0.828 
3.000 0.835 
3.020 0.827 
3.040 0.812 
3.060 0.817 
3.080 0.832 
3.100 0.821 
3.120 0.791 
3.140 0.775 
3.160 0.783 
3.180 0.788 
3.200 0.782 
3.220 0.777 
3.240 0.792 
3.260 0.807 
3.280 0.809 
3.300 0.796 
3.320 0.796 
3.340 0.816 
3.360 0.835 
3.380 0.870 
3.400 0.907 
3.420 0.958 
3.440 0.998 
3.460 1.038 
3.480 1.094 
3.500 1.145 
3.520 1.195 
3.540 1.226 
3.560 1.245 
3.580 1.263 
3.600 1.273 
3.620 1.253 
3.640 1.219 
3.660 1.175 
3.680 1.119 
3.700 1.052 
3.720 0.980 
3.740 0.909 
3.760 0.824 
3.780 0.729 
3.800 0.653 
3.820 0.581 
3.840 0.506 
3.860 0.445 
3.880 0.396 
3.900 0.380 
3.920 0.378 
3.940 0.385 
3.960 0.401 
3.980 0.416 
4.000 0.408 
4.020 0.334 
4.040 0.214 
4.060 0.111 
4.080 0.108 
4.100 0.210 
4.120 0.348 
4.140 0.486 
4.160 0.641 
4.180 0.815 
4.200 0.974 
4.220 1.077 
4.240 1.145 
4.260 1.164 
4.280 1.109 
4.300 1.022 
4.320 0.969 
4.340 0.955 
4.360 0.934 
4.380 0.900 
4.400 0.889 
4.420 0.945 
4.440 1.029 
4.460 1.088 
4.480 1.088 
4.500 1.046 
4.520 1.034 
4.540 1.052 
4.560 1.070 
4.580 1.058 
4.600 1.031 
4.620 1.005 
4.640 0.985 
4.660 0.961 
4.680 0.921 
4.700 0.894 
4.720 0.884 
4.740 0.895 
4.760 0.913 
4.780 0.916 
4.800 0.903 
4.820 0.882 
4.840 0.888 
4.860 0.899 
4.880 0.889 
4.900 0.881 
4.920 0.879 
4.940 0.877 
4.960 0.855 
4.980 0.842 
5.000 0.836 
5.020 0.827 
5.040 0.815 
5.060 0.809 
5.080 0.810 
5.100 0.813 
5.120 0.823 
5.140 0.822 
5.160 0.812 
5.180 0.796 
5.200 0.792 
5.220 0.795 
5.240 0.787 
5.260 0.779 
5.280 0.787 
5.300 0.807 
5.320 0.816 
5.340 0.817 
5.360 0.826 
5.380 0.843 
5.400 0.863 
5.420 0.874 
5.440 0.891 
5.460 0.917 
5.480 0.958 
5.500 1.014 
5.520 1.071 
5.540 1.110 
5.560 1.140 
5.580 1.173 
5.600 1.216 
5.620 1.243 
5.640 1.248 
5.660 1.259 
5.680 1.251 
5.700 1.217 
5.720 1.152 
5.740 1.094 
5.760 1.039 
5.780 0.959 
5.800 0.862 
5.820 0.761 
5.840 0.681 
5.860 0.591 
5.880 0.511 
5.900 0.432 
5.920 0.402 
5.940 0.385 
5.960 0.380 
5.980 0.367 
6.000 0.348 
6.020 0.358 
6.040 0.382 
6.060 0.387 
6.080 0.311 
6.100 0.186 
6.120 0.060 
6.140 0.028 
6.160 0.114 
6.180 0.303 
6.200 0.511 
6.220 0.687 
6.240 0.831 
6.260 0.939 
6.280 1.051 
6.300 1.203 
6.320 1.347 
6.340 1.392 
6.360 1.276 
6.380 1.211 
6.400 1.221 
6.420 1.207 
6.440 1.194 
6.460 1.214 
6.480 1.231 
6.500 1.230 
6.520 1.192 
6.540 1.119 
6.560 1.069 
6.580 1.049 
6.600 1.060 
6.620 1.095 
6.640 1.110 
6.660 1.128 
6.680 1.111 
6.700 1.096 
6.720 1.082 
6.740 1.042 
6.760 1.031 
6.780 1.025 
6.800 1.020 
6.820 1.017 
6.840 1.010 
6.860 1.001 
6.880 0.993 
6.900 0.988 
6.920 0.983 
6.940 0.955 
6.960 0.942 
6.980 0.950 
7.000 0.946 
7.020 0.924 
7.040 0.916 
7.060 0.909 
7.080 0.886 
7.100 0.866 
7.120 0.847 
7.140 0.852 
7.160 0.870 
7.180 0.881 
7.200 0.871 
7.220 0.844 
7.240 0.825 
7.260 0.817 
7.280 0.815 
7.300 0.828 
7.320 0.848 
7.340 0.856 
7.360 0.847 
7.380 0.842 
7.400 0.857 
7.420 0.889 
7.440 0.911 
7.460 0.929 
7.480 0.957 
7.500 1.003 
7.520 1.049 
7.540 1.094 
7.560 1.128 
7.580 1.165 
7.600 1.213 
7.620 1.253 
7.640 1.269 
7.660 1.253 
7.680 1.254 
7.700 1.269 
7.720 1.272 
7.740 1.227 
7.760 1.171 
7.780 1.117 
7.800 1.053 
7.820 0.976 
7.840 0.877 
7.860 0.780 
7.880 0.671 
7.900 0.573 
7.920 0.510 
7.940 0.459 
7.960 0.421 
7.980 0.384 
8.000 0.373 
8.020 0.380 
8.040 0.385 
8.060 0.402 
8.080 0.414 
8.100 0.409 
8.120 0.349 
8.140 0.255 
8.160 0.179 
8.180 0.169 
8.200 0.215 
8.220 0.318 
8.240 0.486 
8.260 0.718 
8.280 0.964 
8.300 1.133 
8.320 1.220 
8.340 1.238 
8.360 1.199 
8.380 1.097 
8.400 0.992 
8.420 0.979 
8.440 1.043 
8.460 1.104 
8.480 1.132 
8.500 1.157 
8.520 1.186 
8.540 1.172 
8.560 1.135 
8.580 1.088 
8.600 1.050 
8.620 1.012 
8.640 0.983 
8.660 0.978 
8.680 0.990 
8.700 1.008 
8.720 1.009 
8.740 1.000 
8.760 1.005 
8.780 1.012 
8.800 1.013 
8.820 0.997 
8.840 0.967 
8.860 0.954 
8.880 0.942 
8.900 0.955 
8.920 0.955 
8.940 0.945 
8.960 0.930 
8.980 0.916 
9.000 0.913 
9.020 0.912 
9.040 0.904 
9.060 0.904 
9.080 0.906 
9.100 0.893 
9.120 0.888 
9.140 0.883 
9.160 0.878 
9.180 0.858 
9.200 0.841 
9.220 0.843 
9.240 0.843 
9.260 0.832 
9.280 0.823 
9.300 0.831 
9.320 0.839 
9.340 0.826 
9.360 0.803 
9.380 0.807 
9.400 0.827 
9.420 0.837 
9.440 0.832 
9.460 0.844 
9.480 0.869 
9.500 0.895 
9.520 0.921 
9.540 0.963 
9.560 1.009 
9.580 1.058 
9.600 1.106 
9.620 1.144 
9.640 1.174 
9.660 1.193 
9.680 1.228 
9.700 1.258 
9.720 1.263 
9.740 1.244 
9.760 1.220 
9.780 1.209 
9.800 1.189 
9.820 1.155 
9.840 1.101 
9.860 1.034 
9.880 0.955 
9.900 0.856 
9.920 0.752 
9.940 0.644 
9.960 0.557 
9.980 0.485 
10.000 0.428 
10.020 0.393 
10.040 0.378 
10.060 0.382 
10.080 0.390 
10.100 0.401 
10.120 0.422 
10.140 0.427 
10.160 0.400 
10.180 0.311 
10.200 0.185 
10.220 0.109 
10.240 0.134 
10.260 0.245 
10.280 0.382 
10.300 0.557 
10.320 0.768 
10.340 0.964 
10.360 1.090 
10.380 1.164 
10.400 1.230 
10.420 1.261 
10.440 1.217 
10.460 1.114 
10.480 1.036 
10.500 1.010 
10.520 1.005 
10.540 0.981 
10.560 0.972 
10.580 1.012 
10.600 1.081 
10.620 1.152 
10.640 1.178 
10.660 1.157 
10.680 1.123 
10.700 1.100 
10.720 1.098 
10.740 1.089 
10.760 1.056 
10.780 1.016 
10.800 0.983 
10.820 0.968 
10.840 0.972 
10.860 0.987 
10.880 1.006 
10.900 1.015 
10.920 1.011 
10.940 0.995 
10.960 0.972 
10.980 0.934 
11.000 0.905 
11.020 0.897 
11.040 0.905 
11.060 0.913 
11.080 0.906 
11.100 0.896 
11.120 0.893 
11.140 0.889 
11.160 0.868 
11.180 0.835 
11.200 0.812 
11.220 0.814 
11.240 0.833 
11.260 0.846 
11.280 0.850 
11.300 0.841 
11.320 0.832 
11.340 0.823 
11.360 0.815 
11.380 0.813 
11.400 0.808 
11.420 0.799 
11.440 0.792 
11.460 0.794 
11.480 0.808 
11.500 0.823 
11.520 0.837 
11.540 0.849 
11.560 0.855 
11.580 0.861 
11.600 0.871 
11.620 0.902 
11.640 0.955 
11.660 1.005 
11.680 1.048 
11.700 1.077 
11.720 1.119 
11.740 1.158 
11.760 1.199 
11.780 1.241 
11.800 1.259 
11.820 1.268 
11.840 1.264 
11.860 1.253 
11.880 1.226 
11.900 1.175 
11.920 1.124 
11.940 1.067 
11.960 0.982 
11.980 0.880 
12.000 0.760 
12.020 0.655 
12.040 0.584 
12.060 0.523 
12.080 0.464 
12.100 0.416 
12.120 0.409 
12.140 0.424 
12.160 0.423 
12.180 0.425 
12.200 0.440 
12.220 0.475 
12.240 0.352 
12.260 0.316 
12.280 0.245 
12.300 0.170 
12.320 0.125 
12.340 0.169 
12.360 0.309 
12.380 0.524 
12.400 0.777 
12.420 1.004 
12.440 1.163 
12.460 1.256 
12.480 1.282 
12.500 1.243 
12.520 1.143 
12.540 1.035 
12.560 0.981 
12.580 0.986 
12.600 1.048 
12.620 1.124 
12.640 1.174 
12.660 1.154 
12.680 1.080 
12.700 1.019 
12.720 0.977 
12.740 0.955 
12.760 0.959 
12.780 0.982 
12.800 0.995 
12.820 1.010 
12.840 1.023 
12.860 1.064 
12.880 1.062 
12.900 1.053 
12.920 1.039 
12.940 0.983 
12.960 0.959 
12.980 0.940 
13.000 0.936 
13.020 0.925 
13.040 0.930 
13.060 0.943 
13.080 0.932 
13.100 0.926 
13.120 0.931 
13.140 0.910 
13.160 0.891 
13.180 0.899 
13.200 0.900 
13.220 0.870 
13.240 0.845 
13.260 0.860 
13.280 0.860 
13.300 0.832 
13.320 0.799 
13.340 0.786 
13.360 0.810 
13.380 0.838 
13.400 0.838 
13.420 0.809 
13.440 0.777 
13.460 0.775 
13.480 0.789 
13.500 0.805 
13.520 0.813 
13.540 0.808 
13.560 0.805 
13.580 0.824 
13.600 0.865 
13.620 0.895 
13.640 0.927 
13.660 0.959 
13.680 1.002 
13.700 1.047 
13.720 1.076 
13.740 1.126 
13.760 1.173 
13.780 1.212 
13.800 1.229 
13.820 1.223 
13.840 1.230 
13.860 1.231 
13.880 1.213 
13.900 1.156 
13.920 1.096 
13.940 1.040 
13.960 0.969 
13.980 0.878 
14.000 0.773 
14.020 0.678 
14.040 0.587 
14.060 0.518 
14.080 0.460 
14.100 0.411 
14.120 0.372 
14.140 0.352 
14.160 0.334 
14.180 0.318 
14.200 0.317 
14.220 0.339 
14.240 0.357 
14.260 0.346 
14.280 0.285 
14.300 0.180 
14.320 0.098 
14.340 0.101 
14.360 0.198 
14.380 0.349 
14.400 0.528 
14.420 0.732 
14.440 0.934 
14.460 1.074 
14.480 1.140 
14.500 1.158 
14.520 1.156 
14.540 1.114 
14.560 1.057 
14.580 1.008 
14.600 1.001 
14.620 0.985 
14.640 0.937 
14.660 0.926 
14.680 0.961 
14.700 1.018 
14.720 1.033 
14.740 1.013 
14.760 1.005 
14.780 0.990 
14.800 0.980 
14.820 0.973 
14.840 0.976 
14.860 0.983 
14.880 0.972 
14.900 0.955 
14.920 0.943 
14.940 0.945 
14.960 0.947 
14.980 0.957 
15.000 0.957 
15.020 0.954 
15.040 0.939 
15.060 0.924 
15.080 0.920 
15.100 0.908 
15.120 0.904 
15.140 0.899 
15.160 0.896 
15.180 0.897 
15.200 0.888 
15.220 0.887 
15.240 0.875 
15.260 0.861 
15.280 0.848 
15.300 0.844 
15.320 0.846 
15.340 0.834 
15.360 0.829 
15.380 0.833 
15.400 0.835 
15.420 0.816 
15.440 0.796 
15.460 0.802 
15.480 0.813 
15.500 0.809 
15.520 0.791 
15.540 0.779 
15.560 0.786 
15.580 0.797 
15.600 0.798 
15.620 0.797 
15.640 0.812 
15.660 0.841 
15.680 0.870 
15.700 0.905 
15.720 0.958 
15.740 1.026 
15.760 1.084 
15.780 1.122 
15.800 1.155 
15.820 1.184 
15.840 1.210 
15.860 1.241 
15.880 1.269 
15.900 1.289 
15.920 1.276 
15.940 1.235 
15.960 1.188 
15.980 1.122 
16.000 1.042 
16.020 0.936 
16.040 0.824 
16.060 0.726 
16.080 0.628 
16.100 0.539 
16.120 0.466 
16.140 0.413 
16.160 0.379 
16.180 0.346 
16.200 0.308 
16.220 0.289 
16.240 0.284 
16.260 0.316 
16.280 0.341 
16.300 0.327 
16.320 0.259 
16.340 0.157 
16.360 0.095 
16.380 0.130 
16.400 0.250 
16.420 0.396 
16.440 0.545 
16.460 0.704 
16.480 0.862 
16.500 1.000 
16.520 1.100 
16.540 1.170 
16.560 1.203 
16.580 1.184 
16.600 1.129 
16.620 1.042 
16.640 0.962 
16.660 0.928 
16.680 0.923 
16.700 0.907 
16.720 0.884 
16.740 0.903 
16.760 0.984 
16.780 1.062 
16.800 1.083 
16.820 1.060 
16.840 1.024 
16.860 1.016 
16.880 1.027 
16.900 1.044 
16.920 1.050 
16.940 1.031 
16.960 1.007 
16.980 0.975 
17.000 0.949 
17.020 0.933 
17.040 0.936 
17.060 0.947 
17.080 0.941 
17.100 0.920 
17.120 0.903 
17.140 0.902 
17.160 0.905 
17.180 0.906 
17.200 0.905 
17.220 0.899 
17.240 0.900 
17.260 0.910 
17.280 0.919 
17.300 0.915 
17.320 0.896 
17.340 0.879 
17.360 0.858 
17.380 0.841 
17.400 0.833 
17.420 0.832 
17.440 0.834 
17.460 0.828 
17.480 0.827 
17.500 0.832 
17.520 0.841 
17.540 0.849 
17.560 0.840 
17.580 0.821 
17.600 0.812 
17.620 0.824 
17.640 0.841 
17.660 0.855 
17.680 0.878 
17.700 0.903 
17.720 0.924 
17.740 0.945 
17.760 0.995 
17.780 1.051 
17.800 1.098 
17.820 1.140 
17.840 1.177 
17.860 1.221 
17.880 1.244 
17.900 1.245 
17.920 1.224 
17.940 1.194 
17.960 1.160 
17.980 1.140 
18.000 1.119 
18.020 1.089 
18.040 1.041 
18.060 0.972 
18.080 0.899 
18.100 0.814 
18.120 0.731 
18.140 0.660 
18.160 0.598 
18.180 0.538 
18.200 0.496 
18.220 0.471 
18.240 0.459 
18.260 0.455 
18.280 0.438 
18.300 0.431 
18.320 0.422 
18.340 0.395 
18.360 0.345 
18.380 0.270 
18.400 0.199 
18.420 0.132 
18.440 0.097 
