# Supplementary material for: Pacing the phasing of leg and arm movements in breaststroke swimming to minimize intra-cyclic velocity fluctuations
Source: PLoS One. 2017 Oct 12;12(10):e0186160. doi: 10.1371/journal.pone.0186160 (PMC5638342; doi:10.1371/journal.pone.0186160)
Supplement: S1 Archive — (ZIP) [file pone.0186160.s003.zip › P21_90_veldata.txt]

% t vx 
0.000 0.332 
0.020 0.431 
0.040 0.616 
0.060 0.757 
0.080 0.835 
0.100 0.879 
0.120 0.906 
0.140 0.905 
0.160 0.891 
0.180 0.885 
0.200 0.897 
0.220 0.913 
0.240 0.933 
0.260 0.954 
0.280 1.000 
0.300 1.049 
0.320 1.103 
0.340 1.157 
0.360 1.199 
0.380 1.238 
0.400 1.251 
0.420 1.269 
0.440 1.289 
0.460 1.290 
0.480 1.270 
0.500 1.248 
0.520 1.207 
0.540 1.153 
0.560 1.082 
0.580 1.016 
0.600 0.943 
0.620 0.847 
0.640 0.762 
0.660 0.689 
0.680 0.614 
0.700 0.558 
0.720 0.526 
0.740 0.498 
0.760 0.467 
0.780 0.418 
0.800 0.401 
0.820 0.406 
0.840 0.417 
0.860 0.433 
0.880 0.441 
0.900 0.453 
0.920 0.465 
0.940 0.474 
0.960 0.484 
0.980 0.491 
1.000 0.476 
1.020 0.477 
1.040 0.498 
1.060 0.505 
1.080 0.493 
1.100 0.446 
1.120 0.417 
1.140 0.414 
1.160 0.418 
1.180 0.437 
1.200 0.438 
1.220 0.439 
1.240 0.427 
1.260 0.400 
1.280 0.381 
1.300 0.364 
1.320 0.360 
1.340 0.345 
1.360 0.325 
1.380 0.336 
1.400 0.370 
1.420 0.423 
1.440 0.481 
1.460 0.533 
1.480 0.564 
1.500 0.547 
1.520 0.550 
1.540 0.613 
1.560 0.737 
1.580 0.873 
1.600 0.989 
1.620 1.062 
1.640 1.051 
1.660 0.990 
1.680 0.921 
1.700 0.879 
1.720 0.855 
1.740 0.847 
1.760 0.881 
1.780 0.921 
1.800 0.964 
1.820 0.978 
1.840 0.966 
1.860 0.945 
1.880 0.921 
1.900 0.924 
1.920 0.924 
1.940 0.913 
1.960 0.889 
1.980 0.871 
2.000 0.873 
2.020 0.884 
2.040 0.876 
2.060 0.863 
2.080 0.861 
2.100 0.851 
2.120 0.826 
2.140 0.805 
2.160 0.827 
2.180 0.854 
2.200 0.846 
2.220 0.815 
2.240 0.808 
2.260 0.839 
2.280 0.853 
2.300 0.836 
2.320 0.831 
2.340 0.853 
2.360 0.880 
2.380 0.899 
2.400 0.914 
2.420 0.955 
2.440 0.997 
2.460 1.048 
2.480 1.109 
2.500 1.164 
2.520 1.204 
2.540 1.218 
2.560 1.242 
2.580 1.263 
2.600 1.274 
2.620 1.252 
2.640 1.199 
2.660 1.138 
2.680 1.091 
2.700 1.053 
2.720 1.023 
2.740 0.986 
2.760 0.942 
2.780 0.922 
2.800 0.894 
2.820 0.867 
2.840 0.832 
2.860 0.805 
2.880 0.782 
2.900 0.746 
2.920 0.707 
2.940 0.673 
2.960 0.647 
2.980 0.607 
3.000 0.564 
3.020 0.531 
3.040 0.520 
3.060 0.525 
3.080 0.507 
3.100 0.482 
3.120 0.466 
3.140 0.464 
3.160 0.464 
3.180 0.453 
3.200 0.455 
3.220 0.454 
3.240 0.445 
3.260 0.442 
3.280 0.439 
3.300 0.442 
3.320 0.439 
3.340 0.447 
3.360 0.457 
3.380 0.450 
3.400 0.423 
3.420 0.394 
3.440 0.385 
3.460 0.400 
3.480 0.413 
3.500 0.397 
3.520 0.380 
3.540 0.385 
3.560 0.408 
3.580 0.424 
3.600 0.410 
3.620 0.401 
3.640 0.395 
3.660 0.383 
3.680 0.369 
3.700 0.365 
3.720 0.376 
3.740 0.373 
3.760 0.358 
3.780 0.335 
3.800 0.299 
3.820 0.243 
3.840 0.180 
3.860 0.116 
3.880 0.084 
3.900 0.118 
3.920 0.230 
3.940 0.381 
3.960 0.531 
3.980 0.667 
4.000 0.784 
4.020 0.900 
4.040 1.035 
4.060 1.178 
4.080 1.216 
4.100 1.083 
4.120 0.848 
4.140 0.672 
4.160 0.635 
4.180 0.707 
4.200 0.827 
4.220 0.943 
4.240 1.032 
4.260 1.058 
4.280 1.048 
4.300 1.013 
4.320 0.990 
4.340 0.978 
4.360 0.964 
4.380 0.949 
4.400 0.944 
4.420 0.949 
4.440 0.944 
4.460 0.932 
4.480 0.906 
4.500 0.899 
4.520 0.894 
4.540 0.883 
4.560 0.882 
4.580 0.881 
4.600 0.884 
4.620 0.894 
4.640 0.899 
4.660 0.913 
4.680 0.914 
4.700 0.907 
4.720 0.916 
4.740 0.925 
4.760 0.960 
4.780 1.009 
4.800 1.061 
4.820 1.126 
4.840 1.187 
4.860 1.239 
4.880 1.273 
4.900 1.283 
4.920 1.285 
4.940 1.278 
4.960 1.263 
4.980 1.241 
5.000 1.208 
5.020 1.159 
5.040 1.099 
5.060 1.030 
5.080 0.941 
5.100 0.851 
5.120 0.775 
5.140 0.746 
5.160 0.737 
5.180 0.719 
5.200 0.691 
5.220 0.651 
5.240 0.612 
5.260 0.576 
5.280 0.545 
5.300 0.523 
5.320 0.514 
5.340 0.508 
5.360 0.496 
5.380 0.484 
5.400 0.489 
5.420 0.490 
5.440 0.475 
5.460 0.458 
5.480 0.441 
5.500 0.437 
5.520 0.448 
5.540 0.462 
5.560 0.466 
5.580 0.464 
5.600 0.472 
5.620 0.481 
5.640 0.488 
5.660 0.491 
5.680 0.485 
5.700 0.471 
5.720 0.476 
5.740 0.467 
5.760 0.451 
5.780 0.426 
5.800 0.409 
5.820 0.412 
5.840 0.389 
5.860 0.377 
5.880 0.341 
5.900 0.304 
5.920 0.281 
5.940 0.248 
5.960 0.229 
5.980 0.247 
6.000 0.339 
6.020 0.470 
6.040 0.591 
6.060 0.682 
6.080 0.757 
6.100 0.836 
6.120 0.955 
6.140 1.138 
6.160 1.256 
6.180 1.168 
6.200 0.914 
6.220 0.677 
6.240 0.601 
6.260 0.651 
6.280 0.772 
6.300 0.907 
6.320 1.005 
6.340 1.041 
6.360 1.018 
6.380 0.995 
6.400 0.979 
6.420 0.963 
6.440 0.957 
6.460 0.950 
6.480 0.953 
6.500 0.948 
6.520 0.938 
6.540 0.915 
6.560 0.878 
6.580 0.846 
6.600 0.848 
6.620 0.872 
6.640 0.882 
6.660 0.872 
6.680 0.845 
6.700 0.835 
6.720 0.834 
6.740 0.841 
6.760 0.854 
6.780 0.853 
6.800 0.841 
6.820 0.830 
6.840 0.825 
6.860 0.822 
6.880 0.843 
6.900 0.896 
6.920 0.933 
6.940 0.936 
6.960 0.937 
6.980 0.966 
7.000 1.013 
7.020 1.067 
7.040 1.129 
7.060 1.178 
7.080 1.227 
7.100 1.344 
7.120 1.363 
7.140 1.353 
7.160 1.353 
7.180 1.335 
7.200 1.293 
7.220 1.249 
7.240 1.216 
7.260 1.166 
7.280 1.092 
7.300 1.021 
7.320 0.956 
7.340 0.891 
7.360 0.826 
7.380 0.765 
7.400 0.711 
7.420 0.657 
7.440 0.606 
7.460 0.550 
7.480 0.488 
7.500 0.438 
7.520 0.428 
7.540 0.448 
7.560 0.448 
7.580 0.463 
7.600 0.498 
7.620 0.532 
7.640 0.539 
7.660 0.525 
7.680 0.511 
7.700 0.490 
7.720 0.445 
7.740 0.403 
7.760 0.365 
7.780 0.344 
7.800 0.350 
7.820 0.371 
7.840 0.394 
7.860 0.410 
7.880 0.445 
7.900 0.461 
7.920 0.474 
7.940 0.457 
7.960 0.438 
7.980 0.415 
8.000 0.391 
8.020 0.372 
8.040 0.362 
8.060 0.362 
8.080 0.367 
8.100 0.354 
8.120 0.329 
8.140 0.304 
8.160 0.285 
8.180 0.290 
8.200 0.292 
8.220 0.309 
8.240 0.335 
8.260 0.393 
8.280 0.451 
8.300 0.485 
8.320 0.543 
8.340 0.623 
8.360 0.712 
8.380 0.784 
8.400 0.873 
8.420 0.970 
8.440 1.016 
8.460 0.972 
8.480 0.869 
8.500 0.808 
8.520 0.813 
8.540 0.877 
8.560 0.941 
8.580 0.971 
8.600 0.997 
8.620 1.003 
8.640 0.977 
8.660 0.935 
8.680 0.920 
8.700 0.938 
8.720 0.943 
8.740 0.938 
8.760 0.928 
8.780 0.916 
8.800 0.897 
8.820 0.889 
8.840 0.886 
8.860 0.868 
8.880 0.853 
8.900 0.866 
8.920 0.892 
8.940 0.894 
8.960 0.857 
8.980 0.822 
9.000 0.826 
9.020 0.849 
9.040 0.857 
9.060 0.836 
9.080 0.825 
9.100 0.840 
9.120 0.864 
9.140 0.878 
9.160 0.903 
9.180 0.938 
9.200 0.973 
9.220 1.018 
9.240 1.084 
9.260 1.161 
9.280 1.213 
9.300 1.247 
9.320 1.276 
9.340 1.304 
9.360 1.318 
9.380 1.316 
9.400 1.295 
9.420 1.259 
9.440 1.199 
9.460 1.134 
9.480 1.073 
9.500 1.019 
9.520 0.961 
9.540 0.888 
9.560 0.812 
9.580 0.738 
9.600 0.682 
9.620 0.641 
9.640 0.596 
9.660 0.549 
9.680 0.523 
9.700 0.512 
9.720 0.500 
9.740 0.481 
9.760 0.475 
9.780 0.488 
9.800 0.509 
9.820 0.530 
9.840 0.541 
9.860 0.553 
9.880 0.548 
9.900 0.520 
9.920 0.477 
9.940 0.426 
9.960 0.388 
9.980 0.366 
10.000 0.378 
10.020 0.423 
10.040 0.470 
10.060 0.494 
10.080 0.499 
10.100 0.492 
10.120 0.474 
10.140 0.457 
10.160 0.452 
10.180 0.443 
10.200 0.435 
10.220 0.430 
10.240 0.436 
10.260 0.428 
10.280 0.393 
10.300 0.357 
10.320 0.331 
10.340 0.322 
10.360 0.321 
10.380 0.323 
10.400 0.318 
10.420 0.314 
10.440 0.323 
10.460 0.381 
10.480 0.481 
10.500 0.587 
10.520 0.676 
10.540 0.758 
10.560 0.833 
10.580 0.907 
10.600 1.002 
10.620 1.112 
10.640 1.168 
10.660 1.088 
10.680 0.941 
10.700 0.833 
10.720 0.816 
10.740 0.855 
10.760 0.908 
10.780 0.967 
10.800 1.030 
10.820 1.054 
10.840 1.038 
10.860 0.999 
10.880 0.983 
10.900 0.980 
10.920 0.976 
10.940 0.983 
10.960 0.988 
10.980 0.989 
11.000 0.974 
11.020 0.971 
11.040 0.956 
11.060 0.940 
11.080 0.924 
11.100 0.913 
11.120 0.907 
11.140 0.893 
11.160 0.879 
11.180 0.861 
11.200 0.856 
11.220 0.868 
11.240 0.877 
11.260 0.893 
11.280 0.909 
11.300 0.917 
11.320 0.919 
11.340 0.922 
11.360 0.956 
11.380 1.000 
11.400 1.050 
11.420 1.120 
11.440 1.202 
11.460 1.287 
11.480 1.343 
11.500 1.360 
11.520 1.373 
11.540 1.388 
11.560 1.383 
11.580 1.350 
11.600 1.304 
11.620 1.254 
11.640 1.202 
11.660 1.123 
11.680 1.043 
11.700 0.974 
11.720 0.912 
11.740 0.844 
11.760 0.762 
11.780 0.689 
11.800 0.624 
11.820 0.575 
11.840 0.539 
11.860 0.519 
11.880 0.498 
11.900 0.485 
11.920 0.480 
11.940 0.480 
11.960 0.488 
11.980 0.492 
12.000 0.497 
12.020 0.501 
12.040 0.496 
12.060 0.470 
12.080 0.447 
12.100 0.435 
12.120 0.433 
12.140 0.441 
12.160 0.433 
12.180 0.433 
12.200 0.419 
12.220 0.412 
12.240 0.437 
12.260 0.448 
12.280 0.464 
12.300 0.476 
12.320 0.477 
12.340 0.484 
12.360 0.480 
12.380 0.471 
12.400 0.453 
12.420 0.445 
12.440 0.436 
12.460 0.431 
12.480 0.408 
12.500 0.387 
12.520 0.363 
12.540 0.340 
12.560 0.353 
12.580 0.363 
12.600 0.353 
12.620 0.317 
12.640 0.316 
12.660 0.379 
12.680 0.488 
12.700 0.594 
12.720 0.679 
12.740 0.762 
12.760 0.850 
12.780 0.967 
12.800 1.131 
12.820 1.267 
12.840 1.279 
12.860 1.149 
12.880 0.963 
12.900 0.809 
12.920 0.695 
12.940 0.647 
12.960 0.683 
12.980 0.782 
13.000 0.922 
13.020 1.031 
13.040 1.091 
13.060 1.078 
13.080 1.011 
13.100 0.940 
13.120 0.903 
13.140 0.918 
13.160 0.940 
13.180 0.962 
13.200 0.963 
13.220 0.955 
13.240 0.928 
13.260 0.907 
13.280 0.904 
13.300 0.892 
13.320 0.871 
13.340 0.838 
13.360 0.810 
13.380 0.810 
13.400 0.830 
13.420 0.857 
13.440 0.867 
13.460 0.862 
13.480 0.862 
13.500 0.856 
13.520 0.861 
13.540 0.863 
13.560 0.875 
13.580 0.895 
13.600 0.923 
13.620 0.955 
13.640 1.011 
13.660 1.068 
13.680 1.113 
13.700 1.153 
13.720 1.202 
13.740 1.271 
13.760 1.308 
13.780 1.335 
13.800 1.354 
13.820 1.360 
13.840 1.335 
13.860 1.284 
13.880 1.239 
13.900 1.192 
13.920 1.138 
13.940 1.073 
13.960 0.993 
13.980 0.925 
14.000 0.865 
14.020 0.798 
14.040 0.713 
14.060 0.633 
14.080 0.580 
14.100 0.503 
14.120 0.445 
14.140 0.408 
14.160 0.372 
14.180 0.341 
14.200 0.339 
14.220 0.347 
14.240 0.378 
14.260 0.403 
14.280 0.422 
14.300 0.432 
14.320 0.415 
14.340 0.399 
14.360 0.376 
14.380 0.378 
14.400 0.390 
14.420 0.416 
14.440 0.469 
14.460 0.490 
14.480 0.490 
14.500 0.437 
14.520 0.398 
14.540 0.368 
14.560 0.352 
14.580 0.359 
14.600 0.372 
14.620 0.398 
14.640 0.416 
14.660 0.440 
14.680 0.441 
14.700 0.426 
14.720 0.395 
14.740 0.349 
14.760 0.321 
14.780 0.301 
14.800 0.296 
14.820 0.300 
14.840 0.310 
14.860 0.339 
14.880 0.333 
14.900 0.327 
14.920 0.347 
14.940 0.390 
14.960 0.439 
14.980 0.474 
15.000 0.537 
15.020 0.647 
15.040 0.793 
15.060 0.974 
15.080 1.118 
15.100 1.182 
15.120 1.122 
15.140 0.962 
15.160 0.830 
15.180 0.779 
15.200 0.847 
15.220 0.954 
15.240 1.057 
15.260 1.094 
15.280 1.069 
15.300 1.027 
15.320 0.967 
15.340 0.932 
15.360 0.918 
15.380 0.927 
15.400 0.918 
15.420 0.905 
15.440 0.904 
15.460 0.903 
15.480 0.894 
15.500 0.903 
15.520 0.917 
15.540 0.892 
15.560 0.847 
15.580 0.831 
15.600 0.842 
15.620 0.849 
15.640 0.838 
15.660 0.842 
15.680 0.864 
15.700 0.875 
15.720 0.861 
15.740 0.852 
15.760 0.869 
15.780 0.886 
15.800 0.899 
15.820 0.917 
15.840 0.954 
15.860 0.997 
15.880 1.040 
15.900 1.081 
15.920 1.136 
15.940 1.199 
15.960 1.256 
15.980 1.289 
16.000 1.297 
16.020 1.306 
16.040 1.308 
16.060 1.289 
16.080 1.254 
16.100 1.210 
16.120 1.166 
16.140 1.113 
16.160 1.046 
16.180 0.982 
16.200 0.920 
16.220 0.847 
16.240 0.770 
16.260 0.706 
16.280 0.661 
16.300 0.625 
16.320 0.584 
16.340 0.543 
16.360 0.518 
16.380 0.507 
16.400 0.510 
16.420 0.494 
16.440 0.466 
16.460 0.453 
16.480 0.439 
16.500 0.433 
16.520 0.437 
16.540 0.431 
16.560 0.415 
16.580 0.381 
16.600 0.375 
16.620 0.412 
16.640 0.436 
16.660 0.439 
16.680 0.420 
16.700 0.421 
16.720 0.445 
16.740 0.458 
16.760 0.467 
16.780 0.476 
16.800 0.484 
16.820 0.484 
16.840 0.470 
16.860 0.447 
16.880 0.429 
16.900 0.421 
16.920 0.416 
16.940 0.409 
16.960 0.403 
16.980 0.400 
17.000 0.386 
17.020 0.362 
17.040 0.336 
17.060 0.322 
17.080 0.316 
17.100 0.294 
17.120 0.249 
17.140 0.190 
17.160 0.172 
17.180 0.236 
17.200 0.377 
17.220 0.543 
17.240 0.707 
17.260 0.853 
17.280 0.994 
17.300 1.127 
17.320 1.210 
17.340 1.169 
17.360 0.996 
17.380 0.839 
17.400 0.792 
17.420 0.821 
17.440 0.869 
17.460 0.911 
17.480 0.965 
17.500 0.997 
17.520 1.006 
17.540 1.007 
17.560 1.006 
17.580 1.011 
17.600 1.016 
17.620 1.021 
17.640 1.013 
17.660 1.007 
17.680 0.989 
17.700 0.971 
17.720 0.952 
17.740 0.945 
17.760 0.948 
17.780 0.938 
17.800 0.922 
17.820 0.899 
17.840 0.877 
17.860 0.867 
17.880 0.866 
17.900 0.865 
17.920 0.867 
17.940 0.871 
17.960 0.883 
17.980 0.882 
18.000 0.873 
18.020 0.863 
18.040 0.853 
18.060 0.855 
18.080 0.869 
18.100 0.896 
18.120 0.915 
18.140 0.936 
18.160 0.958 
18.180 0.991 
18.200 1.030 
18.220 1.067 
18.240 1.117 
18.260 1.168 
18.280 1.217 
18.300 1.242 
18.320 1.249 
18.340 1.249 
18.360 1.236 
18.380 1.202 
18.400 1.141 
18.420 1.068 
18.440 1.001 
18.460 0.938 
18.480 0.873 
18.500 0.805 
18.520 0.734 
18.540 0.665 
18.560 0.600 
18.580 0.548 
18.600 0.513 
18.620 0.498 
18.640 0.498 
18.660 0.497 
18.680 0.490 
18.700 0.491 
18.720 0.507 
18.740 0.533 
18.760 0.550 
18.780 0.564 
18.800 0.564 
18.820 0.539 
18.840 0.498 
18.860 0.460 
18.880 0.446 
18.900 0.454 
18.920 0.474 
18.940 0.484 
18.960 0.482 
18.980 0.481 
19.000 0.488 
19.020 0.489 
19.040 0.490 
19.060 0.503 
19.080 0.510 
19.100 0.497 
19.120 0.469 
19.140 0.437 
19.160 0.408 
19.180 0.378 
19.200 0.353 
19.220 0.338 
19.240 0.326 
19.260 0.311 
19.280 0.284 
19.300 0.254 
19.320 0.239 
19.340 0.255 
19.360 0.312 
19.380 0.407 
19.400 0.528 
19.420 0.649 
19.440 0.752 
19.460 0.872 
19.480 1.015 
19.500 1.134 
19.520 1.145 
19.540 1.014 
19.560 0.853 
19.580 0.748 
19.600 0.707 
19.620 0.698 
19.640 0.720 
19.660 0.797 
19.680 0.898 
19.700 0.966 
19.720 0.973 
19.740 0.958 
19.760 0.939 
19.780 0.932 
19.800 0.917 
19.820 0.893 
19.840 0.884 
19.860 0.879 
19.880 0.869 
19.900 0.852 
19.920 0.839 
19.940 0.832 
19.960 0.839 
19.980 0.858 
20.000 0.871 
20.020 0.866 
20.040 0.838 
20.060 0.815 
20.080 0.812 
20.100 0.818 
20.120 0.832 
20.140 0.838 
20.160 0.842 
20.180 0.842 
20.200 0.842 
20.220 0.856 
20.240 0.874 
20.260 0.890 
20.280 0.901 
20.300 0.927 
20.320 0.975 
20.340 1.026 
20.360 1.080 
20.380 1.136 
20.400 1.190 
20.420 1.237 
20.440 1.276 
20.460 1.292 
20.480 1.276 
20.500 1.245 
20.520 1.210 
20.540 1.165 
20.560 1.104 
20.580 1.041 
20.600 0.987 
20.620 0.939 
20.640 0.892 
20.660 0.837 
20.680 0.772 
20.700 0.713 
20.720 0.670 
20.740 0.638 
20.760 0.615 
20.780 0.594 
20.800 0.578 
20.820 0.564 
20.840 0.557 
20.860 0.557 
20.880 0.581 
20.900 0.606 
20.920 0.602 
20.940 0.572 
20.960 0.546 
20.980 0.517 
21.000 0.466 
21.020 0.421 
21.040 0.402 
21.060 0.399 
21.080 0.394 
21.100 0.403 
21.120 0.442 
21.140 0.489 
21.160 0.533 
21.180 0.536 
21.200 0.523 
21.220 0.495 
21.240 0.483 
21.260 0.487 
21.280 0.469 
21.300 0.442 
21.320 0.383 
21.340 0.355 
