# Supplementary material for: Pacing the phasing of leg and arm movements in breaststroke swimming to minimize intra-cyclic velocity fluctuations
Source: PLoS One. 2017 Oct 12;12(10):e0186160. doi: 10.1371/journal.pone.0186160 (PMC5638342; doi:10.1371/journal.pone.0186160)
Supplement: S1 Archive — (ZIP) [file pone.0186160.s003.zip › P21_135_veldata.txt]

% t vx 
0.000 0.679 
0.020 0.792 
0.040 0.940 
0.060 0.994 
0.080 1.021 
0.100 1.022 
0.120 1.017 
0.140 1.011 
0.160 1.019 
0.180 1.036 
0.200 1.038 
0.220 0.991 
0.240 0.949 
0.260 0.966 
0.280 0.993 
0.300 0.986 
0.320 0.960 
0.340 0.956 
0.360 0.950 
0.380 0.943 
0.400 0.937 
0.420 0.934 
0.440 0.913 
0.460 0.877 
0.480 0.866 
0.500 0.879 
0.520 0.892 
0.540 0.883 
0.560 0.862 
0.580 0.848 
0.600 0.844 
0.620 0.840 
0.640 0.827 
0.660 0.826 
0.680 0.854 
0.700 0.884 
0.720 0.870 
0.740 0.817 
0.760 0.791 
0.780 0.817 
0.800 0.860 
0.820 0.906 
0.840 0.931 
0.860 0.946 
0.880 0.968 
0.900 0.993 
0.920 1.048 
0.940 1.102 
0.960 1.143 
0.980 1.177 
1.000 1.208 
1.020 1.235 
1.040 1.240 
1.060 1.231 
1.080 1.205 
1.100 1.177 
1.120 1.128 
1.140 1.093 
1.160 1.051 
1.180 0.993 
1.200 0.960 
1.220 0.931 
1.240 0.894 
1.260 0.825 
1.280 0.755 
1.300 0.713 
1.320 0.676 
1.340 0.642 
1.360 0.594 
1.380 0.545 
1.400 0.520 
1.420 0.494 
1.440 0.458 
1.460 0.420 
1.480 0.402 
1.500 0.408 
1.520 0.407 
1.540 0.412 
1.560 0.431 
1.580 0.423 
1.600 0.411 
1.620 0.398 
1.640 0.389 
1.660 0.365 
1.680 0.343 
1.700 0.333 
1.720 0.336 
1.740 0.347 
1.760 0.356 
1.780 0.344 
1.800 0.294 
1.820 0.244 
1.840 0.201 
1.860 0.159 
1.880 0.140 
1.900 0.207 
1.920 0.351 
1.940 0.526 
1.960 0.692 
1.980 0.855 
2.000 1.003 
2.020 1.112 
2.040 1.166 
2.060 1.156 
2.080 1.076 
2.100 0.968 
2.120 0.922 
2.140 0.938 
2.160 1.001 
2.180 1.061 
2.200 1.106 
2.220 1.126 
2.240 1.090 
2.260 1.060 
2.280 1.033 
2.300 1.019 
2.320 1.022 
2.340 1.030 
2.360 1.047 
2.380 1.044 
2.400 1.032 
2.420 1.013 
2.440 0.993 
2.460 0.974 
2.480 0.968 
2.500 0.971 
2.520 0.969 
2.540 0.961 
2.560 0.941 
2.580 0.939 
2.600 0.936 
2.620 0.932 
2.640 0.927 
2.660 0.911 
2.680 0.908 
2.700 0.904 
2.720 0.892 
2.740 0.888 
2.760 0.880 
2.780 0.873 
2.800 0.863 
2.820 0.854 
2.840 0.849 
2.860 0.838 
2.880 0.834 
2.900 0.843 
2.920 0.850 
2.940 0.856 
2.960 0.860 
2.980 0.872 
3.000 0.887 
3.020 0.897 
3.040 0.915 
3.060 0.932 
3.080 0.964 
3.100 0.988 
3.120 1.018 
3.140 1.065 
3.160 1.100 
3.180 1.134 
3.200 1.159 
3.220 1.195 
3.240 1.222 
3.260 1.235 
3.280 1.230 
3.300 1.211 
3.320 1.173 
3.340 1.126 
3.360 1.091 
3.380 1.045 
3.400 0.990 
3.420 0.933 
3.440 0.884 
3.460 0.825 
3.480 0.746 
3.500 0.667 
3.520 0.606 
3.540 0.559 
3.560 0.526 
3.580 0.514 
3.600 0.512 
3.620 0.498 
3.640 0.480 
3.660 0.471 
3.680 0.473 
3.700 0.480 
3.720 0.485 
3.740 0.486 
3.760 0.478 
3.780 0.468 
3.800 0.464 
3.820 0.449 
3.840 0.427 
3.860 0.417 
3.880 0.414 
3.900 0.401 
3.920 0.349 
3.940 0.262 
3.960 0.169 
3.980 0.119 
4.000 0.160 
4.020 0.285 
4.040 0.471 
4.060 0.684 
4.080 0.865 
4.100 1.009 
4.120 1.150 
4.140 1.295 
4.160 1.387 
4.180 1.342 
4.200 1.197 
4.220 1.028 
4.240 0.908 
4.260 0.840 
4.280 0.817 
4.300 0.875 
4.320 0.971 
4.340 1.067 
4.360 1.103 
4.380 1.095 
4.400 1.067 
4.420 1.018 
4.440 0.980 
4.460 0.964 
4.480 0.963 
4.500 0.972 
4.520 0.972 
4.540 0.972 
4.560 0.976 
4.580 0.980 
4.600 0.981 
4.620 0.962 
4.640 0.944 
4.660 0.918 
4.680 0.915 
4.700 0.916 
4.720 0.919 
4.740 0.928 
4.760 0.920 
4.780 0.906 
4.800 0.896 
4.820 0.897 
4.840 0.893 
4.860 0.876 
4.880 0.869 
4.900 0.871 
4.920 0.857 
4.940 0.838 
4.960 0.842 
4.980 0.843 
5.000 0.831 
5.020 0.808 
5.040 0.801 
5.060 0.814 
5.080 0.832 
5.100 0.847 
5.120 0.837 
5.140 0.823 
5.160 0.821 
5.180 0.838 
5.200 0.849 
5.220 0.848 
5.240 0.863 
5.260 0.905 
5.280 0.944 
5.300 0.980 
5.320 1.010 
5.340 1.056 
5.360 1.097 
5.380 1.113 
5.400 1.149 
5.420 1.206 
5.440 1.284 
5.460 1.339 
5.480 1.359 
5.500 1.346 
5.520 1.301 
5.540 1.243 
5.560 1.184 
5.580 1.128 
5.600 1.055 
5.620 0.967 
5.640 0.882 
5.660 0.815 
5.680 0.767 
5.700 0.718 
5.720 0.668 
5.740 0.633 
5.760 0.583 
5.780 0.530 
5.800 0.493 
5.820 0.477 
5.840 0.477 
5.860 0.486 
5.880 0.497 
5.900 0.494 
5.920 0.480 
5.940 0.445 
5.960 0.430 
5.980 0.414 
6.000 0.412 
6.020 0.398 
6.040 0.387 
6.060 0.406 
6.080 0.412 
6.100 0.411 
6.120 0.380 
6.140 0.317 
6.160 0.218 
6.180 0.115 
6.200 0.074 
6.220 0.141 
6.240 0.278 
6.260 0.432 
6.280 0.594 
6.300 0.763 
6.320 0.940 
6.340 1.051 
6.360 1.133 
6.380 1.212 
6.400 1.251 
6.420 1.194 
6.440 1.044 
6.460 0.901 
6.480 1.062 
6.500 1.093 
6.520 1.097 
6.540 1.095 
6.560 1.075 
6.580 1.087 
6.600 1.116 
6.620 1.120 
6.640 1.122 
6.660 1.097 
6.680 1.090 
6.700 1.084 
6.720 1.072 
6.740 1.075 
6.760 1.064 
6.780 1.044 
6.800 1.025 
6.820 1.032 
6.840 1.036 
6.860 1.036 
6.880 1.029 
6.900 1.012 
6.920 0.999 
6.940 0.992 
6.960 0.990 
6.980 0.976 
7.000 0.976 
7.020 0.991 
7.040 0.966 
7.060 0.942 
7.080 0.949 
7.100 0.961 
7.120 0.934 
7.140 0.907 
7.160 0.911 
7.180 0.908 
7.200 0.882 
7.220 0.864 
7.240 0.887 
7.260 0.913 
7.280 0.906 
7.300 0.868 
7.320 0.835 
7.340 0.836 
7.360 0.863 
7.380 0.888 
7.400 0.898 
7.420 0.900 
7.440 0.914 
7.460 0.930 
7.480 0.959 
7.500 1.007 
7.520 1.059 
7.540 1.087 
7.560 1.117 
7.580 1.178 
7.600 1.240 
7.620 1.279 
7.640 1.283 
7.660 1.304 
7.680 1.317 
7.700 1.310 
7.720 1.270 
7.740 1.209 
7.760 1.134 
7.780 1.061 
7.800 0.996 
7.820 0.915 
7.840 0.835 
7.860 0.765 
7.880 0.731 
7.900 0.699 
7.920 0.663 
7.940 0.635 
7.960 0.596 
7.980 0.552 
8.000 0.518 
8.020 0.510 
8.040 0.510 
8.060 0.501 
8.080 0.497 
8.100 0.506 
8.120 0.507 
8.140 0.483 
8.160 0.461 
8.180 0.443 
8.200 0.434 
8.220 0.429 
8.240 0.428 
8.260 0.438 
8.280 0.414 
8.300 0.357 
8.320 0.278 
8.340 0.208 
8.360 0.210 
8.380 0.284 
8.400 0.409 
8.420 0.558 
8.440 0.721 
8.460 0.883 
8.480 1.018 
8.500 1.119 
8.520 1.174 
8.540 1.189 
8.560 1.139 
8.580 1.073 
8.600 1.037 
8.620 1.030 
8.640 1.035 
8.660 1.025 
8.680 1.041 
8.700 1.087 
8.720 1.133 
8.740 1.150 
8.760 1.125 
8.780 1.080 
8.800 1.044 
8.820 1.031 
8.840 1.034 
8.860 1.024 
8.880 1.021 
8.900 1.011 
8.920 1.010 
8.940 1.000 
8.960 0.987 
8.980 0.983 
9.000 0.980 
9.020 0.994 
9.040 1.001 
9.060 1.006 
9.080 0.987 
9.100 0.964 
9.120 0.950 
9.140 0.946 
9.160 0.945 
9.180 0.931 
9.200 0.931 
9.220 0.934 
9.240 0.932 
9.260 0.916 
9.280 0.898 
9.300 0.888 
9.320 0.883 
9.340 0.878 
9.360 0.863 
9.380 0.858 
9.400 0.853 
9.420 0.850 
9.440 0.838 
9.460 0.818 
9.480 0.818 
9.500 0.823 
9.520 0.819 
9.540 0.806 
9.560 0.791 
9.580 0.802 
9.600 0.819 
9.620 0.822 
9.640 0.822 
9.660 0.836 
9.680 0.865 
9.700 0.890 
9.720 0.920 
9.740 0.977 
9.760 1.034 
9.780 1.080 
9.800 1.126 
9.820 1.174 
9.840 1.212 
9.860 1.221 
9.880 1.233 
9.900 1.248 
9.920 1.248 
9.940 1.221 
9.960 1.175 
9.980 1.135 
10.000 1.102 
10.020 1.066 
10.040 1.015 
10.060 0.949 
10.080 0.867 
10.100 0.787 
10.120 0.720 
10.140 0.661 
10.160 0.607 
10.180 0.561 
10.200 0.536 
10.220 0.532 
10.240 0.531 
10.260 0.528 
10.280 0.511 
10.300 0.497 
10.320 0.486 
10.340 0.482 
10.360 0.475 
10.380 0.467 
10.400 0.461 
10.420 0.450 
10.440 0.435 
10.460 0.426 
10.480 0.427 
10.500 0.428 
10.520 0.432 
10.540 0.419 
10.560 0.379 
10.580 0.296 
10.600 0.212 
10.620 0.175 
10.640 0.205 
10.660 0.303 
10.680 0.434 
10.700 0.584 
10.720 0.737 
10.740 0.896 
10.760 1.072 
10.780 1.234 
10.800 1.339 
10.820 1.308 
10.840 1.156 
10.860 0.994 
10.880 0.893 
10.900 0.866 
10.920 0.870 
10.940 0.896 
10.960 0.962 
10.980 1.028 
11.000 1.065 
11.020 1.053 
11.040 1.034 
11.060 1.024 
11.080 1.008 
11.100 0.998 
11.120 1.003 
11.140 1.021 
11.160 1.032 
11.180 1.030 
11.200 1.021 
11.220 1.012 
11.240 1.004 
11.260 0.996 
11.280 0.980 
11.300 0.986 
11.320 1.011 
11.340 1.026 
11.360 1.015 
11.380 0.984 
11.400 0.943 
11.420 0.896 
11.440 0.881 
11.460 0.888 
11.480 0.895 
11.500 0.888 
11.520 0.884 
11.540 0.901 
11.560 0.902 
11.580 0.889 
11.600 0.872 
11.620 0.854 
11.640 0.836 
11.660 0.817 
11.680 0.822 
11.700 0.847 
11.720 0.854 
11.740 0.840 
11.760 0.818 
11.780 0.798 
11.800 0.784 
11.820 0.784 
11.840 0.793 
11.860 0.804 
11.880 0.816 
11.900 0.830 
11.920 0.859 
11.940 0.889 
11.960 0.913 
11.980 0.921 
12.000 0.928 
12.020 0.968 
12.040 1.019 
12.060 1.079 
12.080 1.131 
12.100 1.184 
12.120 1.241 
12.140 1.276 
12.160 1.299 
12.180 1.298 
12.200 1.271 
12.220 1.239 
12.240 1.184 
12.260 1.115 
12.280 1.050 
12.300 0.983 
12.320 0.920 
12.340 0.847 
12.360 0.776 
12.380 0.710 
12.400 0.643 
12.420 0.601 
12.440 0.586 
12.460 0.570 
12.480 0.558 
12.500 0.555 
12.520 0.557 
12.540 0.401 
12.560 0.391 
12.580 0.382 
12.600 0.369 
12.620 0.362 
12.640 0.366 
12.660 0.362 
12.680 0.354 
12.700 0.344 
12.720 0.344 
12.740 0.370 
12.760 0.409 
12.780 0.445 
12.800 0.452 
12.820 0.399 
12.840 0.311 
12.860 0.221 
12.880 0.173 
12.900 0.202 
12.920 0.325 
12.940 0.505 
12.960 0.686 
12.980 0.859 
13.000 1.021 
13.020 1.141 
13.040 1.152 
13.060 1.060 
13.080 0.955 
13.100 0.905 
13.120 0.907 
13.140 0.915 
13.160 0.949 
13.180 0.998 
13.200 1.058 
13.220 1.074 
13.240 1.065 
13.260 1.034 
13.280 0.986 
13.300 0.973 
13.320 0.970 
13.340 0.974 
13.360 0.968 
13.380 0.966 
13.400 0.969 
13.420 0.967 
13.440 0.964 
13.460 0.971 
13.480 0.964 
13.500 0.942 
13.520 0.918 
13.540 0.912 
13.560 0.913 
13.580 0.910 
13.600 0.912 
13.620 0.909 
13.640 0.898 
13.660 0.877 
13.680 0.880 
13.700 0.895 
13.720 0.888 
13.740 0.872 
13.760 0.875 
13.780 0.889 
13.800 0.881 
13.820 0.863 
13.840 0.855 
13.860 0.856 
13.880 0.839 
13.900 0.815 
13.920 0.815 
13.940 0.832 
13.960 0.837 
13.980 0.819 
14.000 0.800 
14.020 0.810 
14.040 0.831 
14.060 0.834 
14.080 0.816 
14.100 0.795 
14.120 0.809 
14.140 0.845 
14.160 0.865 
14.180 0.872 
14.200 0.887 
14.220 0.906 
14.240 0.926 
14.260 0.937 
14.280 0.973 
14.300 1.003 
14.320 1.039 
14.340 1.079 
14.360 1.116 
14.380 1.145 
14.400 1.165 
14.420 1.188 
14.440 1.186 
14.460 1.163 
14.480 1.139 
14.500 1.119 
14.520 1.085 
14.540 1.022 
14.560 0.952 
14.580 0.895 
14.600 0.831 
14.620 0.769 
14.640 0.717 
14.660 0.687 
14.680 0.657 
14.700 0.619 
14.720 0.581 
14.740 0.542 
14.760 0.506 
14.780 0.484 
14.800 0.474 
14.820 0.471 
14.840 0.460 
14.860 0.440 
14.880 0.413 
14.900 0.387 
14.920 0.369 
14.940 0.358 
14.960 0.344 
14.980 0.339 
15.000 0.341 
15.020 0.332 
15.040 0.294 
15.060 0.229 
15.080 0.181 
15.100 0.183 
15.120 0.254 
15.140 0.371 
15.160 0.507 
15.180 0.643 
15.200 0.762 
15.220 0.878 
15.240 0.991 
15.260 1.095 
15.280 1.165 
15.300 1.171 
15.320 1.097 
15.340 0.990 
15.360 0.910 
15.380 0.880 
15.400 0.887 
15.420 0.901 
15.440 0.965 
15.460 1.038 
15.480 1.069 
15.500 1.066 
15.520 1.043 
15.540 1.038 
15.560 1.027 
15.580 1.015 
15.600 1.022 
15.620 1.030 
15.640 1.040 
15.660 1.036 
15.680 1.029 
15.700 1.005 
15.720 0.975 
15.740 0.943 
15.760 0.936 
15.780 0.942 
15.800 0.954 
15.820 0.965 
15.840 0.969 
15.860 0.967 
15.880 0.954 
15.900 0.949 
15.920 0.937 
15.940 0.931 
15.960 0.918 
15.980 0.915 
16.000 0.918 
16.020 0.914 
16.040 0.909 
16.060 0.899 
16.080 0.888 
16.100 0.890 
16.120 0.887 
16.140 0.875 
16.160 0.857 
16.180 0.851 
16.200 0.852 
16.220 0.837 
16.240 0.822 
16.260 0.819 
16.280 0.824 
16.300 0.820 
16.320 0.814 
16.340 0.816 
16.360 0.828 
16.380 0.831 
16.400 0.823 
16.420 0.826 
16.440 0.845 
16.460 0.876 
16.480 0.912 
16.500 0.945 
16.520 0.986 
16.540 1.014 
16.560 1.038 
16.580 1.076 
16.600 1.115 
16.620 1.160 
16.640 1.191 
16.660 1.223 
16.680 1.231 
16.700 1.210 
16.720 1.186 
16.740 1.153 
16.760 1.125 
16.780 1.084 
16.800 1.057 
16.820 1.021 
16.840 0.964 
16.860 0.907 
16.880 0.843 
16.900 0.787 
16.920 0.715 
16.940 0.648 
16.960 0.588 
16.980 0.546 
17.000 0.521 
17.020 0.506 
17.040 0.490 
17.060 0.479 
17.080 0.477 
17.100 0.472 
17.120 0.464 
17.140 0.473 
17.160 0.479 
17.180 0.477 
17.200 0.474 
17.220 0.477 
17.240 0.470 
17.260 0.432 
17.280 0.392 
17.300 0.347 
17.320 0.298 
17.340 0.223 
17.360 0.147 
17.380 0.106 
17.400 0.137 
17.420 0.230 
17.440 0.333 
17.460 0.438 
17.480 0.566 
17.500 0.724 
17.520 0.880 
17.540 0.997 
17.560 1.097 
17.580 1.190 
17.600 1.230 
17.620 1.174 
17.640 1.048 
17.660 0.931 
17.680 0.838 
17.700 0.761 
17.720 0.708 
17.740 0.705 
17.760 0.774 
17.780 0.889 
17.800 0.989 
17.820 1.028 
17.840 1.018 
17.860 1.012 
17.880 1.024 
17.900 1.021 
17.920 1.003 
17.940 0.982 
17.960 0.954 
17.980 0.938 
18.000 0.933 
18.020 0.944 
18.040 0.939 
18.060 0.920 
18.080 0.915 
18.100 0.917 
18.120 0.917 
18.140 0.899 
18.160 0.873 
18.180 0.858 
18.200 0.858 
18.220 0.865 
18.240 0.860 
18.260 0.855 
18.280 0.852 
18.300 0.852 
18.320 0.864 
18.340 0.880 
18.360 0.889 
18.380 0.868 
18.400 0.833 
18.420 0.816 
18.440 0.817 
18.460 0.820 
18.480 0.805 
18.500 0.794 
18.520 0.794 
18.540 0.800 
18.560 0.805 
18.580 0.817 
18.600 0.841 
18.620 0.865 
18.640 0.899 
18.660 0.928 
18.680 0.948 
18.700 0.966 
18.720 0.998 
18.740 1.048 
18.760 1.091 
18.780 1.123 
18.800 1.154 
18.820 1.169 
