# Supplementary material for: Pacing the phasing of leg and arm movements in breaststroke swimming to minimize intra-cyclic velocity fluctuations
Source: PLoS One. 2017 Oct 12;12(10):e0186160. doi: 10.1371/journal.pone.0186160 (PMC5638342; doi:10.1371/journal.pone.0186160)
Supplement: S1 Archive — (ZIP) [file pone.0186160.s003.zip › P21_180_veldata.txt]

% t vx 
0.000 0.317 
0.020 0.363 
0.040 0.566 
0.060 0.804 
0.080 0.883 
0.100 0.878 
0.120 0.888 
0.140 0.910 
0.160 0.915 
0.180 0.885 
0.200 0.851 
0.220 0.840 
0.240 0.843 
0.260 0.847 
0.280 0.828 
0.300 0.803 
0.320 0.807 
0.340 0.838 
0.360 0.863 
0.380 0.854 
0.400 0.829 
0.420 0.824 
0.440 0.836 
0.460 0.862 
0.480 0.915 
0.500 0.962 
0.520 0.993 
0.540 1.012 
0.560 1.029 
0.580 1.072 
0.600 1.108 
0.620 1.153 
0.640 1.212 
0.660 1.246 
0.680 1.271 
0.700 1.276 
0.720 1.268 
0.740 1.246 
0.760 1.181 
0.780 1.126 
0.800 1.083 
0.820 1.038 
0.840 0.972 
0.860 0.874 
0.880 0.780 
0.900 0.702 
0.920 0.627 
0.940 0.556 
0.960 0.502 
0.980 0.459 
1.000 0.422 
1.020 0.404 
1.040 0.405 
1.060 0.409 
1.080 0.413 
1.100 0.434 
1.120 0.468 
1.140 0.496 
1.160 0.488 
1.180 0.469 
1.200 0.452 
1.220 0.425 
1.240 0.406 
1.260 0.374 
1.280 0.344 
1.300 0.293 
1.320 0.231 
1.340 0.191 
1.360 0.200 
1.380 0.289 
1.400 0.465 
1.420 0.679 
1.440 0.893 
1.460 1.064 
1.480 1.175 
1.500 1.228 
1.520 1.194 
1.540 1.133 
1.560 1.046 
1.580 0.977 
1.600 0.977 
1.620 1.026 
1.640 1.084 
1.660 1.105 
1.680 1.107 
1.700 1.103 
1.720 1.076 
1.740 1.044 
1.760 1.013 
1.780 0.977 
1.800 0.961 
1.820 0.963 
1.840 1.000 
1.860 1.011 
1.880 1.020 
1.900 0.998 
1.920 0.974 
1.940 0.965 
1.960 0.938 
1.980 0.928 
2.000 0.916 
2.020 0.927 
2.040 0.931 
2.060 0.930 
2.080 0.924 
2.100 0.912 
2.120 0.898 
2.140 0.888 
2.160 0.893 
2.180 0.894 
2.200 0.882 
2.220 0.878 
2.240 0.872 
2.260 0.855 
2.280 0.823 
2.300 0.823 
2.320 0.843 
2.340 0.833 
2.360 0.805 
2.380 0.799 
2.400 0.821 
2.420 0.821 
2.440 0.806 
2.460 0.782 
2.480 0.783 
2.500 0.799 
2.520 0.801 
2.540 0.789 
2.560 0.770 
2.580 0.780 
2.600 0.810 
2.620 0.834 
2.640 0.846 
2.660 0.858 
2.680 0.886 
2.700 0.924 
2.720 0.973 
2.740 1.025 
2.760 1.084 
2.780 1.145 
2.800 1.197 
2.820 1.227 
2.840 1.246 
2.860 1.268 
2.880 1.279 
2.900 1.265 
2.920 1.239 
2.940 1.215 
2.960 1.195 
2.980 1.151 
3.000 1.090 
3.020 1.022 
3.040 0.951 
3.060 0.881 
3.080 0.797 
3.100 0.720 
3.120 0.648 
3.140 0.581 
3.160 0.526 
3.180 0.482 
3.200 0.437 
3.220 0.394 
3.240 0.361 
3.260 0.345 
3.280 0.344 
3.300 0.345 
3.320 0.349 
3.340 0.346 
3.360 0.344 
3.380 0.368 
3.400 0.400 
3.420 0.420 
3.440 0.428 
3.460 0.413 
3.480 0.375 
3.500 0.294 
3.520 0.188 
3.540 0.113 
3.560 0.118 
3.580 0.227 
3.600 0.416 
3.620 0.624 
3.640 0.803 
3.660 0.935 
3.680 1.015 
3.700 1.072 
3.720 1.126 
3.740 1.176 
3.760 1.183 
3.780 1.138 
3.800 1.056 
3.820 0.983 
3.840 0.932 
3.860 0.891 
3.880 0.884 
3.900 0.915 
3.920 1.000 
3.940 1.086 
3.960 1.118 
3.980 1.099 
4.000 1.058 
4.020 1.022 
4.040 1.003 
4.060 0.982 
4.080 0.973 
4.100 0.966 
4.120 0.960 
4.140 0.960 
4.160 0.942 
4.180 0.941 
4.200 0.941 
4.220 0.953 
4.240 0.953 
4.260 0.948 
4.280 0.942 
4.300 0.922 
4.320 0.913 
4.340 0.901 
4.360 0.900 
4.380 0.903 
4.400 0.905 
4.420 0.896 
4.440 0.883 
4.460 0.877 
4.480 0.879 
4.500 0.872 
4.520 0.844 
4.540 0.822 
4.560 0.794 
4.580 0.772 
4.600 0.762 
4.620 0.762 
4.640 0.783 
4.660 0.795 
4.680 0.795 
4.700 0.781 
4.720 0.761 
4.740 0.745 
4.760 0.747 
4.780 0.759 
4.800 0.771 
4.820 0.779 
4.840 0.782 
4.860 0.784 
4.880 0.788 
4.900 0.814 
4.920 0.852 
4.940 0.883 
4.960 0.905 
4.980 0.933 
5.000 0.979 
5.020 1.026 
5.040 1.067 
5.060 1.101 
5.080 1.127 
5.100 1.150 
5.120 1.169 
5.140 1.182 
5.160 1.177 
5.180 1.161 
5.200 1.142 
5.220 1.103 
5.240 1.028 
5.260 0.937 
5.280 0.854 
5.300 0.774 
5.320 0.689 
5.340 0.617 
5.360 0.567 
5.380 0.523 
5.400 0.485 
5.420 0.467 
5.440 0.443 
5.460 0.424 
5.480 0.416 
5.500 0.429 
5.520 0.461 
5.540 0.489 
5.560 0.507 
5.580 0.499 
5.600 0.509 
5.620 0.534 
5.640 0.534 
5.660 0.513 
5.680 0.499 
5.700 0.471 
5.720 0.380 
5.740 0.263 
5.760 0.169 
5.780 0.118 
5.800 0.126 
5.820 0.231 
5.840 0.420 
5.860 0.620 
5.880 0.779 
5.900 0.910 
5.920 1.056 
5.940 1.217 
5.960 1.315 
5.980 1.286 
6.000 1.141 
6.020 0.956 
6.040 0.828 
6.060 0.755 
6.080 0.754 
6.100 0.823 
6.120 0.947 
6.140 1.069 
6.160 1.119 
6.180 1.098 
6.200 1.060 
6.220 1.042 
6.240 1.052 
6.260 1.052 
6.280 1.042 
6.300 1.060 
6.320 1.071 
6.340 1.074 
6.360 1.060 
6.380 1.041 
6.400 1.027 
6.420 1.006 
6.440 0.990 
6.460 0.997 
6.480 1.001 
6.500 1.021 
6.520 1.031 
6.540 1.006 
6.560 0.970 
6.580 0.960 
6.600 0.961 
6.620 0.943 
6.640 0.919 
6.660 0.915 
6.680 0.937 
6.700 0.947 
6.720 0.930 
6.740 0.906 
6.760 0.896 
6.780 0.893 
6.800 0.889 
6.820 0.894 
6.840 0.889 
6.860 0.855 
6.880 0.813 
6.900 0.802 
6.920 0.818 
6.940 0.829 
6.960 0.819 
6.980 0.799 
7.000 0.789 
7.020 0.796 
7.040 0.824 
7.060 0.846 
7.080 0.850 
7.100 0.839 
7.120 0.827 
7.140 0.842 
7.160 0.894 
7.180 0.950 
7.200 0.998 
7.220 1.037 
7.240 1.094 
7.260 1.141 
7.280 1.182 
7.300 1.226 
7.320 1.254 
7.340 1.251 
7.360 1.231 
7.380 1.216 
7.400 1.207 
7.420 1.178 
7.440 1.136 
7.460 1.074 
7.480 1.004 
7.500 0.951 
7.520 0.886 
7.540 0.806 
7.560 0.699 
7.580 0.616 
7.600 0.568 
7.620 0.556 
7.640 0.532 
7.660 0.487 
7.680 0.465 
7.700 0.440 
7.720 0.428 
7.740 0.411 
7.760 0.406 
7.780 0.422 
7.800 0.420 
7.820 0.435 
7.840 0.425 
7.860 0.402 
7.880 0.407 
7.900 0.407 
7.920 0.428 
7.940 0.427 
7.960 0.409 
7.980 0.341 
8.000 0.228 
8.020 0.189 
8.040 0.228 
8.060 0.349 
8.080 0.494 
8.100 0.658 
8.120 0.839 
8.140 0.993 
8.160 1.125 
8.180 1.200 
8.200 1.225 
8.220 1.188 
8.240 1.121 
8.260 1.058 
8.280 1.043 
8.300 1.047 
8.320 1.045 
8.340 1.044 
8.360 1.051 
8.380 1.077 
8.400 1.063 
8.420 1.026 
8.440 0.989 
8.460 0.980 
8.480 0.996 
8.500 1.014 
8.520 1.046 
8.540 1.067 
8.560 1.058 
8.580 1.018 
8.600 0.989 
8.620 0.984 
8.640 0.990 
8.660 0.994 
8.680 0.995 
8.700 0.987 
8.720 0.974 
8.740 0.965 
8.760 0.953 
8.780 0.950 
8.800 0.934 
8.820 0.909 
8.840 0.900 
8.860 0.899 
8.880 0.896 
8.900 0.897 
8.920 0.899 
8.940 0.904 
8.960 0.898 
8.980 0.889 
9.000 0.880 
9.020 0.857 
9.040 0.835 
9.060 0.827 
9.080 0.818 
9.100 0.810 
9.120 0.819 
9.140 0.832 
9.160 0.832 
9.180 0.817 
9.200 0.812 
9.220 0.832 
9.240 0.850 
9.260 0.849 
9.280 0.842 
9.300 0.851 
9.320 0.870 
9.340 0.904 
9.360 0.936 
9.380 0.982 
9.400 1.026 
9.420 1.072 
9.440 1.125 
9.460 1.172 
9.480 1.219 
9.500 1.243 
9.520 1.258 
9.540 1.266 
9.560 1.267 
9.580 1.253 
9.600 1.215 
9.620 1.165 
9.640 1.117 
9.660 1.063 
9.680 0.996 
9.700 0.921 
9.720 0.855 
9.740 0.795 
9.760 0.733 
9.780 0.677 
9.800 0.637 
9.820 0.598 
9.840 0.564 
9.860 0.540 
9.880 0.518 
9.900 0.503 
9.920 0.494 
9.940 0.492 
9.960 0.486 
9.980 0.481 
10.000 0.483 
10.020 0.488 
10.040 0.493 
10.060 0.495 
10.080 0.493 
10.100 0.478 
10.120 0.449 
10.140 0.425 
10.160 0.379 
10.180 0.306 
10.200 0.214 
10.220 0.148 
10.240 0.139 
10.260 0.180 
10.280 0.265 
10.300 0.391 
10.320 0.583 
10.340 0.798 
10.360 0.995 
10.380 1.157 
10.400 1.288 
10.420 1.387 
10.440 1.395 
10.460 1.280 
10.480 1.124 
10.500 1.010 
10.520 0.968 
10.540 0.956 
10.560 0.954 
10.580 1.003 
10.600 1.081 
10.620 1.145 
10.640 1.166 
10.660 1.153 
10.680 1.132 
10.700 1.128 
10.720 1.123 
10.740 1.111 
10.760 1.099 
10.780 1.085 
10.800 1.073 
10.820 1.065 
10.840 1.067 
10.860 1.072 
10.880 1.058 
10.900 1.040 
10.920 1.029 
10.940 1.017 
10.960 0.994 
10.980 0.964 
11.000 0.950 
11.020 0.948 
11.040 0.952 
11.060 0.958 
11.080 0.968 
11.100 0.976 
11.120 0.975 
11.140 0.965 
11.160 0.955 
11.180 0.945 
11.200 0.938 
11.220 0.935 
11.240 0.928 
11.260 0.914 
11.280 0.896 
11.300 0.885 
11.320 0.884 
11.340 0.882 
11.360 0.866 
11.380 0.847 
11.400 0.835 
11.420 0.838 
11.440 0.836 
11.460 0.835 
11.480 0.834 
11.500 0.833 
11.520 0.828 
11.540 0.833 
11.560 0.861 
11.580 0.894 
11.600 0.914 
11.620 0.924 
11.640 0.948 
11.660 0.988 
11.680 1.052 
11.700 1.122 
11.720 1.189 
11.740 1.248 
11.760 1.258 
11.780 1.250 
11.800 1.241 
11.820 1.251 
11.840 1.256 
11.860 1.230 
11.880 1.197 
11.900 1.166 
11.920 1.137 
11.940 1.093 
11.960 1.019 
11.980 0.930 
12.000 0.848 
12.020 0.777 
12.040 0.725 
12.060 0.690 
12.080 0.648 
12.100 0.601 
12.120 0.569 
12.140 0.564 
12.160 0.539 
12.180 0.499 
12.200 0.484 
12.220 0.485 
12.240 0.496 
12.260 0.475 
12.280 0.465 
12.300 0.471 
12.320 0.468 
12.340 0.469 
12.360 0.464 
12.380 0.473 
12.400 0.451 
12.420 0.381 
12.440 0.274 
12.460 0.127 
12.480 0.080 
12.500 0.049 
12.520 0.100 
12.540 0.218 
12.560 0.392 
12.580 0.621 
12.600 0.858 
12.620 1.045 
12.640 1.139 
12.660 1.180 
12.680 1.178 
12.700 1.150 
12.720 1.102 
12.740 1.074 
12.760 1.083 
12.780 1.097 
12.800 1.120 
12.820 1.120 
12.840 1.141 
12.860 1.162 
12.880 1.155 
12.900 1.127 
12.920 1.094 
12.940 1.055 
12.960 1.031 
12.980 1.015 
13.000 1.002 
13.020 0.990 
13.040 0.980 
13.060 0.997 
13.080 1.013 
13.100 1.010 
13.120 0.993 
13.140 0.968 
13.160 0.946 
13.180 0.931 
13.200 0.940 
13.220 0.950 
13.240 0.938 
13.260 0.927 
13.280 0.927 
13.300 0.947 
13.320 0.937 
13.340 0.919 
13.360 0.910 
13.380 0.880 
13.400 0.856 
13.420 0.866 
13.440 0.889 
13.460 0.880 
13.480 0.851 
13.500 0.852 
13.520 0.874 
13.540 0.863 
13.560 0.831 
13.580 0.801 
13.600 0.796 
13.620 0.818 
13.640 0.836 
13.660 0.823 
13.680 0.783 
13.700 0.760 
13.720 0.761 
13.740 0.770 
13.760 0.795 
13.780 0.827 
13.800 0.838 
13.820 0.829 
13.840 0.858 
13.860 0.912 
13.880 0.949 
13.900 0.959 
13.920 0.977 
13.940 1.028 
13.960 1.083 
13.980 1.144 
14.000 1.185 
14.020 1.209 
14.040 1.233 
14.060 1.258 
14.080 1.284 
14.100 1.283 
14.120 1.265 
14.140 1.220 
14.160 1.170 
14.180 1.125 
14.200 1.068 
14.220 0.993 
14.240 0.908 
14.260 0.837 
14.280 0.759 
14.300 0.668 
14.320 0.582 
14.340 0.524 
14.360 0.474 
14.380 0.432 
14.400 0.406 
14.420 0.396 
14.440 0.409 
14.460 0.408 
14.480 0.400 
14.500 0.404 
14.520 0.411 
14.540 0.428 
14.560 0.435 
14.580 0.434 
14.600 0.434 
14.620 0.431 
14.640 0.414 
14.660 0.360 
14.680 0.274 
14.700 0.192 
14.720 0.136 
14.740 0.124 
14.760 0.193 
14.780 0.345 
14.800 0.529 
14.820 0.714 
14.840 0.875 
14.860 1.045 
14.880 1.210 
14.900 1.314 
14.920 1.318 
14.940 1.236 
14.960 1.115 
14.980 1.011 
15.000 0.957 
15.020 0.983 
15.040 1.047 
15.060 1.066 
15.080 1.079 
15.100 1.090 
15.120 1.101 
15.140 1.081 
15.160 1.019 
15.180 0.970 
15.200 0.944 
15.220 0.948 
15.240 0.964 
15.260 0.981 
15.280 0.990 
15.300 0.991 
15.320 0.983 
15.340 0.978 
15.360 0.973 
15.380 0.964 
15.400 0.958 
15.420 0.942 
15.440 0.935 
15.460 0.927 
15.480 0.933 
15.500 0.931 
15.520 0.917 
15.540 0.910 
15.560 0.896 
15.580 0.886 
15.600 0.881 
15.620 0.877 
15.640 0.869 
15.660 0.863 
15.680 0.861 
15.700 0.855 
15.720 0.843 
15.740 0.834 
15.760 0.833 
15.780 0.830 
15.800 0.837 
15.820 0.840 
15.840 0.834 
15.860 0.835 
15.880 0.844 
15.900 0.844 
15.920 0.830 
15.940 0.834 
15.960 0.850 
15.980 0.864 
16.000 0.876 
16.020 0.893 
16.040 0.915 
16.060 0.933 
16.080 0.967 
16.100 1.019 
16.120 1.073 
16.140 1.133 
16.160 1.177 
16.180 1.207 
16.200 1.229 
16.220 1.258 
16.240 1.283 
16.260 1.288 
16.280 1.275 
16.300 1.246 
16.320 1.191 
16.340 1.125 
16.360 1.053 
16.380 0.977 
16.400 0.900 
16.420 0.818 
16.440 0.743 
16.460 0.665 
16.480 0.600 
16.500 0.547 
16.520 0.504 
16.540 0.475 
16.560 0.457 
16.580 0.453 
16.600 0.450 
16.620 0.454 
16.640 0.461 
16.660 0.469 
16.680 0.471 
16.700 0.455 
16.720 0.425 
16.740 0.367 
16.760 0.284 
16.780 0.190 
16.800 0.124 
16.820 0.114 
16.840 0.171 
16.860 0.278 
16.880 0.421 
16.900 0.591 
16.920 0.775 
16.940 0.929 
16.960 1.018 
16.980 1.062 
17.000 1.102 
17.020 1.141 
17.040 1.123 
17.060 1.042 
17.080 0.957 
17.100 0.928 
17.120 0.927 
17.140 0.902 
17.160 0.870 
17.180 0.885 
17.200 0.980 
17.220 1.079 
17.240 1.124 
17.260 1.110 
17.280 1.062 
17.300 1.024 
17.320 0.991 
17.340 0.969 
17.360 0.955 
17.380 0.951 
17.400 0.966 
17.420 0.973 
17.440 0.966 
17.460 0.952 
17.480 0.940 
17.500 0.944 
17.520 0.944 
17.540 0.937 
17.560 0.917 
17.580 0.890 
17.600 0.873 
17.620 0.873 
17.640 0.888 
17.660 0.893 
17.680 0.890 
17.700 0.893 
17.720 0.904 
17.740 0.909 
17.760 0.894 
17.780 0.874 
17.800 0.854 
17.820 0.839 
17.840 0.834 
17.860 0.832 
17.880 0.833 
17.900 0.826 
17.920 0.819 
17.940 0.812 
17.960 0.814 
17.980 0.833 
18.000 0.864 
18.020 0.891 
18.040 0.889 
18.060 0.881 
18.080 0.897 
18.100 0.938 
18.120 0.979 
18.140 1.016 
18.160 1.063 
18.180 1.112 
18.200 1.161 
18.220 1.217 
18.240 1.276 
18.260 1.325 
18.280 1.350 
18.300 1.368 
18.320 1.374 
18.340 1.352 
18.360 1.313 
18.380 1.258 
18.400 1.198 
18.420 1.148 
18.440 1.106 
18.460 1.043 
18.480 0.954 
18.500 0.850 
18.520 0.736 
