# Supplementary material for: Pacing the phasing of leg and arm movements in breaststroke swimming to minimize intra-cyclic velocity fluctuations
Source: PLoS One. 2017 Oct 12;12(10):e0186160. doi: 10.1371/journal.pone.0186160 (PMC5638342; doi:10.1371/journal.pone.0186160)
Supplement: S1 Archive — (ZIP) [file pone.0186160.s003.zip › P21_225_veldata.txt]

% t vx 
0.000 0.343 
0.020 0.425 
0.040 0.603 
0.060 0.750 
0.080 0.835 
0.100 0.887 
0.120 0.921 
0.140 0.921 
0.160 0.885 
0.180 0.849 
0.200 0.832 
0.220 0.832 
0.240 0.827 
0.260 0.816 
0.280 0.803 
0.300 0.802 
0.320 0.823 
0.340 0.837 
0.360 0.838 
0.380 0.812 
0.400 0.782 
0.420 0.769 
0.440 0.764 
0.460 0.767 
0.480 0.763 
0.500 0.757 
0.520 0.754 
0.540 0.764 
0.560 0.779 
0.580 0.785 
0.600 0.779 
0.620 0.766 
0.640 0.757 
0.660 0.758 
0.680 0.766 
0.700 0.775 
0.720 0.778 
0.740 0.793 
0.760 0.830 
0.780 0.888 
0.800 0.937 
0.820 0.960 
0.840 0.989 
0.860 1.025 
0.880 1.058 
0.900 1.081 
0.920 1.119 
0.940 1.163 
0.960 1.184 
0.980 1.187 
1.000 1.180 
1.020 1.175 
1.040 1.159 
1.060 1.125 
1.080 1.062 
1.100 0.959 
1.120 0.846 
1.140 0.735 
1.160 0.620 
1.180 0.520 
1.200 0.415 
1.220 0.348 
1.240 0.299 
1.260 0.269 
1.280 0.265 
1.300 0.269 
1.320 0.317 
1.340 0.369 
1.360 0.390 
1.380 0.343 
1.400 0.232 
1.420 0.121 
1.440 0.078 
1.460 0.111 
1.480 0.230 
1.500 0.419 
1.520 0.658 
1.540 0.892 
1.560 1.070 
1.580 1.183 
1.600 1.224 
1.620 1.184 
1.640 1.092 
1.660 1.007 
1.680 0.936 
1.700 0.934 
1.720 0.968 
1.740 1.022 
1.760 1.051 
1.780 1.040 
1.800 1.018 
1.820 0.992 
1.840 0.999 
1.860 1.034 
1.880 1.059 
1.900 1.065 
1.920 1.037 
1.940 1.001 
1.960 0.983 
1.980 0.969 
2.000 0.982 
2.020 0.972 
2.040 0.987 
2.060 0.982 
2.080 0.968 
2.100 0.958 
2.120 0.934 
2.140 0.930 
2.160 0.910 
2.180 0.893 
2.200 0.886 
2.220 0.888 
2.240 0.890 
2.260 0.885 
2.280 0.885 
2.300 0.881 
2.320 0.868 
2.340 0.868 
2.360 0.873 
2.380 0.857 
2.400 0.839 
2.420 0.839 
2.440 0.848 
2.460 0.834 
2.480 0.823 
2.500 0.828 
2.520 0.827 
2.540 0.810 
2.560 0.798 
2.580 0.814 
2.600 0.818 
2.620 0.797 
2.640 0.766 
2.660 0.768 
2.680 0.799 
2.700 0.811 
2.720 0.792 
2.740 0.759 
2.760 0.750 
2.780 0.774 
2.800 0.794 
2.820 0.792 
2.840 0.776 
2.860 0.757 
2.880 0.751 
2.900 0.765 
2.920 0.781 
2.940 0.792 
2.960 0.792 
2.980 0.809 
3.000 0.834 
3.020 0.841 
3.040 0.868 
3.060 0.904 
3.080 0.955 
3.100 0.981 
3.120 1.005 
3.140 1.055 
3.160 1.102 
3.180 1.143 
3.200 1.163 
3.220 1.186 
3.240 1.208 
3.260 1.207 
3.280 1.177 
3.300 1.136 
3.320 1.092 
3.340 1.040 
3.360 0.956 
3.380 0.849 
3.400 0.737 
3.420 0.629 
3.440 0.532 
3.460 0.444 
3.480 0.378 
3.500 0.332 
3.520 0.310 
3.540 0.304 
3.560 0.300 
3.580 0.307 
3.600 0.336 
3.620 0.365 
3.640 0.337 
3.660 0.234 
3.680 0.125 
3.700 0.080 
3.720 0.123 
3.740 0.242 
3.760 0.430 
3.780 0.684 
3.800 0.943 
3.820 1.115 
3.840 1.175 
3.860 1.175 
3.880 1.175 
3.900 1.153 
3.920 1.075 
3.940 0.985 
3.960 0.952 
3.980 0.973 
4.000 0.994 
4.020 0.968 
4.040 0.941 
4.060 0.938 
4.080 0.965 
4.100 0.985 
4.120 0.990 
4.140 1.000 
4.160 1.021 
4.180 1.069 
4.200 1.093 
4.220 1.105 
4.240 1.087 
4.260 1.049 
4.280 1.019 
4.300 0.991 
4.320 0.991 
4.340 0.988 
4.360 0.970 
4.380 0.949 
4.400 0.912 
4.420 0.907 
4.440 0.905 
4.460 0.889 
4.480 0.887 
4.500 0.887 
4.520 0.892 
4.540 0.903 
4.560 0.919 
4.580 0.922 
4.600 0.897 
4.620 0.880 
4.640 0.874 
4.660 0.854 
4.680 0.832 
4.700 0.838 
4.720 0.847 
4.740 0.833 
4.760 0.830 
4.780 0.842 
4.800 0.846 
4.820 0.822 
4.840 0.790 
4.860 0.779 
4.880 0.783 
4.900 0.797 
4.920 0.801 
4.940 0.794 
4.960 0.777 
4.980 0.762 
5.000 0.766 
5.020 0.782 
5.040 0.791 
5.060 0.795 
5.080 0.798 
5.100 0.799 
5.120 0.802 
5.140 0.822 
5.160 0.863 
5.180 0.899 
5.200 0.920 
5.220 0.935 
5.240 0.954 
5.260 0.987 
5.280 1.033 
5.300 1.087 
5.320 1.137 
5.340 1.174 
5.360 1.198 
5.380 1.204 
5.400 1.204 
5.420 1.192 
5.440 1.162 
5.460 1.116 
5.480 1.047 
5.500 0.963 
5.520 0.866 
5.540 0.763 
5.560 0.675 
5.580 0.583 
5.600 0.498 
5.620 0.443 
5.640 0.399 
5.660 0.383 
5.680 0.355 
5.700 0.337 
5.720 0.332 
5.740 0.364 
5.760 0.405 
5.780 0.384 
5.800 0.276 
5.820 0.107 
5.840 0.022 
5.860 0.063 
5.880 0.217 
5.900 0.379 
5.920 0.535 
5.940 0.730 
5.960 0.937 
5.980 1.088 
6.000 1.183 
6.020 1.274 
6.040 1.336 
6.060 1.269 
6.080 1.084 
6.100 0.923 
6.120 0.867 
6.140 0.893 
6.160 0.913 
6.180 0.906 
6.200 0.906 
6.220 0.964 
6.240 1.049 
6.260 1.107 
6.280 1.110 
6.300 1.094 
6.320 1.094 
6.340 1.087 
6.360 1.089 
6.380 1.076 
6.400 1.075 
6.420 1.022 
6.440 1.017 
6.460 1.019 
6.480 1.033 
6.500 1.026 
6.520 0.994 
6.540 0.964 
6.560 0.981 
6.580 0.999 
6.600 0.989 
6.620 0.973 
6.640 0.974 
6.660 0.973 
6.680 0.949 
6.700 0.931 
6.720 0.944 
6.740 0.957 
6.760 0.938 
6.780 0.905 
6.800 0.888 
6.820 0.900 
6.840 0.914 
6.860 0.913 
6.880 0.888 
6.900 0.854 
6.920 0.837 
6.940 0.832 
6.960 0.837 
6.980 0.837 
7.000 0.842 
7.020 0.841 
7.040 0.830 
7.060 0.815 
7.080 0.801 
7.100 0.799 
7.120 0.802 
7.140 0.798 
7.160 0.792 
7.180 0.794 
7.200 0.807 
7.220 0.824 
7.240 0.831 
7.260 0.821 
7.280 0.803 
7.300 0.791 
7.320 0.790 
7.340 0.792 
7.360 0.788 
7.380 0.799 
7.400 0.841 
7.420 0.886 
7.440 0.907 
7.460 0.900 
7.480 0.908 
7.500 0.938 
7.520 0.991 
7.540 1.038 
7.560 1.083 
7.580 1.131 
7.600 1.179 
7.620 1.226 
7.640 1.247 
7.660 1.262 
7.680 1.250 
7.700 1.248 
7.720 1.252 
7.740 1.230 
7.760 1.180 
7.780 1.085 
7.800 0.979 
7.820 0.867 
7.840 0.757 
7.860 0.682 
7.880 0.619 
7.900 0.558 
7.920 0.498 
7.940 0.441 
7.960 0.397 
7.980 0.366 
8.000 0.345 
8.020 0.344 
8.040 0.347 
8.060 0.363 
8.080 0.341 
8.100 0.259 
8.120 0.139 
8.140 0.039 
8.160 0.019 
8.180 0.094 
8.200 0.272 
8.220 0.525 
8.240 0.782 
8.260 1.005 
8.280 1.169 
8.300 1.255 
8.320 1.297 
8.340 1.297 
8.360 1.250 
8.380 1.167 
8.400 1.092 
8.420 1.072 
8.440 1.093 
8.460 1.096 
8.480 1.091 
8.500 1.073 
8.520 1.064 
8.540 1.061 
8.560 1.030 
8.580 1.012 
8.600 1.009 
8.620 1.048 
8.640 1.081 
8.660 1.097 
8.680 1.089 
8.700 1.065 
8.720 1.039 
8.740 1.016 
8.760 1.014 
8.780 1.005 
8.800 0.989 
8.820 0.971 
8.840 0.968 
8.860 0.970 
8.880 0.968 
8.900 0.953 
8.920 0.947 
8.940 0.943 
8.960 0.933 
8.980 0.917 
9.000 0.904 
9.020 0.916 
9.040 0.928 
9.060 0.922 
9.080 0.912 
9.100 0.902 
9.120 0.900 
9.140 0.899 
9.160 0.888 
9.180 0.871 
9.200 0.862 
9.220 0.869 
9.240 0.876 
9.260 0.866 
9.280 0.862 
9.300 0.865 
9.320 0.857 
9.340 0.852 
9.360 0.852 
9.380 0.854 
9.400 0.833 
9.420 0.817 
9.440 0.823 
9.460 0.833 
9.480 0.832 
9.500 0.815 
9.520 0.810 
9.540 0.815 
9.560 0.821 
9.580 0.824 
9.600 0.837 
9.620 0.859 
9.640 0.880 
9.660 0.908 
9.680 0.936 
9.700 0.974 
9.720 0.997 
9.740 1.030 
9.760 1.085 
9.780 1.126 
9.800 1.157 
9.820 1.175 
9.840 1.214 
9.860 1.253 
9.880 1.266 
9.900 1.249 
9.920 1.210 
9.940 1.165 
9.960 1.113 
9.980 1.043 
10.000 0.959 
10.020 0.865 
10.040 0.762 
10.060 0.663 
10.080 0.580 
10.100 0.513 
10.120 0.452 
10.140 0.400 
10.160 0.369 
10.180 0.357 
10.200 0.363 
10.220 0.387 
10.240 0.403 
10.260 0.386 
10.280 0.302 
10.300 0.180 
10.320 0.099 
10.340 0.121 
10.360 0.229 
10.380 0.362 
10.400 0.509 
10.420 0.698 
10.440 0.895 
10.460 1.046 
10.480 1.158 
10.500 1.256 
10.520 1.320 
10.540 1.280 
10.560 1.139 
10.580 0.993 
10.600 0.899 
10.620 0.903 
10.640 0.935 
10.660 0.981 
10.680 1.070 
10.700 1.161 
10.720 1.220 
10.740 1.175 
10.760 1.082 
10.780 1.016 
10.800 0.998 
10.820 1.034 
10.840 1.079 
10.860 1.080 
10.880 1.033 
10.900 0.982 
10.920 0.965 
10.940 0.982 
10.960 1.000 
10.980 1.011 
11.000 1.012 
11.020 1.000 
11.040 0.990 
11.060 0.974 
11.080 0.959 
11.100 0.938 
11.120 0.919 
11.140 0.915 
11.160 0.922 
11.180 0.931 
11.200 0.929 
11.220 0.927 
11.240 0.923 
11.260 0.914 
11.280 0.895 
11.300 0.876 
11.320 0.871 
11.340 0.874 
11.360 0.874 
11.380 0.871 
11.400 0.864 
11.420 0.854 
11.440 0.841 
11.460 0.828 
11.480 0.823 
11.500 0.820 
11.520 0.819 
11.540 0.825 
11.560 0.832 
11.580 0.826 
11.600 0.820 
11.620 0.805 
11.640 0.797 
11.660 0.809 
11.680 0.817 
11.700 0.808 
11.720 0.788 
11.740 0.793 
11.760 0.822 
11.780 0.844 
11.800 0.855 
11.820 0.865 
11.840 0.886 
11.860 0.904 
11.880 0.917 
11.900 0.944 
11.920 0.984 
11.940 1.024 
11.960 1.060 
11.980 1.101 
12.000 1.167 
12.020 1.241 
12.040 1.277 
12.060 1.277 
12.080 1.272 
12.100 1.264 
12.120 1.245 
12.140 1.207 
12.160 1.158 
12.180 1.092 
12.200 0.999 
12.220 0.899 
12.240 0.800 
12.260 0.701 
12.280 0.613 
12.300 0.541 
12.320 0.478 
12.340 0.422 
12.360 0.361 
12.380 0.326 
12.400 0.289 
12.420 0.296 
12.440 0.304 
12.460 0.303 
12.480 0.292 
12.500 0.269 
12.520 0.227 
12.540 0.193 
12.560 0.174 
12.580 0.229 
12.600 0.372 
12.620 0.565 
12.640 0.774 
12.660 0.966 
12.680 1.122 
12.700 1.188 
12.720 1.191 
12.740 1.160 
12.760 1.125 
12.780 1.102 
12.800 1.107 
12.820 1.112 
12.840 1.117 
12.860 1.140 
12.880 1.166 
12.900 1.152 
12.920 1.092 
12.940 1.039 
12.960 1.013 
12.980 1.011 
13.000 0.992 
13.020 1.010 
13.040 1.019 
13.060 1.039 
13.080 1.047 
13.100 1.031 
13.120 1.022 
13.140 0.988 
13.160 0.969 
13.180 0.970 
13.200 0.963 
13.220 0.948 
13.240 0.949 
13.260 0.960 
13.280 0.984 
13.300 0.971 
13.320 0.938 
13.340 0.911 
13.360 0.899 
13.380 0.906 
13.400 0.904 
13.420 0.909 
13.440 0.916 
13.460 0.909 
13.480 0.896 
13.500 0.895 
13.520 0.889 
13.540 0.861 
13.560 0.852 
13.580 0.873 
13.600 0.880 
13.620 0.856 
13.640 0.837 
13.660 0.847 
13.680 0.851 
13.700 0.833 
13.720 0.819 
13.740 0.831 
13.760 0.850 
13.780 0.840 
13.800 0.814 
13.820 0.808 
13.840 0.826 
13.860 0.836 
13.880 0.822 
13.900 0.802 
13.920 0.809 
13.940 0.835 
13.960 0.842 
13.980 0.829 
14.000 0.822 
14.020 0.843 
14.040 0.866 
14.060 0.895 
14.080 0.935 
14.100 0.986 
14.120 1.025 
14.140 1.049 
14.160 1.085 
14.180 1.128 
14.200 1.172 
14.220 1.206 
14.240 1.241 
14.260 1.268 
14.280 1.283 
14.300 1.294 
14.320 1.287 
14.340 1.253 
14.360 1.170 
14.380 1.067 
14.400 0.963 
14.420 0.860 
14.440 0.763 
14.460 0.677 
14.480 0.611 
14.500 0.554 
14.520 0.502 
14.540 0.453 
14.560 0.404 
14.580 0.349 
14.600 0.306 
14.620 0.286 
14.640 0.300 
14.660 0.334 
14.680 0.352 
14.700 0.319 
14.720 0.227 
14.740 0.128 
14.760 0.098 
14.780 0.159 
14.800 0.282 
14.820 0.448 
14.840 0.641 
14.860 0.820 
14.880 0.947 
14.900 1.045 
14.920 1.148 
14.940 1.234 
14.960 1.242 
14.980 1.180 
15.000 1.089 
15.020 1.033 
15.040 1.013 
15.060 1.002 
15.080 0.995 
15.100 0.998 
15.120 1.034 
15.140 1.080 
15.160 1.106 
15.180 1.099 
15.200 1.076 
15.220 1.047 
15.240 1.015 
15.260 0.992 
15.280 0.996 
15.300 1.000 
15.320 0.998 
15.340 0.993 
15.360 0.999 
15.380 0.991 
15.400 0.971 
15.420 0.953 
15.440 0.940 
15.460 0.943 
15.480 0.934 
15.500 0.933 
15.520 0.925 
15.540 0.918 
15.560 0.916 
15.580 0.904 
15.600 0.901 
15.620 0.897 
15.640 0.888 
15.660 0.876 
15.680 0.870 
15.700 0.870 
15.720 0.857 
15.740 0.843 
15.760 0.841 
15.780 0.841 
15.800 0.829 
15.820 0.826 
15.840 0.833 
15.860 0.825 
15.880 0.804 
15.900 0.788 
15.920 0.794 
15.940 0.806 
15.960 0.801 
15.980 0.789 
16.000 0.773 
16.020 0.779 
16.040 0.791 
16.060 0.793 
16.080 0.785 
16.100 0.775 
16.120 0.778 
16.140 0.794 
16.160 0.816 
16.180 0.840 
16.200 0.861 
16.220 0.889 
16.240 0.921 
16.260 0.945 
16.280 0.956 
16.300 0.962 
16.320 0.986 
16.340 1.024 
16.360 1.073 
16.380 1.122 
16.400 1.176 
16.420 1.226 
16.440 1.257 
16.460 1.261 
16.480 1.244 
16.500 1.221 
16.520 1.168 
16.540 1.088 
16.560 0.990 
16.580 0.889 
16.600 0.792 
16.620 0.696 
16.640 0.617 
16.660 0.553 
16.680 0.486 
16.700 0.416 
16.720 0.358 
16.740 0.319 
16.760 0.307 
16.780 0.319 
16.800 0.359 
16.820 0.403 
16.840 0.407 
16.860 0.337 
16.880 0.211 
16.900 0.104 
16.920 0.088 
16.940 0.176 
16.960 0.321 
16.980 0.487 
17.000 0.654 
17.020 0.815 
17.040 0.943 
17.060 1.012 
17.080 1.061 
17.100 1.118 
17.120 1.167 
17.140 1.157 
17.160 1.086 
17.180 1.009 
17.200 0.958 
17.220 0.929 
17.240 0.912 
17.260 0.922 
17.280 0.966 
17.300 1.022 
17.320 1.059 
17.340 1.066 
17.360 1.052 
17.380 1.022 
17.400 1.008 
17.420 1.009 
17.440 1.009 
17.460 1.000 
17.480 0.992 
17.500 1.006 
17.520 1.012 
17.540 0.998 
17.560 0.966 
17.580 0.956 
17.600 0.963 
17.620 0.962 
17.640 0.949 
17.660 0.934 
17.680 0.930 
17.700 0.927 
17.720 0.914 
17.740 0.902 
17.760 0.896 
17.780 0.899 
17.800 0.904 
17.820 0.896 
17.840 0.883 
17.860 0.872 
17.880 0.876 
17.900 0.877 
17.920 0.861 
17.940 0.834 
17.960 0.818 
17.980 0.816 
18.000 0.806 
18.020 0.795 
18.040 0.789 
18.060 0.790 
18.080 0.789 
18.100 0.787 
18.120 0.788 
18.140 0.786 
18.160 0.782 
18.180 0.775 
18.200 0.772 
18.220 0.772 
18.240 0.781 
18.260 0.795 
18.280 0.807 
18.300 0.825 
18.320 0.843 
18.340 0.874 
18.360 0.909 
18.380 0.937 
18.400 0.968 
18.420 0.991 
18.440 0.997 
18.460 0.995 
