# Supplementary material for: Pacing the phasing of leg and arm movements in breaststroke swimming to minimize intra-cyclic velocity fluctuations
Source: PLoS One. 2017 Oct 12;12(10):e0186160. doi: 10.1371/journal.pone.0186160 (PMC5638342; doi:10.1371/journal.pone.0186160)
Supplement: S1 Archive — (ZIP) [file pone.0186160.s003.zip › P21_270_veldata.txt]

% t vx 
0.000 0.383 
0.020 0.462 
0.040 0.650 
0.060 0.831 
0.080 0.902 
0.100 0.903 
0.120 0.886 
0.140 0.872 
0.160 0.864 
0.180 0.854 
0.200 0.860 
0.220 0.878 
0.240 0.892 
0.260 0.874 
0.280 0.837 
0.300 0.811 
0.320 0.799 
0.340 0.809 
0.360 0.820 
0.380 0.821 
0.400 0.804 
0.420 0.776 
0.440 0.776 
0.460 0.806 
0.480 0.831 
0.500 0.827 
0.520 0.810 
0.540 0.799 
0.560 0.814 
0.580 0.830 
0.600 0.828 
0.620 0.814 
0.640 0.804 
0.660 0.815 
0.680 0.816 
0.700 0.820 
0.720 0.864 
0.740 0.930 
0.760 1.001 
0.780 1.050 
0.800 1.102 
0.820 1.139 
0.840 1.159 
0.860 1.186 
0.880 1.206 
0.900 1.231 
0.920 1.254 
0.940 1.257 
0.960 1.229 
0.980 1.167 
1.000 1.119 
1.020 1.064 
1.040 0.963 
1.060 0.842 
1.080 0.734 
1.100 0.655 
1.120 0.557 
1.140 0.476 
1.160 0.414 
1.180 0.372 
1.200 0.339 
1.220 0.311 
1.240 0.314 
1.260 0.322 
1.280 0.341 
1.300 0.328 
1.320 0.279 
1.340 0.212 
1.360 0.144 
1.380 0.114 
1.400 0.143 
1.420 0.255 
1.440 0.447 
1.460 0.679 
1.480 0.885 
1.500 1.033 
1.520 1.092 
1.540 1.100 
1.560 1.049 
1.580 0.952 
1.600 0.935 
1.620 1.008 
1.640 1.104 
1.660 1.131 
1.680 1.073 
1.700 1.062 
1.720 1.105 
1.740 1.132 
1.760 1.135 
1.780 1.079 
1.800 1.051 
1.820 1.027 
1.840 1.025 
1.860 1.047 
1.880 1.055 
1.900 1.042 
1.920 1.008 
1.940 0.981 
1.960 0.945 
1.980 0.939 
2.000 0.933 
2.020 0.930 
2.040 0.929 
2.060 0.923 
2.080 0.933 
2.100 0.927 
2.120 0.907 
2.140 0.906 
2.160 0.902 
2.180 0.901 
2.200 0.896 
2.220 0.891 
2.240 0.889 
2.260 0.874 
2.280 0.864 
2.300 0.861 
2.320 0.846 
2.340 0.845 
2.360 0.857 
2.380 0.852 
2.400 0.825 
2.420 0.824 
2.440 0.842 
2.460 0.829 
2.480 0.791 
2.500 0.785 
2.520 0.816 
2.540 0.823 
2.560 0.799 
2.580 0.771 
2.600 0.775 
2.620 0.790 
2.640 0.794 
2.660 0.787 
2.680 0.771 
2.700 0.772 
2.720 0.788 
2.740 0.804 
2.760 0.806 
2.780 0.799 
2.800 0.821 
2.820 0.859 
2.840 0.892 
2.860 0.914 
2.880 0.933 
2.900 0.960 
2.920 1.015 
2.940 1.083 
2.960 1.141 
2.980 1.179 
3.000 1.208 
3.020 1.241 
3.040 1.261 
3.060 1.271 
3.080 1.273 
3.100 1.251 
3.120 1.214 
3.140 1.155 
3.160 1.082 
3.180 0.991 
3.200 0.892 
3.220 0.788 
3.240 0.668 
3.260 0.566 
3.280 0.493 
3.300 0.447 
3.320 0.399 
3.340 0.355 
3.360 0.340 
3.380 0.355 
3.400 0.377 
3.420 0.401 
3.440 0.414 
3.460 0.380 
3.480 0.270 
3.500 0.131 
3.520 0.087 
3.540 0.154 
3.560 0.299 
3.580 0.472 
3.600 0.664 
3.620 0.841 
3.640 0.972 
3.660 1.090 
3.680 1.198 
3.700 1.235 
3.720 1.140 
3.740 0.991 
3.760 0.922 
3.780 0.931 
3.800 0.976 
3.820 1.001 
3.840 1.026 
3.860 1.069 
3.880 1.081 
3.900 1.084 
3.920 1.063 
3.940 1.034 
3.960 1.017 
3.980 0.997 
4.000 1.004 
4.020 1.001 
4.040 1.002 
4.060 0.988 
4.080 0.953 
4.100 0.930 
4.120 0.902 
4.140 0.898 
4.160 0.883 
4.180 0.868 
4.200 0.880 
4.220 0.896 
4.240 0.905 
4.260 0.911 
4.280 0.907 
4.300 0.899 
4.320 0.884 
4.340 0.877 
4.360 0.876 
4.380 0.862 
4.400 0.850 
4.420 0.852 
4.440 0.842 
4.460 0.833 
4.480 0.841 
4.500 0.849 
4.520 0.841 
4.540 0.827 
4.560 0.829 
4.580 0.830 
4.600 0.814 
4.620 0.788 
4.640 0.779 
4.660 0.798 
4.680 0.819 
4.700 0.816 
4.720 0.792 
4.740 0.774 
4.760 0.775 
4.780 0.786 
4.800 0.797 
4.820 0.798 
4.840 0.781 
4.860 0.751 
4.880 0.728 
4.900 0.732 
4.920 0.750 
4.940 0.761 
4.960 0.768 
4.980 0.792 
5.000 0.818 
5.020 0.830 
5.040 0.835 
5.060 0.841 
5.080 0.860 
5.100 0.878 
5.120 0.921 
5.140 0.969 
5.160 1.009 
5.180 1.056 
5.200 1.098 
5.220 1.149 
5.240 1.187 
5.260 1.208 
5.280 1.220 
5.300 1.225 
5.320 1.228 
5.340 1.195 
5.360 1.136 
5.380 1.061 
5.400 0.989 
5.420 0.921 
5.440 0.835 
5.460 0.735 
5.480 0.625 
5.500 0.533 
5.520 0.454 
5.540 0.383 
5.560 0.338 
5.580 0.314 
5.600 0.325 
5.620 0.362 
5.640 0.393 
5.660 0.419 
5.680 0.392 
5.700 0.293 
5.720 0.129 
5.740 0.006 
5.760 0.035 
5.780 0.174 
5.800 0.352 
5.820 0.530 
5.840 0.703 
5.860 0.858 
5.880 0.969 
5.900 1.056 
5.920 1.150 
5.940 1.217 
5.960 1.185 
5.980 1.063 
6.000 0.949 
6.020 0.910 
6.040 0.910 
6.060 0.922 
6.080 0.958 
6.100 1.024 
6.120 1.097 
6.140 1.125 
6.160 1.128 
6.180 1.105 
6.200 1.098 
6.220 1.104 
6.240 1.134 
6.260 1.152 
6.280 1.090 
6.300 1.081 
6.320 1.067 
6.340 1.036 
6.360 1.011 
6.380 0.991 
6.400 0.958 
6.420 0.963 
6.440 0.992 
6.460 1.004 
6.480 1.003 
6.500 0.993 
6.520 0.995 
6.540 0.979 
6.560 0.965 
6.580 0.960 
6.600 0.954 
6.620 0.946 
6.640 0.944 
6.660 0.955 
6.680 0.950 
6.700 0.927 
6.720 0.888 
6.740 0.881 
6.760 0.911 
6.780 0.936 
6.800 0.930 
6.820 0.900 
6.840 0.883 
6.860 0.878 
6.880 0.877 
6.900 0.867 
6.920 0.851 
6.940 0.830 
6.960 0.828 
6.980 0.851 
7.000 0.866 
7.020 0.857 
7.040 0.825 
7.060 0.805 
7.080 0.804 
7.100 0.803 
7.120 0.799 
7.140 0.797 
7.160 0.804 
7.180 0.826 
7.200 0.835 
7.220 0.827 
7.240 0.810 
7.260 0.802 
7.280 0.815 
7.300 0.835 
7.320 0.860 
7.340 0.872 
7.360 0.868 
7.380 0.886 
7.400 0.947 
7.420 1.019 
7.440 1.077 
7.460 1.115 
7.480 1.159 
7.500 1.183 
7.520 1.198 
7.540 1.229 
7.560 1.253 
7.580 1.259 
7.600 1.237 
7.620 1.228 
7.640 1.199 
7.660 1.136 
7.680 1.052 
7.700 0.965 
7.720 0.879 
7.740 0.775 
7.760 0.677 
7.780 0.598 
7.800 0.540 
7.820 0.489 
7.840 0.430 
7.860 0.376 
7.880 0.346 
7.900 0.336 
7.920 0.339 
7.940 0.352 
7.960 0.384 
7.980 0.381 
8.000 0.299 
8.020 0.169 
8.040 0.076 
8.060 0.078 
8.080 0.156 
8.100 0.304 
8.120 0.508 
8.140 0.753 
8.160 0.955 
8.180 1.059 
8.200 1.078 
8.220 1.064 
8.240 1.078 
8.260 1.109 
8.280 1.134 
8.300 1.125 
8.320 1.100 
8.340 1.089 
8.360 1.072 
8.380 1.069 
8.400 1.094 
8.420 1.137 
8.440 1.154 
8.460 1.132 
8.480 1.101 
8.500 1.065 
8.520 1.040 
8.540 1.049 
8.560 1.079 
8.580 1.094 
8.600 1.079 
8.620 1.045 
8.640 1.011 
8.660 0.985 
8.680 0.992 
8.700 1.009 
8.720 1.029 
8.740 1.030 
8.760 1.016 
8.780 1.002 
8.800 0.985 
8.820 0.973 
8.840 0.955 
8.860 0.946 
8.880 0.945 
8.900 0.939 
8.920 0.928 
8.940 0.909 
8.960 0.891 
8.980 0.885 
9.000 0.885 
9.020 0.894 
9.040 0.902 
9.060 0.903 
9.080 0.898 
9.100 0.886 
9.120 0.884 
9.140 0.880 
9.160 0.868 
9.180 0.859 
9.200 0.855 
9.220 0.849 
9.240 0.850 
9.260 0.856 
9.280 0.849 
9.300 0.827 
9.320 0.822 
9.340 0.834 
9.360 0.841 
9.380 0.831 
9.400 0.809 
9.420 0.804 
9.440 0.806 
9.460 0.811 
9.480 0.799 
9.500 0.770 
9.520 0.766 
9.540 0.782 
9.560 0.794 
9.580 0.798 
9.600 0.797 
9.620 0.809 
9.640 0.830 
9.660 0.856 
9.680 0.896 
9.700 0.939 
9.720 0.984 
9.740 1.027 
9.760 1.071 
9.780 1.117 
9.800 1.156 
9.820 1.193 
9.840 1.230 
9.860 1.265 
9.880 1.281 
9.900 1.278 
9.920 1.256 
9.940 1.215 
9.960 1.170 
9.980 1.112 
10.000 1.040 
10.020 0.951 
10.040 0.845 
10.060 0.724 
10.080 0.599 
10.100 0.495 
10.120 0.419 
10.140 0.357 
10.160 0.313 
10.180 0.302 
10.200 0.304 
10.220 0.324 
10.240 0.350 
10.260 0.385 
10.280 0.395 
10.300 0.318 
10.320 0.182 
10.340 0.076 
10.360 0.081 
10.380 0.187 
10.400 0.324 
10.420 0.482 
10.440 0.681 
10.460 0.892 
10.480 1.053 
10.500 1.144 
10.520 1.199 
10.540 1.235 
10.560 1.220 
10.580 1.124 
10.600 0.994 
10.620 0.896 
10.640 0.860 
10.660 0.847 
10.680 0.845 
10.700 0.900 
10.720 1.002 
10.740 1.099 
10.760 1.127 
10.780 1.104 
10.800 1.058 
10.820 1.026 
10.840 1.027 
10.860 1.044 
10.880 1.052 
10.900 1.047 
10.920 1.034 
10.940 1.004 
10.960 0.966 
10.980 0.938 
11.000 0.934 
11.020 0.944 
11.040 0.948 
11.060 0.949 
11.080 0.944 
11.100 0.933 
11.120 0.921 
11.140 0.894 
11.160 0.876 
11.180 0.873 
11.200 0.891 
11.220 0.917 
11.240 0.928 
11.260 0.933 
11.280 0.934 
11.300 0.925 
11.320 0.904 
11.340 0.881 
11.360 0.874 
11.380 0.878 
11.400 0.876 
11.420 0.863 
11.440 0.852 
11.460 0.838 
11.480 0.824 
11.500 0.808 
11.520 0.797 
11.540 0.795 
11.560 0.794 
11.580 0.803 
11.600 0.817 
11.620 0.828 
11.640 0.823 
11.660 0.808 
11.680 0.798 
11.700 0.809 
11.720 0.818 
11.740 0.820 
11.760 0.824 
11.780 0.839 
11.800 0.862 
11.820 0.900 
11.840 0.934 
11.860 0.955 
11.880 0.987 
11.900 1.030 
11.920 1.096 
11.940 1.119 
11.960 1.129 
11.980 1.147 
12.000 1.177 
12.020 1.215 
12.040 1.222 
12.060 1.196 
12.080 1.151 
12.100 1.123 
12.120 1.096 
12.140 1.060 
12.160 0.996 
12.180 0.922 
12.200 0.833 
12.220 0.717 
12.240 0.609 
12.260 0.525 
12.280 0.462 
12.300 0.397 
12.320 0.358 
12.340 0.326 
12.360 0.301 
12.380 0.292 
12.400 0.280 
12.420 0.283 
12.440 0.258 
12.460 0.204 
12.480 0.125 
12.500 0.050 
12.520 0.046 
12.540 0.153 
12.560 0.344 
12.580 0.558 
12.600 0.729 
12.620 0.856 
12.640 0.956 
12.660 1.025 
12.680 1.063 
12.700 1.073 
12.720 1.078 
12.740 1.105 
12.760 1.131 
12.780 1.134 
12.800 1.101 
12.820 1.059 
12.840 1.058 
12.860 1.056 
12.880 1.058 
12.900 1.030 
12.920 0.977 
12.940 0.939 
12.960 0.920 
12.980 0.941 
13.000 0.967 
13.020 0.981 
13.040 0.980 
13.060 0.972 
13.080 0.958 
13.100 0.939 
13.120 0.926 
13.140 0.920 
13.160 0.917 
13.180 0.907 
13.200 0.900 
13.220 0.905 
13.240 0.908 
13.260 0.913 
13.280 0.921 
13.300 0.912 
13.320 0.901 
13.340 0.888 
13.360 0.873 
13.380 0.869 
13.400 0.875 
13.420 0.882 
13.440 0.871 
13.460 0.873 
13.480 0.884 
13.500 0.872 
13.520 0.840 
13.540 0.832 
13.560 0.852 
13.580 0.858 
13.600 0.836 
13.620 0.814 
13.640 0.817 
13.660 0.822 
13.680 0.813 
13.700 0.791 
13.720 0.776 
13.740 0.781 
13.760 0.791 
13.780 0.789 
13.800 0.778 
13.820 0.761 
13.840 0.751 
13.860 0.748 
13.880 0.761 
13.900 0.780 
13.920 0.785 
13.940 0.785 
13.960 0.783 
13.980 0.813 
14.000 0.858 
14.020 0.895 
14.040 0.927 
14.060 0.953 
14.080 0.992 
14.100 1.028 
14.120 1.060 
14.140 1.105 
14.160 1.155 
14.180 1.200 
14.200 1.224 
14.220 1.227 
14.240 1.219 
14.260 1.196 
14.280 1.169 
14.300 1.130 
14.320 1.086 
14.340 1.022 
14.360 0.937 
14.380 0.842 
14.400 0.743 
14.420 0.645 
14.440 0.545 
14.460 0.466 
14.480 0.412 
14.500 0.383 
14.520 0.357 
14.540 0.341 
14.560 0.340 
14.580 0.352 
14.600 0.371 
14.620 0.371 
14.640 0.339 
14.660 0.252 
14.680 0.132 
14.700 0.038 
14.720 0.013 
14.740 0.092 
14.760 0.267 
14.780 0.499 
14.800 0.727 
14.820 0.901 
14.840 1.006 
14.860 1.057 
14.880 1.092 
14.900 1.136 
14.920 1.160 
14.940 1.149 
14.960 1.094 
14.980 1.018 
15.000 0.950 
15.020 0.887 
15.040 0.860 
15.060 0.880 
15.080 0.975 
15.100 1.075 
15.120 1.094 
15.140 1.048 
15.160 0.994 
15.180 0.973 
15.200 0.961 
15.220 0.952 
15.240 0.951 
15.260 0.946 
15.280 0.941 
15.300 0.928 
15.320 0.919 
15.340 0.921 
15.360 0.924 
15.380 0.937 
15.400 0.931 
15.420 0.924 
15.440 0.916 
15.460 0.914 
15.480 0.921 
15.500 0.908 
15.520 0.895 
15.540 0.889 
15.560 0.889 
15.580 0.887 
15.600 0.881 
15.620 0.877 
15.640 0.866 
15.660 0.855 
15.680 0.847 
15.700 0.839 
15.720 0.826 
15.740 0.823 
15.760 0.824 
15.780 0.810 
15.800 0.785 
15.820 0.776 
15.840 0.791 
15.860 0.801 
15.880 0.796 
15.900 0.775 
15.920 0.765 
15.940 0.761 
15.960 0.765 
15.980 0.781 
16.000 0.788 
16.020 0.780 
16.040 0.764 
16.060 0.751 
16.080 0.759 
16.100 0.774 
16.120 0.788 
16.140 0.801 
16.160 0.802 
16.180 0.807 
16.200 0.828 
16.220 0.857 
16.240 0.884 
16.260 0.915 
16.280 0.953 
16.300 1.001 
16.320 1.037 
16.340 1.074 
16.360 1.129 
16.380 1.172 
16.400 1.184 
16.420 1.172 
16.440 1.160 
16.460 1.152 
16.480 1.143 
16.500 1.115 
16.520 1.067 
16.540 1.003 
16.560 0.930 
16.580 0.856 
16.600 0.767 
16.620 0.672 
16.640 0.579 
16.660 0.503 
16.680 0.446 
16.700 0.408 
16.720 0.383 
16.740 0.367 
16.760 0.361 
16.780 0.369 
16.800 0.377 
16.820 0.389 
16.840 0.383 
16.860 0.329 
16.880 0.234 
16.900 0.138 
16.920 0.113 
16.940 0.159 
16.960 0.245 
16.980 0.359 
17.000 0.501 
17.020 0.686 
17.040 0.892 
17.060 1.057 
17.080 1.138 
17.100 1.140 
17.120 1.107 
17.140 1.057 
17.160 0.988 
17.180 0.929 
17.200 0.922 
17.220 0.929 
17.240 0.907 
17.260 0.862 
17.280 0.858 
17.300 0.923 
17.320 0.999 
17.340 1.047 
17.360 1.049 
17.380 1.037 
17.400 1.028 
17.420 1.024 
17.440 1.013 
17.460 0.993 
17.480 0.973 
17.500 0.956 
17.520 0.947 
17.540 0.943 
17.560 0.942 
17.580 0.944 
17.600 0.951 
17.620 0.955 
17.640 0.947 
17.660 0.935 
17.680 0.936 
17.700 0.957 
17.720 0.987 
17.740 1.014 
17.760 1.031 
17.780 1.030 
17.800 1.013 
17.820 0.970 
17.840 0.921 
17.860 0.892 
17.880 0.878 
17.900 0.873 
17.920 0.873 
17.940 0.879 
17.960 0.883 
17.980 0.871 
18.000 0.857 
18.020 0.845 
18.040 0.846 
18.060 0.849 
18.080 0.847 
18.100 0.847 
18.120 0.838 
18.140 0.838 
18.160 0.829 
18.180 0.823 
18.200 0.823 
18.220 0.818 
18.240 0.835 
18.260 0.858 
18.280 0.891 
18.300 0.922 
18.320 0.941 
18.340 0.952 
