# Supplementary material for: Pacing the phasing of leg and arm movements in breaststroke swimming to minimize intra-cyclic velocity fluctuations
Source: PLoS One. 2017 Oct 12;12(10):e0186160. doi: 10.1371/journal.pone.0186160 (PMC5638342; doi:10.1371/journal.pone.0186160)
Supplement: S1 Archive — (ZIP) [file pone.0186160.s003.zip › P22_1_veldata.txt]

% t vx 
0.000 0.073 
0.020 0.201 
0.040 0.496 
0.060 0.748 
0.080 0.842 
0.100 0.825 
0.120 0.776 
0.140 0.714 
0.160 0.631 
0.180 0.557 
0.200 0.496 
0.220 0.449 
0.240 0.381 
0.260 0.307 
0.280 0.267 
0.300 0.237 
0.320 0.218 
0.340 0.191 
0.360 0.177 
0.380 0.169 
0.400 0.151 
0.420 0.136 
0.440 0.151 
0.460 0.192 
0.480 0.227 
0.500 0.243 
0.520 0.268 
0.540 0.305 
0.560 0.357 
0.580 0.419 
0.600 0.488 
0.620 0.550 
0.640 0.634 
0.660 0.800 
0.680 0.984 
0.700 1.113 
0.720 1.151 
0.740 1.138 
0.760 1.089 
0.780 1.034 
0.800 1.013 
0.820 1.018 
0.840 1.054 
0.860 1.085 
0.880 1.108 
0.900 1.107 
0.920 1.085 
0.940 1.077 
0.960 1.072 
0.980 1.090 
1.000 1.102 
1.020 1.103 
1.040 1.091 
1.060 1.088 
1.080 1.095 
1.100 1.096 
1.120 1.085 
1.140 1.074 
1.160 1.063 
1.180 1.046 
1.200 1.034 
1.220 1.017 
1.240 1.005 
1.260 0.994 
1.280 0.987 
1.300 0.978 
1.320 0.974 
1.340 0.972 
1.360 0.981 
1.380 0.975 
1.400 0.957 
1.420 0.951 
1.440 0.946 
1.460 0.944 
1.480 0.942 
1.500 0.942 
1.520 0.939 
1.540 0.923 
1.560 0.916 
1.580 0.922 
1.600 0.920 
1.620 0.922 
1.640 0.922 
1.660 0.919 
1.680 0.904 
1.700 0.900 
1.720 0.902 
1.740 0.898 
1.760 0.906 
1.780 0.914 
1.800 0.915 
1.820 0.919 
1.840 0.927 
1.860 0.938 
1.880 0.945 
1.900 0.944 
1.920 0.955 
1.940 0.970 
1.960 1.001 
1.980 1.030 
2.000 1.056 
2.020 1.110 
2.040 1.159 
2.060 1.207 
2.080 1.248 
2.100 1.293 
2.120 1.339 
2.140 1.370 
2.160 1.405 
2.180 1.431 
2.200 1.442 
2.220 1.441 
2.240 1.428 
2.260 1.401 
2.280 1.354 
2.300 1.299 
2.320 1.236 
2.340 1.153 
2.360 1.069 
2.380 0.985 
2.400 0.910 
2.420 0.859 
2.440 0.834 
2.460 0.824 
2.480 0.788 
2.500 0.731 
2.520 0.671 
2.540 0.610 
2.560 0.536 
2.580 0.471 
2.600 0.411 
2.620 0.367 
2.640 0.334 
2.660 0.307 
2.680 0.283 
2.700 0.254 
2.720 0.239 
2.740 0.225 
2.760 0.205 
2.780 0.187 
2.800 0.178 
2.820 0.181 
2.840 0.224 
2.860 0.287 
2.880 0.360 
2.900 0.423 
2.920 0.493 
2.940 0.572 
2.960 0.623 
2.980 0.670 
3.000 0.718 
3.020 0.801 
3.040 0.898 
3.060 0.989 
3.080 1.053 
3.100 1.071 
3.120 1.078 
3.140 1.056 
3.160 1.038 
3.180 1.025 
3.200 1.012 
3.220 1.032 
3.240 1.064 
3.260 1.097 
3.280 1.101 
3.300 1.080 
3.320 1.057 
3.340 1.054 
3.360 1.058 
3.380 1.056 
3.400 1.047 
3.420 1.037 
3.440 1.050 
3.460 1.057 
3.480 1.047 
3.500 1.034 
3.520 1.011 
3.540 1.007 
3.560 1.002 
3.580 1.005 
3.600 1.004 
3.620 0.998 
3.640 0.995 
3.660 0.990 
3.680 0.989 
3.700 0.985 
3.720 0.979 
3.740 0.971 
3.760 0.967 
3.780 0.968 
3.800 0.965 
3.820 0.955 
3.840 0.942 
3.860 0.929 
3.880 0.929 
3.900 0.927 
3.920 0.937 
3.940 0.930 
3.960 0.933 
3.980 0.927 
4.000 0.913 
4.020 0.918 
4.040 0.917 
4.060 0.928 
4.080 0.924 
4.100 0.913 
4.120 0.915 
4.140 0.917 
4.160 0.943 
4.180 0.962 
4.200 0.973 
4.220 0.979 
4.240 0.995 
4.260 1.016 
4.280 1.047 
4.300 1.094 
4.320 1.134 
4.340 1.161 
4.360 1.167 
4.380 1.195 
4.400 1.231 
4.420 1.271 
4.440 1.305 
4.460 1.338 
4.480 1.372 
4.500 1.397 
4.520 1.405 
4.540 1.389 
4.560 1.356 
4.580 1.314 
4.600 1.259 
4.620 1.198 
4.640 1.151 
4.660 1.099 
4.680 1.045 
4.700 0.983 
4.720 0.919 
4.740 0.852 
4.760 0.779 
4.780 0.727 
4.800 0.686 
4.820 0.650 
4.840 0.606 
4.860 0.544 
4.880 0.479 
4.900 0.427 
4.920 0.394 
4.940 0.375 
4.960 0.351 
4.980 0.322 
5.000 0.296 
5.020 0.261 
5.040 0.211 
5.060 0.137 
5.080 0.070 
5.100 0.060 
5.120 0.094 
5.140 0.151 
5.160 0.195 
5.180 0.247 
5.200 0.327 
5.220 0.405 
5.240 0.479 
5.260 0.549 
5.280 0.624 
5.300 0.696 
5.320 0.759 
5.340 0.843 
5.360 0.931 
5.380 1.017 
5.400 1.059 
5.420 1.050 
5.440 1.006 
5.460 0.939 
5.480 0.885 
5.500 0.886 
5.520 0.953 
5.540 1.043 
5.560 1.085 
5.580 1.095 
5.600 1.097 
5.620 1.106 
5.640 1.110 
5.660 1.110 
5.680 1.094 
5.700 1.066 
5.720 1.040 
5.740 1.021 
5.760 1.036 
5.780 1.034 
5.800 1.042 
5.820 1.033 
5.840 1.007 
5.860 0.998 
5.880 0.995 
5.900 0.997 
5.920 1.001 
5.940 0.997 
5.960 0.997 
5.980 0.996 
6.000 0.998 
6.020 1.003 
6.040 0.997 
6.060 0.985 
6.080 1.010 
6.100 1.011 
6.120 1.000 
6.140 0.992 
6.160 0.983 
6.180 0.962 
6.200 0.934 
6.220 0.929 
6.240 0.951 
6.260 0.961 
6.280 0.945 
6.300 0.919 
6.320 0.925 
6.340 0.950 
6.360 0.956 
6.380 0.943 
6.400 0.944 
6.420 0.956 
6.440 0.958 
6.460 0.965 
6.480 0.985 
6.500 1.006 
6.520 1.028 
6.540 1.047 
6.560 1.085 
6.580 1.118 
6.600 1.154 
6.620 1.198 
6.640 1.231 
6.660 1.267 
6.680 1.299 
6.700 1.337 
6.720 1.359 
6.740 1.365 
6.760 1.359 
6.780 1.364 
6.800 1.373 
6.820 1.363 
6.840 1.346 
6.860 1.331 
6.880 1.311 
6.900 1.272 
6.920 1.218 
6.940 1.161 
6.960 1.106 
6.980 1.047 
7.000 0.996 
7.020 0.950 
7.040 0.907 
7.060 0.865 
7.080 0.804 
7.100 0.734 
7.120 0.659 
7.140 0.589 
7.160 0.532 
7.180 0.473 
7.200 0.417 
7.220 0.359 
7.240 0.314 
7.260 0.277 
7.280 0.227 
7.300 0.185 
7.320 0.160 
7.340 0.154 
7.360 0.146 
7.380 0.132 
7.400 0.120 
7.420 0.138 
7.440 0.186 
7.460 0.251 
7.480 0.340 
7.500 0.448 
7.520 0.559 
7.540 0.639 
7.560 0.688 
7.580 0.740 
7.600 0.823 
7.620 0.941 
7.640 1.072 
7.660 1.184 
7.680 1.229 
7.700 1.173 
7.720 1.036 
7.740 0.931 
7.760 0.930 
7.780 1.017 
7.800 1.095 
7.820 1.110 
7.840 1.100 
7.860 1.078 
7.880 1.080 
7.900 1.083 
7.920 1.091 
7.940 1.101 
7.960 1.093 
7.980 1.087 
8.000 1.071 
8.020 1.069 
8.040 1.064 
8.060 1.057 
8.080 1.057 
8.100 1.054 
8.120 1.054 
8.140 1.040 
8.160 1.034 
8.180 1.026 
8.200 1.028 
8.220 1.030 
8.240 1.035 
8.260 1.031 
8.280 1.022 
8.300 1.011 
8.320 0.989 
8.340 0.972 
8.360 0.954 
8.380 0.958 
8.400 0.953 
8.420 0.944 
8.440 0.934 
8.460 0.932 
8.480 0.943 
8.500 0.945 
8.520 0.948 
8.540 0.941 
8.560 0.936 
8.580 0.935 
8.600 0.932 
8.620 0.933 
8.640 0.927 
8.660 0.937 
8.680 0.951 
8.700 0.959 
8.720 0.971 
8.740 0.975 
8.760 0.998 
8.780 1.021 
8.800 1.042 
8.820 1.071 
8.840 1.099 
8.860 1.136 
8.880 1.171 
8.900 1.218 
8.920 1.269 
8.940 1.308 
8.960 1.332 
8.980 1.363 
9.000 1.421 
9.020 1.477 
9.040 1.498 
9.060 1.481 
9.080 1.459 
9.100 1.445 
9.120 1.418 
9.140 1.368 
9.160 1.303 
9.180 1.243 
9.200 1.179 
9.220 1.124 
9.240 1.067 
9.260 1.008 
9.280 0.952 
9.300 0.889 
9.320 0.824 
9.340 0.753 
9.360 0.691 
9.380 0.643 
9.400 0.588 
9.420 0.523 
9.440 0.460 
9.460 0.398 
9.480 0.351 
9.500 0.304 
9.520 0.261 
9.540 0.237 
9.560 0.223 
9.580 0.207 
9.600 0.172 
9.620 0.149 
9.640 0.161 
9.660 0.170 
9.680 0.187 
9.700 0.231 
9.720 0.323 
9.740 0.420 
9.760 0.497 
9.780 0.550 
9.800 0.595 
9.820 0.653 
9.840 0.724 
9.860 0.812 
9.880 0.905 
9.900 1.006 
9.920 1.094 
9.940 1.134 
9.960 1.131 
9.980 1.084 
10.000 1.025 
10.020 0.994 
10.040 1.010 
10.060 1.055 
10.080 1.080 
10.100 1.084 
10.120 1.089 
10.140 1.109 
10.160 1.123 
10.180 1.132 
10.200 1.117 
10.220 1.101 
10.240 1.082 
10.260 1.070 
10.280 1.071 
10.300 1.070 
10.320 1.061 
10.340 1.053 
10.360 1.048 
10.380 1.042 
10.400 1.048 
10.420 1.043 
10.440 1.045 
10.460 1.032 
10.480 1.030 
10.500 1.031 
10.520 1.028 
10.540 1.025 
10.560 1.010 
10.580 1.012 
10.600 1.012 
10.620 0.996 
10.640 0.982 
10.660 0.976 
10.680 0.982 
10.700 0.983 
10.720 0.974 
10.740 0.967 
10.760 0.941 
10.780 0.928 
10.800 0.940 
10.820 0.950 
10.840 0.940 
10.860 0.937 
10.880 0.949 
10.900 0.960 
10.920 0.973 
10.940 0.971 
10.960 0.964 
10.980 0.946 
11.000 0.945 
11.020 0.966 
11.040 0.986 
11.060 1.000 
11.080 1.014 
11.100 1.036 
11.120 1.077 
11.140 1.104 
11.160 1.119 
11.180 1.144 
11.200 1.182 
11.220 1.227 
11.240 1.261 
11.260 1.295 
11.280 1.324 
11.300 1.354 
11.320 1.404 
11.340 1.482 
11.360 1.562 
11.380 1.586 
11.400 1.531 
11.420 1.445 
11.440 1.381 
11.460 1.332 
11.480 1.297 
11.500 1.241 
11.520 1.173 
11.540 1.136 
11.560 1.092 
11.580 1.028 
11.600 0.978 
11.620 0.939 
11.640 0.901 
11.660 0.833 
11.680 0.760 
11.700 0.704 
11.720 0.636 
11.740 0.560 
11.760 0.489 
11.780 0.436 
11.800 0.392 
11.820 0.349 
11.840 0.310 
11.860 0.262 
11.880 0.236 
11.900 0.225 
11.920 0.218 
11.940 0.205 
11.960 0.198 
11.980 0.191 
12.000 0.168 
12.020 0.154 
12.040 0.174 
12.060 0.208 
12.080 0.244 
12.100 0.279 
12.120 0.343 
12.140 0.414 
12.160 0.473 
12.180 0.532 
12.200 0.591 
12.220 0.663 
12.240 0.731 
12.260 0.807 
12.280 0.898 
12.300 0.981 
12.320 1.037 
12.340 1.050 
12.360 1.043 
12.380 1.022 
12.400 1.005 
12.420 0.998 
12.440 0.998 
12.460 1.034 
12.480 1.070 
12.500 1.093 
12.520 1.093 
12.540 1.077 
12.560 1.077 
12.580 1.062 
12.600 1.064 
12.620 1.080 
12.640 1.094 
12.660 1.111 
12.680 1.102 
12.700 1.099 
12.720 1.081 
12.740 1.073 
12.760 1.063 
12.780 1.054 
12.800 1.049 
12.820 1.043 
12.840 1.043 
12.860 1.046 
12.880 1.054 
12.900 1.050 
12.920 1.043 
12.940 1.026 
12.960 1.015 
12.980 1.005 
13.000 0.997 
13.020 0.989 
13.040 0.970 
13.060 0.959 
13.080 0.948 
13.100 0.940 
13.120 0.939 
13.140 0.929 
13.160 0.927 
13.180 0.921 
13.200 0.918 
13.220 0.913 
13.240 0.905 
13.260 0.906 
13.280 0.911 
13.300 0.907 
13.320 0.901 
13.340 0.906 
13.360 0.909 
13.380 0.921 
13.400 0.930 
13.420 0.930 
13.440 0.931 
13.460 0.928 
13.480 0.950 
13.500 0.971 
13.520 0.997 
13.540 1.032 
13.560 1.058 
13.580 1.083 
13.600 1.111 
13.620 1.143 
13.640 1.174 
13.660 1.200 
13.680 1.232 
13.700 1.266 
13.720 1.293 
13.740 1.313 
13.760 1.319 
13.780 1.309 
13.800 1.288 
13.820 1.272 
13.840 1.257 
13.860 1.244 
13.880 1.213 
13.900 1.157 
13.920 1.094 
13.940 1.022 
13.960 0.961 
13.980 0.912 
14.000 0.867 
14.020 0.814 
14.040 0.743 
14.060 0.679 
14.080 0.635 
14.100 0.596 
14.120 0.549 
14.140 0.495 
14.160 0.462 
14.180 0.436 
14.200 0.407 
14.220 0.367 
14.240 0.326 
14.260 0.294 
14.280 0.262 
14.300 0.233 
14.320 0.200 
14.340 0.167 
14.360 0.147 
14.380 0.138 
14.400 0.129 
14.420 0.124 
14.440 0.160 
14.460 0.235 
14.480 0.318 
14.500 0.381 
14.520 0.417 
14.540 0.455 
14.560 0.492 
14.580 0.545 
14.600 0.607 
14.620 0.675 
14.640 0.767 
14.660 0.865 
14.680 0.954 
14.700 0.993 
14.720 0.983 
14.740 0.950 
14.760 0.912 
14.780 0.890 
14.800 0.883 
14.820 0.910 
14.840 0.947 
14.860 0.978 
14.880 0.989 
14.900 0.994 
14.920 0.997 
14.940 1.001 
14.960 1.018 
14.980 1.039 
15.000 1.048 
15.020 1.036 
15.040 1.020 
15.060 1.007 
15.080 0.998 
15.100 0.998 
15.120 0.999 
15.140 0.996 
15.160 0.990 
15.180 0.984 
15.200 0.986 
15.220 0.985 
15.240 0.977 
15.260 0.959 
15.280 0.945 
15.300 0.940 
15.320 0.937 
15.340 0.930 
15.360 0.914 
15.380 0.907 
15.400 0.900 
15.420 0.893 
15.440 0.895 
15.460 0.890 
15.480 0.885 
15.500 0.873 
15.520 0.870 
15.540 0.873 
15.560 0.862 
15.580 0.863 
15.600 0.866 
15.620 0.867 
15.640 0.857 
15.660 0.845 
15.680 0.851 
15.700 0.857 
15.720 0.862 
15.740 0.864 
15.760 0.881 
15.780 0.896 
15.800 0.905 
15.820 0.927 
15.840 0.953 
15.860 0.994 
15.880 1.022 
15.900 1.051 
15.920 1.076 
15.940 1.096 
15.960 1.122 
15.980 1.139 
16.000 1.152 
16.020 1.159 
16.040 1.170 
16.060 1.185 
16.080 1.215 
16.100 1.264 
16.120 1.314 
16.140 1.346 
16.160 1.354 
16.180 1.348 
16.200 1.326 
16.220 1.285 
16.240 1.245 
16.260 1.215 
16.280 1.201 
16.300 1.181 
16.320 1.147 
16.340 1.092 
16.360 1.026 
16.380 0.983 
16.400 0.950 
16.420 0.901 
16.440 0.828 
16.460 0.754 
16.480 0.684 
16.500 0.611 
16.520 0.548 
16.540 0.508 
16.560 0.482 
16.580 0.457 
16.600 0.420 
16.620 0.385 
16.640 0.368 
16.660 0.376 
16.680 0.368 
16.700 0.331 
16.720 0.271 
16.740 0.205 
16.760 0.154 
16.780 0.124 
16.800 0.126 
16.820 0.121 
16.840 0.120 
16.860 0.137 
16.880 0.185 
16.900 0.252 
16.920 0.338 
16.940 0.453 
16.960 0.548 
16.980 0.604 
17.000 0.637 
17.020 0.688 
17.040 0.771 
17.060 0.857 
17.080 0.929 
17.100 0.970 
17.120 0.960 
17.140 0.913 
17.160 0.852 
17.180 0.809 
17.200 0.815 
17.220 0.865 
17.240 0.927 
17.260 0.966 
17.280 0.967 
17.300 0.960 
17.320 0.971 
17.340 1.001 
17.360 1.030 
17.380 1.039 
17.400 1.044 
17.420 1.059 
17.440 1.078 
17.460 1.076 
17.480 1.044 
17.500 1.020 
17.520 1.009 
17.540 0.958 
17.560 0.823 
17.580 0.731 
