# Supplementary material for: Pacing the phasing of leg and arm movements in breaststroke swimming to minimize intra-cyclic velocity fluctuations
Source: PLoS One. 2017 Oct 12;12(10):e0186160. doi: 10.1371/journal.pone.0186160 (PMC5638342; doi:10.1371/journal.pone.0186160)
Supplement: S1 Archive — (ZIP) [file pone.0186160.s003.zip › P22_2_veldata.txt]

% t vx 
0.000 0.435 
0.020 0.807 
0.040 1.211 
0.060 1.251 
0.080 1.262 
0.100 1.239 
0.120 1.205 
0.140 1.183 
0.160 1.149 
0.180 1.093 
0.200 1.021 
0.220 0.952 
0.240 0.906 
0.260 0.871 
0.280 0.836 
0.300 0.793 
0.320 0.732 
0.340 0.673 
0.360 0.616 
0.380 0.580 
0.400 0.539 
0.420 0.483 
0.440 0.438 
0.460 0.393 
0.480 0.362 
0.500 0.334 
0.520 0.296 
0.540 0.259 
0.560 0.218 
0.580 0.195 
0.600 0.183 
0.620 0.172 
0.640 0.173 
0.660 0.167 
0.680 0.174 
0.700 0.213 
0.720 0.286 
0.740 0.364 
0.760 0.447 
0.780 0.542 
0.800 0.628 
0.820 0.692 
0.840 0.736 
0.860 0.789 
0.880 0.840 
0.900 0.903 
0.920 0.982 
0.940 1.052 
0.960 1.093 
0.980 1.077 
1.000 1.026 
1.020 0.980 
1.040 0.975 
1.060 1.017 
1.080 1.077 
1.100 1.108 
1.120 1.098 
1.140 1.067 
1.160 1.045 
1.180 1.036 
1.200 1.031 
1.220 1.031 
1.240 1.039 
1.260 1.044 
1.280 1.056 
1.300 1.059 
1.320 1.048 
1.340 1.025 
1.360 1.004 
1.380 0.990 
1.400 0.974 
1.420 0.959 
1.440 0.965 
1.460 0.976 
1.480 0.973 
1.500 0.951 
1.520 0.924 
1.540 0.919 
1.560 0.902 
1.580 0.888 
1.600 0.879 
1.620 0.880 
1.640 0.893 
1.660 0.897 
1.680 0.886 
1.700 0.872 
1.720 0.881 
1.740 0.900 
1.760 0.894 
1.780 0.886 
1.800 0.894 
1.820 0.895 
1.840 0.887 
1.860 0.882 
1.880 0.881 
1.900 0.868 
1.920 0.867 
1.940 0.886 
1.960 0.888 
1.980 0.881 
2.000 0.884 
2.020 0.895 
2.040 0.910 
2.060 0.920 
2.080 0.934 
2.100 0.947 
2.120 0.944 
2.140 0.963 
2.160 0.976 
2.180 1.008 
2.200 1.057 
2.220 1.099 
2.240 1.135 
2.260 1.165 
2.280 1.213 
2.300 1.263 
2.320 1.282 
2.340 1.290 
2.360 1.301 
2.380 1.309 
2.400 1.298 
2.420 1.267 
2.440 1.252 
2.460 1.246 
2.480 1.243 
2.500 1.226 
2.520 1.180 
2.540 1.124 
2.560 1.070 
2.580 1.020 
2.600 0.965 
2.620 0.915 
2.640 0.873 
2.660 0.822 
2.680 0.756 
2.700 0.688 
2.720 0.644 
2.740 0.613 
2.760 0.575 
2.780 0.522 
2.800 0.473 
2.820 0.433 
2.840 0.400 
2.860 0.365 
2.880 0.339 
2.900 0.319 
2.920 0.302 
2.940 0.277 
2.960 0.257 
2.980 0.245 
3.000 0.229 
3.020 0.218 
3.040 0.203 
3.060 0.203 
3.080 0.218 
3.100 0.241 
3.120 0.288 
3.140 0.345 
3.160 0.406 
3.180 0.465 
3.200 0.528 
3.220 0.592 
3.240 0.638 
3.260 0.665 
3.280 0.697 
3.300 0.768 
3.320 0.855 
3.340 0.936 
3.360 0.974 
3.380 0.975 
3.400 0.959 
3.420 0.925 
3.440 0.920 
3.460 0.944 
3.480 0.986 
3.500 1.010 
3.520 1.020 
3.540 1.038 
3.560 1.041 
3.580 1.026 
3.600 1.005 
3.620 1.005 
3.640 1.026 
3.660 1.038 
3.680 1.046 
3.700 1.032 
3.720 1.020 
3.740 1.015 
3.760 1.006 
3.780 0.995 
3.800 0.982 
3.820 0.977 
3.840 0.981 
3.860 0.973 
3.880 0.951 
3.900 0.930 
3.920 0.925 
3.940 0.931 
3.960 0.928 
3.980 0.920 
4.000 0.896 
4.020 0.899 
4.040 0.906 
4.060 0.895 
4.080 0.885 
4.100 0.882 
4.120 0.891 
4.140 0.884 
4.160 0.871 
4.180 0.866 
4.200 0.864 
4.220 0.874 
4.240 0.880 
4.260 0.890 
4.280 0.897 
4.300 0.898 
4.320 0.896 
4.340 0.887 
4.360 0.894 
4.380 0.910 
4.400 0.910 
4.420 0.926 
4.440 0.933 
4.460 0.947 
4.480 0.973 
4.500 0.985 
4.520 1.004 
4.540 1.031 
4.560 1.066 
4.580 1.105 
4.600 1.138 
4.620 1.170 
4.640 1.195 
4.660 1.204 
4.680 1.227 
4.700 1.266 
4.720 1.300 
4.740 1.321 
4.760 1.344 
4.780 1.375 
4.800 1.394 
4.820 1.375 
4.840 1.337 
4.860 1.284 
4.880 1.221 
4.900 1.161 
4.920 1.101 
4.940 1.056 
4.960 1.009 
4.980 0.952 
5.000 0.896 
5.020 0.848 
5.040 0.838 
5.060 0.818 
5.080 0.777 
5.100 0.717 
5.120 0.648 
5.140 0.587 
5.160 0.536 
5.180 0.500 
5.200 0.458 
5.220 0.423 
5.240 0.383 
5.260 0.346 
5.280 0.324 
5.300 0.305 
5.320 0.295 
5.340 0.276 
5.360 0.270 
5.380 0.272 
5.400 0.253 
5.420 0.240 
5.440 0.243 
5.460 0.234 
5.480 0.221 
5.500 0.202 
5.520 0.207 
5.540 0.237 
5.560 0.278 
5.580 0.342 
5.600 0.409 
5.620 0.483 
5.640 0.559 
5.660 0.623 
5.680 0.676 
5.700 0.740 
5.720 0.828 
5.740 0.914 
5.760 0.967 
5.780 0.980 
5.800 0.965 
5.820 0.929 
5.840 0.895 
5.860 0.887 
5.880 0.918 
5.900 0.968 
5.920 1.022 
5.940 1.046 
5.960 1.048 
5.980 1.037 
6.000 1.029 
6.020 1.039 
6.040 1.032 
6.060 1.046 
6.080 1.035 
6.100 1.009 
6.120 0.996 
6.140 0.995 
6.160 1.004 
6.180 0.999 
6.200 0.994 
6.220 0.989 
6.240 0.977 
6.260 0.981 
6.280 0.995 
6.300 1.001 
6.320 0.997 
6.340 0.991 
6.360 0.995 
6.380 1.002 
6.400 0.982 
6.420 0.946 
6.440 0.928 
6.460 0.931 
6.480 0.932 
6.500 0.935 
6.520 0.931 
6.540 0.927 
6.560 0.930 
6.580 0.917 
6.600 0.913 
6.620 0.915 
6.640 0.915 
6.660 0.916 
6.680 0.897 
6.700 0.887 
6.720 0.876 
6.740 0.868 
6.760 0.891 
6.780 0.909 
6.800 0.907 
6.820 0.877 
6.840 0.843 
6.860 0.824 
6.880 0.830 
6.900 0.865 
6.920 0.893 
6.940 0.891 
6.960 0.874 
6.980 0.884 
7.000 0.918 
7.020 0.952 
7.040 0.993 
7.060 1.021 
7.080 1.052 
7.100 1.077 
7.120 1.109 
7.140 1.133 
7.160 1.147 
7.180 1.170 
7.200 1.191 
7.220 1.232 
7.240 1.275 
7.260 1.309 
7.280 1.287 
7.300 1.241 
7.320 1.218 
7.340 1.210 
7.360 1.190 
7.380 1.157 
7.400 1.121 
7.420 1.097 
7.440 1.063 
7.460 1.011 
7.480 0.946 
7.500 0.883 
7.520 0.840 
7.540 0.787 
7.560 0.728 
7.580 0.660 
7.600 0.599 
7.620 0.543 
7.640 0.513 
7.660 0.490 
7.680 0.459 
7.700 0.414 
7.720 0.374 
7.740 0.332 
7.760 0.293 
7.780 0.272 
7.800 0.233 
7.820 0.174 
7.840 0.111 
7.860 0.093 
7.880 0.127 
7.900 0.166 
7.920 0.231 
7.940 0.306 
7.960 0.380 
7.980 0.461 
8.000 0.544 
8.020 0.640 
8.040 0.717 
8.060 0.773 
8.080 0.847 
8.100 0.936 
8.120 1.030 
8.140 1.103 
8.160 1.115 
8.180 1.105 
8.200 1.053 
8.220 1.014 
8.240 0.996 
8.260 1.009 
8.280 1.040 
8.300 1.061 
8.320 1.078 
8.340 1.081 
8.360 1.086 
8.380 1.075 
8.400 1.077 
8.420 1.066 
8.440 1.062 
8.460 1.072 
8.480 1.069 
8.500 1.064 
8.520 1.043 
8.540 1.037 
8.560 1.026 
8.580 1.021 
8.600 1.026 
8.620 1.021 
8.640 1.011 
8.660 0.988 
8.680 0.981 
8.700 0.976 
8.720 0.975 
8.740 0.971 
8.760 0.962 
8.780 0.958 
8.800 0.951 
8.820 0.938 
8.840 0.911 
8.860 0.896 
8.880 0.900 
8.900 0.900 
8.920 0.902 
8.940 0.901 
8.960 0.898 
8.980 0.899 
9.000 0.901 
9.020 0.901 
9.040 0.892 
9.060 0.878 
9.080 0.872 
9.100 0.876 
9.120 0.889 
9.140 0.894 
9.160 0.890 
9.180 0.891 
9.200 0.901 
9.220 0.922 
9.240 0.933 
9.260 0.949 
9.280 0.963 
9.300 0.987 
9.320 1.018 
9.340 1.040 
9.360 1.057 
9.380 1.082 
9.400 1.123 
9.420 1.163 
9.440 1.193 
9.460 1.207 
9.480 1.237 
9.500 1.288 
9.520 1.337 
9.540 1.367 
9.560 1.380 
9.580 1.396 
9.600 1.419 
9.620 1.423 
9.640 1.406 
9.660 1.370 
9.680 1.319 
9.700 1.266 
9.720 1.223 
9.740 1.193 
9.760 1.141 
9.780 1.071 
9.800 1.002 
9.820 0.952 
9.840 0.899 
9.860 0.820 
9.880 0.754 
9.900 0.709 
9.920 0.673 
9.940 0.634 
9.960 0.589 
9.980 0.542 
10.000 0.480 
10.020 0.420 
10.040 0.388 
10.060 0.380 
10.080 0.368 
10.100 0.340 
10.120 0.296 
10.140 0.245 
10.160 0.213 
10.180 0.187 
10.200 0.163 
10.220 0.145 
10.240 0.146 
10.260 0.202 
10.280 0.304 
10.300 0.419 
10.320 0.506 
10.340 0.568 
10.360 0.619 
10.380 0.668 
10.400 0.711 
10.420 0.753 
10.440 0.814 
10.460 0.873 
10.480 0.956 
10.500 1.016 
10.520 1.036 
10.540 1.000 
10.560 0.932 
10.580 0.866 
10.600 0.822 
10.620 0.853 
10.640 0.915 
10.660 0.967 
10.680 0.992 
10.700 1.000 
10.720 1.026 
10.740 1.028 
10.760 1.035 
10.780 1.038 
10.800 1.049 
10.820 1.063 
10.840 1.056 
10.860 1.046 
10.880 1.021 
10.900 1.019 
10.920 1.015 
10.940 1.023 
10.960 1.012 
10.980 0.993 
11.000 0.988 
11.020 0.982 
11.040 0.972 
11.060 0.962 
11.080 0.960 
11.100 0.955 
11.120 0.928 
11.140 0.911 
11.160 0.913 
11.180 0.910 
11.200 0.897 
11.220 0.862 
11.240 0.851 
11.260 0.866 
11.280 0.882 
11.300 0.886 
11.320 0.861 
11.340 0.848 
11.360 0.840 
11.380 0.822 
11.400 0.822 
11.420 0.843 
11.440 0.881 
11.460 0.899 
11.480 0.893 
11.500 0.887 
11.520 0.878 
11.540 0.897 
11.560 0.924 
11.580 0.948 
11.600 0.941 
11.620 0.940 
11.640 0.978 
11.660 1.015 
11.680 1.047 
11.700 1.079 
11.720 1.142 
11.740 1.189 
11.760 1.228 
11.780 1.273 
11.800 1.318 
11.820 1.360 
11.840 1.390 
11.860 1.434 
11.880 1.355 
11.900 1.399 
11.920 1.428 
11.940 1.421 
11.960 1.394 
11.980 1.347 
12.000 1.321 
12.020 1.295 
12.040 1.255 
12.060 1.203 
12.080 1.155 
12.100 1.107 
12.120 1.042 
12.140 0.981 
12.160 0.903 
12.180 0.835 
12.200 0.806 
12.220 0.793 
12.240 0.739 
12.260 0.663 
12.280 0.614 
12.300 0.584 
12.320 0.535 
12.340 0.480 
12.360 0.442 
12.380 0.405 
12.400 0.362 
12.420 0.314 
12.440 0.287 
12.460 0.257 
12.480 0.222 
12.500 0.172 
12.520 0.138 
12.540 0.153 
12.560 0.193 
12.580 0.259 
12.600 0.314 
12.620 0.387 
12.640 0.484 
12.660 0.585 
12.680 0.664 
12.700 0.700 
12.720 0.743 
12.740 0.809 
12.760 0.897 
12.780 0.986 
12.800 1.049 
12.820 1.094 
12.840 1.098 
12.860 1.072 
12.880 1.030 
12.900 0.995 
12.920 1.013 
12.940 1.068 
12.960 1.119 
12.980 1.136 
13.000 1.120 
13.020 1.105 
13.040 1.111 
13.060 1.097 
13.080 1.081 
13.100 1.059 
13.120 1.051 
13.140 1.049 
13.160 1.038 
13.180 1.031 
13.200 1.030 
13.220 1.022 
13.240 1.021 
13.260 1.015 
13.280 1.013 
13.300 0.995 
13.320 0.980 
13.340 0.972 
13.360 0.947 
13.380 0.944 
13.400 0.932 
13.420 0.946 
13.440 0.940 
13.460 0.920 
13.480 0.918 
13.500 0.903 
13.520 0.896 
13.540 0.889 
13.560 0.884 
13.580 0.878 
13.600 0.876 
13.620 0.885 
13.640 0.885 
13.660 0.884 
13.680 0.886 
13.700 0.885 
13.720 0.878 
13.740 0.878 
13.760 0.883 
13.780 0.884 
13.800 0.880 
13.820 0.876 
13.840 0.872 
13.860 0.859 
13.880 0.855 
13.900 0.856 
13.920 0.864 
13.940 0.877 
13.960 0.884 
13.980 0.883 
14.000 0.889 
14.020 0.911 
14.040 0.937 
14.060 0.984 
14.080 1.017 
14.100 1.038 
14.120 1.068 
14.140 1.099 
14.160 1.136 
14.180 1.152 
14.200 1.180 
14.220 1.234 
14.240 1.301 
14.260 1.354 
14.280 1.384 
14.300 1.398 
14.320 1.399 
14.340 1.387 
14.360 1.358 
14.380 1.326 
14.400 1.286 
14.420 1.230 
14.440 1.169 
14.460 1.124 
14.480 1.081 
14.500 1.029 
14.520 0.956 
14.540 0.877 
14.560 0.809 
14.580 0.760 
14.600 0.736 
14.620 0.710 
14.640 0.657 
14.660 0.590 
14.680 0.540 
14.700 0.508 
14.720 0.466 
14.740 0.412 
14.760 0.366 
14.780 0.341 
14.800 0.317 
14.820 0.286 
14.840 0.259 
14.860 0.229 
14.880 0.211 
14.900 0.204 
14.920 0.205 
14.940 0.219 
14.960 0.248 
14.980 0.300 
15.000 0.354 
15.020 0.410 
15.040 0.484 
15.060 0.566 
15.080 0.636 
15.100 0.683 
15.120 0.738 
15.140 0.796 
15.160 0.851 
15.180 0.911 
15.200 0.978 
15.220 1.032 
15.240 1.045 
15.260 1.009 
15.280 0.936 
15.300 0.877 
15.320 0.871 
15.340 0.923 
15.360 0.976 
15.380 1.008 
15.400 1.006 
15.420 0.988 
15.440 0.982 
15.460 0.985 
15.480 0.999 
15.500 1.004 
15.520 1.010 
15.540 1.023 
15.560 1.027 
15.580 1.022 
15.600 1.006 
15.620 0.978 
15.640 0.967 
15.660 0.958 
15.680 0.968 
15.700 0.967 
15.720 0.939 
15.740 0.914 
15.760 0.899 
15.780 0.901 
15.800 0.909 
15.820 0.913 
15.840 0.904 
15.860 0.893 
15.880 0.876 
15.900 0.869 
15.920 0.850 
15.940 0.842 
15.960 0.852 
15.980 0.864 
16.000 0.862 
16.020 0.853 
16.040 0.861 
16.060 0.870 
16.080 0.870 
16.100 0.854 
16.120 0.857 
16.140 0.878 
16.160 0.885 
16.180 0.870 
16.200 0.860 
16.220 0.880 
16.240 0.905 
16.260 0.906 
16.280 0.912 
16.300 0.926 
16.320 0.942 
16.340 0.952 
16.360 0.967 
16.380 1.003 
16.400 1.028 
16.420 1.053 
16.440 1.083 
16.460 1.111 
16.480 1.137 
16.500 1.163 
16.520 1.218 
16.540 1.276 
16.560 1.309 
16.580 1.332 
16.600 1.365 
16.620 1.403 
16.640 1.417 
16.660 1.405 
16.680 1.401 
16.700 1.395 
16.720 1.356 
16.740 1.303 
16.760 1.262 
16.780 1.224 
16.800 1.172 
16.820 1.112 
16.840 1.046 
16.860 0.970 
16.880 0.894 
16.900 0.844 
16.920 0.806 
16.940 0.748 
16.960 0.695 
16.980 0.657 
17.000 0.631 
17.020 0.574 
17.040 0.510 
17.060 0.467 
17.080 0.439 
17.100 0.418 
17.120 0.394 
17.140 0.380 
17.160 0.335 
17.180 0.303 
17.200 0.276 
17.220 0.246 
17.240 0.224 
17.260 0.214 
17.280 0.237 
17.300 0.267 
17.320 0.304 
17.340 0.368 
17.360 0.428 
17.380 0.503 
17.400 0.595 
17.420 0.679 
17.440 0.747 
17.460 0.799 
17.480 0.847 
17.500 0.883 
17.520 0.914 
17.540 0.946 
17.560 0.987 
17.580 0.989 
17.600 0.952 
17.620 0.915 
17.640 0.908 
17.660 0.937 
17.680 0.972 
17.700 0.994 
17.720 1.011 
17.740 1.032 
17.760 1.042 
17.780 0.997 
17.800 0.866 
17.820 0.784 
