# Supplementary material for: Pacing the phasing of leg and arm movements in breaststroke swimming to minimize intra-cyclic velocity fluctuations
Source: PLoS One. 2017 Oct 12;12(10):e0186160. doi: 10.1371/journal.pone.0186160 (PMC5638342; doi:10.1371/journal.pone.0186160)
Supplement: S1 Archive — (ZIP) [file pone.0186160.s003.zip › P22_90_veldata.txt]

% t vx 
0.000 0.275 
0.020 0.408 
0.040 0.770 
0.060 1.151 
0.080 1.369 
0.100 1.441 
0.120 1.468 
0.140 1.483 
0.160 1.480 
0.180 1.466 
0.200 1.444 
0.220 1.415 
0.240 1.376 
0.260 1.336 
0.280 1.298 
0.300 1.272 
0.320 1.240 
0.340 1.220 
0.360 1.185 
0.380 1.143 
0.400 1.080 
0.420 1.007 
0.440 0.983 
0.460 0.985 
0.480 0.964 
0.500 0.893 
0.520 0.829 
0.540 0.793 
0.560 0.787 
0.580 0.776 
0.600 0.740 
0.620 0.694 
0.640 0.640 
0.660 0.591 
0.680 0.550 
0.700 0.526 
0.720 0.516 
0.740 0.497 
0.760 0.460 
0.780 0.450 
0.800 0.450 
0.820 0.437 
0.840 0.421 
0.860 0.406 
0.880 0.410 
0.900 0.398 
0.920 0.387 
0.940 0.392 
0.960 0.389 
0.980 0.381 
1.000 0.374 
1.020 0.381 
1.040 0.389 
1.060 0.393 
1.080 0.382 
1.100 0.375 
1.120 0.366 
1.140 0.362 
1.160 0.366 
1.180 0.371 
1.200 0.373 
1.220 0.376 
1.240 0.372 
1.260 0.384 
1.280 0.391 
1.300 0.387 
1.320 0.399 
1.340 0.392 
1.360 0.388 
1.380 0.374 
1.400 0.373 
1.420 0.391 
1.440 0.406 
1.460 0.398 
1.480 0.409 
1.500 0.427 
1.520 0.438 
1.540 0.442 
1.560 0.426 
1.580 0.441 
1.600 0.462 
1.620 0.491 
1.640 0.513 
1.660 0.535 
1.680 0.586 
1.700 0.647 
1.720 0.695 
1.740 0.724 
1.760 0.790 
1.780 0.874 
1.800 0.949 
1.820 1.001 
1.840 1.014 
1.860 1.003 
1.880 0.954 
1.900 0.906 
1.920 0.880 
1.940 0.888 
1.960 0.929 
1.980 0.979 
2.000 1.003 
2.020 0.998 
2.040 0.992 
2.060 0.975 
2.080 0.983 
2.100 0.984 
2.120 1.000 
2.140 1.002 
2.160 1.000 
2.180 1.005 
2.200 0.985 
2.220 0.965 
2.240 0.933 
2.260 0.939 
2.280 0.952 
2.300 0.961 
2.320 0.962 
2.340 0.952 
2.360 0.960 
2.380 0.970 
2.400 0.994 
2.420 1.028 
2.440 1.052 
2.460 1.085 
2.480 1.121 
2.500 1.163 
2.520 1.198 
2.540 1.242 
2.560 1.312 
2.580 1.385 
2.600 1.439 
2.620 1.466 
2.640 1.488 
2.660 1.512 
2.680 1.516 
2.700 1.484 
2.720 1.422 
2.740 1.373 
2.760 1.352 
2.780 1.339 
2.800 1.311 
2.820 1.262 
2.840 1.211 
2.860 1.149 
2.880 1.082 
2.900 1.006 
2.920 0.958 
2.940 0.932 
2.960 0.923 
2.980 0.913 
3.000 0.875 
3.020 0.824 
3.040 0.762 
3.060 0.718 
3.080 0.689 
3.100 0.656 
3.120 0.622 
3.140 0.578 
3.160 0.537 
3.180 0.485 
3.200 0.434 
3.220 0.413 
3.240 0.408 
3.260 0.414 
3.280 0.405 
3.300 0.399 
3.320 0.397 
3.340 0.390 
3.360 0.382 
3.380 0.361 
3.400 0.348 
3.420 0.341 
3.440 0.347 
3.460 0.365 
3.480 0.377 
3.500 0.393 
3.520 0.386 
3.540 0.380 
3.560 0.379 
3.580 0.387 
3.600 0.398 
3.620 0.392 
3.640 0.388 
3.660 0.393 
3.680 0.406 
3.700 0.414 
3.720 0.427 
3.740 0.433 
3.760 0.432 
3.780 0.422 
3.800 0.411 
3.820 0.406 
3.840 0.389 
3.860 0.384 
3.880 0.390 
3.900 0.400 
3.920 0.418 
3.940 0.432 
3.960 0.442 
3.980 0.459 
4.000 0.499 
4.020 0.558 
4.040 0.614 
4.060 0.660 
4.080 0.719 
4.100 0.798 
4.120 0.869 
4.140 0.923 
4.160 0.940 
4.180 0.910 
4.200 0.872 
4.220 0.841 
4.240 0.831 
4.260 0.837 
4.280 0.859 
4.300 0.896 
4.320 0.924 
4.340 0.933 
4.360 0.954 
4.380 0.960 
4.400 0.964 
4.420 0.962 
4.440 0.967 
4.460 0.970 
4.480 0.955 
4.500 0.947 
4.520 0.920 
4.540 0.915 
4.560 0.915 
4.580 0.918 
4.600 0.918 
4.620 0.900 
4.640 0.898 
4.660 0.892 
4.680 0.890 
4.700 0.912 
4.720 0.935 
4.740 0.962 
4.760 0.969 
4.780 0.966 
4.800 0.975 
4.820 1.000 
4.840 1.033 
4.860 1.073 
4.880 1.126 
4.900 1.183 
4.920 1.246 
4.940 1.304 
4.960 1.375 
4.980 1.428 
5.000 1.461 
5.020 1.485 
5.040 1.497 
5.060 1.485 
5.080 1.441 
5.100 1.385 
5.120 1.334 
5.140 1.287 
5.160 1.255 
5.180 1.244 
5.200 1.228 
5.220 1.188 
5.240 1.110 
5.260 1.039 
5.280 0.964 
5.300 0.900 
5.320 0.882 
5.340 0.877 
5.360 0.858 
5.380 0.789 
5.400 0.729 
5.420 0.706 
5.440 0.682 
5.460 0.643 
5.480 0.592 
5.500 0.559 
5.520 0.547 
5.540 0.528 
5.560 0.492 
5.580 0.470 
5.600 0.454 
5.620 0.441 
5.640 0.430 
5.660 0.408 
5.680 0.397 
5.700 0.377 
5.720 0.375 
5.740 0.375 
5.760 0.357 
5.780 0.345 
5.800 0.340 
5.820 0.351 
5.840 0.363 
5.860 0.366 
5.880 0.375 
5.900 0.395 
5.920 0.416 
5.940 0.413 
5.960 0.415 
5.980 0.434 
6.000 0.454 
6.020 0.466 
6.040 0.438 
6.060 0.427 
6.080 0.427 
6.100 0.439 
6.120 0.455 
6.140 0.448 
6.160 0.450 
6.180 0.465 
6.200 0.446 
6.220 0.448 
6.240 0.435 
6.260 0.425 
6.280 0.431 
6.300 0.408 
6.320 0.450 
6.340 0.508 
6.360 0.583 
6.380 0.632 
6.400 0.628 
6.420 0.647 
6.440 0.691 
6.460 0.774 
6.480 0.861 
6.500 0.922 
6.520 0.950 
6.540 0.946 
6.560 0.929 
6.580 0.900 
6.600 0.859 
6.620 0.824 
6.640 0.839 
6.660 0.883 
6.680 0.919 
6.700 0.935 
6.720 0.941 
6.740 0.951 
6.760 0.964 
6.780 0.987 
6.800 0.991 
6.820 0.975 
6.840 0.959 
6.860 0.972 
6.880 1.066 
6.900 1.069 
6.920 1.053 
6.940 1.033 
6.960 1.007 
6.980 0.992 
7.000 1.010 
7.020 1.019 
7.040 1.017 
7.060 1.012 
7.080 1.017 
7.100 1.008 
7.120 0.995 
7.140 1.002 
7.160 1.014 
7.180 1.015 
7.200 1.028 
7.220 1.049 
7.240 1.078 
7.260 1.117 
7.280 1.155 
7.300 1.202 
7.320 1.235 
7.340 1.274 
7.360 1.348 
7.380 1.422 
7.400 1.490 
7.420 1.524 
7.440 1.530 
7.460 1.543 
7.480 1.526 
7.500 1.491 
7.520 1.444 
7.540 1.402 
7.560 1.382 
7.580 1.356 
7.600 1.318 
7.620 1.266 
7.640 1.210 
7.660 1.148 
7.680 1.084 
7.700 1.044 
7.720 1.005 
7.740 0.965 
7.760 0.916 
7.780 0.875 
7.800 0.837 
7.820 0.791 
7.840 0.751 
7.860 0.717 
7.880 0.686 
7.900 0.655 
7.920 0.628 
7.940 0.597 
7.960 0.574 
7.980 0.556 
8.000 0.515 
8.020 0.463 
8.040 0.433 
8.060 0.424 
8.080 0.437 
8.100 0.428 
8.120 0.417 
8.140 0.409 
8.160 0.390 
8.180 0.383 
8.200 0.378 
8.220 0.401 
8.240 0.407 
8.260 0.400 
8.280 0.398 
8.300 0.406 
8.320 0.431 
8.340 0.425 
8.360 0.428 
8.380 0.432 
8.400 0.425 
8.420 0.428 
8.440 0.420 
8.460 0.427 
8.480 0.435 
8.500 0.434 
8.520 0.448 
8.540 0.462 
8.560 0.465 
8.580 0.466 
8.600 0.471 
8.620 0.467 
8.640 0.456 
8.660 0.434 
8.680 0.426 
8.700 0.440 
8.720 0.453 
8.740 0.480 
8.760 0.522 
8.780 0.594 
8.800 0.708 
8.820 0.809 
8.840 0.869 
8.860 0.912 
8.880 0.951 
8.900 0.995 
8.920 0.991 
8.940 0.925 
8.960 0.856 
8.980 0.832 
9.000 0.871 
9.020 0.920 
9.040 0.959 
9.060 0.999 
9.080 1.035 
9.100 1.045 
9.120 1.022 
9.140 0.991 
9.160 0.987 
9.180 1.006 
9.200 1.026 
9.220 1.042 
9.240 1.049 
9.260 1.065 
9.280 1.064 
9.300 1.050 
9.320 1.016 
9.340 0.988 
9.360 0.986 
9.380 0.986 
9.400 0.978 
9.420 0.951 
9.440 0.935 
9.460 0.927 
9.480 0.941 
9.500 0.957 
9.520 0.958 
9.540 0.960 
9.560 0.966 
9.580 0.984 
9.600 0.998 
9.620 1.029 
9.640 1.078 
9.660 1.114 
9.680 1.157 
9.700 1.219 
9.720 1.302 
9.740 1.378 
9.760 1.438 
9.780 1.489 
9.800 1.535 
9.820 1.570 
9.840 1.598 
9.860 1.607 
9.880 1.585 
9.900 1.543 
9.920 1.498 
9.940 1.466 
9.960 1.433 
9.980 1.394 
10.000 1.348 
10.020 1.305 
10.040 1.257 
10.060 1.191 
10.080 1.111 
10.100 1.039 
10.120 1.003 
10.140 0.981 
10.160 0.961 
10.180 0.929 
10.200 0.882 
10.220 0.818 
10.240 0.755 
10.260 0.720 
10.280 0.700 
10.300 0.675 
10.320 0.630 
10.340 0.583 
10.360 0.541 
10.380 0.503 
10.400 0.469 
10.420 0.433 
10.440 0.416 
10.460 0.396 
10.480 0.373 
10.500 0.351 
10.520 0.346 
10.540 0.370 
10.560 0.385 
10.580 0.404 
10.600 0.422 
10.620 0.436 
10.640 0.439 
10.660 0.423 
10.680 0.420 
10.700 0.429 
10.720 0.429 
10.740 0.441 
10.760 0.442 
10.780 0.437 
10.800 0.432 
10.820 0.430 
10.840 0.443 
10.860 0.458 
10.880 0.481 
10.900 0.507 
10.920 0.511 
10.940 0.507 
10.960 0.508 
10.980 0.515 
11.000 0.520 
11.020 0.525 
11.040 0.538 
11.060 0.557 
11.080 0.586 
11.100 0.624 
11.120 0.662 
11.140 0.707 
11.160 0.765 
11.180 0.829 
11.200 0.896 
11.220 0.947 
11.240 0.965 
11.260 0.944 
11.280 0.896 
11.300 0.864 
11.320 0.866 
11.340 0.909 
11.360 0.962 
11.380 1.000 
11.400 1.018 
11.420 1.023 
11.440 1.027 
11.460 1.014 
11.480 1.011 
11.500 1.006 
11.520 1.012 
11.540 1.010 
11.560 0.994 
11.580 0.982 
11.600 0.965 
11.620 0.945 
11.640 0.942 
11.660 0.940 
11.680 0.930 
11.700 0.907 
11.720 0.896 
11.740 0.913 
11.760 0.903 
11.780 0.884 
11.800 0.873 
11.820 0.894 
11.840 0.918 
11.860 0.915 
11.880 0.895 
11.900 0.876 
11.920 0.887 
11.940 0.905 
11.960 0.911 
11.980 0.911 
12.000 0.921 
12.020 0.945 
12.040 0.962 
12.060 0.995 
12.080 1.049 
12.100 1.133 
12.120 1.217 
12.140 1.286 
12.160 1.338 
12.180 1.375 
12.200 1.437 
12.220 1.495 
12.240 1.541 
12.260 1.574 
12.280 1.607 
12.300 1.615 
12.320 1.583 
12.340 1.533 
12.360 1.474 
12.380 1.423 
12.400 1.382 
12.420 1.357 
12.440 1.326 
12.460 1.271 
12.480 1.195 
12.500 1.100 
12.520 1.018 
12.540 0.986 
12.560 0.975 
12.580 0.952 
12.600 0.889 
12.620 0.825 
12.640 0.774 
12.660 0.724 
12.680 0.681 
12.700 0.632 
12.720 0.602 
12.740 0.579 
12.760 0.562 
12.780 0.546 
12.800 0.522 
12.820 0.482 
12.840 0.459 
12.860 0.406 
12.880 0.371 
12.900 0.372 
12.920 0.381 
12.940 0.375 
12.960 0.375 
12.980 0.405 
13.000 0.416 
13.020 0.425 
13.040 0.421 
13.060 0.440 
13.080 0.446 
13.100 0.450 
13.120 0.470 
13.140 0.463 
13.160 0.468 
13.180 0.466 
13.200 0.455 
13.220 0.446 
13.240 0.427 
13.260 0.429 
13.280 0.409 
13.300 0.406 
13.320 0.439 
13.340 0.457 
13.360 0.467 
13.380 0.461 
13.400 0.471 
13.420 0.496 
13.440 0.513 
13.460 0.552 
13.480 0.609 
13.500 0.670 
13.520 0.737 
13.540 0.792 
13.560 0.842 
13.580 0.895 
13.600 0.954 
13.620 0.995 
13.640 1.016 
13.660 1.004 
13.680 0.985 
13.700 0.986 
13.720 0.989 
13.740 1.009 
13.760 1.020 
13.780 1.025 
13.800 1.046 
13.820 1.043 
13.840 1.041 
13.860 1.024 
13.880 1.013 
13.900 1.015 
13.920 1.022 
13.940 1.040 
13.960 1.022 
13.980 1.010 
14.000 1.001 
14.020 1.008 
14.040 1.001 
14.060 0.979 
14.080 0.978 
14.100 0.968 
14.120 0.973 
14.140 0.961 
14.160 0.945 
14.180 0.944 
14.200 0.935 
14.220 0.936 
14.240 0.934 
14.260 0.936 
14.280 0.964 
14.300 0.978 
14.320 0.993 
14.340 1.004 
14.360 1.015 
14.380 1.033 
14.400 1.059 
14.420 1.107 
14.440 1.152 
14.460 1.193 
14.480 1.228 
14.500 1.284 
14.520 1.346 
14.540 1.403 
14.560 1.456 
14.580 1.493 
14.600 1.522 
14.620 1.558 
14.640 1.595 
14.660 1.617 
14.680 1.597 
14.700 1.547 
14.720 1.497 
14.740 1.451 
14.760 1.410 
14.780 1.358 
14.800 1.295 
14.820 1.228 
14.840 1.172 
14.860 1.132 
14.880 1.095 
14.900 1.048 
14.920 1.007 
14.940 0.974 
14.960 0.948 
14.980 0.898 
15.000 0.833 
15.020 0.782 
15.040 0.755 
15.060 0.744 
15.080 0.712 
15.100 0.653 
15.120 0.589 
15.140 0.540 
15.160 0.514 
15.180 0.486 
15.200 0.450 
15.220 0.422 
15.240 0.396 
15.260 0.380 
15.280 0.359 
15.300 0.357 
15.320 0.351 
15.340 0.346 
15.360 0.341 
15.380 0.342 
15.400 0.353 
15.420 0.357 
15.440 0.374 
15.460 0.379 
15.480 0.389 
15.500 0.397 
15.520 0.407 
15.540 0.423 
15.560 0.431 
15.580 0.431 
15.600 0.426 
15.620 0.406 
15.640 0.388 
15.660 0.381 
15.680 0.378 
15.700 0.395 
15.720 0.414 
15.740 0.433 
15.760 0.444 
15.780 0.451 
15.800 0.456 
15.820 0.462 
15.840 0.485 
15.860 0.536 
15.880 0.607 
15.900 0.662 
15.920 0.723 
15.940 0.793 
15.960 0.849 
15.980 0.890 
16.000 0.907 
16.020 0.929 
16.040 0.939 
16.060 0.917 
16.080 0.890 
16.100 0.873 
16.120 0.885 
16.140 0.920 
16.160 0.953 
16.180 0.985 
16.200 0.998 
16.220 0.997 
16.240 0.990 
16.260 0.976 
16.280 0.974 
16.300 0.981 
16.320 0.988 
16.340 0.987 
16.360 0.963 
16.380 0.937 
16.400 0.913 
16.420 0.896 
16.440 0.894 
16.460 0.894 
16.480 0.898 
16.500 0.898 
16.520 0.895 
16.540 0.891 
16.560 0.895 
16.580 0.902 
16.600 0.915 
16.620 0.931 
16.640 0.941 
16.660 0.953 
16.680 0.954 
16.700 0.956 
16.720 0.964 
16.740 0.973 
16.760 1.001 
16.780 1.045 
16.800 1.090 
16.820 1.122 
16.840 1.149 
16.860 1.186 
16.880 1.245 
16.900 1.303 
16.920 1.354 
16.940 1.401 
16.960 1.439 
16.980 1.482 
17.000 1.524 
17.020 1.553 
17.040 1.561 
17.060 1.554 
17.080 1.551 
17.100 1.542 
17.120 1.526 
17.140 1.487 
17.160 1.429 
17.180 1.355 
17.200 1.291 
17.220 1.245 
17.240 1.186 
17.260 1.129 
17.280 1.065 
17.300 1.004 
17.320 0.953 
17.340 0.911 
17.360 0.867 
17.380 0.811 
17.400 0.762 
17.420 0.723 
17.440 0.691 
17.460 0.661 
17.480 0.624 
17.500 0.570 
17.520 0.531 
17.540 0.533 
17.560 0.528 
17.580 0.506 
17.600 0.477 
17.620 0.448 
17.640 0.421 
17.660 0.383 
17.680 0.373 
17.700 0.371 
17.720 0.372 
17.740 0.371 
17.760 0.362 
17.780 0.370 
17.800 0.373 
17.820 0.382 
17.840 0.371 
17.860 0.362 
17.880 0.361 
17.900 0.375 
17.920 0.406 
17.940 0.414 
17.960 0.415 
17.980 0.406 
18.000 0.427 
18.020 0.454 
18.040 0.472 
18.060 0.488 
18.080 0.482 
18.100 0.477 
18.120 0.471 
18.140 0.477 
18.160 0.488 
18.180 0.494 
18.200 0.511 
18.220 0.550 
18.240 0.588 
18.260 0.624 
18.280 0.666 
18.300 0.723 
18.320 0.795 
18.340 0.852 
18.360 0.871 
18.380 0.847 
18.400 0.793 
18.420 0.765 
18.440 0.783 
18.460 0.809 
18.480 0.832 
18.500 0.847 
18.520 0.871 
18.540 0.888 
18.560 0.903 
18.580 0.922 
18.600 0.940 
18.620 0.948 
18.640 0.956 
18.660 0.965 
18.680 0.965 
18.700 0.949 
18.720 0.935 
18.740 0.930 
18.760 0.923 
18.780 0.903 
18.800 0.865 
18.820 0.843 
18.840 0.826 
18.860 0.818 
18.880 0.819 
18.900 0.816 
18.920 0.816 
18.940 0.823 
18.960 0.832 
18.980 0.845 
19.000 0.856 
19.020 0.882 
19.040 0.903 
19.060 0.894 
19.080 0.854 
19.100 0.797 
19.120 0.748 
19.140 0.724 
