# Supplementary material for: Pacing the phasing of leg and arm movements in breaststroke swimming to minimize intra-cyclic velocity fluctuations
Source: PLoS One. 2017 Oct 12;12(10):e0186160. doi: 10.1371/journal.pone.0186160 (PMC5638342; doi:10.1371/journal.pone.0186160)
Supplement: S1 Archive — (ZIP) [file pone.0186160.s003.zip › P22_135_veldata.txt]

% t vx 
0.000 0.005 
0.020 0.155 
0.040 0.511 
0.060 0.840 
0.080 1.002 
0.100 1.033 
0.120 1.030 
0.140 1.015 
0.160 1.001 
0.180 0.993 
0.200 0.987 
0.220 0.996 
0.240 0.983 
0.260 0.975 
0.280 0.969 
0.300 0.971 
0.320 0.958 
0.340 0.945 
0.360 0.942 
0.380 0.948 
0.400 0.957 
0.420 0.945 
0.440 0.940 
0.460 0.943 
0.480 0.954 
0.500 0.961 
0.520 0.952 
0.540 0.953 
0.560 0.957 
0.580 0.973 
0.600 0.995 
0.620 0.996 
0.640 1.007 
0.660 1.025 
0.680 1.062 
0.700 1.094 
0.720 1.125 
0.740 1.164 
0.760 1.200 
0.780 1.245 
0.800 1.282 
0.820 1.305 
0.840 1.324 
0.860 1.349 
0.880 1.372 
0.900 1.388 
0.920 1.411 
0.940 1.430 
0.960 1.416 
0.980 1.381 
1.000 1.353 
1.020 1.319 
1.040 1.262 
1.060 1.199 
1.080 1.152 
1.100 1.129 
1.120 1.109 
1.140 1.075 
1.160 1.019 
1.180 0.945 
1.200 0.886 
1.220 0.849 
1.240 0.829 
1.260 0.809 
1.280 0.759 
1.300 0.698 
1.320 0.633 
1.340 0.590 
1.360 0.566 
1.380 0.519 
1.400 0.469 
1.420 0.417 
1.440 0.375 
1.460 0.335 
1.480 0.309 
1.500 0.291 
1.520 0.289 
1.540 0.296 
1.560 0.316 
1.580 0.323 
1.600 0.303 
1.620 0.297 
1.640 0.293 
1.660 0.301 
1.680 0.291 
1.700 0.276 
1.720 0.278 
1.740 0.325 
1.760 0.400 
1.780 0.448 
1.800 0.483 
1.820 0.538 
1.840 0.613 
1.860 0.667 
1.880 0.691 
1.900 0.715 
1.920 0.757 
1.940 0.836 
1.960 0.929 
1.980 1.008 
2.000 1.043 
2.020 1.039 
2.040 1.018 
2.060 0.996 
2.080 0.988 
2.100 0.998 
2.120 1.046 
2.140 1.096 
2.160 1.130 
2.180 1.142 
2.200 1.132 
2.220 1.116 
2.240 1.104 
2.260 1.097 
2.280 1.094 
2.300 1.097 
2.320 1.106 
2.340 1.106 
2.360 1.080 
2.380 1.044 
2.400 1.037 
2.420 1.031 
2.440 1.030 
2.460 1.020 
2.480 1.012 
2.500 1.013 
2.520 1.010 
2.540 1.008 
2.560 0.995 
2.580 0.990 
2.600 0.984 
2.620 0.969 
2.640 0.954 
2.660 0.937 
2.680 0.933 
2.700 0.931 
2.720 0.908 
2.740 0.906 
2.760 0.905 
2.780 0.914 
2.800 0.915 
2.820 0.898 
2.840 0.902 
2.860 0.904 
2.880 0.905 
2.900 0.900 
2.920 0.884 
2.940 0.894 
2.960 0.903 
2.980 0.909 
3.000 0.908 
3.020 0.892 
3.040 0.897 
3.060 0.906 
3.080 0.928 
3.100 0.940 
3.120 0.956 
3.140 0.982 
3.160 1.019 
3.180 1.055 
3.200 1.083 
3.220 1.118 
3.240 1.161 
3.260 1.218 
3.280 1.266 
3.300 1.307 
3.320 1.349 
3.340 1.391 
3.360 1.437 
3.380 1.472 
3.400 1.496 
3.420 1.502 
3.440 1.493 
3.460 1.463 
3.480 1.405 
3.500 1.348 
3.520 1.305 
3.540 1.274 
3.560 1.220 
3.580 1.141 
3.600 1.062 
3.620 1.004 
3.640 0.962 
3.660 0.925 
3.680 0.889 
3.700 0.846 
3.720 0.800 
3.740 0.746 
3.760 0.702 
3.780 0.661 
3.800 0.618 
3.820 0.573 
3.840 0.519 
3.860 0.482 
3.880 0.448 
3.900 0.395 
3.920 0.335 
3.940 0.295 
3.960 0.276 
3.980 0.275 
4.000 0.269 
4.020 0.283 
4.040 0.309 
4.060 0.338 
4.080 0.352 
4.100 0.350 
4.120 0.338 
4.140 0.339 
4.160 0.356 
4.180 0.378 
4.200 0.413 
4.220 0.448 
4.240 0.487 
4.260 0.515 
4.280 0.559 
4.300 0.616 
4.320 0.672 
4.340 0.738 
4.360 0.817 
4.380 0.901 
4.400 0.971 
4.420 1.031 
4.440 1.060 
4.460 1.062 
4.480 1.034 
4.500 1.001 
4.520 0.981 
4.540 0.974 
4.560 1.009 
4.580 1.034 
4.600 1.044 
4.620 1.042 
4.640 1.026 
4.660 1.043 
4.680 1.050 
4.700 1.067 
4.720 1.073 
4.740 1.067 
4.760 1.060 
4.780 1.045 
4.800 1.040 
4.820 1.040 
4.840 1.031 
4.860 1.019 
4.880 1.004 
4.900 0.997 
4.920 0.997 
4.940 0.977 
4.960 0.973 
4.980 0.958 
5.000 0.946 
5.020 0.946 
5.040 0.952 
5.060 0.948 
5.080 0.929 
5.100 0.914 
5.120 0.914 
5.140 0.900 
5.160 0.882 
5.180 0.880 
5.200 0.876 
5.220 0.879 
5.240 0.884 
5.260 0.893 
5.280 0.901 
5.300 0.882 
5.320 0.853 
5.340 0.830 
5.360 0.834 
5.380 0.845 
5.400 0.850 
5.420 0.860 
5.440 0.850 
5.460 0.841 
5.480 0.843 
5.500 0.876 
5.520 0.918 
5.540 0.945 
5.560 0.979 
5.580 1.024 
5.600 1.081 
5.620 1.119 
5.640 1.163 
5.660 1.220 
5.680 1.275 
5.700 1.320 
5.720 1.352 
5.740 1.397 
5.760 1.432 
5.780 1.447 
5.800 1.455 
5.820 1.473 
5.840 1.467 
5.860 1.435 
5.880 1.397 
5.900 1.374 
5.920 1.356 
5.940 1.318 
5.960 1.267 
5.980 1.203 
6.000 1.154 
6.020 1.111 
6.040 1.064 
6.060 1.016 
6.080 0.958 
6.100 0.924 
6.120 0.891 
6.140 0.846 
6.160 0.785 
6.180 0.701 
6.200 0.637 
6.220 0.600 
6.240 0.571 
6.260 0.530 
6.280 0.498 
6.300 0.484 
6.320 0.464 
6.340 0.431 
6.360 0.392 
6.380 0.353 
6.400 0.336 
6.420 0.330 
6.440 0.334 
6.460 0.320 
6.480 0.282 
6.500 0.276 
6.520 0.265 
6.540 0.271 
6.560 0.276 
6.580 0.284 
6.600 0.315 
6.620 0.325 
6.640 0.356 
6.660 0.397 
6.680 0.425 
6.700 0.470 
6.720 0.532 
6.740 0.608 
6.760 0.652 
6.780 0.686 
6.800 0.758 
6.820 0.849 
6.840 0.949 
6.860 1.028 
6.880 1.043 
6.900 1.029 
6.920 0.993 
6.940 0.978 
6.960 0.991 
6.980 1.022 
7.000 1.071 
7.020 1.091 
7.040 1.102 
7.060 1.118 
7.080 1.122 
7.100 1.104 
7.120 1.091 
7.140 1.093 
7.160 1.095 
7.180 1.097 
7.200 1.092 
7.220 1.092 
7.240 1.084 
7.260 1.069 
7.280 1.047 
7.300 1.028 
7.320 1.027 
7.340 1.026 
7.360 1.027 
7.380 1.008 
7.400 1.006 
7.420 0.992 
7.440 0.975 
7.460 0.969 
7.480 0.960 
7.500 0.967 
7.520 0.960 
7.540 0.951 
7.560 0.947 
7.580 0.937 
7.600 0.926 
7.620 0.916 
7.640 0.919 
7.660 0.924 
7.680 0.923 
7.700 0.918 
7.720 0.916 
7.740 0.925 
7.760 0.923 
7.780 0.921 
7.800 0.926 
7.820 0.931 
7.840 0.933 
7.860 0.932 
7.880 0.931 
7.900 0.952 
7.920 0.961 
7.940 0.963 
7.960 0.977 
7.980 0.996 
8.000 1.038 
8.020 1.071 
8.040 1.080 
8.060 1.098 
8.080 1.125 
8.100 1.158 
8.120 1.187 
8.140 1.222 
8.160 1.271 
8.180 1.323 
8.200 1.369 
8.220 1.412 
8.240 1.439 
8.260 1.446 
8.280 1.448 
8.300 1.433 
8.320 1.414 
8.340 1.389 
8.360 1.371 
8.380 1.354 
8.400 1.326 
8.420 1.289 
8.440 1.231 
8.460 1.157 
8.480 1.097 
8.500 1.046 
8.520 1.005 
8.540 0.968 
8.560 0.929 
8.580 0.897 
8.600 0.852 
8.620 0.795 
8.640 0.737 
8.660 0.682 
8.680 0.628 
8.700 0.578 
8.720 0.540 
8.740 0.524 
8.760 0.501 
8.780 0.461 
8.800 0.415 
8.820 0.377 
8.840 0.340 
8.860 0.307 
8.880 0.287 
8.900 0.287 
8.920 0.289 
8.940 0.285 
8.960 0.290 
8.980 0.289 
9.000 0.288 
9.020 0.277 
9.040 0.277 
9.060 0.280 
9.080 0.270 
9.100 0.267 
9.120 0.282 
9.140 0.325 
9.160 0.377 
9.180 0.400 
9.200 0.413 
9.220 0.417 
9.240 0.416 
9.260 0.424 
9.280 0.447 
9.300 0.504 
9.320 0.569 
9.340 0.637 
9.360 0.720 
9.380 0.803 
9.400 0.886 
9.420 0.940 
9.440 0.972 
9.460 0.985 
9.480 0.970 
9.500 0.941 
9.520 0.917 
9.540 0.939 
9.560 0.983 
9.580 1.019 
9.600 1.033 
9.620 1.036 
9.640 1.038 
9.660 1.054 
9.680 1.082 
9.700 1.085 
9.720 1.079 
9.740 1.054 
9.760 1.041 
9.780 1.035 
9.800 1.023 
9.820 1.020 
9.840 1.016 
9.860 1.009 
9.880 1.002 
9.900 0.999 
9.920 0.984 
9.940 0.977 
9.960 0.972 
9.980 0.991 
10.000 1.002 
10.020 0.983 
10.040 0.966 
10.060 0.944 
10.080 0.948 
10.100 0.952 
10.120 0.940 
10.140 0.917 
10.160 0.895 
10.180 0.893 
10.200 0.890 
10.220 0.879 
10.240 0.877 
10.260 0.882 
10.280 0.880 
10.300 0.862 
10.320 0.858 
10.340 0.873 
10.360 0.883 
10.380 0.877 
10.400 0.866 
10.420 0.881 
10.440 0.907 
10.460 0.918 
10.480 0.936 
10.500 0.959 
10.520 1.007 
10.540 1.059 
10.560 1.109 
10.580 1.178 
10.600 1.228 
10.620 1.276 
10.640 1.318 
10.660 1.375 
10.680 1.435 
10.700 1.470 
10.720 1.503 
10.740 1.509 
10.760 1.494 
10.780 1.467 
10.800 1.437 
10.820 1.406 
10.840 1.349 
10.860 1.303 
10.880 1.256 
10.900 1.210 
10.920 1.166 
10.940 1.124 
10.960 1.070 
10.980 0.982 
11.000 0.905 
11.020 0.876 
11.040 0.861 
11.060 0.834 
11.080 0.769 
11.100 0.691 
11.120 0.630 
11.140 0.594 
11.160 0.582 
11.180 0.548 
11.200 0.511 
11.220 0.493 
11.240 0.496 
11.260 0.482 
11.280 0.448 
11.300 0.397 
11.320 0.385 
11.340 0.375 
11.360 0.381 
11.380 0.383 
11.400 0.380 
11.420 0.363 
11.440 0.360 
11.460 0.380 
11.480 0.424 
11.500 0.462 
11.520 0.449 
11.540 0.457 
11.560 0.446 
11.580 0.473 
11.600 0.528 
11.620 0.603 
11.640 0.675 
11.660 0.707 
11.680 0.731 
11.700 0.776 
11.720 0.825 
11.740 0.872 
11.760 0.911 
11.780 0.936 
11.800 0.946 
11.820 0.937 
11.840 0.927 
11.860 0.930 
11.880 1.057 
11.900 1.071 
11.920 1.066 
11.940 1.074 
11.960 1.072 
11.980 1.067 
12.000 1.069 
12.020 1.068 
12.040 1.091 
12.060 1.096 
12.080 1.082 
12.100 1.070 
12.120 1.064 
12.140 1.071 
12.160 1.053 
12.180 1.026 
12.200 1.014 
12.220 1.010 
12.240 1.014 
12.260 1.000 
12.280 0.973 
12.300 0.966 
12.320 0.964 
12.340 0.962 
12.360 0.949 
12.380 0.948 
12.400 0.946 
12.420 0.924 
12.440 0.909 
12.460 0.914 
12.480 0.905 
12.500 0.872 
12.520 0.855 
12.540 0.871 
12.560 0.889 
12.580 0.874 
12.600 0.848 
12.620 0.834 
12.640 0.846 
12.660 0.857 
12.680 0.853 
12.700 0.840 
12.720 0.838 
12.740 0.868 
12.760 0.881 
12.780 0.864 
12.800 0.851 
12.820 0.874 
12.840 0.908 
12.860 0.925 
12.880 0.945 
12.900 0.971 
12.920 1.005 
12.940 1.041 
12.960 1.078 
12.980 1.128 
13.000 1.191 
13.020 1.264 
13.040 1.331 
13.060 1.363 
13.080 1.381 
13.100 1.402 
13.120 1.428 
13.140 1.475 
13.160 1.506 
13.180 1.519 
13.200 1.504 
13.220 1.451 
13.240 1.403 
13.260 1.358 
13.280 1.314 
13.300 1.257 
13.320 1.177 
13.340 1.116 
13.360 1.053 
13.380 0.988 
13.400 0.929 
13.420 0.885 
13.440 0.880 
13.460 0.857 
13.480 0.804 
13.500 0.739 
13.520 0.688 
13.540 0.645 
13.560 0.576 
13.580 0.504 
13.600 0.464 
13.620 0.436 
13.640 0.414 
13.660 0.383 
13.680 0.357 
13.700 0.321 
13.720 0.286 
13.740 0.268 
13.760 0.269 
13.780 0.285 
13.800 0.285 
13.820 0.286 
13.840 0.279 
13.860 0.300 
13.880 0.327 
13.900 0.352 
13.920 0.392 
13.940 0.425 
13.960 0.456 
13.980 0.495 
14.000 0.552 
14.020 0.617 
14.040 0.667 
14.060 0.722 
14.080 0.793 
14.100 0.851 
14.120 0.903 
14.140 0.940 
14.160 0.960 
14.180 0.950 
14.200 0.931 
14.220 0.936 
14.240 0.947 
14.260 0.968 
14.280 0.990 
14.300 1.010 
14.320 1.027 
14.340 1.016 
14.360 1.007 
14.380 1.005 
14.400 1.016 
14.420 1.039 
14.440 1.038 
14.460 1.040 
14.480 1.030 
14.500 1.024 
14.520 1.016 
14.540 1.006 
14.560 0.995 
14.580 0.992 
14.600 0.996 
14.620 0.996 
14.640 0.986 
14.660 0.967 
14.680 0.950 
14.700 0.943 
14.720 0.947 
14.740 0.960 
14.760 0.963 
14.780 0.955 
14.800 0.928 
14.820 0.900 
14.840 0.900 
14.860 0.909 
14.880 0.910 
14.900 0.898 
14.920 0.897 
14.940 0.903 
14.960 0.904 
14.980 0.893 
15.000 0.890 
15.020 0.896 
15.040 0.901 
15.060 0.900 
15.080 0.895 
15.100 0.897 
15.120 0.902 
15.140 0.900 
15.160 0.909 
15.180 0.921 
15.200 0.925 
15.220 0.933 
15.240 0.942 
15.260 0.963 
15.280 0.997 
15.300 1.034 
15.320 1.083 
15.340 1.123 
15.360 1.165 
15.380 1.205 
15.400 1.243 
15.420 1.299 
15.440 1.347 
15.460 1.382 
15.480 1.410 
15.500 1.442 
15.520 1.484 
15.540 1.515 
15.560 1.534 
15.580 1.533 
15.600 1.506 
15.620 1.468 
15.640 1.413 
15.660 1.332 
15.680 1.243 
15.700 1.179 
15.720 1.125 
15.740 1.061 
15.760 1.000 
15.780 0.955 
15.800 0.914 
15.820 0.867 
15.840 0.836 
15.860 0.811 
15.880 0.764 
15.900 0.697 
15.920 0.618 
15.940 0.551 
15.960 0.489 
15.980 0.435 
16.000 0.394 
16.020 0.365 
16.040 0.368 
16.060 0.358 
16.080 0.343 
16.100 0.324 
16.120 0.312 
16.140 0.311 
16.160 0.297 
16.180 0.295 
16.200 0.302 
16.220 0.321 
16.240 0.347 
16.260 0.364 
16.280 0.392 
16.300 0.422 
16.320 0.422 
16.340 0.427 
16.360 0.447 
16.380 0.493 
16.400 0.555 
16.420 0.601 
16.440 0.644 
16.460 0.700 
16.480 0.766 
16.500 0.827 
16.520 0.854 
16.540 0.854 
16.560 0.849 
16.580 0.846 
16.600 0.867 
16.620 0.886 
16.640 0.907 
16.660 0.929 
16.680 0.958 
16.700 0.989 
16.720 0.994 
16.740 0.982 
16.760 0.966 
16.780 0.976 
16.800 0.991 
16.820 0.991 
16.840 0.990 
16.860 0.982 
16.880 0.968 
16.900 0.954 
16.920 0.959 
16.940 0.963 
16.960 0.947 
16.980 0.937 
17.000 0.934 
17.020 0.925 
17.040 0.919 
17.060 0.915 
17.080 0.912 
17.100 0.906 
17.120 0.902 
17.140 0.906 
17.160 0.906 
17.180 0.890 
17.200 0.869 
17.220 0.861 
17.240 0.873 
17.260 0.887 
17.280 0.890 
17.300 0.890 
17.320 0.891 
17.340 0.882 
17.360 0.873 
17.380 0.866 
17.400 0.858 
17.420 0.857 
17.440 0.859 
17.460 0.863 
17.480 0.868 
17.500 0.879 
17.520 0.891 
17.540 0.887 
17.560 0.884 
17.580 0.913 
17.600 0.952 
17.620 0.983 
17.640 0.995 
17.660 1.012 
17.680 1.016 
17.700 0.938 
17.720 0.396 
17.740 -0.296 
17.760 -0.424 
17.780 -0.340 
