# Supplementary material for: Pacing the phasing of leg and arm movements in breaststroke swimming to minimize intra-cyclic velocity fluctuations
Source: PLoS One. 2017 Oct 12;12(10):e0186160. doi: 10.1371/journal.pone.0186160 (PMC5638342; doi:10.1371/journal.pone.0186160)
Supplement: S1 Archive — (ZIP) [file pone.0186160.s003.zip › P22_180_veldata.txt]

% t vx 
0.000 0.103 
0.020 0.347 
0.040 0.844 
0.060 1.202 
0.080 1.327 
0.100 1.367 
0.120 1.431 
0.140 1.493 
0.160 1.513 
0.180 1.522 
0.200 1.504 
0.220 1.426 
0.240 1.344 
0.260 1.299 
0.280 1.266 
0.300 1.234 
0.320 1.178 
0.340 1.129 
0.360 1.071 
0.380 0.991 
0.400 0.910 
0.420 0.839 
0.440 0.823 
0.460 0.808 
0.480 0.770 
0.500 0.722 
0.520 0.690 
0.540 0.668 
0.560 0.625 
0.580 0.567 
0.600 0.524 
0.620 0.487 
0.640 0.453 
0.660 0.413 
0.680 0.375 
0.700 0.345 
0.720 0.317 
0.740 0.305 
0.760 0.325 
0.780 0.344 
0.800 0.334 
0.820 0.322 
0.840 0.304 
0.860 0.302 
0.880 0.295 
0.900 0.314 
0.920 0.362 
0.940 0.437 
0.960 0.548 
0.980 0.650 
1.000 0.725 
1.020 0.760 
1.040 0.799 
1.060 0.874 
1.080 0.952 
1.100 1.026 
1.120 1.061 
1.140 1.068 
1.160 1.058 
1.180 1.028 
1.200 1.003 
1.220 0.982 
1.240 1.010 
1.260 1.052 
1.280 1.087 
1.300 1.086 
1.320 1.063 
1.340 1.040 
1.360 1.022 
1.380 1.030 
1.400 1.033 
1.420 1.032 
1.440 1.027 
1.460 1.022 
1.480 1.015 
1.500 0.990 
1.520 0.978 
1.540 0.973 
1.560 0.987 
1.580 0.986 
1.600 0.974 
1.620 0.969 
1.640 0.958 
1.660 0.962 
1.680 0.958 
1.700 0.948 
1.720 0.947 
1.740 0.944 
1.760 0.946 
1.780 0.946 
1.800 0.917 
1.820 0.896 
1.840 0.881 
1.860 0.877 
1.880 0.863 
1.900 0.850 
1.920 0.861 
1.940 0.871 
1.960 0.849 
1.980 0.838 
2.000 0.850 
2.020 0.853 
2.040 0.836 
2.060 0.834 
2.080 0.859 
2.100 0.863 
2.120 0.846 
2.140 0.842 
2.160 0.855 
2.180 0.855 
2.200 0.870 
2.220 0.895 
2.240 0.933 
2.260 0.953 
2.280 0.986 
2.300 1.044 
2.320 1.094 
2.340 1.158 
2.360 1.215 
2.380 1.269 
2.400 1.309 
2.420 1.345 
2.440 1.397 
2.460 1.463 
2.480 1.510 
2.500 1.537 
2.520 1.542 
2.540 1.518 
2.560 1.482 
2.580 1.426 
2.600 1.374 
2.620 1.319 
2.640 1.272 
2.660 1.253 
2.680 1.233 
2.700 1.208 
2.720 1.155 
2.740 1.089 
2.760 1.008 
2.780 0.921 
2.800 0.856 
2.820 0.817 
2.840 0.798 
2.860 0.761 
2.880 0.704 
2.900 0.650 
2.920 0.611 
2.940 0.576 
2.960 0.533 
2.980 0.492 
3.000 0.467 
3.020 0.447 
3.040 0.424 
3.060 0.385 
3.080 0.357 
3.100 0.341 
3.120 0.326 
3.140 0.314 
3.160 0.300 
3.180 0.301 
3.200 0.306 
3.220 0.321 
3.240 0.344 
3.260 0.355 
3.280 0.359 
3.300 0.366 
3.320 0.389 
3.340 0.437 
3.360 0.494 
3.380 0.559 
3.400 0.616 
3.420 0.677 
3.440 0.758 
3.460 0.835 
3.480 0.897 
3.500 0.940 
3.520 0.977 
3.540 0.994 
3.560 0.996 
3.580 0.979 
3.600 0.956 
3.620 0.951 
3.640 0.960 
3.660 0.985 
3.680 1.010 
3.700 1.028 
3.720 1.045 
3.740 1.068 
3.760 1.083 
3.780 1.089 
3.800 1.067 
3.820 1.045 
3.840 1.043 
3.860 1.033 
3.880 1.033 
3.900 1.026 
3.920 1.025 
3.940 1.027 
3.960 1.018 
3.980 1.023 
4.000 1.015 
4.020 1.010 
4.040 0.996 
4.060 0.990 
4.080 0.988 
4.100 0.972 
4.120 0.963 
4.140 0.946 
4.160 0.940 
4.180 0.925 
4.200 0.903 
4.220 0.895 
4.240 0.883 
4.260 0.869 
4.280 0.855 
4.300 0.858 
4.320 0.872 
4.340 0.872 
4.360 0.869 
4.380 0.879 
4.400 0.875 
4.420 0.869 
4.440 0.869 
4.460 0.866 
4.480 0.852 
4.500 0.844 
4.520 0.859 
4.540 0.859 
4.560 0.831 
4.580 0.827 
4.600 0.857 
4.620 0.882 
4.640 0.891 
4.660 0.906 
4.680 0.944 
4.700 0.985 
4.720 1.014 
4.740 1.046 
4.760 1.104 
4.780 1.167 
4.800 1.222 
4.820 1.258 
4.840 1.304 
4.860 1.360 
4.880 1.407 
4.900 1.444 
4.920 1.475 
4.940 1.502 
4.960 1.509 
4.980 1.502 
5.000 1.479 
5.020 1.448 
5.040 1.416 
5.060 1.384 
5.080 1.356 
5.100 1.316 
5.120 1.276 
5.140 1.238 
5.160 1.181 
5.180 1.088 
5.200 0.963 
5.220 0.876 
5.240 0.825 
5.260 0.779 
5.280 0.726 
5.300 0.692 
5.320 0.684 
5.340 0.654 
5.360 0.612 
5.380 0.563 
5.400 0.523 
5.420 0.495 
5.440 0.477 
5.460 0.470 
5.480 0.437 
5.500 0.391 
5.520 0.367 
5.540 0.353 
5.560 0.350 
5.580 0.349 
5.600 0.353 
5.620 0.343 
5.640 0.314 
5.660 0.303 
5.680 0.332 
5.700 0.365 
5.720 0.385 
5.740 0.382 
5.760 0.395 
5.780 0.435 
5.800 0.469 
5.820 0.523 
5.840 0.579 
5.860 0.652 
5.880 0.717 
5.900 0.762 
5.920 0.796 
5.940 0.814 
5.960 0.851 
5.980 1.000 
6.000 1.053 
6.020 1.077 
6.040 1.079 
6.060 1.081 
6.080 1.085 
6.100 1.104 
6.120 1.128 
6.140 1.152 
6.160 1.165 
6.180 1.132 
6.200 1.099 
6.220 1.085 
6.240 1.106 
6.260 1.127 
6.280 1.132 
6.300 1.128 
6.320 1.137 
6.340 1.142 
6.360 1.118 
6.380 1.096 
6.400 1.078 
6.420 1.081 
6.440 1.072 
6.460 1.068 
6.480 1.069 
6.500 1.063 
6.520 1.051 
6.540 1.023 
6.560 1.010 
6.580 1.012 
6.600 1.010 
6.620 0.987 
6.640 0.967 
6.660 0.963 
6.680 0.961 
6.700 0.958 
6.720 0.959 
6.740 0.960 
6.760 0.955 
6.780 0.963 
6.800 0.965 
6.820 0.952 
6.840 0.940 
6.860 0.933 
6.880 0.940 
6.900 0.946 
6.920 0.959 
6.940 0.967 
6.960 0.973 
6.980 0.974 
7.000 0.980 
7.020 0.982 
7.040 1.018 
7.060 1.081 
7.080 1.152 
7.100 1.200 
7.120 1.224 
7.140 1.258 
7.160 1.293 
7.180 1.366 
7.200 1.441 
7.220 1.528 
7.240 1.560 
7.260 1.566 
7.280 1.575 
7.300 1.602 
7.320 1.637 
7.340 1.623 
7.360 1.578 
7.380 1.491 
7.400 1.414 
7.420 1.345 
7.440 1.287 
7.460 1.235 
7.480 1.201 
7.500 1.171 
7.520 1.119 
7.540 1.026 
7.560 0.945 
7.580 0.899 
7.600 0.867 
7.620 0.840 
7.640 0.812 
7.660 0.807 
7.680 0.786 
7.700 0.709 
7.720 0.607 
7.740 0.518 
7.760 0.438 
7.780 0.365 
7.800 0.303 
7.820 0.276 
7.840 0.278 
7.860 0.277 
7.880 0.304 
7.900 0.335 
7.920 0.359 
7.940 0.352 
7.960 0.327 
7.980 0.309 
8.000 0.319 
8.020 0.358 
8.040 0.416 
8.060 0.505 
8.080 0.589 
8.100 0.664 
8.120 0.698 
8.140 0.718 
8.160 0.756 
8.180 0.813 
8.200 0.906 
8.220 1.004 
8.240 1.069 
8.260 1.088 
8.280 1.065 
8.300 1.031 
8.320 0.999 
8.340 0.997 
8.360 1.032 
8.380 1.085 
8.400 1.133 
8.420 1.159 
8.440 1.151 
8.460 1.121 
8.480 1.093 
8.500 1.083 
8.520 1.096 
8.540 1.102 
8.560 1.105 
8.580 1.097 
8.600 1.091 
8.620 1.097 
8.640 1.084 
8.660 1.073 
8.680 1.068 
8.700 1.067 
8.720 1.072 
8.740 1.051 
8.760 1.035 
8.780 1.016 
8.800 0.995 
8.820 0.979 
8.840 0.949 
8.860 0.941 
8.880 0.932 
8.900 0.930 
8.920 0.918 
8.940 0.899 
8.960 0.900 
8.980 0.898 
9.000 0.905 
9.020 0.912 
9.040 0.917 
9.060 0.919 
9.080 0.930 
9.100 0.943 
9.120 0.960 
9.140 0.957 
9.160 0.939 
9.180 0.939 
9.200 0.946 
9.220 0.978 
9.240 0.990 
9.260 0.996 
9.280 1.009 
9.300 1.037 
9.320 1.067 
9.340 1.090 
9.360 1.124 
9.380 1.162 
9.400 1.210 
9.420 1.260 
9.440 1.315 
9.460 1.368 
9.480 1.406 
9.500 1.442 
9.520 1.485 
9.540 1.520 
9.560 1.543 
9.580 1.546 
9.600 1.539 
9.620 1.514 
9.640 1.469 
9.660 1.416 
9.680 1.358 
9.700 1.304 
9.720 1.252 
9.740 1.192 
9.760 1.134 
9.780 1.082 
9.800 1.035 
9.820 0.994 
9.840 0.942 
9.860 0.895 
9.880 0.861 
9.900 0.835 
9.920 0.807 
9.940 0.762 
9.960 0.707 
9.980 0.642 
10.000 0.585 
10.020 0.549 
10.040 0.504 
10.060 0.465 
10.080 0.425 
10.100 0.402 
10.120 0.375 
10.140 0.348 
10.160 0.337 
10.180 0.336 
10.200 0.343 
10.220 0.371 
10.240 0.405 
10.260 0.422 
10.280 0.426 
10.300 0.437 
10.320 0.458 
10.340 0.469 
10.360 0.467 
10.380 0.466 
10.400 0.517 
10.420 0.590 
10.440 0.661 
10.460 0.702 
10.480 0.734 
10.500 0.788 
10.520 0.826 
10.540 0.872 
10.560 0.928 
10.580 0.966 
10.600 0.969 
10.620 0.959 
10.640 0.965 
10.660 0.951 
10.680 0.924 
10.700 0.934 
10.720 0.975 
10.740 1.034 
10.760 1.072 
10.780 1.082 
10.800 1.073 
10.820 1.047 
10.840 1.055 
10.860 1.055 
10.880 1.031 
10.900 1.015 
10.920 1.011 
10.940 1.015 
10.960 1.011 
10.980 1.006 
11.000 1.007 
11.020 0.989 
11.040 0.974 
11.060 0.978 
11.080 0.987 
11.100 0.988 
11.120 0.982 
11.140 0.980 
11.160 0.957 
11.180 0.937 
11.200 0.935 
11.220 0.933 
11.240 0.932 
11.260 0.918 
11.280 0.896 
11.300 0.882 
11.320 0.888 
11.340 0.945 
11.360 0.923 
11.380 0.920 
11.400 0.930 
11.420 0.950 
11.440 0.949 
11.460 0.943 
11.480 0.947 
11.500 0.956 
11.520 0.962 
11.540 0.971 
11.560 0.985 
11.580 0.999 
11.600 1.023 
11.620 1.029 
11.640 1.055 
11.660 1.077 
11.680 1.113 
11.700 1.139 
11.720 1.149 
11.740 1.188 
11.760 1.235 
11.780 1.282 
11.800 1.297 
11.820 1.308 
11.840 1.331 
11.860 1.372 
11.880 1.409 
11.900 1.424 
11.920 1.418 
11.940 1.390 
11.960 1.367 
11.980 1.351 
12.000 1.309 
12.020 1.252 
12.040 1.197 
12.060 1.158 
12.080 1.121 
12.100 1.071 
12.120 1.035 
12.140 0.991 
12.160 0.929 
12.180 0.862 
12.200 0.802 
12.220 0.777 
12.240 0.764 
12.260 0.733 
12.280 0.674 
12.300 0.601 
12.320 0.551 
12.340 0.506 
12.360 0.460 
12.380 0.439 
12.400 0.419 
12.420 0.406 
12.440 0.372 
12.460 0.346 
12.480 0.342 
12.500 0.339 
12.520 0.330 
12.540 0.311 
12.560 0.297 
12.580 0.300 
12.600 0.308 
12.620 0.327 
12.640 0.351 
12.660 0.374 
12.680 0.391 
12.700 0.398 
12.720 0.431 
12.740 0.485 
12.760 0.564 
12.780 0.635 
12.800 0.698 
12.820 0.767 
12.840 0.854 
12.860 0.950 
12.880 1.016 
12.900 1.024 
12.920 0.995 
12.940 0.964 
12.960 0.946 
12.980 0.948 
13.000 0.983 
13.020 1.028 
13.040 1.070 
13.060 1.086 
13.080 1.072 
13.100 1.059 
13.120 1.048 
13.140 1.056 
13.160 1.067 
13.180 1.069 
13.200 1.076 
13.220 1.064 
13.240 1.049 
13.260 1.035 
13.280 1.015 
13.300 1.010 
13.320 1.003 
13.340 1.003 
13.360 0.995 
13.380 0.985 
13.400 0.975 
13.420 0.968 
13.440 0.963 
13.460 0.959 
13.480 0.964 
13.500 0.955 
13.520 0.943 
13.540 0.921 
13.560 0.908 
13.580 0.910 
13.600 0.909 
13.620 0.912 
13.640 0.906 
13.660 0.898 
13.680 0.900 
13.700 0.896 
13.720 0.897 
13.740 0.894 
13.760 0.889 
13.780 0.893 
13.800 0.885 
13.820 0.887 
13.840 0.897 
13.860 0.908 
13.880 0.919 
13.900 0.920 
13.920 0.925 
13.940 0.933 
13.960 0.939 
13.980 0.950 
14.000 0.962 
14.020 0.987 
14.040 1.025 
14.060 1.082 
14.080 1.126 
14.100 1.150 
14.120 1.191 
14.140 1.248 
14.160 1.293 
14.180 1.305 
14.200 1.294 
14.220 1.304 
14.240 1.353 
14.260 1.418 
14.280 1.455 
14.300 1.449 
14.320 1.438 
14.340 1.426 
14.360 1.386 
14.380 1.321 
14.400 1.262 
14.420 1.219 
14.440 1.182 
14.460 1.143 
14.480 1.095 
14.500 1.052 
14.520 1.010 
14.540 0.960 
14.560 0.899 
14.580 0.844 
14.600 0.820 
14.620 0.799 
14.640 0.757 
14.660 0.686 
14.680 0.626 
14.700 0.593 
14.720 0.559 
14.740 0.506 
14.760 0.450 
14.780 0.412 
14.800 0.397 
14.820 0.392 
14.840 0.381 
14.860 0.357 
14.880 0.324 
14.900 0.294 
14.920 0.281 
14.940 0.278 
14.960 0.279 
14.980 0.278 
15.000 0.258 
15.020 0.253 
15.040 0.255 
15.060 0.284 
15.080 0.325 
15.100 0.371 
15.120 0.427 
15.140 0.458 
15.160 0.464 
15.180 0.444 
15.200 0.422 
15.220 0.431 
15.240 0.477 
15.260 0.562 
15.280 0.652 
15.300 0.729 
15.320 0.797 
15.340 0.848 
15.360 0.872 
15.380 0.873 
15.400 0.872 
15.420 0.876 
15.440 0.867 
15.460 0.856 
15.480 0.879 
15.500 0.926 
15.520 0.965 
15.540 0.983 
15.560 0.990 
15.580 1.005 
15.600 1.004 
15.620 1.001 
15.640 0.984 
15.660 0.953 
15.680 0.951 
15.700 0.971 
15.720 0.997 
15.740 0.994 
15.760 0.979 
15.780 0.971 
15.800 0.970 
15.820 0.961 
15.840 0.946 
15.860 0.942 
15.880 0.938 
15.900 0.925 
15.920 0.909 
15.940 0.906 
15.960 0.913 
15.980 0.898 
16.000 0.877 
16.020 0.863 
16.040 0.870 
16.060 0.873 
16.080 0.863 
16.100 0.849 
16.120 0.836 
16.140 0.840 
16.160 0.837 
16.180 0.839 
16.200 0.848 
16.220 0.852 
16.240 0.847 
16.260 0.849 
16.280 0.861 
16.300 0.880 
16.320 0.899 
16.340 0.899 
16.360 0.909 
16.380 0.910 
16.400 0.919 
16.420 0.926 
16.440 0.923 
16.460 0.933 
16.480 0.951 
16.500 0.988 
16.520 1.032 
16.540 1.061 
16.560 1.080 
16.580 1.119 
16.600 1.172 
16.620 1.224 
16.640 1.268 
16.660 1.317 
16.680 1.379 
16.700 1.435 
16.720 1.461 
16.740 1.463 
16.760 1.454 
16.780 1.436 
16.800 1.401 
16.820 1.357 
16.840 1.325 
16.860 1.304 
16.880 1.261 
16.900 1.191 
16.920 1.135 
16.940 1.062 
16.960 0.935 
16.980 0.730 
17.000 0.601 
