# Supplementary material for: Pacing the phasing of leg and arm movements in breaststroke swimming to minimize intra-cyclic velocity fluctuations
Source: PLoS One. 2017 Oct 12;12(10):e0186160. doi: 10.1371/journal.pone.0186160 (PMC5638342; doi:10.1371/journal.pone.0186160)
Supplement: S1 Archive — (ZIP) [file pone.0186160.s003.zip › P22_225_veldata.txt]

% t vx 
0.000 -0.208 
0.020 0.090 
0.040 0.518 
0.060 0.737 
0.080 0.843 
0.100 0.856 
0.120 0.849 
0.140 0.856 
0.160 0.868 
0.180 0.852 
0.200 0.822 
0.220 0.804 
0.240 0.804 
0.260 0.811 
0.280 0.816 
0.300 0.815 
0.320 0.809 
0.340 0.803 
0.360 0.806 
0.380 0.813 
0.400 0.814 
0.420 0.817 
0.440 0.832 
0.460 0.845 
0.480 0.837 
0.500 0.822 
0.520 0.828 
0.540 0.850 
0.560 0.856 
0.580 0.849 
0.600 0.857 
0.620 0.885 
0.640 0.921 
0.660 0.955 
0.680 0.992 
0.700 1.035 
0.720 1.095 
0.740 1.163 
0.760 1.214 
0.780 1.246 
0.800 1.281 
0.820 1.340 
0.840 1.399 
0.860 1.440 
0.880 1.477 
0.900 1.499 
0.920 1.509 
0.940 1.505 
0.960 1.488 
0.980 1.445 
1.000 1.378 
1.020 1.319 
1.040 1.265 
1.060 1.206 
1.080 1.136 
1.100 1.059 
1.120 0.989 
1.140 0.933 
1.160 0.890 
1.180 0.839 
1.200 0.763 
1.220 0.668 
1.240 0.587 
1.260 0.530 
1.280 0.472 
1.300 0.408 
1.320 0.342 
1.340 0.311 
1.360 0.294 
1.380 0.249 
1.400 0.207 
1.420 0.197 
1.440 0.215 
1.460 0.212 
1.480 0.226 
1.500 0.329 
1.520 0.487 
1.540 0.615 
1.560 0.682 
1.580 0.720 
1.600 0.748 
1.620 0.774 
1.640 0.835 
1.660 0.927 
1.680 1.023 
1.700 1.098 
1.720 1.132 
1.740 1.145 
1.760 1.110 
1.780 1.064 
1.800 1.032 
1.820 1.038 
1.840 1.080 
1.860 1.092 
1.880 1.093 
1.900 1.067 
1.920 1.064 
1.940 1.072 
1.960 1.078 
1.980 1.086 
2.000 1.078 
2.020 1.069 
2.040 1.049 
2.060 1.030 
2.080 1.018 
2.100 1.019 
2.120 1.016 
2.140 1.010 
2.160 0.992 
2.180 0.985 
2.200 0.981 
2.220 0.984 
2.240 0.975 
2.260 0.964 
2.280 0.955 
2.300 0.933 
2.320 0.923 
2.340 0.909 
2.360 0.914 
2.380 0.913 
2.400 0.900 
2.420 0.896 
2.440 0.890 
2.460 0.886 
2.480 0.883 
2.500 0.868 
2.520 0.851 
2.540 0.834 
2.560 0.842 
2.580 0.851 
2.600 0.842 
2.620 0.834 
2.640 0.834 
2.660 0.826 
2.680 0.819 
2.700 0.831 
2.720 0.842 
2.740 0.831 
2.760 0.820 
2.780 0.832 
2.800 0.842 
2.820 0.832 
2.840 0.822 
2.860 0.826 
2.880 0.829 
2.900 0.829 
2.920 0.835 
2.940 0.844 
2.960 0.845 
2.980 0.852 
3.000 0.872 
3.020 0.908 
3.040 0.930 
3.060 0.962 
3.080 0.991 
3.100 1.027 
3.120 1.087 
3.140 1.159 
3.160 1.236 
3.180 1.292 
3.200 1.349 
3.220 1.409 
3.240 1.464 
3.260 1.504 
3.280 1.532 
3.300 1.537 
3.320 1.522 
3.340 1.485 
3.360 1.430 
3.380 1.366 
3.400 1.303 
3.420 1.249 
3.440 1.199 
3.460 1.140 
3.480 1.078 
3.500 1.007 
3.520 0.959 
3.540 0.916 
3.560 0.857 
3.580 0.782 
3.600 0.713 
3.620 0.673 
3.640 0.609 
3.660 0.529 
3.680 0.468 
3.700 0.450 
3.720 0.432 
3.740 0.395 
3.760 0.350 
3.780 0.314 
3.800 0.275 
3.820 0.223 
3.840 0.195 
3.860 0.213 
3.880 0.278 
3.900 0.376 
3.920 0.472 
3.940 0.554 
3.960 0.611 
3.980 0.644 
4.000 0.675 
4.020 0.716 
4.040 0.783 
4.060 0.881 
4.080 0.979 
4.100 1.053 
4.120 1.089 
4.140 1.076 
4.160 1.038 
4.180 0.999 
4.200 0.991 
4.220 1.012 
4.240 1.037 
4.260 1.037 
4.280 1.027 
4.300 1.003 
4.320 1.000 
4.340 1.005 
4.360 1.016 
4.380 1.023 
4.400 1.029 
4.420 1.033 
4.440 1.031 
4.460 1.009 
4.480 0.987 
4.500 0.976 
4.520 0.948 
4.540 0.941 
4.560 0.939 
4.580 0.969 
4.600 0.980 
4.620 0.963 
4.640 0.958 
4.660 0.949 
4.680 0.965 
4.700 0.971 
4.720 0.949 
4.740 0.919 
4.760 0.891 
4.780 0.891 
4.800 0.888 
4.820 0.882 
4.840 0.877 
4.860 0.873 
4.880 0.864 
4.900 0.850 
4.920 0.856 
4.940 0.861 
4.960 0.858 
4.980 0.837 
5.000 0.801 
5.020 0.785 
5.040 0.790 
5.060 0.815 
5.080 0.827 
5.100 0.813 
5.120 0.795 
5.140 0.786 
5.160 0.781 
5.180 0.782 
5.200 0.788 
5.220 0.801 
5.240 0.814 
5.260 0.819 
5.280 0.827 
5.300 0.828 
5.320 0.814 
5.340 0.794 
5.360 0.788 
5.380 0.825 
5.400 0.879 
5.420 0.915 
5.440 0.937 
5.460 0.971 
5.480 1.039 
5.500 1.112 
5.520 1.177 
5.540 1.240 
5.560 1.297 
5.580 1.351 
5.600 1.399 
5.620 1.447 
5.640 1.501 
5.660 1.563 
5.680 1.614 
5.700 1.625 
5.720 1.594 
5.740 1.532 
5.760 1.514 
5.780 1.477 
5.800 1.449 
5.820 1.392 
5.840 1.327 
5.860 1.251 
5.880 1.185 
5.900 1.122 
5.920 1.033 
5.940 0.952 
5.960 0.874 
5.980 0.810 
6.000 0.735 
6.020 0.671 
6.040 0.632 
6.060 0.599 
6.080 0.555 
6.100 0.486 
6.120 0.430 
6.140 0.386 
6.160 0.347 
6.180 0.301 
6.200 0.250 
6.220 0.217 
6.240 0.187 
6.260 0.158 
6.280 0.128 
6.300 0.159 
6.320 0.259 
6.340 0.396 
6.360 0.536 
6.380 0.642 
6.400 0.714 
6.420 0.771 
6.440 0.850 
6.460 0.959 
6.480 1.044 
6.500 1.087 
6.520 1.098 
6.540 1.107 
6.560 1.101 
6.580 1.101 
6.600 1.099 
6.620 1.109 
6.640 1.126 
6.660 1.138 
6.680 1.163 
6.700 1.153 
6.720 1.130 
6.740 1.101 
6.760 1.108 
6.780 1.116 
6.800 1.107 
6.820 1.083 
6.840 1.065 
6.860 1.056 
6.880 1.047 
6.900 1.049 
6.920 1.045 
6.940 1.036 
6.960 1.019 
6.980 1.013 
7.000 1.011 
7.020 1.016 
7.040 1.016 
7.060 1.005 
7.080 0.993 
7.100 0.968 
7.120 0.946 
7.140 0.930 
7.160 0.916 
7.180 0.916 
7.200 0.916 
7.220 0.919 
7.240 0.902 
7.260 0.882 
7.280 0.887 
7.300 0.891 
7.320 0.881 
7.340 0.868 
7.360 0.869 
7.380 0.874 
7.400 0.851 
7.420 0.819 
7.440 0.811 
7.460 0.826 
7.480 0.841 
7.500 0.834 
7.520 0.824 
7.540 0.842 
7.560 0.861 
7.580 0.862 
7.600 0.847 
7.620 0.848 
7.640 0.856 
7.660 0.844 
7.680 0.821 
7.700 0.820 
7.720 0.850 
7.740 0.878 
7.760 0.904 
7.780 0.926 
7.800 0.952 
7.820 0.982 
7.840 1.026 
7.860 1.070 
7.880 1.111 
7.900 1.159 
7.920 1.209 
7.940 1.246 
7.960 1.282 
7.980 1.336 
8.000 1.399 
8.020 1.433 
8.040 1.446 
8.060 1.467 
8.080 1.505 
8.100 1.531 
8.120 1.536 
8.140 1.522 
8.160 1.503 
8.180 1.473 
8.200 1.421 
8.220 1.363 
8.240 1.299 
8.260 1.230 
8.280 1.164 
8.300 1.096 
8.320 1.034 
8.340 0.961 
8.360 0.873 
8.380 0.799 
8.400 0.745 
8.420 0.701 
8.440 0.632 
8.460 0.549 
8.480 0.481 
8.500 0.436 
8.520 0.394 
8.540 0.359 
8.560 0.332 
8.580 0.331 
8.600 0.343 
8.620 0.346 
8.640 0.320 
8.660 0.262 
8.680 0.226 
8.700 0.223 
8.720 0.272 
8.740 0.368 
8.760 0.502 
8.780 0.626 
8.800 0.708 
8.820 0.759 
8.840 0.798 
8.860 0.846 
8.880 0.903 
8.900 0.980 
8.920 1.048 
8.940 1.066 
8.960 1.063 
8.980 1.042 
9.000 1.022 
9.020 1.011 
9.040 1.007 
9.060 1.022 
9.080 1.048 
9.100 1.063 
9.120 1.065 
9.140 1.062 
9.160 1.064 
9.180 1.089 
9.200 1.092 
9.220 1.095 
9.240 1.091 
9.260 1.081 
9.280 1.080 
9.300 1.060 
9.320 1.053 
9.340 1.032 
9.360 1.016 
9.380 1.003 
9.400 0.998 
9.420 1.002 
9.440 0.988 
9.460 0.989 
9.480 0.977 
9.500 0.982 
9.520 0.980 
9.540 0.974 
9.560 0.972 
9.580 0.950 
9.600 0.948 
9.620 0.943 
9.640 0.936 
9.660 0.920 
9.680 0.901 
9.700 0.903 
9.720 0.894 
9.740 0.883 
9.760 0.882 
9.780 0.892 
9.800 0.887 
9.820 0.872 
9.840 0.871 
9.860 0.873 
9.880 0.865 
9.900 0.840 
9.920 0.845 
9.940 0.869 
9.960 0.883 
9.980 0.869 
10.000 0.833 
10.020 0.823 
10.040 0.831 
10.060 0.842 
10.080 0.848 
10.100 0.840 
10.120 0.833 
10.140 0.821 
10.160 0.831 
10.180 0.857 
10.200 0.876 
10.220 0.888 
10.240 0.917 
10.260 0.968 
10.280 1.020 
10.300 1.062 
10.320 1.106 
10.340 1.150 
10.360 1.195 
10.380 1.254 
10.400 1.328 
10.420 1.403 
10.440 1.452 
10.460 1.496 
10.480 1.534 
10.500 1.573 
10.520 1.607 
10.540 1.619 
10.560 1.581 
10.580 1.501 
10.600 1.426 
10.620 1.379 
10.640 1.346 
10.660 1.290 
10.680 1.219 
10.700 1.151 
10.720 1.080 
10.740 1.020 
10.760 0.961 
10.780 0.899 
10.800 0.839 
10.820 0.768 
10.840 0.695 
10.860 0.645 
10.880 0.612 
10.900 0.592 
10.920 0.551 
10.940 0.482 
10.960 0.431 
10.980 0.409 
11.000 0.416 
11.020 0.391 
11.040 0.342 
11.060 0.311 
11.080 0.290 
11.100 0.297 
11.120 0.306 
11.140 0.370 
11.160 0.457 
11.180 0.523 
11.200 0.551 
11.220 0.660 
11.240 0.765 
11.260 0.834 
11.280 0.879 
11.300 0.913 
11.320 0.955 
11.340 1.007 
11.360 1.041 
11.380 1.078 
11.400 1.097 
11.420 1.079 
11.440 1.027 
11.460 0.983 
11.480 0.976 
11.500 1.007 
11.520 1.042 
11.540 1.066 
11.560 1.062 
11.580 1.038 
11.600 1.050 
11.620 1.051 
11.640 1.062 
11.660 1.058 
11.680 1.042 
11.700 1.042 
11.720 1.028 
11.740 1.035 
11.760 1.014 
11.780 0.991 
11.800 0.983 
11.820 0.974 
11.840 0.975 
11.860 0.971 
11.880 0.967 
11.900 0.958 
11.920 0.942 
11.940 0.932 
11.960 0.922 
11.980 0.922 
12.000 0.926 
12.020 0.912 
12.040 0.889 
12.060 0.886 
12.080 0.900 
12.100 0.896 
12.120 0.878 
12.140 0.868 
12.160 0.877 
12.180 0.872 
12.200 0.856 
12.220 0.858 
12.240 0.874 
12.260 0.876 
12.280 0.859 
12.300 0.849 
12.320 0.853 
12.340 0.855 
12.360 0.847 
12.380 0.855 
12.400 0.869 
12.420 0.865 
12.440 0.851 
12.460 0.841 
12.480 0.857 
12.500 0.862 
12.520 0.850 
12.540 0.849 
12.560 0.863 
12.580 0.873 
12.600 0.866 
12.620 0.886 
12.640 0.910 
12.660 0.934 
12.680 0.936 
12.700 0.951 
12.720 0.986 
12.740 1.033 
12.760 1.096 
12.780 1.136 
12.800 1.177 
12.820 1.222 
12.840 1.277 
12.860 1.325 
12.880 1.365 
12.900 1.412 
12.920 1.446 
12.940 1.459 
12.960 1.455 
12.980 1.453 
13.000 1.459 
13.020 1.440 
13.040 1.394 
13.060 1.343 
13.080 1.298 
13.100 1.248 
13.120 1.186 
13.140 1.115 
13.160 1.046 
13.180 0.966 
13.200 0.875 
13.220 0.814 
13.240 0.782 
13.260 0.760 
13.280 0.717 
13.300 0.645 
13.320 0.576 
13.340 0.521 
13.360 0.478 
13.380 0.434 
13.400 0.393 
13.420 0.359 
13.440 0.340 
13.460 0.313 
13.480 0.281 
13.500 0.271 
13.520 0.274 
13.540 0.296 
13.560 0.300 
13.580 0.303 
13.600 0.315 
13.620 0.355 
13.640 0.428 
13.660 0.515 
13.680 0.611 
13.700 0.699 
13.720 0.789 
13.740 0.864 
13.760 0.928 
13.780 0.986 
13.800 1.026 
13.820 1.062 
13.840 1.064 
13.860 1.043 
13.880 0.995 
13.900 0.969 
13.920 0.981 
13.940 1.018 
13.960 1.060 
13.980 1.064 
14.000 1.055 
14.020 1.046 
14.040 1.042 
14.060 1.033 
14.080 1.016 
14.100 1.022 
14.120 1.038 
14.140 1.040 
14.160 1.031 
14.180 1.006 
14.200 0.979 
14.220 0.960 
14.240 0.947 
14.260 0.947 
14.280 0.952 
14.300 0.968 
14.320 0.976 
14.340 0.964 
14.360 0.944 
14.380 0.918 
14.400 0.913 
14.420 0.906 
14.440 0.896 
14.460 0.887 
14.480 0.881 
14.500 0.881 
14.520 0.874 
14.540 0.866 
14.560 0.857 
14.580 0.848 
14.600 0.852 
14.620 0.857 
14.640 0.846 
14.660 0.826 
14.680 0.820 
14.700 0.823 
14.720 0.818 
14.740 0.798 
14.760 0.784 
14.780 0.798 
14.800 0.818 
14.820 0.827 
14.840 0.821 
14.860 0.827 
14.880 0.844 
14.900 0.853 
14.920 0.846 
14.940 0.844 
14.960 0.862 
14.980 0.876 
15.000 0.884 
15.020 0.899 
15.040 0.930 
15.060 0.969 
15.080 0.992 
15.100 1.019 
15.120 1.056 
15.140 1.094 
15.160 1.139 
15.180 1.191 
15.200 1.243 
15.220 1.285 
15.240 1.320 
15.260 1.366 
15.280 1.423 
15.300 1.463 
15.320 1.484 
15.340 1.501 
15.360 1.514 
15.380 1.506 
15.400 1.466 
15.420 1.401 
15.440 1.353 
15.460 1.307 
15.480 1.243 
15.500 1.170 
15.520 1.097 
15.540 1.034 
15.560 0.968 
15.580 0.912 
15.600 0.857 
15.620 0.795 
15.640 0.725 
15.660 0.662 
15.680 0.617 
15.700 0.579 
15.720 0.563 
15.740 0.521 
15.760 0.479 
15.780 0.459 
15.800 0.462 
15.820 0.463 
15.840 0.446 
15.860 0.431 
15.880 0.420 
15.900 0.376 
15.920 0.313 
15.940 0.267 
15.960 0.269 
15.980 0.304 
16.000 0.367 
16.020 0.464 
16.040 0.552 
16.060 0.613 
16.080 0.619 
16.100 0.597 
16.120 0.583 
16.140 0.629 
16.160 0.776 
16.180 0.944 
16.200 1.054 
16.220 1.081 
16.240 1.031 
16.260 0.970 
16.280 0.934 
16.300 0.932 
16.320 0.940 
16.340 0.950 
16.360 0.969 
16.380 0.990 
16.400 0.995 
16.420 1.013 
16.440 1.022 
16.460 1.016 
16.480 0.989 
16.500 0.963 
16.520 0.951 
16.540 0.925 
16.560 0.913 
16.580 0.918 
16.600 0.937 
16.620 0.954 
16.640 0.955 
16.660 0.968 
16.680 0.982 
16.700 0.978 
16.720 0.984 
16.740 0.982 
16.760 0.980 
16.780 0.968 
16.800 0.956 
16.820 0.956 
16.840 0.945 
16.860 0.936 
16.880 0.936 
16.900 0.942 
16.920 0.917 
16.940 0.831 
16.960 0.684 
16.980 0.599 
