# Supplementary material for: Pacing the phasing of leg and arm movements in breaststroke swimming to minimize intra-cyclic velocity fluctuations
Source: PLoS One. 2017 Oct 12;12(10):e0186160. doi: 10.1371/journal.pone.0186160 (PMC5638342; doi:10.1371/journal.pone.0186160)
Supplement: S1 Archive — (ZIP) [file pone.0186160.s003.zip › P22_270_veldata.txt]

% t vx 
0.000 0.334 
0.020 0.336 
0.040 0.498 
0.060 0.751 
0.080 0.867 
0.100 0.889 
0.120 0.880 
0.140 0.866 
0.160 0.862 
0.180 0.868 
0.200 0.869 
0.220 0.858 
0.240 0.834 
0.260 0.820 
0.280 0.818 
0.300 0.814 
0.320 0.801 
0.340 0.785 
0.360 0.788 
0.380 0.804 
0.400 0.803 
0.420 0.785 
0.440 0.760 
0.460 0.752 
0.480 0.765 
0.500 0.772 
0.520 0.755 
0.540 0.726 
0.560 0.709 
0.580 0.723 
0.600 0.745 
0.620 0.756 
0.640 0.755 
0.660 0.748 
0.680 0.753 
0.700 0.781 
0.720 0.812 
0.740 0.825 
0.760 0.846 
0.780 0.878 
0.800 0.920 
0.820 0.968 
0.840 1.025 
0.860 1.087 
0.880 1.143 
0.900 1.198 
0.920 1.252 
0.940 1.301 
0.960 1.359 
0.980 1.436 
1.000 1.490 
1.020 1.505 
1.040 1.495 
1.060 1.481 
1.080 1.465 
1.100 1.428 
1.120 1.375 
1.140 1.303 
1.160 1.212 
1.180 1.090 
1.200 0.979 
1.220 0.896 
1.240 0.817 
1.260 0.724 
1.280 0.630 
1.300 0.589 
1.320 0.559 
1.340 0.508 
1.360 0.447 
1.380 0.374 
1.400 0.291 
1.420 0.221 
1.440 0.197 
1.460 0.215 
1.480 0.254 
1.500 0.314 
1.520 0.407 
1.540 0.501 
1.560 0.582 
1.580 0.651 
1.600 0.706 
1.620 0.782 
1.640 0.865 
1.660 0.916 
1.680 0.977 
1.700 1.063 
1.720 1.126 
1.740 1.142 
1.760 1.091 
1.780 1.054 
1.800 1.017 
1.820 1.010 
1.840 1.035 
1.860 1.059 
1.880 1.066 
1.900 1.042 
1.920 1.001 
1.940 0.968 
1.960 0.968 
1.980 0.987 
2.000 1.002 
2.020 1.003 
2.040 1.003 
2.060 0.998 
2.080 0.986 
2.100 0.954 
2.120 0.947 
2.140 0.935 
2.160 0.937 
2.180 0.934 
2.200 0.912 
2.220 0.908 
2.240 0.895 
2.260 0.881 
2.280 0.868 
2.300 0.859 
2.320 0.863 
2.340 0.845 
2.360 0.835 
2.380 0.845 
2.400 0.843 
2.420 0.826 
2.440 0.816 
2.460 0.821 
2.480 0.820 
2.500 0.804 
2.520 0.798 
2.540 0.809 
2.560 0.805 
2.580 0.792 
2.600 0.784 
2.620 0.806 
2.640 0.821 
2.660 0.811 
2.680 0.794 
2.700 0.804 
2.720 0.822 
2.740 0.813 
2.760 0.789 
2.780 0.774 
2.800 0.793 
2.820 0.806 
2.840 0.796 
2.860 0.774 
2.880 0.763 
2.900 0.779 
2.920 0.792 
2.940 0.785 
2.960 0.768 
2.980 0.763 
3.000 0.784 
3.020 0.808 
3.040 0.820 
3.060 0.828 
3.080 0.849 
3.100 0.875 
3.120 0.914 
3.140 0.956 
3.160 1.005 
3.180 1.055 
3.200 1.098 
3.220 1.150 
3.240 1.192 
3.260 1.236 
3.280 1.287 
3.300 1.339 
3.320 1.387 
3.340 1.431 
3.360 1.472 
3.380 1.506 
3.400 1.522 
3.420 1.509 
3.440 1.465 
3.460 1.399 
3.480 1.310 
3.500 1.215 
3.520 1.138 
3.540 1.068 
3.560 0.998 
3.580 0.926 
3.600 0.858 
3.620 0.782 
3.640 0.699 
3.660 0.633 
3.680 0.596 
3.700 0.562 
3.720 0.534 
3.740 0.507 
3.760 0.450 
3.780 0.388 
3.800 0.331 
3.820 0.300 
3.840 0.287 
3.860 0.293 
3.880 0.329 
3.900 0.397 
3.920 0.496 
3.940 0.601 
3.960 0.658 
3.980 0.662 
4.000 0.662 
4.020 0.723 
4.040 0.847 
4.060 0.997 
4.080 1.113 
4.100 1.149 
4.120 1.115 
4.140 1.032 
4.160 0.986 
4.180 0.977 
4.200 1.003 
4.220 1.045 
4.240 1.064 
4.260 1.068 
4.280 1.040 
4.300 1.028 
4.320 1.011 
4.340 0.996 
4.360 0.993 
4.380 0.992 
4.400 0.992 
4.420 0.980 
4.440 0.983 
4.460 0.978 
4.480 0.980 
4.500 0.971 
4.520 0.980 
4.540 0.980 
4.560 0.966 
4.580 0.956 
4.600 0.925 
4.620 0.914 
4.640 0.911 
4.660 0.911 
4.680 0.915 
4.700 0.912 
4.720 0.906 
4.740 0.887 
4.760 0.873 
4.780 0.878 
4.800 0.868 
4.820 0.842 
4.840 0.833 
4.860 0.852 
4.880 0.860 
4.900 0.842 
4.920 0.810 
4.940 0.777 
4.960 0.765 
4.980 0.775 
5.000 0.796 
5.020 0.808 
5.040 0.794 
5.060 0.773 
5.080 0.766 
5.100 0.774 
5.120 0.770 
5.140 0.753 
5.160 0.733 
5.180 0.733 
5.200 0.734 
5.220 0.738 
5.240 0.747 
5.260 0.763 
5.280 0.786 
5.300 0.811 
5.320 0.824 
5.340 0.822 
5.360 0.812 
5.380 0.813 
5.400 0.842 
5.420 0.886 
5.440 0.924 
5.460 0.956 
5.480 1.011 
5.500 1.101 
5.520 1.195 
5.540 1.255 
5.560 1.296 
5.580 1.331 
5.600 1.381 
5.620 1.457 
5.640 1.568 
5.660 1.652 
5.680 1.676 
5.700 1.640 
5.720 1.573 
5.740 1.494 
5.760 1.396 
5.780 1.316 
5.800 1.240 
5.820 1.173 
5.840 1.097 
5.860 1.120 
5.880 1.025 
5.900 0.946 
5.920 0.901 
5.940 0.840 
5.960 0.740 
5.980 0.636 
6.000 0.547 
6.020 0.460 
6.040 0.383 
6.060 0.324 
6.080 0.285 
6.100 0.237 
6.120 0.189 
6.140 0.197 
6.160 0.233 
6.180 0.267 
6.200 0.318 
6.220 0.406 
6.240 0.507 
6.260 0.578 
6.280 0.659 
6.300 0.764 
6.320 0.868 
6.340 0.960 
6.360 1.047 
6.380 1.147 
6.400 1.197 
6.420 1.190 
6.440 1.152 
6.460 1.128 
6.480 1.122 
6.500 1.122 
6.520 1.110 
6.540 1.092 
6.560 1.090 
6.580 1.072 
6.600 1.071 
6.620 1.053 
6.640 1.052 
6.660 1.050 
6.680 1.027 
6.700 1.027 
6.720 1.019 
6.740 1.026 
6.760 1.030 
6.780 1.002 
6.800 0.973 
6.820 0.958 
6.840 0.957 
6.860 0.957 
6.880 0.947 
6.900 0.941 
6.920 0.943 
6.940 0.938 
6.960 0.936 
6.980 0.921 
7.000 0.887 
7.020 0.884 
7.040 0.902 
7.060 0.904 
7.080 0.892 
7.100 0.887 
7.120 0.907 
7.140 0.904 
7.160 0.868 
7.180 0.841 
7.200 0.844 
7.220 0.862 
7.240 0.858 
7.260 0.835 
7.280 0.809 
7.300 0.810 
7.320 0.832 
7.340 0.847 
7.360 0.837 
7.380 0.808 
7.400 0.787 
7.420 0.787 
7.440 0.815 
7.460 0.841 
7.480 0.835 
7.500 0.800 
7.520 0.776 
7.540 0.778 
7.560 0.776 
7.580 0.779 
7.600 0.789 
7.620 0.797 
7.640 0.791 
7.660 0.774 
7.680 0.759 
7.700 0.750 
7.720 0.754 
7.740 0.784 
7.760 0.818 
7.780 0.824 
7.800 0.820 
7.820 0.820 
7.840 0.844 
7.860 0.873 
7.880 0.904 
7.900 0.950 
7.920 1.006 
7.940 1.068 
7.960 1.134 
7.980 1.212 
8.000 1.287 
8.020 1.346 
8.040 1.400 
8.060 1.454 
8.080 1.492 
8.100 1.503 
8.120 1.500 
8.140 1.506 
8.160 1.503 
8.180 1.474 
8.200 1.422 
8.220 1.349 
8.240 1.266 
8.260 1.175 
8.280 1.088 
8.300 1.027 
8.320 0.965 
8.340 0.903 
8.360 0.870 
8.380 0.862 
8.400 0.838 
8.420 0.762 
8.440 0.665 
8.460 0.574 
8.480 0.496 
8.500 0.420 
8.520 0.361 
8.540 0.316 
8.560 0.279 
8.580 0.254 
8.600 0.239 
8.620 0.267 
8.640 0.341 
8.660 0.432 
8.680 0.503 
8.700 0.552 
8.720 0.588 
8.740 0.611 
8.760 0.636 
8.780 0.715 
8.800 0.864 
8.820 1.048 
8.840 1.206 
8.860 1.280 
8.880 1.273 
8.900 1.201 
8.920 1.124 
8.940 1.095 
8.960 1.109 
8.980 1.141 
9.000 1.148 
9.020 1.145 
9.040 1.148 
9.060 1.148 
9.080 1.146 
9.100 1.150 
9.120 1.156 
9.140 1.150 
9.160 1.111 
9.180 1.068 
9.200 1.046 
9.220 1.038 
9.240 1.043 
9.260 1.036 
9.280 1.019 
9.300 0.995 
9.320 0.979 
9.340 0.988 
9.360 0.982 
9.380 0.962 
9.400 0.957 
9.420 0.954 
9.440 0.966 
9.460 0.961 
9.480 0.960 
9.500 0.962 
9.520 0.944 
9.540 0.925 
9.560 0.911 
9.580 0.907 
9.600 0.923 
9.620 0.929 
9.640 0.919 
9.660 0.900 
9.680 0.889 
9.700 0.893 
9.720 0.901 
9.740 0.911 
9.760 0.914 
9.780 0.919 
9.800 0.912 
9.820 0.898 
9.840 0.866 
9.860 0.819 
9.880 0.791 
9.900 0.782 
9.920 0.789 
9.940 0.785 
9.960 0.763 
9.980 0.747 
10.000 0.750 
10.020 0.758 
10.040 0.765 
10.060 0.757 
10.080 0.753 
10.100 0.763 
10.120 0.776 
10.140 0.796 
10.160 0.802 
10.180 0.811 
10.200 0.816 
10.220 0.816 
10.240 0.819 
10.260 0.823 
10.280 0.848 
10.300 0.882 
10.320 0.912 
10.340 0.950 
10.360 1.003 
10.380 1.078 
10.400 1.170 
10.420 1.251 
10.440 1.308 
10.460 1.337 
10.480 1.360 
10.500 1.396 
10.520 1.433 
10.540 1.467 
10.560 1.485 
10.580 1.465 
10.600 1.431 
10.620 1.393 
10.640 1.337 
10.660 1.263 
10.680 1.208 
10.700 1.165 
10.720 1.099 
10.740 1.026 
10.760 0.975 
10.780 0.936 
10.800 0.875 
10.820 0.799 
10.840 0.723 
10.860 0.644 
10.880 0.581 
10.900 0.531 
10.920 0.496 
10.940 0.449 
10.960 0.406 
10.980 0.373 
11.000 0.350 
11.020 0.333 
11.040 0.325 
11.060 0.343 
11.080 0.396 
11.100 0.495 
11.120 0.610 
11.140 0.735 
11.160 0.823 
11.180 0.851 
11.200 0.854 
11.220 0.862 
11.240 0.905 
11.260 0.971 
11.280 1.045 
11.300 1.128 
11.320 1.151 
11.340 1.110 
11.360 1.039 
11.380 0.999 
11.400 1.011 
11.420 1.049 
11.440 1.085 
11.460 1.124 
11.480 1.133 
11.500 1.114 
11.520 1.086 
11.540 1.060 
11.560 1.072 
11.580 1.087 
11.600 1.094 
11.620 1.107 
11.640 1.083 
11.660 1.067 
11.680 1.053 
11.700 1.031 
11.720 1.038 
11.740 1.041 
11.760 1.068 
11.780 1.062 
11.800 1.032 
11.820 1.009 
11.840 0.988 
11.860 0.972 
11.880 0.961 
11.900 0.957 
11.920 0.959 
11.940 0.947 
11.960 0.940 
11.980 0.936 
12.000 0.926 
12.020 0.918 
12.040 0.923 
12.060 0.920 
12.080 0.896 
12.100 0.878 
12.120 0.870 
12.140 0.876 
12.160 0.856 
12.180 0.825 
12.200 0.805 
12.220 0.801 
12.240 0.803 
12.260 0.804 
12.280 0.807 
12.300 0.810 
12.320 0.803 
12.340 0.786 
12.360 0.767 
12.380 0.753 
12.400 0.749 
12.420 0.748 
12.440 0.741 
12.460 0.744 
12.480 0.752 
12.500 0.757 
12.520 0.762 
12.540 0.776 
12.560 0.785 
12.580 0.782 
12.600 0.781 
12.620 0.791 
12.640 0.799 
12.660 0.816 
12.680 0.842 
12.700 0.859 
12.720 0.886 
12.740 0.921 
12.760 0.964 
12.780 0.994 
12.800 1.022 
12.820 1.050 
12.840 1.077 
12.860 1.121 
12.880 1.193 
12.900 1.269 
12.920 1.322 
12.940 1.373 
12.960 1.420 
12.980 1.453 
13.000 1.454 
13.020 1.445 
13.040 1.424 
13.060 1.382 
13.080 1.310 
13.100 1.239 
13.120 1.193 
13.140 1.146 
13.160 1.096 
13.180 1.026 
13.200 0.955 
13.220 0.893 
13.240 0.829 
13.260 0.761 
13.280 0.655 
13.300 0.551 
13.320 0.491 
13.340 0.464 
13.360 0.442 
13.380 0.414 
13.400 0.372 
13.420 0.311 
13.440 0.265 
13.460 0.258 
13.480 0.305 
13.500 0.364 
13.520 0.419 
13.540 0.477 
13.560 0.535 
13.580 0.604 
13.600 0.663 
13.620 0.705 
13.640 0.759 
13.660 0.837 
13.680 0.935 
13.700 1.029 
13.720 1.090 
13.740 1.095 
13.760 1.064 
13.780 1.012 
13.800 0.980 
13.820 0.978 
13.840 1.012 
13.860 1.056 
13.880 1.064 
13.900 1.066 
13.920 1.056 
13.940 1.056 
13.960 1.058 
13.980 1.054 
14.000 1.062 
14.020 1.065 
14.040 1.061 
14.060 1.056 
14.080 1.039 
14.100 1.043 
14.120 1.056 
14.140 1.064 
14.160 1.060 
14.180 1.019 
14.200 0.983 
14.220 0.958 
14.240 0.949 
14.260 0.945 
14.280 0.937 
14.300 0.941 
14.320 0.936 
14.340 0.917 
14.360 0.896 
14.380 0.883 
14.400 0.882 
14.420 0.874 
14.440 0.864 
14.460 0.858 
14.480 0.858 
14.500 0.861 
14.520 0.852 
14.540 0.839 
14.560 0.829 
14.580 0.820 
14.600 0.811 
14.620 0.811 
14.640 0.822 
14.660 0.814 
14.680 0.791 
14.700 0.770 
14.720 0.775 
14.740 0.795 
14.760 0.799 
14.780 0.789 
14.800 0.778 
14.820 0.770 
14.840 0.767 
14.860 0.761 
14.880 0.753 
14.900 0.745 
14.920 0.750 
14.940 0.780 
14.960 0.817 
14.980 0.837 
15.000 0.833 
15.020 0.825 
15.040 0.830 
15.060 0.851 
15.080 0.871 
15.100 0.898 
15.120 0.938 
15.140 0.990 
15.160 1.039 
15.180 1.086 
15.200 1.146 
15.220 1.212 
15.240 1.281 
15.260 1.333 
15.280 1.374 
15.300 1.424 
15.320 1.495 
15.340 1.562 
15.360 1.609 
15.380 1.614 
15.400 1.582 
15.420 1.520 
15.440 1.442 
15.460 1.368 
15.480 1.289 
15.500 1.222 
15.520 1.162 
15.540 1.111 
15.560 1.051 
15.580 0.985 
15.600 0.930 
15.620 0.872 
15.640 0.803 
15.660 0.700 
15.680 0.587 
15.700 0.525 
15.720 0.501 
15.740 0.480 
15.760 0.447 
15.780 0.400 
15.800 0.362 
15.820 0.323 
15.840 0.288 
15.860 0.277 
15.880 0.270 
15.900 0.317 
15.920 0.414 
15.940 0.530 
15.960 0.620 
15.980 0.673 
16.000 0.742 
16.020 0.796 
16.040 0.823 
16.060 0.845 
16.080 0.908 
16.100 1.011 
16.120 1.074 
16.140 1.055 
16.160 0.983 
16.180 0.910 
16.200 0.879 
16.220 0.881 
16.240 0.902 
16.260 0.947 
16.280 0.977 
16.300 0.982 
16.320 0.980 
16.340 0.980 
16.360 0.979 
16.380 0.977 
16.400 0.983 
16.420 0.995 
16.440 1.004 
16.460 1.000 
16.480 0.993 
16.500 0.978 
16.520 0.976 
16.540 0.973 
16.560 0.954 
16.580 0.945 
16.600 0.944 
16.620 0.949 
16.640 0.953 
16.660 0.949 
16.680 0.910 
16.700 0.864 
16.720 0.838 
16.740 0.841 
16.760 0.864 
16.780 0.881 
16.800 0.895 
16.820 0.878 
16.840 0.872 
16.860 0.873 
16.880 0.879 
16.900 0.871 
16.920 0.866 
16.940 0.867 
16.960 0.851 
16.980 0.835 
17.000 0.829 
17.020 0.828 
17.040 0.818 
17.060 0.809 
17.080 0.813 
17.100 0.824 
17.120 0.804 
17.140 0.777 
17.160 0.762 
17.180 0.746 
17.200 0.727 
17.220 0.713 
17.240 0.709 
17.260 0.697 
17.280 0.652 
17.300 0.598 
17.320 0.572 
