# Supplementary material for: Pacing the phasing of leg and arm movements in breaststroke swimming to minimize intra-cyclic velocity fluctuations
Source: PLoS One. 2017 Oct 12;12(10):e0186160. doi: 10.1371/journal.pone.0186160 (PMC5638342; doi:10.1371/journal.pone.0186160)
Supplement: S1 Archive — (ZIP) [file pone.0186160.s003.zip › P23_1_veldata.txt]

% t vx 
0.000 0.844 
0.020 0.908 
0.040 1.083 
0.060 1.264 
0.080 1.327 
0.100 1.304 
0.120 1.279 
0.140 1.284 
0.160 1.311 
0.180 1.304 
0.200 1.268 
0.220 1.241 
0.240 1.221 
0.260 1.213 
0.280 1.193 
0.300 1.164 
0.320 1.168 
0.340 1.186 
0.360 1.207 
0.380 1.186 
0.400 1.154 
0.420 1.137 
0.440 1.134 
0.460 1.143 
0.480 1.155 
0.500 1.154 
0.520 1.147 
0.540 1.147 
0.560 1.144 
0.580 1.137 
0.600 1.133 
0.620 1.151 
0.640 1.182 
0.660 1.217 
0.680 1.248 
0.700 1.274 
0.720 1.289 
0.740 1.317 
0.760 1.357 
0.780 1.397 
0.800 1.433 
0.820 1.466 
0.840 1.493 
0.860 1.517 
0.880 1.538 
0.900 1.542 
0.920 1.509 
0.940 1.441 
0.960 1.365 
0.980 1.288 
1.000 1.216 
1.020 1.142 
1.040 1.068 
1.060 0.994 
1.080 0.914 
1.100 0.840 
1.120 0.785 
1.140 0.758 
1.160 0.739 
1.180 0.691 
1.200 0.614 
1.220 0.559 
1.240 0.549 
1.260 0.566 
1.280 0.567 
1.300 0.542 
1.320 0.494 
1.340 0.423 
1.360 0.340 
1.380 0.267 
1.400 0.217 
1.420 0.187 
1.440 0.179 
1.460 0.186 
1.480 0.228 
1.500 0.330 
1.520 0.483 
1.540 0.664 
1.560 0.848 
1.580 1.015 
1.600 1.158 
1.620 1.283 
1.640 1.398 
1.660 1.484 
1.680 1.499 
1.700 1.455 
1.720 1.390 
1.740 1.333 
1.760 1.301 
1.780 1.284 
1.800 1.297 
1.820 1.322 
1.840 1.338 
1.860 1.338 
1.880 1.329 
1.900 1.332 
1.920 1.336 
1.940 1.327 
1.960 1.301 
1.980 1.274 
2.000 1.258 
2.020 1.244 
2.040 1.224 
2.060 1.198 
2.080 1.170 
2.100 1.159 
2.120 1.163 
2.140 1.171 
2.160 1.176 
2.180 1.168 
2.200 1.160 
2.220 1.151 
2.240 1.156 
2.260 1.169 
2.280 1.175 
2.300 1.170 
2.320 1.170 
2.340 1.186 
2.360 1.211 
2.380 1.234 
2.400 1.246 
2.420 1.262 
2.440 1.288 
2.460 1.322 
2.480 1.353 
2.500 1.393 
2.520 1.453 
2.540 1.510 
2.560 1.550 
2.580 1.574 
2.600 1.593 
2.620 1.593 
2.640 1.556 
2.660 1.495 
2.680 1.421 
2.700 1.343 
2.720 1.269 
2.740 1.200 
2.760 1.126 
2.780 1.059 
2.800 0.990 
2.820 0.922 
2.840 0.854 
2.860 0.788 
2.880 0.733 
2.900 0.677 
2.920 0.634 
2.940 0.602 
2.960 0.581 
2.980 0.563 
3.000 0.539 
3.020 0.514 
3.040 0.474 
3.060 0.424 
3.080 0.357 
3.100 0.304 
3.120 0.279 
3.140 0.269 
3.160 0.274 
3.180 0.277 
3.200 0.323 
3.220 0.435 
3.240 0.621 
3.260 0.833 
3.280 1.010 
3.300 1.150 
3.320 1.268 
3.340 1.375 
3.360 1.467 
3.380 1.508 
3.400 1.488 
3.420 1.415 
3.440 1.315 
3.460 1.233 
3.480 1.197 
3.500 1.225 
3.520 1.281 
3.540 1.313 
3.560 1.321 
3.580 1.324 
3.600 1.331 
3.620 1.326 
3.640 1.308 
3.660 1.284 
3.680 1.256 
3.700 1.228 
3.720 1.217 
3.740 1.205 
3.760 1.169 
3.780 1.129 
3.800 1.103 
3.820 1.110 
3.840 1.130 
3.860 1.149 
3.880 1.152 
3.900 1.136 
3.920 1.115 
3.940 1.109 
3.960 1.120 
3.980 1.155 
4.000 1.194 
4.020 1.219 
4.040 1.240 
4.060 1.253 
4.080 1.263 
4.100 1.272 
4.120 1.300 
4.140 1.347 
4.160 1.395 
4.180 1.429 
4.200 1.458 
4.220 1.486 
4.240 1.516 
4.260 1.554 
4.280 1.589 
4.300 1.609 
4.320 1.598 
4.340 1.552 
4.360 1.464 
4.380 1.348 
4.400 1.237 
4.420 1.145 
4.440 1.066 
4.460 0.980 
4.480 0.905 
4.500 0.854 
4.520 0.817 
4.540 0.787 
4.560 0.747 
4.580 0.705 
4.600 0.657 
4.620 0.622 
4.640 0.606 
4.660 0.600 
4.680 0.584 
4.700 0.552 
4.720 0.495 
4.740 0.424 
4.760 0.352 
4.780 0.311 
4.800 0.299 
4.820 0.284 
4.840 0.278 
4.860 0.293 
4.880 0.355 
4.900 0.505 
4.920 0.701 
4.940 0.931 
4.960 1.128 
4.980 1.277 
5.000 1.398 
5.020 1.449 
5.040 1.478 
5.060 1.145 
5.080 1.374 
5.100 1.401 
5.120 1.361 
5.140 1.374 
5.160 1.406 
5.180 1.425 
5.200 1.413 
5.220 1.381 
5.240 1.344 
5.260 1.334 
5.280 1.377 
5.300 1.354 
5.320 1.256 
5.340 1.171 
5.360 1.205 
5.380 1.340 
5.400 1.427 
5.420 1.414 
5.440 1.314 
5.460 1.225 
5.480 1.192 
5.500 1.179 
5.520 1.168 
5.540 1.152 
5.560 1.159 
5.580 1.171 
5.600 1.176 
5.620 1.173 
5.640 1.165 
5.660 1.162 
5.680 1.156 
5.700 1.161 
5.720 1.169 
5.740 1.193 
5.760 1.211 
5.780 1.215 
5.800 1.223 
5.820 1.254 
5.840 1.303 
5.860 1.351 
5.880 1.390 
5.900 1.425 
5.920 1.460 
5.940 1.489 
5.960 1.516 
5.980 1.552 
6.000 1.595 
6.020 1.613 
6.040 1.591 
6.060 1.529 
6.080 1.460 
6.100 1.380 
6.120 1.287 
6.140 1.199 
6.160 1.112 
6.180 1.016 
6.200 0.921 
6.220 0.827 
6.240 0.749 
6.260 0.680 
6.280 0.626 
6.300 0.603 
6.320 0.593 
6.340 0.585 
6.360 0.556 
6.380 0.507 
6.400 0.446 
6.420 0.383 
6.440 0.309 
6.460 0.239 
6.480 0.198 
6.500 0.184 
6.520 0.191 
6.540 0.213 
6.560 0.270 
6.580 0.391 
6.600 0.576 
6.620 0.787 
6.640 0.979 
6.660 1.142 
6.680 1.292 
6.700 1.448 
6.720 1.574 
6.740 1.628 
6.760 1.589 
6.780 1.485 
6.800 1.378 
6.820 1.312 
6.840 1.294 
6.860 1.313 
6.880 1.333 
6.900 1.337 
6.920 1.332 
6.940 1.333 
6.960 1.345 
6.980 1.347 
7.000 1.336 
7.020 1.318 
7.040 1.309 
7.060 1.295 
7.080 1.267 
7.100 1.230 
7.120 1.199 
7.140 1.190 
7.160 1.188 
7.180 1.173 
7.200 1.153 
7.220 1.146 
7.240 1.161 
7.260 1.175 
7.280 1.183 
7.300 1.185 
7.320 1.175 
7.340 1.155 
7.360 1.146 
7.380 1.155 
7.400 1.169 
7.420 1.178 
7.440 1.185 
7.460 1.206 
7.480 1.238 
7.500 1.276 
7.520 1.314 
7.540 1.347 
7.560 1.376 
7.580 1.410 
7.600 1.458 
7.620 1.512 
7.640 1.557 
7.660 1.587 
7.680 1.611 
7.700 1.624 
7.720 1.624 
7.740 1.600 
7.760 1.537 
7.780 1.441 
7.800 1.336 
7.820 1.234 
7.840 1.123 
7.860 1.013 
7.880 0.919 
7.900 0.857 
7.920 0.814 
7.940 0.781 
7.960 0.752 
7.980 0.720 
8.000 0.698 
8.020 0.669 
8.040 0.632 
8.060 0.587 
8.080 0.537 
8.100 0.490 
8.120 0.432 
8.140 0.358 
8.160 0.293 
8.180 0.254 
8.200 0.245 
8.220 0.240 
8.240 0.230 
8.260 0.264 
8.280 0.361 
8.300 0.529 
8.320 0.729 
8.340 0.924 
8.360 1.106 
8.380 1.254 
8.400 1.387 
8.420 1.510 
8.440 1.608 
8.460 1.625 
8.480 1.516 
8.500 1.335 
8.520 1.190 
8.540 1.148 
8.560 1.200 
8.580 1.285 
8.600 1.352 
8.620 1.375 
8.640 1.366 
8.660 1.348 
8.680 1.319 
8.700 1.275 
8.720 1.223 
8.740 1.184 
8.760 1.165 
8.780 1.164 
8.800 1.174 
8.820 1.177 
8.840 1.161 
8.860 1.132 
8.880 1.117 
8.900 1.117 
8.920 1.136 
8.940 1.142 
8.960 1.134 
8.980 1.120 
9.000 1.117 
9.020 1.130 
9.040 1.136 
9.060 1.140 
9.080 1.142 
9.100 1.164 
9.120 1.186 
9.140 1.207 
9.160 1.228 
9.180 1.249 
9.200 1.280 
9.220 1.318 
9.240 1.366 
9.260 1.407 
9.280 1.438 
9.300 1.468 
9.320 1.498 
9.340 1.530 
9.360 1.564 
9.380 1.599 
9.400 1.608 
9.420 1.584 
9.440 1.534 
9.460 1.461 
9.480 1.380 
9.500 1.300 
9.520 1.222 
9.540 1.138 
9.560 1.048 
9.580 0.976 
9.600 0.923 
9.620 0.878 
9.640 0.842 
9.660 0.805 
9.680 0.766 
9.700 0.707 
9.720 0.641 
9.740 0.598 
9.760 0.571 
9.780 0.557 
9.800 0.512 
9.820 0.445 
9.840 0.380 
9.860 0.286 
9.880 0.222 
9.900 0.153 
9.920 0.117 
9.940 0.119 
9.960 0.132 
9.980 0.187 
10.000 0.311 
10.020 0.487 
10.040 0.680 
10.060 0.866 
10.080 1.044 
10.100 1.202 
10.120 1.345 
10.140 1.450 
10.160 1.505 
10.180 1.480 
10.200 1.403 
10.220 1.329 
10.240 1.285 
10.260 1.291 
10.280 1.307 
10.300 1.330 
10.320 1.320 
10.340 1.277 
10.360 1.247 
10.380 1.247 
10.400 1.277 
10.420 1.295 
10.440 1.291 
10.460 1.268 
10.480 1.237 
10.500 1.218 
10.520 1.208 
10.540 1.186 
10.560 1.159 
10.580 1.153 
10.600 1.161 
10.620 1.165 
10.640 1.162 
10.660 1.149 
10.680 1.134 
10.700 1.117 
10.720 1.114 
10.740 1.121 
10.760 1.127 
10.780 1.136 
10.800 1.150 
10.820 1.168 
10.840 1.189 
10.860 1.207 
10.880 1.216 
10.900 1.226 
10.920 1.250 
10.940 1.287 
10.960 1.324 
10.980 1.354 
11.000 1.377 
11.020 1.406 
11.040 1.444 
11.060 1.491 
11.080 1.523 
11.100 1.522 
11.120 1.487 
11.140 1.430 
11.160 1.372 
11.180 1.305 
11.200 1.229 
11.220 1.155 
11.240 1.091 
11.260 1.027 
11.280 0.950 
11.300 0.882 
11.320 0.840 
11.340 0.810 
11.360 0.768 
11.380 0.707 
11.400 0.640 
11.420 0.569 
11.440 0.512 
11.460 0.477 
11.480 0.458 
11.500 0.441 
11.520 0.426 
11.540 0.413 
11.560 0.386 
11.580 0.335 
11.600 0.267 
11.620 0.207 
11.640 0.172 
11.660 0.154 
11.680 0.147 
11.700 0.168 
11.720 0.253 
11.740 0.416 
11.760 0.644 
11.780 0.888 
11.800 1.090 
11.820 1.228 
11.840 1.313 
11.860 1.376 
11.880 1.417 
11.900 1.410 
11.920 1.356 
11.940 1.270 
11.960 1.210 
11.980 1.209 
12.000 1.240 
12.020 1.266 
12.040 1.254 
12.060 1.235 
12.080 1.233 
12.100 1.250 
12.120 1.270 
12.140 1.270 
12.160 1.260 
12.180 1.247 
12.200 1.233 
12.220 1.206 
12.240 1.166 
12.260 1.131 
12.280 1.114 
12.300 1.113 
12.320 1.118 
12.340 1.123 
12.360 1.123 
12.380 1.111 
12.400 1.101 
12.420 1.099 
12.440 1.097 
12.460 1.098 
12.480 1.100 
12.500 1.106 
12.520 1.113 
12.540 1.124 
12.560 1.144 
12.580 1.157 
12.600 1.165 
12.620 1.184 
12.640 1.218 
12.660 1.257 
12.680 1.285 
12.700 1.315 
12.720 1.353 
12.740 1.395 
12.760 1.444 
12.780 1.493 
12.800 1.524 
12.820 1.506 
12.840 1.459 
12.860 1.413 
12.880 1.371 
12.900 1.325 
12.920 1.269 
12.940 1.200 
12.960 1.122 
12.980 1.042 
13.000 0.968 
13.020 0.900 
13.040 0.825 
13.060 0.753 
13.080 0.689 
13.100 0.646 
13.120 0.618 
13.140 0.592 
13.160 0.570 
13.180 0.545 
13.200 0.531 
13.220 0.521 
13.240 0.498 
13.260 0.449 
13.280 0.388 
13.300 0.340 
13.320 0.304 
13.340 0.284 
13.360 0.270 
13.380 0.255 
13.400 0.247 
13.420 0.280 
13.440 0.391 
13.460 0.565 
13.480 0.757 
13.500 0.923 
13.520 1.056 
13.540 1.166 
13.560 1.261 
13.580 1.333 
13.600 1.367 
13.620 1.355 
13.640 1.294 
13.660 1.209 
13.680 1.143 
13.700 1.125 
13.720 1.160 
13.740 1.212 
13.760 1.251 
13.780 1.261 
13.800 1.252 
13.820 1.252 
13.840 1.253 
13.860 1.240 
13.880 1.215 
13.900 1.192 
13.920 1.179 
13.940 1.172 
13.960 1.167 
13.980 1.156 
14.000 1.126 
14.020 1.093 
14.040 1.066 
14.060 1.059 
14.080 1.059 
14.100 1.072 
14.120 1.075 
14.140 1.068 
14.160 1.067 
14.180 1.065 
14.200 1.075 
14.220 1.096 
14.240 1.117 
14.260 1.126 
14.280 1.108 
14.300 1.092 
14.320 1.093 
14.340 1.106 
14.360 1.131 
14.380 1.160 
14.400 1.202 
14.420 1.237 
14.440 1.280 
14.460 1.333 
14.480 1.403 
14.500 1.468 
14.520 1.510 
14.540 1.530 
14.560 1.523 
14.580 1.496 
14.600 1.466 
14.620 1.448 
14.640 1.429 
14.660 1.379 
14.680 1.305 
14.700 1.220 
14.720 1.137 
14.740 1.081 
14.760 1.028 
14.780 0.966 
14.800 0.903 
14.820 0.875 
14.840 0.861 
14.860 0.815 
14.880 0.742 
14.900 0.672 
14.920 0.612 
14.940 0.540 
14.960 0.434 
14.980 0.268 
15.000 0.171 
