# Supplementary material for: Pacing the phasing of leg and arm movements in breaststroke swimming to minimize intra-cyclic velocity fluctuations
Source: PLoS One. 2017 Oct 12;12(10):e0186160. doi: 10.1371/journal.pone.0186160 (PMC5638342; doi:10.1371/journal.pone.0186160)
Supplement: S1 Archive — (ZIP) [file pone.0186160.s003.zip › P23_2_veldata.txt]

% t vx 
0.000 0.521 
0.020 0.710 
0.040 1.040 
0.060 1.269 
0.080 1.391 
0.100 1.456 
0.120 1.513 
0.140 1.537 
0.160 1.529 
0.180 1.496 
0.200 1.454 
0.220 1.389 
0.240 1.310 
0.260 1.233 
0.280 1.166 
0.300 1.093 
0.320 0.998 
0.340 0.908 
0.360 0.822 
0.380 0.741 
0.400 0.666 
0.420 0.615 
0.440 0.584 
0.460 0.563 
0.480 0.547 
0.500 0.520 
0.520 0.479 
0.540 0.424 
0.560 0.383 
0.580 0.346 
0.600 0.302 
0.620 0.260 
0.640 0.216 
0.660 0.197 
0.680 0.203 
0.700 0.221 
0.720 0.227 
0.740 0.248 
0.760 0.326 
0.780 0.495 
0.800 0.725 
0.820 0.948 
0.840 1.112 
0.860 1.210 
0.880 1.300 
0.900 1.395 
0.920 1.465 
0.940 1.456 
0.960 1.369 
0.980 1.255 
1.000 1.194 
1.020 1.205 
1.040 1.241 
1.060 1.262 
1.080 1.252 
1.100 1.222 
1.120 1.198 
1.140 1.209 
1.160 1.248 
1.180 1.274 
1.200 1.259 
1.220 1.227 
1.240 1.187 
1.260 1.158 
1.280 1.136 
1.300 1.122 
1.320 1.122 
1.340 1.115 
1.360 1.116 
1.380 1.107 
1.400 1.095 
1.420 1.097 
1.440 1.094 
1.460 1.104 
1.480 1.105 
1.500 1.100 
1.520 1.101 
1.540 1.099 
1.560 1.119 
1.580 1.133 
1.600 1.148 
1.620 1.170 
1.640 1.194 
1.660 1.236 
1.680 1.270 
1.700 1.288 
1.720 1.296 
1.740 1.299 
1.760 1.321 
1.780 1.362 
1.800 1.418 
1.820 1.475 
1.840 1.504 
1.860 1.516 
1.880 1.519 
1.900 1.512 
1.920 1.484 
1.940 1.429 
1.960 1.358 
1.980 1.286 
2.000 1.225 
2.020 1.154 
2.040 1.076 
2.060 0.982 
2.080 0.880 
2.100 0.782 
2.120 0.698 
2.140 0.649 
2.160 0.621 
2.180 0.587 
2.200 0.523 
2.220 0.457 
2.240 0.404 
2.260 0.369 
2.280 0.332 
2.300 0.300 
2.320 0.265 
2.340 0.213 
2.360 0.173 
2.380 0.159 
2.400 0.163 
2.420 0.156 
2.440 0.171 
2.460 0.242 
2.480 0.395 
2.500 0.623 
2.520 0.878 
2.540 1.099 
2.560 1.244 
2.580 1.327 
2.600 1.389 
2.620 1.429 
2.640 1.424 
2.660 1.368 
2.680 1.268 
2.700 1.195 
2.720 1.184 
2.740 1.221 
2.760 1.259 
2.780 1.258 
2.800 1.233 
2.820 1.215 
2.840 1.221 
2.860 1.239 
2.880 1.248 
2.900 1.245 
2.920 1.239 
2.940 1.222 
2.960 1.203 
2.980 1.180 
3.000 1.150 
3.020 1.131 
3.040 1.126 
3.060 1.133 
3.080 1.125 
3.100 1.113 
3.120 1.108 
3.140 1.102 
3.160 1.098 
3.180 1.098 
3.200 1.105 
3.220 1.118 
3.240 1.134 
3.260 1.153 
3.280 1.170 
3.300 1.180 
3.320 1.191 
3.340 1.204 
3.360 1.219 
3.380 1.230 
3.400 1.241 
3.420 1.269 
3.440 1.313 
3.460 1.357 
3.480 1.398 
3.500 1.444 
3.520 1.480 
3.540 1.497 
3.560 1.490 
3.580 1.469 
3.600 1.448 
3.620 1.416 
3.640 1.369 
3.660 1.312 
3.680 1.259 
3.700 1.209 
3.720 1.134 
3.740 1.035 
3.760 0.928 
3.780 0.829 
3.800 0.755 
3.820 0.712 
3.840 0.695 
3.860 0.676 
3.880 0.645 
3.900 0.608 
3.920 0.580 
3.940 0.548 
3.960 0.491 
3.980 0.428 
4.000 0.372 
4.020 0.319 
4.040 0.268 
4.060 0.243 
4.080 0.265 
4.100 0.290 
4.120 0.268 
4.140 0.240 
4.160 0.255 
4.180 0.358 
4.200 0.527 
4.220 0.730 
4.240 0.935 
4.260 1.101 
4.280 1.264 
4.300 1.442 
4.320 1.599 
4.340 1.645 
4.360 1.554 
4.380 1.393 
4.400 1.245 
4.420 1.147 
4.440 1.134 
4.460 1.199 
4.480 1.284 
4.500 1.326 
4.520 1.298 
4.540 1.260 
4.560 1.256 
4.580 1.281 
4.600 1.287 
4.620 1.250 
4.640 1.211 
4.660 1.191 
4.680 1.188 
4.700 1.184 
4.720 1.162 
4.740 1.134 
4.760 1.094 
4.780 1.088 
4.800 1.100 
4.820 1.117 
4.840 1.129 
4.860 1.133 
4.880 1.128 
4.900 1.128 
4.920 1.123 
4.940 1.119 
4.960 1.109 
4.980 1.126 
5.000 1.188 
5.020 1.221 
5.040 1.250 
5.060 1.250 
5.080 1.257 
5.100 1.252 
5.120 1.248 
5.140 1.291 
5.160 1.347 
5.180 1.392 
5.200 1.371 
5.220 1.274 
5.240 1.209 
5.260 NaN 
5.280 0.537 
5.300 0.729 
5.320 1.289 
5.340 1.459 
5.360 1.372 
5.380 1.264 
5.400 1.210 
5.420 1.176 
5.440 1.123 
5.460 1.048 
5.480 0.975 
5.500 0.886 
5.520 0.776 
5.540 0.651 
5.560 0.569 
5.580 0.554 
5.600 0.542 
5.620 0.510 
5.640 0.453 
5.660 0.413 
5.680 0.377 
5.700 0.331 
5.720 0.292 
5.740 0.248 
5.760 0.227 
5.780 0.225 
5.800 0.220 
5.820 0.205 
5.840 0.220 
5.860 0.286 
5.880 0.408 
5.900 0.585 
5.920 0.796 
5.940 1.004 
5.960 1.184 
5.980 1.349 
6.000 1.498 
6.020 1.589 
6.040 1.573 
6.060 1.479 
6.080 1.366 
6.100 1.287 
6.120 1.243 
6.140 1.242 
6.160 1.283 
6.180 1.303 
6.200 1.281 
6.220 1.254 
6.240 1.264 
6.260 1.295 
6.280 1.311 
6.300 1.326 
6.320 1.332 
6.340 1.290 
6.360 1.220 
6.380 1.177 
6.400 1.188 
6.420 1.201 
6.440 1.185 
6.460 1.152 
6.480 1.137 
6.500 1.137 
6.520 1.139 
6.540 1.140 
6.560 1.129 
6.580 1.128 
6.600 1.130 
6.620 1.139 
6.640 1.145 
6.660 1.146 
6.680 1.151 
6.700 1.148 
6.720 1.150 
6.740 1.163 
6.760 1.181 
6.780 1.202 
6.800 1.220 
6.820 1.253 
6.840 1.299 
6.860 1.344 
6.880 1.388 
6.900 1.422 
6.920 1.449 
6.940 1.483 
6.960 1.531 
6.980 1.574 
7.000 1.587 
7.020 1.557 
7.040 1.499 
7.060 1.430 
7.080 1.344 
7.100 1.239 
7.120 1.130 
7.140 1.036 
7.160 0.961 
7.180 0.883 
7.200 0.798 
7.220 0.726 
7.240 0.682 
7.260 0.656 
7.280 0.634 
7.300 0.593 
7.320 0.531 
7.340 0.475 
7.360 0.429 
7.380 0.395 
7.400 0.350 
7.420 0.310 
7.440 0.285 
7.460 0.270 
7.480 0.267 
7.500 0.246 
7.520 0.226 
7.540 0.221 
7.560 0.271 
7.580 0.388 
7.600 0.570 
7.620 0.798 
7.640 1.011 
7.660 1.188 
7.680 1.335 
7.700 1.453 
7.720 1.531 
7.740 1.562 
7.760 1.535 
7.780 1.426 
7.800 1.283 
7.820 1.189 
7.840 1.197 
7.860 1.265 
7.880 1.310 
7.900 1.307 
7.920 1.272 
7.940 1.254 
7.960 1.259 
7.980 1.273 
8.000 1.279 
8.020 1.271 
8.040 1.254 
8.060 1.240 
8.080 1.236 
8.100 1.225 
8.120 1.207 
8.140 1.187 
8.160 1.170 
8.180 1.151 
8.200 1.124 
8.220 1.105 
8.240 1.106 
8.260 1.112 
8.280 1.114 
8.300 1.109 
8.320 1.115 
8.340 1.127 
8.360 1.135 
8.380 1.136 
8.400 1.134 
8.420 1.136 
8.440 1.138 
8.460 1.149 
8.480 1.165 
8.500 1.186 
8.520 1.210 
8.540 1.236 
8.560 1.271 
8.580 1.313 
8.600 1.369 
8.620 1.436 
8.640 1.493 
8.660 1.524 
8.680 1.538 
8.700 1.542 
8.720 1.532 
8.740 1.510 
8.760 1.464 
8.780 1.401 
8.800 1.329 
8.820 1.268 
8.840 1.205 
8.860 1.130 
8.880 1.043 
8.900 0.948 
8.920 0.861 
8.940 0.790 
8.960 0.747 
8.980 0.711 
9.000 0.672 
9.020 0.635 
9.040 0.603 
9.060 0.565 
9.080 0.532 
9.100 0.513 
9.120 0.481 
9.140 0.435 
9.160 0.369 
9.180 0.308 
9.200 0.259 
9.220 0.219 
9.240 0.221 
9.260 0.245 
9.280 0.267 
9.300 0.307 
9.320 0.388 
9.340 0.517 
9.360 0.660 
9.380 0.791 
9.400 0.945 
9.420 1.123 
9.440 1.291 
9.460 1.423 
9.480 1.506 
9.500 1.536 
9.520 1.484 
9.540 1.355 
9.560 1.201 
9.580 1.116 
9.600 1.122 
9.620 1.183 
9.640 1.254 
9.660 1.276 
9.680 1.271 
9.700 1.250 
9.720 1.235 
9.740 1.225 
9.760 1.206 
9.780 1.185 
9.800 1.170 
9.820 1.160 
9.840 1.158 
9.860 1.145 
9.880 1.120 
9.900 1.094 
9.920 1.083 
9.940 1.090 
9.960 1.087 
9.980 1.093 
10.000 1.086 
10.020 1.098 
10.040 1.101 
10.060 1.111 
10.080 1.111 
10.100 1.093 
10.120 1.095 
10.140 1.101 
10.160 1.136 
10.180 1.146 
10.200 1.162 
10.220 1.192 
10.240 1.224 
10.260 1.265 
10.280 1.285 
10.300 1.310 
10.320 1.358 
10.340 1.424 
10.360 1.491 
10.380 1.541 
10.400 1.570 
10.420 1.597 
10.440 1.611 
10.460 1.611 
10.480 1.582 
10.500 1.427 
10.520 1.359 
10.540 1.302 
10.560 1.236 
10.580 1.164 
10.600 1.084 
10.620 1.026 
10.640 0.973 
10.660 0.898 
10.680 0.829 
10.700 0.775 
10.720 0.726 
10.740 0.671 
10.760 0.621 
10.780 0.574 
10.800 0.541 
10.820 0.495 
10.840 0.455 
10.860 0.427 
10.880 0.400 
10.900 0.358 
10.920 0.315 
10.940 0.285 
10.960 0.246 
10.980 0.208 
11.000 0.184 
11.020 0.184 
11.040 0.179 
11.060 0.212 
11.080 0.315 
11.100 0.480 
11.120 0.678 
11.140 0.871 
11.160 1.044 
11.180 1.180 
11.200 1.293 
11.220 1.384 
11.240 1.434 
11.260 1.424 
11.280 1.347 
11.300 1.249 
11.320 1.187 
11.340 1.192 
11.360 1.242 
11.380 1.282 
11.400 1.282 
11.420 1.240 
11.440 1.210 
11.460 1.225 
11.480 1.262 
11.500 1.280 
11.520 1.257 
11.540 1.234 
11.560 1.217 
11.580 1.190 
11.600 1.166 
11.620 1.147 
11.640 1.140 
11.660 1.124 
11.680 1.103 
11.700 1.100 
11.720 1.094 
11.740 1.093 
11.760 1.093 
11.780 1.090 
11.800 1.086 
11.820 1.077 
11.840 1.074 
11.860 1.075 
11.880 1.081 
11.900 1.089 
11.920 1.092 
11.940 1.092 
11.960 1.093 
11.980 1.104 
12.000 1.122 
12.020 1.137 
12.040 1.146 
12.060 1.165 
12.080 1.202 
12.100 1.252 
12.120 1.296 
12.140 1.332 
12.160 1.365 
12.180 1.402 
12.200 1.441 
12.220 1.469 
12.240 1.489 
12.260 1.491 
12.280 1.470 
12.300 1.417 
12.320 1.344 
12.340 1.269 
12.360 1.197 
12.380 1.131 
12.400 1.058 
12.420 0.987 
12.440 0.919 
12.460 0.846 
12.480 0.775 
12.500 0.711 
12.520 0.663 
12.540 0.621 
12.560 0.581 
12.580 0.546 
12.600 0.507 
12.620 0.470 
12.640 0.425 
12.660 0.376 
12.680 0.318 
12.700 0.259 
12.720 0.214 
12.740 0.184 
12.760 0.176 
12.780 0.182 
12.800 0.196 
12.820 0.220 
12.840 0.275 
12.860 0.379 
12.880 0.530 
12.900 0.700 
12.920 0.870 
12.940 1.031 
12.960 1.187 
12.980 1.327 
13.000 1.450 
13.020 1.517 
13.040 1.497 
13.060 1.402 
13.080 1.273 
13.100 1.183 
13.120 1.150 
13.140 1.174 
13.160 1.224 
13.180 1.255 
13.200 1.259 
13.220 1.251 
13.240 1.242 
13.260 1.250 
13.280 1.259 
13.300 1.251 
13.320 1.220 
13.340 1.186 
13.360 1.175 
13.380 1.168 
13.400 1.145 
13.420 1.109 
13.440 1.094 
13.460 1.103 
13.480 1.114 
13.500 1.108 
13.520 1.095 
13.540 1.085 
13.560 1.078 
13.580 1.062 
13.600 1.046 
13.620 1.036 
13.640 1.025 
13.660 1.019 
13.680 1.020 
13.700 1.033 
13.720 1.042 
13.740 1.054 
13.760 1.080 
13.780 1.118 
13.800 1.160 
13.820 1.187 
13.840 1.203 
13.860 1.216 
13.880 1.235 
13.900 1.273 
13.920 1.325 
13.940 1.378 
13.960 1.426 
13.980 1.460 
14.000 1.478 
14.020 1.473 
14.040 1.442 
14.060 1.392 
14.080 1.328 
14.100 1.264 
14.120 1.201 
14.140 1.144 
14.160 1.092 
14.180 1.043 
14.200 0.981 
14.220 0.907 
14.240 0.836 
14.260 0.781 
14.280 0.737 
14.300 0.694 
14.320 0.655 
14.340 0.601 
14.360 0.531 
14.380 0.472 
14.400 0.423 
14.420 0.409 
14.440 0.405 
14.460 0.399 
14.480 0.390 
14.500 0.353 
14.520 0.325 
14.540 0.303 
14.560 0.293 
14.580 0.281 
14.600 0.264 
14.620 0.245 
14.640 0.265 
14.660 0.349 
14.680 0.508 
14.700 0.694 
14.720 0.840 
14.740 0.959 
14.760 1.066 
14.780 1.173 
14.800 1.260 
14.820 1.304 
14.840 1.332 
14.860 1.316 
14.880 1.227 
14.900 1.131 
14.920 1.091 
14.940 1.124 
14.960 1.157 
14.980 1.172 
15.000 1.207 
15.020 1.259 
15.040 1.261 
15.060 1.203 
15.080 1.133 
15.100 1.111 
15.120 1.140 
15.140 1.174 
15.160 1.205 
15.180 1.204 
15.200 1.181 
15.220 1.124 
15.240 1.073 
15.260 1.055 
15.280 1.053 
15.300 1.077 
15.320 1.071 
15.340 1.066 
15.360 1.052 
15.380 1.025 
15.400 1.024 
15.420 1.025 
15.440 1.041 
15.460 1.037 
15.480 1.020 
15.500 1.023 
15.520 1.035 
15.540 1.046 
15.560 1.057 
15.580 1.070 
15.600 1.100 
15.620 1.128 
15.640 1.153 
15.660 1.184 
15.680 1.223 
15.700 1.291 
15.720 1.355 
15.740 1.402 
15.760 1.436 
15.780 1.460 
15.800 1.459 
15.820 1.409 
15.840 1.374 
