# Supplementary material for: Pacing the phasing of leg and arm movements in breaststroke swimming to minimize intra-cyclic velocity fluctuations
Source: PLoS One. 2017 Oct 12;12(10):e0186160. doi: 10.1371/journal.pone.0186160 (PMC5638342; doi:10.1371/journal.pone.0186160)
Supplement: S1 Archive — (ZIP) [file pone.0186160.s003.zip › P23_90_veldata.txt]

% t vx 
0.000 -0.221 
0.020 0.249 
0.040 0.923 
0.060 1.250 
0.080 1.408 
0.100 1.456 
0.120 1.486 
0.140 1.521 
0.160 1.556 
0.180 1.574 
0.200 1.571 
0.220 1.565 
0.240 1.556 
0.260 1.540 
0.280 1.506 
0.300 1.443 
0.320 1.358 
0.340 1.294 
0.360 1.228 
0.380 1.162 
0.400 1.086 
0.420 1.011 
0.440 0.934 
0.460 0.846 
0.480 0.789 
0.500 0.752 
0.520 0.715 
0.540 0.675 
0.560 0.628 
0.580 0.573 
0.600 0.524 
0.620 0.488 
0.640 0.458 
0.660 0.427 
0.680 0.388 
0.700 0.325 
0.720 0.257 
0.740 0.213 
0.760 0.198 
0.780 0.185 
0.800 0.191 
0.820 0.239 
0.840 0.324 
0.860 0.443 
0.880 0.606 
0.900 0.825 
0.920 1.043 
0.940 1.240 
0.960 1.392 
0.980 1.524 
1.000 1.609 
1.020 1.590 
1.040 1.488 
1.060 1.338 
1.080 1.237 
1.100 1.207 
1.120 1.235 
1.140 1.274 
1.160 1.284 
1.180 1.279 
1.200 1.273 
1.220 1.276 
1.240 1.288 
1.260 1.299 
1.280 1.289 
1.300 1.262 
1.320 1.237 
1.340 1.223 
1.360 1.211 
1.380 1.197 
1.400 1.177 
1.420 1.149 
1.440 1.131 
1.460 1.121 
1.480 1.123 
1.500 1.112 
1.520 1.109 
1.540 1.122 
1.560 1.131 
1.580 1.129 
1.600 1.129 
1.620 1.149 
1.640 1.155 
1.660 1.155 
1.680 1.165 
1.700 1.195 
1.720 1.224 
1.740 1.245 
1.760 1.280 
1.780 1.311 
1.800 1.337 
1.820 1.364 
1.840 1.398 
1.860 1.439 
1.880 1.474 
1.900 1.500 
1.920 1.525 
1.940 1.548 
1.960 1.559 
1.980 1.545 
2.000 1.506 
2.020 1.450 
2.040 1.386 
2.060 1.325 
2.080 1.271 
2.100 1.209 
2.120 1.138 
2.140 1.083 
2.160 1.031 
2.180 0.970 
2.200 0.905 
2.220 0.852 
2.240 0.810 
2.260 0.757 
2.280 0.705 
2.300 0.657 
2.320 0.609 
2.340 0.568 
2.360 0.528 
2.380 0.486 
2.400 0.458 
2.420 0.434 
2.440 0.409 
2.460 0.357 
2.480 0.301 
2.500 0.252 
2.520 0.209 
2.540 0.199 
2.560 0.208 
2.580 0.227 
2.600 0.253 
2.620 0.304 
2.640 0.402 
2.660 0.547 
2.680 0.727 
2.700 0.916 
2.720 1.077 
2.740 1.223 
2.760 1.349 
2.780 1.450 
2.800 1.512 
2.820 1.509 
2.840 1.433 
2.860 1.314 
2.880 1.221 
2.900 1.189 
2.920 1.204 
2.940 1.239 
2.960 1.265 
2.980 1.270 
3.000 1.276 
3.020 1.291 
3.040 1.296 
3.060 1.258 
3.080 1.190 
3.100 1.160 
3.120 1.169 
3.140 1.188 
3.160 1.181 
3.180 1.160 
3.200 1.147 
3.220 1.129 
3.240 1.116 
3.260 1.107 
3.280 1.099 
3.300 1.089 
3.320 1.092 
3.340 1.103 
3.360 1.109 
3.380 1.100 
3.400 1.092 
3.420 1.091 
3.440 1.091 
3.460 1.092 
3.480 1.093 
3.500 1.103 
3.520 1.118 
3.540 1.135 
3.560 1.152 
3.580 1.179 
3.600 1.219 
3.620 1.262 
3.640 1.295 
3.660 1.314 
3.680 1.336 
3.700 1.359 
3.720 1.388 
3.740 1.429 
3.760 1.469 
3.780 1.503 
3.800 1.518 
3.820 1.516 
3.840 1.500 
3.860 1.464 
3.880 1.420 
3.900 1.359 
3.920 1.288 
3.940 1.213 
3.960 1.145 
3.980 1.094 
4.000 1.049 
4.020 1.012 
4.040 0.963 
4.060 0.897 
4.080 0.825 
4.100 0.759 
4.120 0.711 
4.140 0.670 
4.160 0.638 
4.180 0.597 
4.200 0.558 
4.220 0.528 
4.240 0.504 
4.260 0.466 
4.280 0.415 
4.300 0.352 
4.320 0.276 
4.340 0.219 
4.360 0.197 
4.380 0.218 
4.400 0.239 
4.420 0.262 
4.440 0.297 
4.460 0.337 
4.480 0.402 
4.500 0.496 
4.520 0.630 
4.540 0.810 
4.560 0.987 
4.580 1.146 
4.600 1.275 
4.620 1.400 
4.640 1.488 
4.660 1.500 
4.680 1.441 
4.700 1.335 
4.720 1.209 
4.740 1.112 
4.760 1.079 
4.780 1.106 
4.800 1.155 
4.820 1.197 
4.840 1.248 
4.860 1.293 
4.880 1.313 
4.900 1.293 
4.920 1.269 
4.940 1.251 
4.960 1.243 
4.980 1.250 
5.000 1.238 
5.020 1.220 
5.040 1.187 
5.060 1.182 
5.080 1.191 
5.100 1.179 
5.120 1.186 
5.140 1.171 
5.160 1.114 
5.180 1.000 
5.200 0.928 
5.220 0.299 
5.240 0.333 
5.260 0.815 
5.280 1.081 
5.300 1.184 
5.320 1.200 
5.340 1.203 
5.360 1.209 
5.380 1.217 
5.400 1.238 
5.420 1.249 
5.440 1.268 
5.460 1.299 
5.480 1.349 
5.500 1.394 
5.520 1.436 
5.540 1.476 
5.560 1.517 
5.580 1.554 
5.600 1.585 
5.620 1.608 
5.640 1.625 
5.660 1.630 
5.680 1.612 
5.700 1.568 
5.720 1.513 
5.740 1.455 
5.760 1.380 
5.780 1.304 
5.800 1.231 
5.820 1.158 
5.840 1.078 
5.860 1.004 
5.880 0.956 
5.900 0.921 
5.920 0.880 
5.940 0.818 
5.960 0.756 
5.980 0.706 
6.000 0.656 
6.020 0.597 
6.040 0.541 
6.060 0.512 
6.080 0.495 
6.100 0.485 
6.120 0.474 
6.140 0.447 
6.160 0.400 
6.180 0.333 
6.200 0.273 
6.220 0.227 
6.240 0.208 
6.260 0.214 
6.280 0.224 
6.300 0.252 
6.320 0.295 
6.340 0.365 
6.360 0.467 
6.380 0.607 
6.400 0.785 
6.420 0.957 
6.440 1.118 
6.460 1.260 
6.480 1.398 
6.500 1.523 
6.520 1.591 
6.540 1.573 
6.560 1.480 
6.580 1.382 
6.600 1.323 
6.620 1.321 
6.640 1.351 
6.660 1.376 
6.680 1.377 
6.700 1.355 
6.720 1.335 
6.740 1.331 
6.760 1.333 
6.780 1.330 
6.800 1.306 
6.820 1.278 
6.840 1.274 
6.860 1.288 
6.880 1.295 
6.900 1.273 
6.920 1.237 
6.940 1.207 
6.960 1.193 
6.980 1.189 
7.000 1.180 
7.020 1.174 
7.040 1.177 
7.060 1.186 
7.080 1.188 
7.100 1.186 
7.120 1.183 
7.140 1.184 
7.160 1.187 
7.180 1.200 
7.200 1.223 
7.220 1.242 
7.240 1.262 
7.260 1.280 
7.280 1.314 
7.300 1.357 
7.320 1.401 
7.340 1.433 
7.360 1.457 
7.380 1.504 
7.400 1.567 
7.420 1.625 
7.440 1.655 
7.460 1.662 
7.480 1.659 
7.500 1.641 
7.520 1.613 
7.540 1.561 
7.560 1.490 
7.580 1.416 
7.600 1.351 
7.620 1.295 
7.640 1.239 
7.660 1.174 
7.680 1.111 
7.700 1.053 
7.720 1.007 
7.740 0.960 
7.760 0.905 
7.780 0.850 
7.800 0.793 
7.820 0.736 
7.840 0.664 
7.860 0.596 
7.880 0.542 
7.900 0.504 
7.920 0.480 
7.940 0.469 
7.960 0.461 
7.980 0.435 
8.000 0.389 
8.020 0.341 
8.040 0.310 
8.060 0.301 
8.080 0.308 
8.100 0.324 
8.120 0.326 
8.140 0.338 
8.160 0.401 
8.180 0.536 
8.200 0.724 
8.220 0.920 
8.240 1.103 
8.260 1.265 
8.280 1.397 
8.300 1.497 
8.320 1.573 
8.340 1.571 
8.360 1.468 
8.380 1.308 
8.400 1.200 
8.420 1.190 
8.440 1.225 
8.460 1.267 
8.480 1.294 
8.500 1.301 
8.520 1.294 
8.540 1.297 
8.560 1.310 
8.580 1.319 
8.600 1.315 
8.620 1.312 
8.640 1.307 
8.660 1.278 
8.680 1.239 
8.700 1.195 
8.720 1.170 
8.740 1.175 
8.760 1.199 
8.780 1.218 
8.800 1.200 
8.820 1.163 
8.840 1.139 
8.860 1.135 
8.880 1.135 
8.900 1.131 
8.920 1.122 
8.940 1.121 
8.960 1.116 
8.980 1.105 
9.000 1.102 
9.020 1.108 
9.040 1.119 
9.060 1.125 
9.080 1.144 
9.100 1.163 
9.120 1.191 
9.140 1.226 
9.160 1.266 
9.180 1.295 
9.200 1.307 
9.220 1.325 
9.240 1.366 
9.260 1.425 
9.280 1.483 
9.300 1.518 
9.320 1.541 
9.340 1.568 
9.360 1.598 
9.380 1.611 
9.400 1.591 
9.420 1.557 
9.440 1.506 
9.460 1.456 
9.480 1.410 
9.500 1.370 
9.520 1.312 
9.540 1.241 
9.560 1.162 
9.580 1.083 
9.600 1.024 
9.620 0.977 
9.640 0.943 
9.660 0.902 
9.680 0.876 
9.700 0.835 
9.720 0.772 
9.740 0.698 
9.760 0.640 
9.780 0.588 
9.800 0.541 
9.820 0.509 
9.840 0.495 
9.860 0.482 
9.880 0.468 
9.900 0.419 
9.920 0.337 
9.940 0.296 
9.960 0.299 
9.980 0.340 
10.000 0.354 
10.020 0.356 
10.040 0.348 
10.060 0.362 
10.080 0.434 
10.100 0.567 
10.120 0.723 
10.140 0.852 
10.160 0.995 
10.180 1.146 
10.200 1.316 
10.220 1.460 
10.240 1.555 
10.260 1.579 
10.280 1.468 
10.300 1.269 
10.320 1.116 
10.340 1.091 
10.360 1.375 
10.380 1.414 
10.400 1.387 
10.420 1.327 
10.440 1.301 
10.460 1.309 
10.480 1.326 
10.500 1.322 
10.520 1.309 
10.540 1.292 
10.560 1.271 
10.580 1.258 
10.600 1.239 
10.620 1.221 
10.640 1.196 
10.660 1.186 
10.680 1.165 
10.700 1.150 
10.720 1.148 
10.740 1.146 
10.760 1.144 
10.780 1.125 
10.800 1.112 
10.820 1.105 
10.840 1.105 
10.860 1.108 
10.880 1.126 
10.900 1.129 
10.920 1.121 
10.940 1.101 
10.960 1.101 
10.980 1.121 
11.000 1.143 
11.020 1.172 
11.040 1.192 
11.060 1.211 
11.080 1.228 
11.100 1.259 
11.120 1.288 
11.140 1.314 
11.160 1.348 
11.180 1.380 
11.200 1.413 
11.220 1.452 
11.240 1.503 
11.260 1.542 
11.280 1.545 
11.300 1.530 
11.320 1.503 
11.340 1.463 
11.360 1.404 
11.380 1.340 
11.400 1.276 
11.420 1.219 
11.440 1.164 
11.460 1.100 
11.480 1.029 
11.500 0.955 
11.520 0.897 
11.540 0.862 
11.560 0.844 
11.580 0.828 
11.600 0.805 
11.620 0.766 
11.640 0.721 
11.660 0.672 
11.680 0.621 
11.700 0.580 
11.720 0.554 
11.740 0.537 
11.760 0.513 
11.780 0.482 
11.800 0.447 
11.820 0.411 
11.840 0.368 
11.860 0.325 
11.880 0.284 
11.900 0.257 
11.920 0.262 
11.940 0.290 
11.960 0.318 
11.980 0.340 
12.000 0.378 
12.020 0.437 
12.040 0.518 
12.060 0.626 
12.080 0.760 
12.100 0.904 
12.120 1.048 
12.140 1.186 
12.160 1.341 
12.180 1.458 
12.200 1.487 
12.220 1.410 
12.240 1.282 
12.260 1.198 
12.280 1.181 
12.300 1.212 
12.320 1.240 
12.340 1.241 
12.360 1.217 
12.380 1.198 
12.400 1.203 
12.420 1.227 
12.440 1.245 
12.460 1.241 
12.480 1.232 
12.500 1.217 
12.520 1.194 
12.540 1.164 
12.560 1.133 
12.580 1.115 
12.600 1.099 
12.620 1.084 
12.640 1.071 
12.660 1.065 
12.680 1.074 
12.700 1.084 
12.720 1.088 
12.740 1.085 
12.760 1.075 
12.780 1.072 
12.800 1.077 
12.820 1.072 
12.840 1.071 
12.860 1.079 
12.880 1.097 
12.900 1.113 
12.920 1.123 
12.940 1.149 
12.960 1.179 
12.980 1.203 
13.000 1.218 
13.020 1.239 
13.040 1.270 
13.060 1.309 
13.080 1.349 
13.100 1.391 
13.120 1.428 
13.140 1.457 
13.160 1.491 
13.180 1.508 
13.200 1.499 
13.220 1.453 
13.240 1.402 
13.260 1.367 
13.280 1.327 
13.300 1.275 
13.320 1.212 
13.340 1.143 
13.360 1.066 
13.380 0.991 
13.400 0.922 
13.420 0.865 
13.440 0.818 
13.460 0.773 
13.480 0.726 
13.500 0.673 
13.520 0.625 
13.540 0.586 
13.560 0.555 
13.580 0.525 
13.600 0.490 
13.620 0.463 
13.640 0.419 
13.660 0.362 
13.680 0.292 
13.700 0.233 
13.720 0.199 
13.740 0.181 
13.760 0.186 
13.780 0.200 
13.800 0.236 
13.820 0.314 
13.840 0.439 
13.860 0.601 
13.880 0.790 
13.900 0.989 
13.920 1.175 
13.940 1.320 
13.960 1.441 
13.980 1.540 
14.000 1.580 
14.020 1.516 
14.040 1.361 
14.060 1.191 
14.080 1.096 
14.100 1.100 
14.120 1.170 
14.140 1.236 
14.160 1.250 
14.180 1.248 
14.200 1.256 
14.220 1.271 
14.240 1.273 
14.260 1.260 
14.280 1.248 
14.300 1.237 
14.320 1.215 
14.340 1.184 
14.360 1.137 
14.380 1.087 
14.400 1.062 
14.420 1.071 
14.440 1.094 
14.460 1.112 
14.480 1.112 
14.500 1.099 
14.520 1.085 
14.540 1.069 
14.560 1.059 
14.580 1.035 
14.600 1.036 
14.620 1.050 
14.640 1.079 
14.660 1.093 
14.680 1.087 
14.700 1.076 
14.720 1.066 
14.740 1.090 
14.760 1.132 
14.780 1.171 
14.800 1.202 
14.820 1.216 
14.840 1.235 
14.860 1.268 
14.880 1.312 
14.900 1.372 
14.920 1.422 
14.940 1.464 
14.960 1.499 
14.980 1.519 
15.000 1.511 
15.020 1.481 
15.040 1.452 
15.060 1.422 
15.080 1.362 
15.100 1.279 
15.120 1.189 
15.140 1.108 
15.160 1.032 
15.180 0.970 
15.200 0.937 
15.220 0.904 
15.240 0.870 
15.260 0.816 
15.280 0.745 
15.300 0.674 
15.320 0.616 
15.340 0.583 
15.360 0.562 
15.380 0.543 
15.400 0.520 
15.420 0.481 
15.440 0.416 
15.460 0.340 
15.480 0.276 
15.500 0.239 
15.520 0.234 
15.540 0.236 
15.560 0.233 
15.580 0.199 
15.600 0.120 
15.620 0.077 
