# Supplementary material for: Pacing the phasing of leg and arm movements in breaststroke swimming to minimize intra-cyclic velocity fluctuations
Source: PLoS One. 2017 Oct 12;12(10):e0186160. doi: 10.1371/journal.pone.0186160 (PMC5638342; doi:10.1371/journal.pone.0186160)
Supplement: S1 Archive — (ZIP) [file pone.0186160.s003.zip › P23_135_veldata.txt]

% t vx 
0.000 0.703 
0.020 0.703 
0.040 0.845 
0.060 1.070 
0.080 1.161 
0.100 1.159 
0.120 1.148 
0.140 1.134 
0.160 1.132 
0.180 1.130 
0.200 1.127 
0.220 1.135 
0.240 1.141 
0.260 1.138 
0.280 1.123 
0.300 1.114 
0.320 1.100 
0.340 1.107 
0.360 1.106 
0.380 1.123 
0.400 1.158 
0.420 1.195 
0.440 1.245 
0.460 1.275 
0.480 1.300 
0.500 1.318 
0.520 1.350 
0.540 1.397 
0.560 1.438 
0.580 1.471 
0.600 1.508 
0.620 1.539 
0.640 1.547 
0.660 1.517 
0.680 1.460 
0.700 1.402 
0.720 1.346 
0.740 1.278 
0.760 1.203 
0.780 1.122 
0.800 1.047 
0.820 0.980 
0.840 0.904 
0.860 0.827 
0.880 0.755 
0.900 0.700 
0.920 0.659 
0.940 0.628 
0.960 0.611 
0.980 0.593 
1.000 0.549 
1.020 0.488 
1.040 0.451 
1.060 0.438 
1.080 0.434 
1.100 0.421 
1.120 0.389 
1.140 0.350 
1.160 0.295 
1.180 0.236 
1.200 0.186 
1.220 0.164 
1.240 0.180 
1.260 0.205 
1.280 0.249 
1.300 0.327 
1.320 0.466 
1.340 0.660 
1.360 0.863 
1.380 1.047 
1.400 1.193 
1.420 1.315 
1.440 1.403 
1.460 1.431 
1.480 1.390 
1.500 1.318 
1.520 1.250 
1.540 1.230 
1.560 1.268 
1.580 1.313 
1.600 1.323 
1.620 1.286 
1.640 1.243 
1.660 1.227 
1.680 1.242 
1.700 1.273 
1.720 1.288 
1.740 1.267 
1.760 1.228 
1.780 1.194 
1.800 1.167 
1.820 1.149 
1.840 1.145 
1.860 1.137 
1.880 1.118 
1.900 1.101 
1.920 1.091 
1.940 1.087 
1.960 1.078 
1.980 1.073 
2.000 1.064 
2.020 1.045 
2.040 1.037 
2.060 1.037 
2.080 1.045 
2.100 1.047 
2.120 1.039 
2.140 1.044 
2.160 1.051 
2.180 1.065 
2.200 1.076 
2.220 1.087 
2.240 1.105 
2.260 1.121 
2.280 1.144 
2.300 1.174 
2.320 1.206 
2.340 1.249 
2.360 1.299 
2.380 1.344 
2.400 1.379 
2.420 1.417 
2.440 1.465 
2.460 1.502 
2.480 1.514 
2.500 1.505 
2.520 1.472 
2.540 1.413 
2.560 1.349 
2.580 1.301 
2.600 1.255 
2.620 1.201 
2.640 1.141 
2.660 1.077 
2.680 1.003 
2.700 0.926 
2.720 0.863 
2.740 0.809 
2.760 0.762 
2.780 0.725 
2.800 0.696 
2.820 0.659 
2.840 0.615 
2.860 0.569 
2.880 0.514 
2.900 0.464 
2.920 0.437 
2.940 0.411 
2.960 0.386 
2.980 0.345 
3.000 0.300 
3.020 0.263 
3.040 0.222 
3.060 0.205 
3.080 0.209 
3.100 0.226 
3.120 0.256 
3.140 0.284 
3.160 0.352 
3.180 0.485 
3.200 0.675 
3.220 0.881 
3.240 1.052 
3.260 1.189 
3.280 1.309 
3.300 1.422 
3.320 1.503 
3.340 1.501 
3.360 1.397 
3.380 1.234 
3.400 1.121 
3.420 1.107 
3.440 1.156 
3.460 1.209 
3.480 1.230 
3.500 1.251 
3.520 1.272 
3.540 1.287 
3.560 1.280 
3.580 1.248 
3.600 1.206 
3.620 1.172 
3.640 1.165 
3.660 1.166 
3.680 1.155 
3.700 1.130 
3.720 1.103 
3.740 1.081 
3.760 1.070 
3.780 1.061 
3.800 1.062 
3.820 1.066 
3.840 1.067 
3.860 1.058 
3.880 1.043 
3.900 1.035 
3.920 1.027 
3.940 1.022 
3.960 1.021 
3.980 1.020 
4.000 1.016 
4.020 1.012 
4.040 1.023 
4.060 1.036 
4.080 1.041 
4.100 1.053 
4.120 1.074 
4.140 1.107 
4.160 1.134 
4.180 1.162 
4.200 1.200 
4.220 1.248 
4.240 1.305 
4.260 1.356 
4.280 1.386 
4.300 1.398 
4.320 1.408 
4.340 1.420 
4.360 1.420 
4.380 1.390 
4.400 1.327 
4.420 1.262 
4.440 1.222 
4.460 1.191 
4.480 1.153 
4.500 1.097 
4.520 1.048 
4.540 1.004 
4.560 0.941 
4.580 0.876 
4.600 0.811 
4.620 0.764 
4.640 0.716 
4.660 0.661 
4.680 0.594 
4.700 0.522 
4.720 0.468 
4.740 0.441 
4.760 0.429 
4.780 0.396 
4.800 0.340 
4.820 0.267 
4.840 0.214 
4.860 0.205 
4.880 0.206 
4.900 0.216 
4.920 0.233 
4.940 0.261 
4.960 0.292 
4.980 0.326 
5.000 0.422 
5.020 0.571 
5.040 0.752 
5.060 0.895 
5.080 1.030 
5.100 1.155 
5.120 1.282 
5.140 1.374 
5.160 1.402 
5.180 1.383 
5.200 1.247 
5.220 1.085 
5.240 0.991 
5.260 0.998 
5.280 1.039 
5.300 1.073 
5.320 1.122 
5.340 1.165 
5.360 1.190 
5.380 1.211 
5.400 1.198 
5.420 1.116 
5.440 1.088 
5.460 1.230 
5.480 1.230 
5.500 1.217 
5.520 1.193 
5.540 1.162 
5.560 1.153 
5.580 1.126 
5.600 1.111 
5.620 1.101 
5.640 1.079 
5.660 1.082 
5.680 1.076 
5.700 1.084 
5.720 1.079 
5.740 1.066 
5.760 1.075 
5.780 1.079 
5.800 1.098 
5.820 1.105 
5.840 1.120 
5.860 1.132 
5.880 1.155 
5.900 1.188 
5.920 1.217 
5.940 1.241 
5.960 1.244 
5.980 1.264 
6.000 1.294 
6.020 1.334 
6.040 1.382 
6.060 1.419 
6.080 1.453 
6.100 1.500 
6.120 1.533 
6.140 1.548 
6.160 1.530 
6.180 1.507 
6.200 1.469 
6.220 1.395 
6.240 1.310 
6.260 1.230 
6.280 1.164 
6.300 1.096 
6.320 1.031 
6.340 0.970 
6.360 0.914 
6.380 0.848 
6.400 0.773 
6.420 0.708 
6.440 0.659 
6.460 0.630 
6.480 0.605 
6.500 0.568 
6.520 0.514 
6.540 0.456 
6.560 0.405 
6.580 0.377 
6.600 0.361 
6.620 0.347 
6.640 0.330 
6.660 0.300 
6.680 0.283 
6.700 0.255 
6.720 0.218 
6.740 0.198 
6.760 0.224 
6.780 0.316 
6.800 0.452 
6.820 0.620 
6.840 0.791 
6.860 0.969 
6.880 1.152 
6.900 1.328 
6.920 1.478 
6.940 1.555 
6.960 1.528 
6.980 1.403 
7.000 1.248 
7.020 1.147 
7.040 1.140 
7.060 1.205 
7.080 1.276 
7.100 1.290 
7.120 1.258 
7.140 1.230 
7.160 1.232 
7.180 1.248 
7.200 1.261 
7.220 1.262 
7.240 1.252 
7.260 1.231 
7.280 1.206 
7.300 1.191 
7.320 1.187 
7.340 1.177 
7.360 1.160 
7.380 1.151 
7.400 1.143 
7.420 1.143 
7.440 1.141 
7.460 1.135 
7.480 1.125 
7.500 1.113 
7.520 1.111 
7.540 1.111 
7.560 1.107 
7.580 1.108 
7.600 1.116 
7.620 1.126 
7.640 1.139 
7.660 1.148 
7.680 1.169 
7.700 1.203 
7.720 1.239 
7.740 1.272 
7.760 1.296 
7.780 1.335 
7.800 1.389 
7.820 1.455 
7.840 1.519 
7.860 1.562 
7.880 1.585 
7.900 1.586 
7.920 1.558 
7.940 1.506 
7.960 1.439 
7.980 1.378 
8.000 1.324 
8.020 1.258 
8.040 1.183 
8.060 1.103 
8.080 1.027 
8.100 0.962 
8.120 0.916 
8.140 0.878 
8.160 0.834 
8.180 0.777 
8.200 0.721 
8.220 0.669 
8.240 0.612 
8.260 0.552 
8.280 0.499 
8.300 0.477 
8.320 0.458 
8.340 0.441 
8.360 0.415 
8.380 0.380 
8.400 0.336 
8.420 0.287 
8.440 0.247 
8.460 0.228 
8.480 0.231 
8.500 0.236 
8.520 0.247 
8.540 0.270 
8.560 0.346 
8.580 0.476 
8.600 0.631 
8.620 0.798 
8.640 0.941 
8.660 1.066 
8.680 1.207 
8.700 1.351 
8.720 1.479 
8.740 1.521 
8.760 1.466 
8.780 1.350 
8.800 1.205 
8.820 1.118 
8.840 1.113 
8.860 1.168 
8.880 1.231 
8.900 1.260 
8.920 1.265 
8.940 1.258 
8.960 1.248 
8.980 1.244 
9.000 1.237 
9.020 1.223 
9.040 1.201 
9.060 1.180 
9.080 1.168 
9.100 1.158 
9.120 1.136 
9.140 1.099 
9.160 1.077 
9.180 1.072 
9.200 1.082 
9.220 1.081 
9.240 1.077 
9.260 1.065 
9.280 1.054 
9.300 1.036 
9.320 1.029 
9.340 1.032 
9.360 1.050 
9.380 1.056 
9.400 1.048 
9.420 1.053 
9.440 1.066 
9.460 1.089 
9.480 1.108 
9.500 1.137 
9.520 1.175 
9.540 1.230 
9.560 1.284 
9.580 1.323 
9.600 1.351 
9.620 1.382 
9.640 1.417 
9.660 1.452 
9.680 1.496 
9.700 1.542 
9.720 1.565 
9.740 1.546 
9.760 1.495 
9.780 1.421 
9.800 1.342 
9.820 1.268 
9.840 1.201 
9.860 1.127 
9.880 1.032 
9.900 0.945 
9.920 0.876 
9.940 0.837 
9.960 0.819 
9.980 0.825 
10.000 0.831 
10.020 0.807 
10.040 0.746 
10.060 0.674 
10.080 0.615 
10.100 0.563 
10.120 0.525 
10.140 0.486 
10.160 0.466 
10.180 0.439 
10.200 0.408 
10.220 0.360 
10.240 0.304 
10.260 0.277 
10.280 0.259 
10.300 0.289 
10.320 0.290 
10.340 0.277 
10.360 0.304 
10.380 0.362 
10.400 0.479 
10.420 0.638 
10.440 0.828 
10.460 1.014 
10.480 1.117 
10.500 1.207 
10.520 1.326 
10.540 1.453 
10.560 1.534 
10.580 1.477 
10.600 1.303 
10.620 1.154 
10.640 1.109 
10.660 1.127 
10.680 1.135 
10.700 1.145 
10.720 1.177 
10.740 1.211 
10.760 1.205 
10.780 1.250 
10.800 1.263 
10.820 1.251 
10.840 1.233 
10.860 1.226 
10.880 1.217 
10.900 1.178 
10.920 1.162 
10.940 1.148 
10.960 1.146 
10.980 1.137 
11.000 1.114 
11.020 1.093 
11.040 1.075 
11.060 1.075 
11.080 1.077 
11.100 1.091 
11.120 1.091 
11.140 1.085 
11.160 1.069 
11.180 1.068 
11.200 1.064 
11.220 1.066 
11.240 1.063 
11.260 1.072 
11.280 1.084 
11.300 1.099 
11.320 1.127 
11.340 1.156 
11.360 1.203 
11.380 1.234 
11.400 1.258 
11.420 1.268 
11.440 1.295 
11.460 1.347 
11.480 1.410 
11.500 1.461 
11.520 1.489 
11.540 1.490 
11.560 1.480 
11.580 1.462 
11.600 1.421 
11.620 1.363 
11.640 1.292 
11.660 1.236 
11.680 1.175 
11.700 1.108 
11.720 1.030 
11.740 0.951 
11.760 0.896 
11.780 0.846 
11.800 0.795 
11.820 0.737 
11.840 0.694 
11.860 0.673 
11.880 0.647 
11.900 0.597 
11.920 0.539 
11.940 0.492 
11.960 0.452 
11.980 0.429 
12.000 0.416 
12.020 0.403 
12.040 0.362 
12.060 0.296 
12.080 0.239 
12.100 0.196 
12.120 0.177 
12.140 0.185 
12.160 0.202 
12.180 0.227 
12.200 0.286 
12.220 0.426 
12.240 0.633 
12.260 0.841 
12.280 1.024 
12.300 1.182 
12.320 1.325 
12.340 1.451 
12.360 1.514 
12.380 1.483 
12.400 1.359 
12.420 1.209 
12.440 1.127 
12.460 1.131 
12.480 1.184 
12.500 1.227 
12.520 1.237 
12.540 1.225 
12.560 1.213 
12.580 1.211 
12.600 1.209 
12.620 1.199 
12.640 1.187 
12.660 1.186 
12.680 1.191 
12.700 1.188 
12.720 1.170 
12.740 1.140 
12.760 1.111 
12.780 1.097 
12.800 1.090 
12.820 1.086 
12.840 1.087 
12.860 1.093 
12.880 1.102 
12.900 1.098 
12.920 1.085 
12.940 1.080 
12.960 1.080 
12.980 1.079 
13.000 1.069 
13.020 1.057 
13.040 1.065 
13.060 1.077 
13.080 1.088 
13.100 1.100 
13.120 1.119 
13.140 1.140 
13.160 1.154 
13.180 1.167 
13.200 1.195 
13.220 1.223 
13.240 1.253 
13.260 1.306 
13.280 1.365 
13.300 1.426 
13.320 1.466 
13.340 1.483 
13.360 1.479 
13.380 1.452 
13.400 1.409 
13.420 1.353 
13.440 1.288 
13.460 1.227 
13.480 1.168 
13.500 1.101 
13.520 1.039 
13.540 0.985 
13.560 0.934 
13.580 0.879 
13.600 0.822 
13.620 0.774 
13.640 0.732 
13.660 0.698 
13.680 0.666 
13.700 0.635 
13.720 0.589 
13.740 0.537 
13.760 0.488 
13.780 0.449 
13.800 0.418 
13.820 0.397 
13.840 0.373 
13.860 0.344 
13.880 0.308 
13.900 0.270 
13.920 0.269 
13.940 0.284 
13.960 0.308 
13.980 0.300 
14.000 0.277 
14.020 0.294 
14.040 0.375 
14.060 0.524 
14.080 0.695 
14.100 0.859 
14.120 1.016 
14.140 1.173 
14.160 1.316 
14.180 1.431 
14.200 1.489 
14.220 1.450 
14.240 1.322 
14.260 1.171 
14.280 1.087 
14.300 1.077 
14.320 1.122 
14.340 1.173 
14.360 1.200 
14.380 1.193 
14.400 1.161 
14.420 1.152 
14.440 1.157 
14.460 1.173 
14.480 1.170 
14.500 1.148 
14.520 1.128 
14.540 1.118 
14.560 1.120 
14.580 1.099 
14.600 1.069 
14.620 1.038 
14.640 1.039 
14.660 1.052 
14.680 1.063 
14.700 1.070 
14.720 1.058 
14.740 1.048 
14.760 1.025 
14.780 1.014 
14.800 1.000 
14.820 0.996 
14.840 1.005 
14.860 1.006 
14.880 1.017 
14.900 1.023 
14.920 1.044 
14.940 1.074 
14.960 1.111 
14.980 1.140 
15.000 1.152 
15.020 1.166 
15.040 1.177 
15.060 1.211 
15.080 1.256 
15.100 1.303 
15.120 1.327 
15.140 1.342 
15.160 1.376 
15.180 1.408 
15.200 1.419 
15.220 1.396 
15.240 1.364 
15.260 1.347 
15.280 1.339 
15.300 1.313 
15.320 1.257 
15.340 1.183 
15.360 1.101 
15.380 1.034 
15.400 0.976 
15.420 0.928 
15.440 0.874 
15.460 0.832 
15.480 0.813 
15.500 0.799 
15.520 0.772 
15.540 0.725 
15.560 0.671 
15.580 0.616 
15.600 0.557 
15.620 0.496 
15.640 0.459 
15.660 0.462 
15.680 0.479 
15.700 0.477 
15.720 0.462 
15.740 0.423 
15.760 0.371 
15.780 0.293 
15.800 0.229 
15.820 0.212 
15.840 0.223 
15.860 0.234 
15.880 0.247 
15.900 0.297 
15.920 0.418 
15.940 0.588 
15.960 0.797 
15.980 0.995 
16.000 1.164 
16.020 1.284 
16.040 1.383 
16.060 1.399 
16.080 1.203 
16.100 1.073 
