# Supplementary material for: Pacing the phasing of leg and arm movements in breaststroke swimming to minimize intra-cyclic velocity fluctuations
Source: PLoS One. 2017 Oct 12;12(10):e0186160. doi: 10.1371/journal.pone.0186160 (PMC5638342; doi:10.1371/journal.pone.0186160)
Supplement: S1 Archive — (ZIP) [file pone.0186160.s003.zip › P23_180_veldata.txt]

% t vx 
0.000 0.430 
0.020 0.435 
0.040 0.665 
0.060 1.030 
0.080 1.207 
0.100 1.265 
0.120 1.303 
0.140 1.352 
0.160 1.417 
0.180 1.476 
0.200 1.509 
0.220 1.515 
0.240 1.506 
0.260 1.470 
0.280 1.412 
0.300 1.352 
0.320 1.293 
0.340 1.236 
0.360 1.159 
0.380 1.093 
0.400 1.031 
0.420 0.954 
0.440 0.860 
0.460 0.755 
0.480 0.675 
0.500 0.604 
0.520 0.557 
0.540 0.528 
0.560 0.494 
0.580 0.472 
0.600 0.430 
0.620 0.399 
0.640 0.373 
0.660 0.348 
0.680 0.327 
0.700 0.274 
0.720 0.250 
0.740 0.247 
0.760 0.243 
0.780 0.217 
0.800 0.202 
0.820 0.266 
0.840 0.404 
0.860 0.597 
0.880 0.814 
0.900 1.024 
0.920 1.204 
0.940 1.331 
0.960 1.438 
0.980 1.502 
1.000 1.492 
1.020 1.395 
1.040 1.275 
1.060 1.228 
1.080 1.250 
1.100 1.315 
1.120 1.349 
1.140 1.329 
1.160 1.276 
1.180 1.236 
1.200 1.231 
1.220 1.235 
1.240 1.237 
1.260 1.239 
1.280 1.242 
1.300 1.225 
1.320 1.201 
1.340 1.169 
1.360 1.144 
1.380 1.134 
1.400 1.120 
1.420 1.116 
1.440 1.102 
1.460 1.091 
1.480 1.075 
1.500 1.057 
1.520 1.057 
1.540 1.064 
1.560 1.074 
1.580 1.069 
1.600 1.066 
1.620 1.071 
1.640 1.077 
1.660 1.080 
1.680 1.082 
1.700 1.091 
1.720 1.089 
1.740 1.083 
1.760 1.090 
1.780 1.109 
1.800 1.138 
1.820 1.170 
1.840 1.207 
1.860 1.247 
1.880 1.290 
1.900 1.337 
1.920 1.387 
1.940 1.436 
1.960 1.478 
1.980 1.506 
2.000 1.517 
2.020 1.508 
2.040 1.477 
2.060 1.428 
2.080 1.367 
2.100 1.304 
2.120 1.228 
2.140 1.146 
2.160 1.068 
2.180 0.996 
2.200 0.935 
2.220 0.864 
2.240 0.790 
2.260 0.721 
2.280 0.671 
2.300 0.638 
2.320 0.605 
2.340 0.567 
2.360 0.536 
2.380 0.513 
2.400 0.486 
2.420 0.428 
2.440 0.337 
2.460 0.262 
2.480 0.210 
2.500 0.180 
2.520 0.172 
2.540 0.185 
2.560 0.195 
2.580 0.197 
2.600 0.244 
2.620 0.374 
2.640 0.568 
2.660 0.774 
2.680 0.978 
2.700 1.152 
2.720 1.294 
2.740 1.419 
2.760 1.506 
2.780 1.530 
2.800 1.470 
2.820 1.351 
2.840 1.236 
2.860 1.174 
2.880 1.167 
2.900 1.181 
2.920 1.191 
2.940 1.201 
2.960 1.211 
2.980 1.221 
3.000 1.235 
3.020 1.248 
3.040 1.242 
3.060 1.216 
3.080 1.192 
3.100 1.174 
3.120 1.168 
3.140 1.148 
3.160 1.115 
3.180 1.091 
3.200 1.081 
3.220 1.081 
3.240 1.072 
3.260 1.066 
3.280 1.065 
3.300 1.066 
3.320 1.054 
3.340 1.046 
3.360 1.042 
3.380 1.035 
3.400 1.030 
3.420 1.027 
3.440 1.040 
3.460 1.044 
3.480 1.047 
3.500 1.055 
3.520 1.065 
3.540 1.084 
3.560 1.099 
3.580 1.122 
3.600 1.148 
3.620 1.182 
3.640 1.229 
3.660 1.271 
3.680 1.318 
3.700 1.366 
3.720 1.423 
3.740 1.474 
3.760 1.514 
3.780 1.534 
3.800 1.534 
3.820 1.513 
3.840 1.462 
3.860 1.386 
3.880 1.300 
3.900 1.235 
3.920 1.178 
3.940 1.125 
3.960 1.060 
3.980 0.990 
4.000 0.932 
4.020 0.881 
4.040 0.829 
4.060 0.769 
4.080 0.714 
4.100 0.670 
4.120 0.611 
4.140 0.530 
4.160 0.468 
4.180 0.434 
4.200 0.429 
4.220 0.416 
4.240 0.376 
4.260 0.322 
4.280 0.261 
4.300 0.225 
4.320 0.203 
4.340 0.196 
4.360 0.214 
4.380 0.241 
4.400 0.303 
4.420 0.384 
4.440 0.482 
4.460 0.619 
4.480 0.782 
4.500 0.982 
4.520 1.159 
4.540 1.324 
4.560 1.464 
4.580 1.540 
4.600 1.502 
4.620 1.342 
4.640 1.150 
4.660 1.023 
4.680 0.990 
4.700 1.028 
4.720 1.105 
4.740 1.175 
4.760 1.223 
4.780 1.224 
4.800 1.215 
4.820 1.213 
4.840 1.189 
4.860 1.174 
4.880 1.154 
4.900 1.148 
4.920 1.146 
4.940 1.121 
4.960 1.111 
4.980 1.098 
5.000 1.081 
5.020 1.073 
5.040 1.066 
5.060 1.053 
5.080 1.048 
5.100 1.040 
5.120 1.045 
5.140 1.028 
5.160 1.007 
5.180 1.002 
5.200 0.996 
5.220 0.988 
5.240 0.970 
5.260 0.961 
5.280 0.959 
5.300 0.957 
5.320 0.958 
5.340 0.988 
5.360 0.914 
5.380 1.107 
5.400 1.154 
5.420 1.161 
5.440 1.169 
5.460 1.184 
5.480 1.211 
5.500 1.233 
5.520 1.264 
5.540 1.288 
5.560 1.330 
5.580 1.393 
5.600 1.468 
5.620 1.526 
5.640 1.549 
5.660 1.544 
5.680 1.517 
5.700 1.483 
5.720 1.442 
5.740 1.388 
5.760 1.320 
5.780 1.219 
5.800 1.111 
5.820 1.012 
5.840 0.931 
5.860 0.862 
5.880 0.786 
5.900 0.699 
5.920 0.605 
5.940 0.554 
5.960 0.558 
5.980 0.555 
6.000 0.524 
6.020 0.479 
6.040 0.429 
6.060 0.355 
6.080 0.272 
6.100 0.219 
6.120 0.181 
6.140 0.150 
6.160 0.131 
6.180 0.141 
6.200 0.168 
6.220 0.205 
6.240 0.281 
6.260 0.410 
6.280 0.591 
6.300 0.796 
6.320 1.003 
6.340 1.202 
6.360 1.355 
6.380 1.452 
6.400 1.487 
6.420 1.452 
6.440 1.380 
6.460 1.307 
6.480 1.272 
6.500 1.280 
6.520 1.312 
6.540 1.348 
6.560 1.349 
6.580 1.310 
6.600 1.268 
6.620 1.254 
6.640 1.266 
6.660 1.282 
6.680 1.280 
6.700 1.271 
6.720 1.249 
6.740 1.229 
6.760 1.211 
6.780 1.192 
6.800 1.175 
6.820 1.159 
6.840 1.148 
6.860 1.135 
6.880 1.125 
6.900 1.124 
6.920 1.124 
6.940 1.109 
6.960 1.099 
6.980 1.092 
7.000 1.083 
7.020 1.069 
7.040 1.057 
7.060 1.053 
7.080 1.045 
7.100 1.042 
7.120 1.041 
7.140 1.052 
7.160 1.060 
7.180 1.075 
7.200 1.096 
7.220 1.112 
7.240 1.129 
7.260 1.146 
7.280 1.163 
7.300 1.179 
7.320 1.200 
7.340 1.238 
7.360 1.290 
7.380 1.342 
7.400 1.404 
7.420 1.466 
7.440 1.505 
7.460 1.512 
7.480 1.503 
7.500 1.493 
7.520 1.467 
7.540 1.419 
7.560 1.359 
7.580 1.305 
7.600 1.249 
7.620 1.174 
7.640 1.082 
7.660 0.981 
7.680 0.890 
7.700 0.812 
7.720 0.746 
7.740 0.697 
7.760 0.658 
7.780 0.629 
7.800 0.610 
7.820 0.585 
7.840 0.540 
7.860 0.491 
7.880 0.448 
7.900 0.408 
7.920 0.352 
7.940 0.286 
7.960 0.236 
7.980 0.203 
8.000 0.178 
8.020 0.158 
8.040 0.152 
8.060 0.173 
8.080 0.254 
8.100 0.406 
8.120 0.618 
8.140 0.860 
8.160 1.087 
8.180 1.274 
8.200 1.397 
8.220 1.478 
8.240 1.518 
8.260 1.474 
8.280 1.357 
8.300 1.208 
8.320 1.129 
8.340 1.147 
8.360 1.213 
8.380 1.280 
8.400 1.303 
8.420 1.284 
8.440 1.253 
8.460 1.240 
8.480 1.252 
8.500 1.272 
8.520 1.272 
8.540 1.262 
8.560 1.238 
8.580 1.208 
8.600 1.181 
8.620 1.153 
8.640 1.123 
8.660 1.100 
8.680 1.088 
8.700 1.086 
8.720 1.089 
8.740 1.083 
8.760 1.079 
8.780 1.067 
8.800 1.060 
8.820 1.049 
8.840 1.036 
8.860 1.021 
8.880 1.017 
8.900 1.020 
8.920 1.018 
8.940 1.011 
8.960 1.008 
8.980 1.022 
9.000 1.032 
9.020 1.035 
9.040 1.033 
9.060 1.039 
9.080 1.051 
9.100 1.071 
9.120 1.094 
9.140 1.122 
9.160 1.158 
9.180 1.205 
9.200 1.258 
9.220 1.308 
9.240 1.356 
9.260 1.412 
9.280 1.470 
9.300 1.501 
9.320 1.495 
9.340 1.457 
9.360 1.412 
9.380 1.364 
9.400 1.319 
9.420 1.265 
9.440 1.203 
9.460 1.137 
9.480 1.076 
9.500 1.024 
9.520 0.949 
9.540 0.873 
9.560 0.807 
9.580 0.769 
9.600 0.742 
9.620 0.695 
9.640 0.639 
9.660 0.569 
9.680 0.516 
9.700 0.496 
9.720 0.472 
9.740 0.434 
9.760 0.380 
9.780 0.341 
9.800 0.297 
9.820 0.226 
9.840 0.193 
9.860 0.208 
9.880 0.240 
9.900 0.260 
9.920 0.276 
9.940 0.332 
9.960 0.450 
9.980 0.627 
10.000 0.809 
10.020 0.951 
10.040 1.030 
10.060 1.090 
10.080 1.172 
10.100 1.268 
10.120 1.364 
10.140 1.399 
10.160 1.381 
10.180 1.313 
10.200 1.206 
10.220 1.115 
10.240 1.073 
10.260 1.104 
10.280 1.138 
10.300 1.173 
10.320 1.234 
10.340 1.292 
10.360 1.299 
10.380 1.246 
10.400 1.191 
10.420 1.141 
10.440 1.121 
10.460 1.114 
10.480 1.110 
10.500 1.083 
10.520 1.041 
10.540 1.027 
10.560 1.022 
10.580 1.038 
10.600 1.058 
10.620 1.071 
10.640 1.078 
10.660 1.071 
10.680 1.037 
10.700 1.020 
10.720 1.005 
10.740 0.993 
10.760 0.995 
10.780 0.992 
10.800 0.993 
10.820 1.008 
10.840 1.018 
10.860 1.023 
10.880 1.024 
10.900 1.032 
10.920 1.037 
10.940 1.047 
10.960 1.065 
10.980 1.078 
11.000 1.114 
11.020 1.158 
11.040 1.190 
11.060 1.208 
11.080 1.214 
11.100 1.224 
11.120 1.256 
11.140 1.310 
11.160 1.385 
11.180 1.439 
11.200 1.452 
11.220 1.441 
11.240 1.417 
11.260 1.386 
11.280 1.328 
11.300 1.253 
11.320 1.169 
11.340 1.095 
11.360 1.017 
11.380 0.934 
11.400 0.869 
11.420 0.827 
11.440 0.803 
11.460 0.776 
11.480 0.747 
11.500 0.705 
11.520 0.646 
11.540 0.567 
11.560 0.477 
11.580 0.407 
11.600 0.362 
11.620 0.352 
11.640 0.341 
11.660 0.333 
11.680 0.315 
11.700 0.276 
11.720 0.233 
11.740 0.184 
11.760 0.149 
11.780 0.113 
11.800 0.109 
11.820 0.159 
11.840 0.274 
11.860 0.448 
11.880 0.655 
11.900 0.878 
11.920 1.087 
11.940 1.259 
11.960 1.387 
11.980 1.472 
12.000 1.497 
12.020 1.433 
12.040 1.295 
12.060 1.168 
12.080 1.123 
12.100 1.162 
12.120 1.226 
12.140 1.259 
12.160 1.244 
12.180 1.212 
12.200 1.199 
12.220 1.209 
12.240 1.227 
12.260 1.230 
12.280 1.215 
12.300 1.184 
12.320 1.153 
12.340 1.130 
12.360 1.118 
12.380 1.107 
12.400 1.099 
12.420 1.093 
12.440 1.080 
12.460 1.067 
12.480 1.062 
12.500 1.051 
12.520 1.036 
12.540 1.017 
12.560 1.007 
12.580 1.004 
12.600 0.997 
12.620 0.995 
12.640 0.992 
12.660 0.992 
12.680 0.987 
12.700 0.982 
12.720 0.981 
12.740 0.983 
12.760 0.992 
12.780 1.008 
12.800 1.031 
12.820 1.049 
12.840 1.061 
12.860 1.087 
12.880 1.126 
12.900 1.167 
12.920 1.198 
12.940 1.226 
12.960 1.261 
12.980 1.306 
13.000 1.365 
13.020 1.419 
13.040 1.455 
13.060 1.471 
13.080 1.463 
13.100 1.436 
13.120 1.391 
13.140 1.343 
13.160 1.294 
13.180 1.236 
13.200 1.180 
13.220 1.121 
13.240 1.055 
13.260 0.993 
13.280 0.935 
13.300 0.870 
13.320 0.799 
13.340 0.735 
13.360 0.686 
13.380 0.632 
13.400 0.568 
13.420 0.495 
13.440 0.432 
13.460 0.397 
13.480 0.381 
13.500 0.374 
13.520 0.346 
13.540 0.316 
13.560 0.278 
13.580 0.235 
13.600 0.209 
13.620 0.203 
13.640 0.205 
13.660 0.204 
13.680 0.230 
13.700 0.317 
13.720 0.476 
13.740 0.667 
13.760 0.868 
13.780 1.048 
13.800 1.204 
13.820 1.315 
13.840 1.385 
13.860 1.412 
13.880 1.394 
13.900 1.327 
13.920 1.233 
13.940 1.180 
13.960 1.179 
13.980 1.217 
14.000 1.251 
14.020 1.255 
14.040 1.245 
14.060 1.247 
14.080 1.269 
14.100 1.282 
14.120 1.265 
14.140 1.233 
14.160 1.207 
14.180 1.190 
14.200 1.173 
14.220 1.157 
14.240 1.125 
14.260 1.090 
14.280 1.070 
14.300 1.071 
14.320 1.073 
14.340 1.063 
14.360 1.044 
14.380 1.033 
14.400 1.025 
14.420 1.020 
14.440 1.014 
14.460 1.003 
14.480 0.995 
14.500 0.984 
14.520 0.981 
14.540 0.971 
14.560 0.966 
14.580 0.971 
14.600 0.975 
14.620 0.985 
14.640 0.997 
14.660 1.007 
14.680 1.021 
14.700 1.022 
14.720 1.031 
14.740 1.037 
14.760 1.051 
14.780 1.074 
14.800 1.100 
14.820 1.143 
14.840 1.192 
14.860 1.253 
14.880 1.310 
14.900 1.359 
14.920 1.388 
14.940 1.398 
14.960 1.395 
14.980 1.376 
15.000 1.342 
15.020 1.299 
15.040 1.248 
15.060 1.207 
15.080 1.155 
15.100 1.090 
15.120 1.031 
15.140 0.981 
15.160 0.925 
15.180 0.847 
15.200 0.782 
15.220 0.747 
15.240 0.714 
15.260 0.656 
15.280 0.597 
15.300 0.564 
15.320 0.555 
15.340 0.522 
15.360 0.453 
15.380 0.382 
15.400 0.325 
15.420 0.273 
15.440 0.225 
15.460 0.206 
15.480 0.208 
15.500 0.225 
15.520 0.228 
15.540 0.233 
15.560 0.239 
15.580 0.275 
15.600 0.382 
15.620 0.538 
15.640 0.744 
15.660 0.921 
15.680 1.085 
15.700 1.191 
15.720 1.279 
15.740 1.338 
15.760 1.357 
15.780 1.327 
15.800 1.213 
15.820 1.105 
15.840 1.025 
15.860 1.034 
15.880 1.082 
15.900 1.133 
15.920 1.174 
15.940 1.178 
15.960 1.192 
15.980 1.212 
16.000 1.223 
16.020 1.205 
16.040 1.140 
16.060 1.071 
16.080 0.993 
