# Supplementary material for: Pacing the phasing of leg and arm movements in breaststroke swimming to minimize intra-cyclic velocity fluctuations
Source: PLoS One. 2017 Oct 12;12(10):e0186160. doi: 10.1371/journal.pone.0186160 (PMC5638342; doi:10.1371/journal.pone.0186160)
Supplement: S1 Archive — (ZIP) [file pone.0186160.s003.zip › P23_225_veldata.txt]

% t vx 
0.000 0.684 
0.020 0.745 
0.040 0.972 
0.060 1.222 
0.080 1.317 
0.100 1.365 
0.120 1.424 
0.140 1.440 
0.160 1.402 
0.180 1.326 
0.200 1.261 
0.220 1.253 
0.240 1.282 
0.260 1.304 
0.280 1.301 
0.300 1.282 
0.320 1.253 
0.340 1.226 
0.360 1.197 
0.380 1.195 
0.400 1.181 
0.420 1.165 
0.440 1.154 
0.460 1.139 
0.480 1.123 
0.500 1.110 
0.520 1.103 
0.540 1.097 
0.560 1.079 
0.580 1.056 
0.600 1.057 
0.620 1.059 
0.640 1.073 
0.660 1.070 
0.680 1.069 
0.700 1.059 
0.720 1.056 
0.740 1.059 
0.760 1.067 
0.780 1.079 
0.800 1.092 
0.820 1.112 
0.840 1.131 
0.860 1.155 
0.880 1.168 
0.900 1.199 
0.920 1.231 
0.940 1.265 
0.960 1.302 
0.980 1.343 
1.000 1.405 
1.020 1.463 
1.040 1.507 
1.060 1.517 
1.080 1.498 
1.100 1.460 
1.120 1.410 
1.140 1.359 
1.160 1.292 
1.180 1.217 
1.200 1.145 
1.220 1.072 
1.240 1.012 
1.260 0.948 
1.280 0.887 
1.300 0.831 
1.320 0.781 
1.340 0.750 
1.360 0.713 
1.380 0.670 
1.400 0.615 
1.420 0.552 
1.440 0.493 
1.460 0.433 
1.480 0.381 
1.500 0.323 
1.520 0.263 
1.540 0.220 
1.560 0.183 
1.580 0.151 
1.600 0.117 
1.620 0.100 
1.640 0.121 
1.660 0.180 
1.680 0.319 
1.700 0.546 
1.720 0.825 
1.740 1.100 
1.760 1.308 
1.780 1.460 
1.800 1.560 
1.820 1.607 
1.840 1.591 
1.860 1.493 
1.880 1.358 
1.900 1.240 
1.920 1.198 
1.940 1.225 
1.960 1.272 
1.980 1.291 
2.000 1.261 
2.020 1.220 
2.040 1.201 
2.060 1.225 
2.080 1.266 
2.100 1.290 
2.120 1.285 
2.140 1.253 
2.160 1.227 
2.180 1.209 
2.200 1.184 
2.220 1.143 
2.240 1.104 
2.260 1.094 
2.280 1.094 
2.300 1.094 
2.320 1.099 
2.340 1.099 
2.360 1.089 
2.380 1.067 
2.400 1.049 
2.420 1.040 
2.440 1.031 
2.460 1.031 
2.480 1.046 
2.500 1.060 
2.520 1.062 
2.540 1.057 
2.560 1.056 
2.580 1.063 
2.600 1.071 
2.620 1.080 
2.640 1.102 
2.660 1.135 
2.680 1.172 
2.700 1.201 
2.720 1.221 
2.740 1.253 
2.760 1.297 
2.780 1.341 
2.800 1.381 
2.820 1.427 
2.840 1.469 
2.860 1.497 
2.880 1.505 
2.900 1.490 
2.920 1.458 
2.940 1.415 
2.960 1.373 
2.980 1.324 
3.000 1.248 
3.020 1.161 
3.040 1.080 
3.060 1.022 
3.080 0.968 
3.100 0.913 
3.120 0.856 
3.140 0.800 
3.160 0.749 
3.180 0.692 
3.200 0.631 
3.220 0.566 
3.240 0.522 
3.260 0.499 
3.280 0.465 
3.300 0.409 
3.320 0.337 
3.340 0.267 
3.360 0.228 
3.380 0.204 
3.400 0.198 
3.420 0.198 
3.440 0.197 
3.460 0.205 
3.480 0.256 
3.500 0.402 
3.520 0.637 
3.540 0.898 
3.560 1.116 
3.580 1.256 
3.600 1.326 
3.620 1.358 
3.640 1.383 
3.660 1.399 
3.680 1.379 
3.700 1.322 
3.720 1.253 
3.740 1.217 
3.760 1.220 
3.780 1.239 
3.800 1.250 
3.820 1.235 
3.840 1.209 
3.860 1.198 
3.880 1.214 
3.900 1.240 
3.920 1.253 
3.940 1.245 
3.960 1.233 
3.980 1.221 
4.000 1.197 
4.020 1.159 
4.040 1.126 
4.060 1.106 
4.080 1.096 
4.100 1.090 
4.120 1.088 
4.140 1.084 
4.160 1.065 
4.180 1.054 
4.200 1.051 
4.220 1.041 
4.240 1.032 
4.260 1.018 
4.280 1.003 
4.300 0.991 
4.320 0.987 
4.340 1.012 
4.360 1.028 
4.380 1.028 
4.400 1.026 
4.420 1.036 
4.440 1.055 
4.460 1.059 
4.480 1.065 
4.500 1.084 
4.520 1.113 
4.540 1.153 
4.560 1.194 
4.580 1.240 
4.600 1.296 
4.620 1.356 
4.640 1.413 
4.660 1.453 
4.680 1.502 
4.700 1.543 
4.720 1.551 
4.740 1.519 
4.760 1.467 
4.780 1.421 
4.800 1.369 
4.820 1.291 
4.840 1.211 
4.860 1.143 
4.880 1.090 
4.900 1.039 
4.920 0.976 
4.940 0.907 
4.960 0.819 
4.980 0.742 
5.000 0.686 
5.020 0.637 
5.040 0.579 
5.060 0.526 
5.080 0.483 
5.100 0.428 
5.120 0.376 
5.140 0.282 
5.160 0.093 
5.180 0.013 
5.200 0.018 
5.220 0.023 
5.240 0.032 
5.260 0.046 
5.280 0.061 
5.300 0.105 
5.320 0.217 
5.340 0.431 
5.360 0.724 
5.380 1.017 
5.400 1.262 
5.420 1.450 
5.440 1.606 
5.460 1.707 
5.480 1.709 
5.500 1.612 
5.520 1.446 
5.540 1.315 
5.560 1.277 
5.580 1.307 
5.600 1.350 
5.620 1.354 
5.640 1.326 
5.660 1.278 
5.680 1.260 
5.700 1.296 
5.720 1.330 
5.740 1.319 
5.760 1.274 
5.780 1.243 
5.800 1.230 
5.820 1.222 
5.840 1.208 
5.860 1.195 
5.880 1.185 
5.900 1.180 
5.920 1.166 
5.940 1.144 
5.960 1.129 
5.980 1.127 
6.000 1.127 
6.020 1.113 
6.040 1.102 
6.060 1.091 
6.080 1.078 
6.100 1.071 
6.120 1.071 
6.140 1.073 
6.160 1.061 
6.180 1.048 
6.200 1.047 
6.220 1.062 
6.240 1.086 
6.260 1.107 
6.280 1.137 
6.300 1.163 
6.320 1.195 
6.340 1.229 
6.360 1.264 
6.380 1.299 
6.400 1.338 
6.420 1.388 
6.440 1.448 
6.460 1.505 
6.480 1.541 
6.500 1.550 
6.520 1.535 
6.540 1.516 
6.560 1.485 
6.580 1.439 
6.600 1.384 
6.620 1.322 
6.640 1.254 
6.660 1.170 
6.680 1.075 
6.700 0.985 
6.720 0.897 
6.740 0.820 
6.760 0.751 
6.780 0.703 
6.800 0.668 
6.820 0.633 
6.840 0.596 
6.860 0.543 
6.880 0.486 
6.900 0.426 
6.920 0.374 
6.940 0.321 
6.960 0.269 
6.980 0.234 
7.000 0.213 
7.020 0.215 
7.040 0.225 
7.060 0.234 
7.080 0.261 
7.100 0.332 
7.120 0.475 
7.140 0.669 
7.160 0.890 
7.180 1.120 
7.200 1.325 
7.220 1.469 
7.240 1.557 
7.260 1.579 
7.280 1.521 
7.300 1.399 
7.320 1.270 
7.340 1.212 
7.360 1.230 
7.380 1.278 
7.400 1.309 
7.420 1.292 
7.440 1.241 
7.460 1.218 
7.480 1.244 
7.500 1.286 
7.520 1.301 
7.540 1.286 
7.560 1.273 
7.580 1.264 
7.600 1.251 
7.620 1.229 
7.640 1.193 
7.660 1.155 
7.680 1.130 
7.700 1.114 
7.720 1.099 
7.740 1.089 
7.760 1.084 
7.780 1.081 
7.800 1.083 
7.820 1.081 
7.840 1.078 
7.860 1.065 
7.880 1.051 
7.900 1.041 
7.920 1.029 
7.940 1.023 
7.960 1.015 
7.980 1.011 
8.000 1.018 
8.020 1.030 
8.040 1.034 
8.060 1.029 
8.080 1.030 
8.100 1.058 
8.120 1.095 
8.140 1.130 
8.160 1.165 
8.180 1.206 
8.200 1.257 
8.220 1.307 
8.240 1.355 
8.260 1.403 
8.280 1.444 
8.300 1.478 
8.320 1.502 
8.340 1.507 
8.360 1.475 
8.380 1.425 
8.400 1.380 
8.420 1.334 
8.440 1.285 
8.460 1.223 
8.480 1.156 
8.500 1.091 
8.520 1.020 
8.540 0.958 
8.560 0.895 
8.580 0.824 
8.600 0.749 
8.620 0.663 
8.640 0.593 
8.660 0.547 
8.680 0.521 
8.700 0.498 
8.720 0.472 
8.740 0.437 
8.760 0.399 
8.780 0.344 
8.800 0.268 
8.820 0.206 
8.840 0.169 
8.860 0.160 
8.880 0.172 
8.900 0.196 
8.920 0.219 
8.940 0.266 
8.960 0.375 
8.980 0.569 
9.000 0.805 
9.020 1.020 
9.040 1.196 
9.060 1.327 
9.080 1.429 
9.100 1.473 
9.120 1.453 
9.140 1.384 
9.160 1.277 
9.180 1.184 
9.200 1.131 
9.220 1.155 
9.240 1.203 
9.260 1.226 
9.280 1.230 
9.300 1.216 
9.320 1.219 
9.340 1.255 
9.360 1.299 
9.380 1.321 
9.400 1.278 
9.420 1.223 
9.440 1.203 
9.460 1.206 
9.480 1.211 
9.500 1.181 
9.520 1.144 
9.540 1.108 
9.560 1.099 
9.580 1.109 
9.600 1.124 
9.620 1.123 
9.640 1.113 
9.660 1.099 
9.680 1.062 
9.700 1.032 
9.720 1.007 
9.740 1.003 
9.760 1.024 
9.780 1.031 
9.800 1.032 
9.820 1.031 
9.840 1.033 
9.860 1.047 
9.880 1.046 
9.900 1.059 
9.920 1.090 
9.940 1.113 
9.960 1.150 
9.980 1.184 
10.000 1.206 
10.020 1.222 
10.040 1.246 
10.060 1.291 
10.080 1.350 
10.100 1.411 
10.120 1.463 
10.140 1.520 
10.160 1.558 
10.180 1.588 
10.200 1.580 
10.220 1.520 
10.240 1.442 
10.260 1.361 
10.280 1.287 
10.300 1.201 
10.320 1.107 
10.340 1.042 
10.360 1.006 
10.380 0.931 
10.400 0.848 
10.420 0.790 
10.440 0.750 
10.460 0.710 
10.480 0.660 
10.500 0.591 
10.520 0.546 
10.540 0.531 
10.560 0.492 
10.580 0.416 
10.600 0.327 
10.620 0.265 
10.640 0.224 
10.660 0.191 
10.680 0.170 
10.700 0.154 
10.720 0.144 
10.740 0.177 
10.760 0.255 
10.780 0.364 
10.800 0.506 
10.820 0.686 
10.840 0.885 
10.860 1.059 
10.880 1.224 
10.900 1.378 
10.920 1.522 
10.940 1.603 
10.960 1.568 
10.980 1.449 
11.000 1.331 
11.020 1.292 
11.040 1.317 
11.060 1.356 
11.080 1.358 
11.100 1.304 
11.120 1.235 
11.140 1.204 
11.160 1.210 
11.180 1.220 
11.200 1.221 
11.220 1.233 
11.240 1.235 
11.260 1.224 
11.280 1.192 
11.300 1.156 
11.320 1.132 
11.340 1.104 
11.360 1.094 
11.380 1.082 
11.400 1.084 
11.420 1.078 
11.440 1.062 
11.460 1.047 
11.480 1.032 
11.500 1.025 
11.520 1.020 
11.540 1.015 
11.560 1.002 
11.580 0.995 
11.600 0.990 
11.620 0.995 
11.640 1.002 
11.660 1.012 
11.680 1.018 
11.700 1.026 
11.720 1.033 
11.740 1.040 
11.760 1.047 
11.780 1.061 
11.800 1.068 
11.820 1.066 
11.840 1.078 
11.860 1.108 
11.880 1.151 
11.900 1.183 
11.920 1.222 
11.940 1.264 
11.960 1.304 
11.980 1.340 
12.000 1.387 
12.020 1.440 
12.040 1.475 
12.060 1.472 
12.080 1.432 
12.100 1.374 
12.120 1.305 
12.140 1.238 
12.160 1.177 
12.180 1.120 
12.200 1.064 
12.220 1.008 
12.240 0.952 
12.260 0.898 
12.280 0.838 
12.300 0.779 
12.320 0.725 
12.340 0.670 
12.360 0.616 
12.380 0.558 
12.400 0.505 
12.420 0.464 
12.440 0.442 
12.460 0.424 
12.480 0.397 
12.500 0.357 
12.520 0.307 
12.540 0.258 
12.560 0.209 
12.580 0.181 
12.600 0.169 
12.620 0.164 
12.640 0.172 
12.660 0.231 
12.680 0.378 
12.700 0.593 
12.720 0.830 
12.740 1.047 
12.760 1.229 
12.780 1.359 
12.800 1.438 
12.820 1.479 
12.840 1.465 
12.860 1.382 
12.880 1.268 
12.900 1.188 
12.920 1.184 
12.940 1.230 
12.960 1.274 
12.980 1.294 
13.000 1.273 
13.020 1.252 
13.040 1.244 
13.060 1.249 
13.080 1.251 
13.100 1.251 
13.120 1.252 
13.140 1.240 
13.160 1.215 
13.180 1.182 
13.200 1.159 
13.220 1.127 
13.240 1.094 
13.260 1.080 
13.280 1.082 
13.300 1.100 
13.320 1.109 
13.340 1.107 
13.360 1.092 
13.380 1.068 
13.400 1.047 
13.420 1.035 
13.440 1.033 
13.460 1.038 
13.480 1.040 
13.500 1.029 
13.520 1.026 
13.540 1.025 
13.560 1.023 
13.580 1.015 
13.600 1.019 
13.620 1.037 
13.640 1.052 
13.660 1.066 
13.680 1.080 
13.700 1.102 
13.720 1.128 
13.740 1.152 
13.760 1.179 
13.780 1.201 
13.800 1.229 
13.820 1.276 
13.840 1.327 
13.860 1.379 
13.880 1.424 
13.900 1.446 
13.920 1.438 
13.940 1.407 
13.960 1.366 
13.980 1.314 
14.000 1.246 
14.020 1.173 
14.040 1.121 
14.060 1.080 
14.080 1.034 
14.100 0.990 
14.120 0.937 
14.140 0.885 
14.160 0.831 
14.180 0.769 
14.200 0.700 
14.220 0.626 
14.240 0.563 
14.260 0.500 
14.280 0.447 
14.300 0.395 
14.320 0.364 
14.340 0.328 
14.360 0.274 
14.380 0.233 
14.400 0.198 
14.420 0.184 
14.440 0.166 
14.460 0.145 
14.480 0.151 
14.500 0.204 
14.520 0.328 
14.540 0.510 
14.560 0.724 
14.580 0.950 
14.600 1.163 
14.620 1.325 
14.640 1.429 
14.660 1.465 
14.680 1.452 
14.700 1.392 
14.720 1.290 
14.740 1.192 
14.760 1.140 
14.780 1.153 
14.800 1.193 
14.820 1.220 
14.840 1.230 
14.860 1.236 
14.880 1.220 
14.900 1.211 
14.920 1.218 
14.940 1.243 
14.960 1.266 
14.980 1.252 
15.000 1.224 
15.020 1.198 
15.040 1.172 
15.060 1.156 
15.080 1.132 
15.100 1.118 
15.120 1.104 
15.140 1.079 
15.160 1.079 
15.180 1.074 
15.200 1.051 
15.220 1.028 
15.240 1.012 
15.260 1.013 
15.280 1.008 
15.300 1.001 
15.320 1.007 
15.340 1.033 
15.360 1.072 
15.380 1.100 
15.400 1.100 
15.420 1.102 
15.440 1.115 
15.460 1.109 
15.480 1.102 
15.500 1.094 
15.520 1.108 
15.540 1.131 
15.560 1.156 
15.580 1.198 
15.600 1.245 
15.620 1.305 
15.640 1.353 
15.660 1.370 
15.680 1.374 
