# Supplementary material for: Pacing the phasing of leg and arm movements in breaststroke swimming to minimize intra-cyclic velocity fluctuations
Source: PLoS One. 2017 Oct 12;12(10):e0186160. doi: 10.1371/journal.pone.0186160 (PMC5638342; doi:10.1371/journal.pone.0186160)
Supplement: S1 Archive — (ZIP) [file pone.0186160.s003.zip › P23_270_veldata.txt]

% t vx 
0.000 0.362 
0.020 0.461 
0.040 0.744 
0.060 1.019 
0.080 1.080 
0.100 0.997 
0.120 0.892 
0.140 0.804 
0.160 0.724 
0.180 0.638 
0.200 0.562 
0.220 0.522 
0.240 0.499 
0.260 0.484 
0.280 0.463 
0.300 0.441 
0.320 0.398 
0.340 0.318 
0.360 0.228 
0.380 0.146 
0.400 0.094 
0.420 0.046 
0.440 0.024 
0.460 0.039 
0.480 0.096 
0.500 0.211 
0.520 0.403 
0.540 0.660 
0.560 0.943 
0.580 1.196 
0.600 1.395 
0.620 1.536 
0.640 1.591 
0.660 1.565 
0.680 1.480 
0.700 1.371 
0.720 1.275 
0.740 1.234 
0.760 1.259 
0.780 1.292 
0.800 1.290 
0.820 1.254 
0.840 1.210 
0.860 1.194 
0.880 1.188 
0.900 1.193 
0.920 1.195 
0.940 1.190 
0.960 1.194 
0.980 1.184 
1.000 1.169 
1.020 1.134 
1.040 1.101 
1.060 1.080 
1.080 1.074 
1.100 1.070 
1.120 1.057 
1.140 1.048 
1.160 1.040 
1.180 1.029 
1.200 1.021 
1.220 1.013 
1.240 0.995 
1.260 0.994 
1.280 0.989 
1.300 0.992 
1.320 0.989 
1.340 0.974 
1.360 0.974 
1.380 0.968 
1.400 0.964 
1.420 0.974 
1.440 0.986 
1.460 1.016 
1.480 1.045 
1.500 1.073 
1.520 1.105 
1.540 1.129 
1.560 1.165 
1.580 1.216 
1.600 1.271 
1.620 1.319 
1.640 1.360 
1.660 1.396 
1.680 1.429 
1.700 1.454 
1.720 1.466 
1.740 1.450 
1.760 1.397 
1.780 1.320 
1.800 1.247 
1.820 1.184 
1.840 1.124 
1.860 1.061 
1.880 0.991 
1.900 0.914 
1.920 0.829 
1.940 0.750 
1.960 0.676 
1.980 0.606 
2.000 0.543 
2.020 0.507 
2.040 0.494 
2.060 0.471 
2.080 0.429 
2.100 0.372 
2.120 0.322 
2.140 0.271 
2.160 0.217 
2.180 0.190 
2.200 0.187 
2.220 0.192 
2.240 0.213 
2.260 0.260 
2.280 0.368 
2.300 0.523 
2.320 0.717 
2.340 0.928 
2.360 1.104 
2.380 1.235 
2.400 1.323 
2.420 1.395 
2.440 1.443 
2.460 1.431 
2.480 1.352 
2.500 1.239 
2.520 1.160 
2.540 1.148 
2.560 1.177 
2.580 1.207 
2.600 1.213 
2.620 1.203 
2.640 1.190 
2.660 1.185 
2.680 1.195 
2.700 1.205 
2.720 1.202 
2.740 1.183 
2.760 1.156 
2.780 1.135 
2.800 1.127 
2.820 1.120 
2.840 1.103 
2.860 1.089 
2.880 1.079 
2.900 1.065 
2.920 1.056 
2.940 1.046 
2.960 1.040 
2.980 1.036 
3.000 1.027 
3.020 1.026 
3.040 1.010 
3.060 1.005 
3.080 1.001 
3.100 0.992 
3.120 0.981 
3.140 0.968 
3.160 0.961 
3.180 0.961 
3.200 0.962 
3.220 0.954 
3.240 0.947 
3.260 0.948 
3.280 0.966 
3.300 0.986 
3.320 1.001 
3.340 1.029 
3.360 1.070 
3.380 1.109 
3.400 1.140 
3.420 1.168 
3.440 1.202 
3.460 1.223 
3.480 1.236 
3.500 1.260 
3.520 1.303 
3.540 1.356 
3.560 1.398 
3.580 1.411 
3.600 1.390 
3.620 1.339 
3.640 1.277 
3.660 1.212 
3.680 1.149 
3.700 1.093 
3.720 1.034 
3.740 0.972 
3.760 0.912 
3.780 0.857 
3.800 0.786 
3.820 0.679 
3.840 0.567 
3.860 0.492 
3.880 0.438 
3.900 0.391 
3.920 0.335 
3.940 0.267 
3.960 0.200 
3.980 0.137 
4.000 0.103 
4.020 0.090 
4.040 0.093 
4.060 0.107 
4.080 0.149 
4.100 0.235 
4.120 0.395 
4.140 0.615 
4.160 0.843 
4.180 1.037 
4.200 1.194 
4.220 1.342 
4.240 1.462 
4.260 1.500 
4.280 1.457 
4.300 1.372 
4.320 1.251 
4.340 1.133 
4.360 1.076 
4.380 1.096 
4.400 1.158 
4.420 1.205 
4.440 1.218 
4.460 1.218 
4.480 1.220 
4.500 1.237 
4.520 1.249 
4.540 1.239 
4.560 1.220 
4.580 1.202 
4.600 1.188 
4.620 1.161 
4.640 1.131 
4.660 1.096 
4.680 1.089 
4.700 1.083 
4.720 1.071 
4.740 1.050 
4.760 1.039 
4.780 1.048 
4.800 1.046 
4.820 1.030 
4.840 0.993 
4.860 0.988 
4.880 0.987 
4.900 0.978 
4.920 0.974 
4.940 0.978 
4.960 0.988 
4.980 0.994 
5.000 0.992 
5.020 1.016 
5.040 1.036 
5.060 1.044 
5.080 1.048 
5.100 1.048 
5.120 1.076 
5.140 1.108 
5.160 1.135 
5.180 1.174 
5.200 1.208 
5.220 1.251 
5.240 1.302 
5.260 1.348 
5.280 1.389 
5.300 1.408 
5.320 1.410 
5.340 1.387 
5.360 1.348 
5.380 1.297 
5.400 1.249 
5.420 1.181 
5.440 1.111 
5.460 1.045 
5.480 0.949 
5.500 0.812 
5.520 0.628 
5.540 0.508 
5.560 0.631 
5.580 0.668 
5.600 0.609 
5.620 0.516 
5.640 0.452 
5.660 0.441 
5.680 0.434 
5.700 0.377 
5.720 0.296 
5.740 0.214 
5.760 0.167 
5.780 0.149 
5.800 0.141 
5.820 0.115 
5.840 0.096 
5.860 0.136 
5.880 0.276 
5.900 0.520 
5.920 0.829 
5.940 1.120 
5.960 1.324 
5.980 1.460 
6.000 1.552 
6.020 1.586 
6.040 1.513 
6.060 1.367 
6.080 1.232 
6.100 1.182 
6.120 1.226 
6.140 1.310 
6.160 1.361 
6.180 1.345 
6.200 1.271 
6.220 1.202 
6.240 1.195 
6.260 1.243 
6.280 1.284 
6.300 1.280 
6.320 1.268 
6.340 1.253 
6.360 1.234 
6.380 1.209 
6.400 1.178 
6.420 1.160 
6.440 1.140 
6.460 1.132 
6.480 1.128 
6.500 1.113 
6.520 1.106 
6.540 1.094 
6.560 1.089 
6.580 1.091 
6.600 1.089 
6.620 1.078 
6.640 1.069 
6.660 1.070 
6.680 1.080 
6.700 1.081 
6.720 1.077 
6.740 1.076 
6.760 1.083 
6.780 1.101 
6.800 1.122 
6.820 1.146 
6.840 1.173 
6.860 1.210 
6.880 1.251 
6.900 1.287 
6.920 1.319 
6.940 1.353 
6.960 1.388 
6.980 1.435 
7.000 1.480 
7.020 1.496 
7.040 1.481 
7.060 1.453 
7.080 1.430 
7.100 1.390 
7.120 1.328 
7.140 1.257 
7.160 1.180 
7.180 1.093 
7.200 1.006 
7.220 0.924 
7.240 0.847 
7.260 0.774 
7.280 0.709 
7.300 0.655 
7.320 0.599 
7.340 0.548 
7.360 0.514 
7.380 0.502 
7.400 0.496 
7.420 0.472 
7.440 0.435 
7.460 0.371 
7.480 0.311 
7.500 0.262 
7.520 0.229 
7.540 0.203 
7.560 0.190 
7.580 0.219 
7.600 0.294 
7.620 0.422 
7.640 0.602 
7.660 0.817 
7.680 1.024 
7.700 1.197 
7.720 1.337 
7.740 1.457 
7.760 1.531 
7.780 1.525 
7.800 1.426 
7.820 1.285 
7.840 1.183 
7.860 1.165 
7.880 1.204 
7.900 1.245 
7.920 1.258 
7.940 1.240 
7.960 1.204 
7.980 1.191 
8.000 1.207 
8.020 1.231 
8.040 1.234 
8.060 1.218 
8.080 1.190 
8.100 1.167 
8.120 1.148 
8.140 1.138 
8.160 1.132 
8.180 1.113 
8.200 1.098 
8.220 1.070 
8.240 1.064 
8.260 1.070 
8.280 1.079 
8.300 1.084 
8.320 1.068 
8.340 1.052 
8.360 1.034 
8.380 1.028 
8.400 1.031 
8.420 1.030 
8.440 1.027 
8.460 1.026 
8.480 1.031 
8.500 1.034 
8.520 1.045 
8.540 1.061 
8.560 1.087 
8.580 1.114 
8.600 1.146 
8.620 1.185 
8.640 1.224 
8.660 1.272 
8.680 1.335 
8.700 1.401 
8.720 1.446 
8.740 1.473 
8.760 1.492 
8.780 1.507 
8.800 1.505 
8.820 1.477 
8.840 1.434 
8.860 1.379 
8.880 1.312 
8.900 1.248 
8.920 1.175 
8.940 1.104 
8.960 1.034 
8.980 0.961 
9.000 0.884 
9.020 0.807 
9.040 0.737 
9.060 0.674 
9.080 0.622 
9.100 0.582 
9.120 0.555 
9.140 0.527 
9.160 0.495 
9.180 0.459 
9.200 0.420 
9.220 0.385 
9.240 0.351 
9.260 0.306 
9.280 0.271 
9.300 0.247 
9.320 0.227 
9.340 0.203 
9.360 0.190 
9.380 0.233 
9.400 0.344 
9.420 0.535 
9.440 0.768 
9.460 0.990 
9.480 1.174 
9.500 1.307 
9.520 1.390 
9.540 1.431 
9.560 1.436 
9.580 1.405 
9.600 1.315 
9.620 1.217 
9.640 1.155 
9.660 1.146 
9.680 1.166 
9.700 1.174 
9.720 1.173 
9.740 1.169 
9.760 1.159 
9.780 1.170 
9.800 1.212 
9.820 1.256 
9.840 1.281 
9.860 1.248 
9.880 1.195 
9.900 1.148 
9.920 1.120 
9.940 1.102 
9.960 1.072 
9.980 1.050 
10.000 1.046 
10.020 1.058 
10.040 1.060 
10.060 1.054 
10.080 1.054 
10.100 1.042 
10.120 1.033 
10.140 1.024 
10.160 1.015 
10.180 1.011 
10.200 0.995 
10.220 0.982 
10.240 0.980 
10.260 1.001 
10.280 1.012 
10.300 0.995 
10.320 1.001 
10.340 1.032 
10.360 1.076 
10.380 1.085 
10.400 1.107 
10.420 1.142 
10.440 1.186 
10.460 1.261 
10.480 1.312 
10.500 1.349 
10.520 1.378 
10.540 1.428 
10.560 1.472 
10.580 1.478 
10.600 1.453 
10.620 1.402 
10.640 1.354 
10.660 1.287 
10.680 1.226 
10.700 1.169 
10.720 1.141 
10.740 1.118 
10.760 1.059 
10.780 0.999 
10.800 0.945 
10.820 0.891 
10.840 0.807 
10.860 0.714 
10.880 0.639 
10.900 0.594 
10.920 0.534 
10.940 0.484 
10.960 0.442 
10.980 0.438 
11.000 0.419 
11.020 0.393 
11.040 0.325 
11.060 0.247 
11.080 0.176 
11.100 0.124 
11.120 0.081 
11.140 0.063 
11.160 0.083 
11.180 0.162 
11.200 0.271 
11.220 0.427 
11.240 0.626 
11.260 0.843 
11.280 1.075 
11.300 1.269 
11.320 1.442 
11.340 1.554 
11.360 1.579 
11.380 1.523 
11.400 1.403 
11.420 1.285 
11.440 1.226 
11.460 1.235 
11.480 1.252 
11.500 1.239 
11.520 1.190 
11.540 1.151 
11.560 1.144 
11.580 1.157 
11.600 1.186 
11.620 1.188 
11.640 1.159 
11.660 1.139 
11.680 1.123 
11.700 1.123 
11.720 1.103 
11.740 1.082 
11.760 1.062 
11.780 1.045 
11.800 1.039 
11.820 1.024 
11.840 1.026 
11.860 1.016 
11.880 1.015 
11.900 1.004 
11.920 0.983 
11.940 0.971 
11.960 0.964 
11.980 0.985 
12.000 1.000 
12.020 1.014 
12.040 1.023 
12.060 1.028 
12.080 1.033 
12.100 1.036 
12.120 1.047 
12.140 1.070 
12.160 1.094 
12.180 1.116 
12.200 1.148 
12.220 1.179 
12.240 1.215 
12.260 1.249 
12.280 1.302 
12.300 1.366 
12.320 1.418 
12.340 1.457 
12.360 1.468 
12.380 1.453 
12.400 1.419 
12.420 1.381 
12.440 1.339 
12.460 1.294 
12.480 1.240 
12.500 1.172 
12.520 1.098 
12.540 1.019 
12.560 0.944 
12.580 0.869 
12.600 0.795 
12.620 0.733 
12.640 0.694 
12.660 0.674 
12.680 0.643 
12.700 0.591 
12.720 0.537 
12.740 0.491 
12.760 0.454 
12.780 0.412 
12.800 0.362 
12.820 0.299 
12.840 0.230 
12.860 0.182 
12.880 0.159 
12.900 0.155 
12.920 0.167 
12.940 0.193 
12.960 0.235 
12.980 0.306 
13.000 0.429 
13.020 0.598 
13.040 0.790 
13.060 0.977 
13.080 1.140 
13.100 1.268 
13.120 1.365 
13.140 1.433 
13.160 1.445 
13.180 1.388 
13.200 1.284 
13.220 1.201 
13.240 1.176 
13.260 1.200 
13.280 1.229 
13.300 1.240 
13.320 1.226 
13.340 1.201 
13.360 1.186 
13.380 1.195 
13.400 1.219 
13.420 1.228 
13.440 1.217 
13.460 1.198 
13.480 1.185 
13.500 1.181 
13.520 1.166 
13.540 1.139 
13.560 1.112 
13.580 1.091 
13.600 1.075 
13.620 1.066 
13.640 1.066 
13.660 1.065 
13.680 1.055 
13.700 1.041 
13.720 1.026 
13.740 1.006 
13.760 0.992 
13.780 0.986 
13.800 0.981 
13.820 0.971 
13.840 0.966 
13.860 0.965 
13.880 0.969 
13.900 0.972 
13.920 0.984 
13.940 0.998 
13.960 1.009 
13.980 1.015 
14.000 1.023 
14.020 1.036 
14.040 1.055 
14.060 1.086 
14.080 1.124 
14.100 1.167 
14.120 1.203 
14.140 1.239 
14.160 1.277 
14.180 1.313 
14.200 1.335 
14.220 1.342 
14.240 1.343 
14.260 1.344 
14.280 1.316 
14.300 1.259 
14.320 1.192 
14.340 1.135 
14.360 1.093 
14.380 1.045 
14.400 0.991 
14.420 0.928 
14.440 0.855 
14.460 0.782 
14.480 0.703 
14.500 0.627 
14.520 0.566 
14.540 0.519 
14.560 0.473 
14.580 0.421 
14.600 0.358 
14.620 0.282 
14.640 0.219 
14.660 0.170 
14.680 0.141 
14.700 0.128 
14.720 0.120 
14.740 0.133 
14.760 0.170 
14.780 0.269 
14.800 0.434 
14.820 0.625 
14.840 0.819 
14.860 0.986 
14.880 1.138 
14.900 1.277 
14.920 1.396 
14.940 1.473 
14.960 1.473 
14.980 1.393 
15.000 1.255 
15.020 1.114 
15.040 1.048 
15.060 1.072 
15.080 1.142 
15.100 1.197 
15.120 1.218 
15.140 1.223 
15.160 1.213 
15.180 1.199 
15.200 1.180 
15.220 1.161 
15.240 1.153 
15.260 1.150 
15.280 1.153 
15.300 1.133 
15.320 1.105 
15.340 1.079 
15.360 1.071 
15.380 1.073 
15.400 1.061 
15.420 1.046 
15.440 1.017 
15.460 0.990 
15.480 0.976 
15.500 0.968 
15.520 0.958 
15.540 0.943 
15.560 0.934 
15.580 0.930 
15.600 0.913 
15.620 0.923 
15.640 0.948 
15.660 0.954 
15.680 0.926 
15.700 0.899 
15.720 0.912 
15.740 0.920 
15.760 0.916 
15.780 0.899 
15.800 0.890 
15.820 0.888 
15.840 0.884 
15.860 0.893 
15.880 0.905 
15.900 0.929 
15.920 0.961 
15.940 0.996 
15.960 1.039 
15.980 1.075 
16.000 1.109 
16.020 1.140 
16.040 1.176 
16.060 1.228 
16.080 1.271 
16.100 1.292 
16.120 1.284 
16.140 1.267 
16.160 1.253 
16.180 1.227 
16.200 1.189 
16.220 1.140 
16.240 1.085 
16.260 1.028 
16.280 0.985 
16.300 0.944 
16.320 0.885 
16.340 0.805 
16.360 0.709 
16.380 0.606 
16.400 0.470 
16.420 0.282 
16.440 0.181 
