# Supplementary material for: Pacing the phasing of leg and arm movements in breaststroke swimming to minimize intra-cyclic velocity fluctuations
Source: PLoS One. 2017 Oct 12;12(10):e0186160. doi: 10.1371/journal.pone.0186160 (PMC5638342; doi:10.1371/journal.pone.0186160)
Supplement: S1 Archive — (ZIP) [file pone.0186160.s003.zip › P24_1_veldata.txt]

% t vx 
0.000 0.506 
0.020 0.698 
0.040 1.017 
0.060 1.218 
0.080 1.322 
0.100 1.388 
0.120 1.449 
0.140 1.482 
0.160 1.493 
0.180 1.470 
0.200 1.420 
0.220 1.358 
0.240 1.282 
0.260 1.213 
0.280 1.127 
0.300 1.036 
0.320 0.937 
0.340 0.839 
0.360 0.770 
0.380 0.717 
0.400 0.659 
0.420 0.577 
0.440 0.499 
0.460 0.450 
0.480 0.424 
0.500 0.385 
0.520 0.338 
0.540 0.282 
0.560 0.217 
0.580 0.168 
0.600 0.183 
0.620 0.232 
0.640 0.267 
0.660 0.297 
0.680 0.348 
0.700 0.429 
0.720 0.524 
0.740 0.647 
0.760 0.792 
0.780 0.927 
0.800 1.052 
0.820 1.188 
0.840 1.318 
0.860 1.404 
0.880 1.373 
0.900 1.282 
0.920 1.172 
0.940 1.100 
0.960 1.078 
0.980 1.095 
1.000 1.144 
1.020 1.170 
1.040 1.174 
1.060 1.155 
1.080 1.141 
1.100 1.106 
1.120 1.086 
1.140 1.067 
1.160 1.062 
1.180 1.059 
1.200 1.053 
1.220 1.058 
1.240 1.043 
1.260 1.030 
1.280 1.001 
1.300 0.993 
1.320 0.990 
1.340 0.979 
1.360 0.968 
1.380 0.968 
1.400 0.998 
1.420 0.997 
1.440 0.970 
1.460 0.951 
1.480 0.942 
1.500 0.932 
1.520 0.920 
1.540 0.916 
1.560 0.911 
1.580 0.905 
1.600 0.907 
1.620 0.912 
1.640 0.914 
1.660 0.911 
1.680 0.907 
1.700 0.894 
1.720 0.889 
1.740 0.893 
1.760 0.882 
1.780 0.880 
1.800 0.882 
1.820 0.882 
1.840 0.887 
1.860 0.891 
1.880 0.888 
1.900 0.871 
1.920 0.860 
1.940 0.867 
1.960 0.860 
1.980 0.854 
2.000 0.858 
2.020 0.864 
2.040 0.862 
2.060 0.860 
2.080 0.867 
2.100 0.862 
2.120 0.850 
2.140 0.846 
2.160 0.849 
2.180 0.846 
2.200 0.841 
2.220 0.845 
2.240 0.841 
2.260 0.831 
2.280 0.833 
2.300 0.844 
2.320 0.848 
2.340 0.849 
2.360 0.857 
2.380 0.859 
2.400 0.866 
2.420 0.889 
2.440 0.919 
2.460 0.943 
2.480 0.951 
2.500 0.974 
2.520 1.001 
2.540 1.009 
2.560 1.024 
2.580 1.048 
2.600 1.095 
2.620 1.140 
2.640 1.185 
2.660 1.245 
2.680 1.308 
2.700 1.365 
2.720 1.406 
2.740 1.434 
2.760 1.438 
2.780 1.411 
2.800 1.353 
2.820 1.290 
2.840 1.209 
2.860 1.121 
2.880 1.050 
2.900 0.990 
2.920 0.921 
2.940 0.830 
2.960 0.748 
2.980 0.692 
3.000 0.645 
3.020 0.595 
3.040 0.534 
3.060 0.458 
3.080 0.386 
3.100 0.325 
3.120 0.272 
3.140 0.222 
3.160 0.194 
3.180 0.198 
3.200 0.224 
3.220 0.257 
3.240 0.302 
3.260 0.376 
3.280 0.467 
3.300 0.557 
3.320 0.658 
3.340 0.769 
3.360 0.905 
3.380 1.051 
3.400 1.185 
3.420 1.281 
3.440 1.315 
3.460 1.312 
3.480 1.288 
3.500 1.221 
3.520 1.129 
3.540 1.060 
3.560 1.038 
3.580 1.065 
3.600 1.106 
3.620 1.136 
3.640 1.137 
3.660 1.124 
3.680 1.108 
3.700 1.089 
3.720 1.057 
3.740 1.024 
3.760 1.020 
3.780 1.030 
3.800 1.046 
3.820 1.041 
3.840 1.019 
3.860 1.009 
3.880 1.011 
3.900 1.016 
3.920 1.012 
3.940 1.006 
3.960 0.999 
3.980 1.000 
4.000 0.999 
4.020 0.988 
4.040 0.978 
4.060 0.970 
4.080 0.977 
4.100 0.972 
4.120 0.963 
4.140 0.951 
4.160 0.938 
4.180 0.943 
4.200 0.938 
4.220 0.949 
4.240 0.945 
4.260 0.922 
4.280 0.915 
4.300 0.910 
4.320 0.915 
4.340 0.910 
4.360 0.898 
4.380 0.889 
4.400 0.873 
4.420 0.872 
4.440 0.882 
4.460 0.879 
4.480 0.872 
4.500 0.874 
4.520 0.869 
4.540 0.848 
4.560 0.847 
4.580 0.863 
4.600 0.867 
4.620 0.850 
4.640 0.841 
4.660 0.861 
4.680 0.875 
4.700 0.860 
4.720 0.840 
4.740 0.845 
4.760 0.866 
4.780 0.863 
4.800 0.834 
4.820 0.819 
4.840 0.836 
4.860 0.864 
4.880 0.860 
4.900 0.840 
4.920 0.842 
4.940 0.865 
4.960 0.888 
4.980 0.888 
5.000 0.887 
5.020 0.894 
5.040 0.905 
5.060 0.909 
5.080 0.910 
5.100 0.922 
5.120 0.938 
5.140 0.964 
5.160 0.982 
5.180 1.009 
5.200 1.049 
5.220 1.100 
5.240 1.153 
5.260 1.200 
5.280 1.255 
5.300 1.304 
5.320 1.340 
5.340 1.350 
5.360 1.338 
5.380 1.292 
5.400 1.245 
5.420 1.208 
5.440 1.156 
5.460 1.067 
5.480 0.974 
5.500 0.926 
5.520 0.885 
5.540 0.825 
5.560 0.754 
5.580 0.696 
5.600 0.658 
5.620 0.605 
5.640 0.531 
5.660 0.434 
5.680 0.344 
5.700 0.267 
5.720 0.244 
5.740 0.238 
5.760 0.198 
5.780 0.164 
5.800 0.175 
5.820 0.199 
5.840 0.247 
5.860 0.307 
5.880 0.394 
5.900 0.481 
5.920 0.579 
5.940 0.709 
5.960 0.831 
5.980 0.976 
6.000 1.136 
6.020 1.300 
6.040 1.425 
6.060 1.466 
6.080 1.436 
6.100 1.331 
6.120 1.224 
6.140 1.155 
6.160 1.137 
6.180 1.182 
6.200 1.241 
6.220 1.271 
6.240 1.242 
6.260 1.168 
6.280 1.117 
6.300 1.088 
6.320 1.093 
6.340 1.106 
6.360 1.114 
6.380 1.115 
6.400 1.100 
6.420 1.081 
6.440 1.080 
6.460 1.092 
6.480 1.081 
6.500 1.060 
6.520 1.045 
6.540 1.059 
6.560 1.055 
6.580 1.051 
6.600 1.037 
6.620 1.031 
6.640 1.026 
6.660 1.009 
6.680 1.009 
6.700 0.998 
6.720 1.001 
6.740 0.998 
6.760 0.996 
6.780 0.994 
6.800 0.987 
6.820 0.987 
6.840 0.979 
6.860 0.969 
6.880 0.974 
6.900 0.979 
6.920 0.981 
6.940 0.971 
6.960 0.957 
6.980 0.962 
7.000 0.967 
7.020 0.970 
7.040 0.961 
7.060 0.948 
7.080 0.956 
7.100 0.962 
7.120 0.953 
7.140 0.950 
7.160 0.950 
7.180 0.949 
7.200 0.942 
7.220 0.931 
7.240 0.931 
7.260 0.935 
7.280 0.937 
7.300 0.935 
7.320 0.925 
7.340 0.909 
7.360 0.905 
7.380 0.909 
7.400 0.910 
7.420 0.914 
7.440 0.923 
7.460 0.944 
7.480 0.961 
7.500 0.963 
7.520 0.968 
7.540 0.977 
7.560 1.004 
7.580 1.038 
7.600 1.070 
7.620 1.093 
7.640 1.110 
7.660 1.139 
7.680 1.183 
7.700 1.240 
7.720 1.292 
7.740 1.335 
7.760 1.382 
7.780 1.437 
7.800 1.478 
7.820 1.491 
7.840 1.472 
7.860 1.430 
7.880 1.377 
7.900 1.315 
7.920 1.234 
7.940 1.145 
7.960 1.049 
7.980 0.965 
8.000 0.892 
8.020 0.818 
8.040 0.741 
8.060 0.654 
8.080 0.579 
8.100 0.519 
8.120 0.449 
8.140 0.383 
8.160 0.317 
8.180 0.277 
8.200 0.258 
8.220 0.242 
8.240 0.251 
8.260 0.274 
8.280 0.314 
8.300 0.353 
8.320 0.384 
8.340 0.420 
8.360 0.469 
8.380 0.564 
8.400 0.699 
8.420 0.855 
8.440 1.004 
8.460 1.139 
8.480 1.270 
8.500 1.364 
8.520 1.406 
8.540 1.363 
8.560 1.251 
8.580 1.134 
8.600 1.031 
8.620 0.961 
8.640 0.950 
8.660 1.008 
8.680 1.113 
8.700 1.167 
8.720 1.166 
8.740 1.122 
8.760 1.069 
8.780 1.013 
8.800 0.975 
8.820 0.973 
8.840 0.992 
8.860 1.020 
8.880 1.042 
8.900 1.045 
8.920 1.027 
8.940 1.000 
8.960 0.981 
8.980 0.978 
9.000 0.963 
9.020 0.960 
9.040 0.959 
9.060 0.956 
9.080 0.965 
9.100 0.956 
9.120 0.940 
9.140 0.922 
9.160 0.908 
9.180 0.907 
9.200 0.901 
9.220 0.907 
9.240 0.914 
9.260 0.921 
9.280 0.923 
9.300 0.912 
9.320 0.909 
9.340 0.907 
9.360 0.904 
9.380 0.895 
9.400 0.892 
9.420 0.902 
9.440 0.895 
9.460 0.886 
9.480 0.888 
9.500 0.892 
9.520 0.888 
9.540 0.881 
9.560 0.871 
9.580 0.864 
9.600 0.858 
9.620 0.855 
9.640 0.865 
9.660 0.876 
9.680 0.879 
9.700 0.857 
9.720 0.842 
9.740 0.854 
9.760 0.873 
9.780 0.871 
9.800 0.843 
9.820 0.827 
9.840 0.838 
9.860 0.850 
9.880 0.849 
9.900 0.835 
9.920 0.823 
9.940 0.817 
9.960 0.811 
9.980 0.828 
10.000 0.855 
10.020 0.869 
10.040 0.864 
10.060 0.851 
10.080 0.881 
10.100 0.922 
10.120 0.951 
10.140 0.976 
10.160 0.996 
10.180 1.019 
10.200 1.046 
10.220 1.096 
10.240 1.154 
10.260 1.201 
10.280 1.229 
10.300 1.274 
10.320 1.314 
10.340 1.343 
10.360 1.356 
10.380 1.360 
10.400 1.358 
10.420 1.330 
10.440 1.291 
10.460 1.215 
10.480 1.135 
10.500 1.062 
10.520 1.013 
10.540 0.960 
10.560 0.879 
10.580 0.798 
10.600 0.722 
10.620 0.652 
10.640 0.551 
10.660 0.460 
10.680 0.394 
10.700 0.335 
10.720 0.303 
10.740 0.280 
10.760 0.287 
10.780 0.298 
10.800 0.287 
10.820 0.295 
10.840 0.316 
10.860 0.354 
10.880 0.393 
10.900 0.334 
10.920 0.402 
10.940 0.531 
10.960 0.693 
10.980 0.882 
11.000 1.066 
11.020 1.238 
11.040 1.357 
11.060 1.391 
11.080 1.358 
11.100 1.267 
11.120 1.171 
11.140 1.086 
11.160 1.015 
11.180 0.995 
11.200 1.014 
11.220 1.080 
11.240 1.134 
11.260 1.132 
11.280 1.079 
11.300 1.020 
11.320 1.000 
11.340 1.002 
11.360 1.010 
11.380 1.003 
11.400 1.019 
11.420 1.016 
11.440 1.003 
11.460 0.992 
11.480 0.966 
11.500 0.958 
11.520 0.957 
11.540 0.969 
11.560 0.983 
11.580 0.972 
11.600 0.956 
11.620 0.959 
11.640 0.959 
11.660 0.950 
11.680 0.942 
11.700 0.934 
11.720 0.923 
11.740 0.919 
11.760 0.916 
11.780 0.914 
11.800 0.902 
11.820 0.902 
11.840 0.908 
11.860 0.891 
11.880 0.889 
11.900 0.900 
11.920 0.892 
11.940 0.880 
11.960 0.881 
11.980 0.883 
12.000 0.867 
12.020 0.867 
12.040 0.879 
12.060 0.869 
12.080 0.841 
12.100 0.842 
12.120 0.863 
12.140 0.864 
12.160 0.848 
12.180 0.846 
12.200 0.859 
12.220 0.855 
12.240 0.841 
12.260 0.836 
12.280 0.841 
12.300 0.834 
12.320 0.812 
12.340 0.805 
12.360 0.818 
12.380 0.832 
12.400 0.824 
12.420 0.818 
12.440 0.828 
12.460 0.840 
12.480 0.835 
12.500 0.820 
12.520 0.817 
12.540 0.815 
12.560 0.811 
12.580 0.801 
12.600 0.809 
12.620 0.831 
12.640 0.853 
12.660 0.865 
12.680 0.868 
12.700 0.871 
12.720 0.875 
12.740 0.894 
12.760 0.925 
12.780 0.959 
12.800 0.982 
12.820 1.005 
12.840 1.040 
12.860 1.070 
12.880 1.101 
12.900 1.141 
12.920 1.196 
12.940 1.255 
12.960 1.299 
12.980 1.339 
13.000 1.373 
13.020 1.392 
13.040 1.382 
13.060 1.340 
13.080 1.279 
13.100 1.209 
13.120 1.136 
13.140 1.050 
13.160 0.941 
13.180 0.828 
13.200 0.728 
13.220 0.660 
13.240 0.619 
13.260 0.574 
13.280 0.503 
13.300 0.422 
13.320 0.347 
13.340 0.280 
13.360 0.236 
13.380 0.208 
13.400 0.195 
13.420 0.183 
13.440 0.185 
13.460 0.207 
13.480 0.233 
13.500 0.258 
13.520 0.310 
13.540 0.407 
13.560 0.542 
13.580 0.711 
13.600 0.889 
13.620 1.063 
13.640 1.209 
13.660 1.314 
13.680 1.354 
13.700 1.308 
13.720 1.186 
13.740 1.044 
13.760 0.940 
13.780 0.906 
13.800 0.930 
13.820 0.982 
13.840 1.025 
13.860 1.039 
13.880 1.027 
13.900 0.995 
13.920 0.967 
13.940 0.951 
13.960 0.943 
13.980 0.955 
14.000 0.969 
14.020 0.983 
14.040 0.983 
14.060 0.977 
14.080 0.975 
14.100 0.964 
14.120 0.955 
14.140 0.943 
14.160 0.939 
14.180 0.926 
14.200 0.922 
14.220 0.914 
14.240 0.901 
14.260 0.901 
14.280 0.906 
14.300 0.906 
14.320 0.892 
14.340 0.879 
14.360 0.875 
14.380 0.881 
14.400 0.881 
14.420 0.872 
14.440 0.862 
14.460 0.868 
14.480 0.880 
14.500 0.875 
14.520 0.866 
14.540 0.868 
14.560 0.875 
14.580 0.866 
14.600 0.859 
14.620 0.865 
14.640 0.871 
14.660 0.864 
14.680 0.852 
14.700 0.845 
14.720 0.841 
14.740 0.828 
14.760 0.819 
14.780 0.822 
14.800 0.820 
14.820 0.823 
14.840 0.818 
14.860 0.811 
14.880 0.808 
14.900 0.811 
14.920 0.819 
14.940 0.823 
14.960 0.818 
14.980 0.811 
15.000 0.812 
15.020 0.816 
15.040 0.820 
15.060 0.809 
15.080 0.797 
15.100 0.791 
15.120 0.799 
15.140 0.817 
15.160 0.840 
15.180 0.859 
15.200 0.856 
15.220 0.856 
15.240 0.867 
15.260 0.887 
15.280 0.906 
15.300 0.909 
15.320 0.912 
15.340 0.921 
15.360 0.948 
15.380 0.988 
15.400 1.022 
15.420 1.063 
15.440 1.106 
15.460 1.157 
15.480 1.198 
15.500 1.234 
15.520 1.268 
15.540 1.301 
15.560 1.323 
15.580 1.327 
15.600 1.311 
15.620 1.277 
15.640 1.232 
15.660 1.174 
15.680 1.112 
15.700 1.050 
15.720 0.981 
15.740 0.901 
15.760 0.816 
15.780 0.731 
15.800 0.661 
15.820 0.605 
15.840 0.540 
15.860 0.460 
15.880 0.377 
15.900 0.299 
15.920 0.233 
15.940 0.202 
15.960 0.198 
15.980 0.190 
16.000 0.154 
16.020 0.128 
16.040 0.155 
16.060 0.211 
16.080 0.278 
16.100 0.342 
16.120 0.427 
16.140 0.551 
16.160 0.696 
16.180 0.859 
16.200 1.027 
16.220 1.181 
16.240 1.286 
16.260 1.320 
16.280 1.286 
16.300 1.196 
16.320 1.090 
16.340 1.011 
16.360 0.962 
16.380 0.951 
16.400 0.992 
16.420 1.053 
16.440 1.099 
16.460 1.112 
16.480 1.106 
16.500 1.091 
16.520 1.052 
16.540 1.027 
16.560 1.016 
16.580 1.011 
16.600 1.009 
16.620 1.000 
16.640 0.988 
16.660 0.978 
