# Supplementary material for: Pacing the phasing of leg and arm movements in breaststroke swimming to minimize intra-cyclic velocity fluctuations
Source: PLoS One. 2017 Oct 12;12(10):e0186160. doi: 10.1371/journal.pone.0186160 (PMC5638342; doi:10.1371/journal.pone.0186160)
Supplement: S1 Archive — (ZIP) [file pone.0186160.s003.zip › P24_2_veldata.txt]

% t vx 
0.000 -0.461 
0.020 0.149 
0.040 0.961 
0.060 1.266 
0.080 1.385 
0.100 1.430 
0.120 1.474 
0.140 1.484 
0.160 1.444 
0.180 1.371 
0.200 1.322 
0.220 1.274 
0.240 1.207 
0.260 1.115 
0.280 1.006 
0.300 0.914 
0.320 0.830 
0.340 0.756 
0.360 0.681 
0.380 0.608 
0.400 0.538 
0.420 0.477 
0.440 0.409 
0.460 0.338 
0.480 0.279 
0.500 0.235 
0.520 0.224 
0.540 0.226 
0.560 0.225 
0.580 0.230 
0.600 0.257 
0.620 0.314 
0.640 0.361 
0.660 0.430 
0.680 0.565 
0.700 0.740 
0.720 0.922 
0.740 1.105 
0.760 1.292 
0.780 1.434 
0.800 1.494 
0.820 1.487 
0.840 1.415 
0.860 1.308 
0.880 1.194 
0.900 1.106 
0.920 1.050 
0.940 1.026 
0.960 1.059 
0.980 1.116 
1.000 1.151 
1.020 1.145 
1.040 1.101 
1.060 1.064 
1.080 1.050 
1.100 1.051 
1.120 1.053 
1.140 1.042 
1.160 1.043 
1.180 1.037 
1.200 1.030 
1.220 1.010 
1.240 0.991 
1.260 0.980 
1.280 0.966 
1.300 0.963 
1.320 0.965 
1.340 0.957 
1.360 0.939 
1.380 0.922 
1.400 0.910 
1.420 0.910 
1.440 0.902 
1.460 0.900 
1.480 0.884 
1.500 0.863 
1.520 0.862 
1.540 0.864 
1.560 0.851 
1.580 0.835 
1.600 0.833 
1.620 0.846 
1.640 0.850 
1.660 0.836 
1.680 0.826 
1.700 0.822 
1.720 0.830 
1.740 0.825 
1.760 0.813 
1.780 0.814 
1.800 0.823 
1.820 0.836 
1.840 0.829 
1.860 0.812 
1.880 0.796 
1.900 0.800 
1.920 0.820 
1.940 0.821 
1.960 0.798 
1.980 0.776 
2.000 0.787 
2.020 0.818 
2.040 0.838 
2.060 0.833 
2.080 0.828 
2.100 0.842 
2.120 0.860 
2.140 0.872 
2.160 0.881 
2.180 0.893 
2.200 0.915 
2.220 0.935 
2.240 0.967 
2.260 0.988 
2.280 0.994 
2.300 1.003 
2.320 1.022 
2.340 1.067 
2.360 1.104 
2.380 1.155 
2.400 1.218 
2.420 1.297 
2.440 1.374 
2.460 1.416 
2.480 1.424 
2.500 1.392 
2.520 1.346 
2.540 1.288 
2.560 1.215 
2.580 1.147 
2.600 1.070 
2.620 0.991 
2.640 0.901 
2.660 0.801 
2.680 0.710 
2.700 0.607 
2.720 0.522 
2.740 0.467 
2.760 0.420 
2.780 0.384 
2.800 0.347 
2.820 0.322 
2.840 0.301 
2.860 0.278 
2.880 0.277 
2.900 0.286 
2.920 0.292 
2.940 0.295 
2.960 0.304 
2.980 0.323 
3.000 0.348 
3.020 0.392 
3.040 0.479 
3.060 0.603 
3.080 0.773 
3.100 0.969 
3.120 1.159 
3.140 1.293 
3.160 1.353 
3.180 1.350 
3.200 1.284 
3.220 1.173 
3.240 1.073 
3.260 1.025 
3.280 1.034 
3.300 1.088 
3.320 1.142 
3.340 1.166 
3.360 1.135 
3.380 1.101 
3.400 1.085 
3.420 1.073 
3.440 1.060 
3.460 1.036 
3.480 1.025 
3.500 1.016 
3.520 1.011 
3.540 1.010 
3.560 1.000 
3.580 0.992 
3.600 0.985 
3.620 0.972 
3.640 0.962 
3.660 0.959 
3.680 0.962 
3.700 0.958 
3.720 0.952 
3.740 0.948 
3.760 0.938 
3.780 0.923 
3.800 0.900 
3.820 0.905 
3.840 0.911 
3.860 0.908 
3.880 0.901 
3.900 0.891 
3.920 0.893 
3.940 0.893 
3.960 0.893 
3.980 0.893 
4.000 0.887 
4.020 0.880 
4.040 0.872 
4.060 0.869 
4.080 0.868 
4.100 0.868 
4.120 0.863 
4.140 0.862 
4.160 0.866 
4.180 0.862 
4.200 0.862 
4.220 0.858 
4.240 0.852 
4.260 0.848 
4.280 0.843 
4.300 0.842 
4.320 0.831 
4.340 0.827 
4.360 0.843 
4.380 0.862 
4.400 0.868 
4.420 0.865 
4.440 0.871 
4.460 0.883 
4.480 0.892 
4.500 0.908 
4.520 0.933 
4.540 0.969 
4.560 1.000 
4.580 1.041 
4.600 1.098 
4.620 1.147 
4.640 1.187 
4.660 1.219 
4.680 1.270 
4.700 1.329 
4.720 1.369 
4.740 1.387 
4.760 1.379 
4.780 1.351 
4.800 1.316 
4.820 1.265 
4.840 1.202 
4.860 1.121 
4.880 1.042 
4.900 0.964 
4.920 0.867 
4.940 0.773 
4.960 0.690 
4.980 0.630 
5.000 0.562 
5.020 0.488 
5.040 0.420 
5.060 0.376 
5.080 0.345 
5.100 0.330 
5.120 0.329 
5.140 0.345 
5.160 0.383 
5.180 0.399 
5.200 0.416 
5.220 0.402 
5.240 0.404 
5.260 0.426 
5.280 0.453 
5.300 0.511 
5.320 0.607 
5.340 0.759 
5.360 0.943 
5.380 1.126 
5.400 1.289 
5.420 1.394 
5.440 1.404 
5.460 1.345 
5.480 1.236 
5.500 1.110 
5.520 1.003 
5.540 0.970 
5.560 1.028 
5.580 1.112 
5.600 1.179 
5.620 1.192 
5.640 1.173 
5.660 1.136 
5.680 1.089 
5.700 1.075 
5.720 1.062 
5.740 1.054 
5.760 1.028 
5.780 1.158 
5.800 1.131 
5.820 1.118 
5.840 1.100 
5.860 1.102 
5.880 1.082 
5.900 1.041 
5.920 1.015 
5.940 1.016 
5.960 1.029 
5.980 1.030 
6.000 1.027 
6.020 1.015 
6.040 0.991 
6.060 0.974 
6.080 0.972 
6.100 0.963 
6.120 0.939 
6.140 0.925 
6.160 0.927 
6.180 0.922 
6.200 0.910 
6.220 0.901 
6.240 0.906 
6.260 0.918 
6.280 0.910 
6.300 0.885 
6.320 0.861 
6.340 0.864 
6.360 0.881 
6.380 0.899 
6.400 0.894 
6.420 0.878 
6.440 0.880 
6.460 0.895 
6.480 0.907 
6.500 0.898 
6.520 0.880 
6.540 0.884 
6.560 0.910 
6.580 0.932 
6.600 0.939 
6.620 0.940 
6.640 0.941 
6.660 0.929 
6.680 0.923 
6.700 0.951 
6.720 0.992 
6.740 1.030 
6.760 1.048 
6.780 1.072 
6.800 1.114 
6.820 1.153 
6.840 1.199 
6.860 1.249 
6.880 1.316 
6.900 1.370 
6.920 1.394 
6.940 1.421 
6.960 1.459 
6.980 1.489 
7.000 1.487 
7.020 1.445 
7.040 1.379 
7.060 1.301 
7.080 1.213 
7.100 1.132 
7.120 1.045 
7.140 0.953 
7.160 0.859 
7.180 0.770 
7.200 0.712 
7.220 0.643 
7.240 0.555 
7.260 0.473 
7.280 0.423 
7.300 0.397 
7.320 0.358 
7.340 0.322 
7.360 0.302 
7.380 0.295 
7.400 0.289 
7.420 0.295 
7.440 0.310 
7.460 0.329 
7.480 0.349 
7.500 0.375 
7.520 0.431 
7.540 0.534 
7.560 0.684 
7.580 0.862 
7.600 1.042 
7.620 1.208 
7.640 1.343 
7.660 1.419 
7.680 1.428 
7.700 1.369 
7.720 1.254 
7.740 1.141 
7.760 1.060 
7.780 1.049 
7.800 1.102 
7.820 1.178 
7.840 1.237 
7.860 1.217 
7.880 1.159 
7.900 1.105 
7.920 1.083 
7.940 1.087 
7.960 1.095 
7.980 1.109 
8.000 1.127 
8.020 1.125 
8.040 1.106 
8.060 1.079 
8.080 1.068 
8.100 1.069 
8.120 1.056 
8.140 1.054 
8.160 1.044 
8.180 1.045 
8.200 1.051 
8.220 1.053 
8.240 1.047 
8.260 1.023 
8.280 1.004 
8.300 0.983 
8.320 0.973 
8.340 0.977 
8.360 0.982 
8.380 0.986 
8.400 0.979 
8.420 0.977 
8.440 0.971 
8.460 0.953 
8.480 0.931 
8.500 0.910 
8.520 0.922 
8.540 0.938 
8.560 0.929 
8.580 0.915 
8.600 0.912 
8.620 0.917 
8.640 0.914 
8.660 0.900 
8.680 0.894 
8.700 0.894 
8.720 0.895 
8.740 0.890 
8.760 0.883 
8.780 0.879 
8.800 0.880 
8.820 0.882 
8.840 0.892 
8.860 0.907 
8.880 0.922 
8.900 0.927 
8.920 0.925 
8.940 0.915 
8.960 0.909 
8.980 0.918 
9.000 0.929 
9.020 0.939 
9.040 0.959 
9.060 0.980 
9.080 1.010 
9.100 1.044 
9.120 1.071 
9.140 1.101 
9.160 1.141 
9.180 1.200 
9.200 1.260 
9.220 1.309 
9.240 1.354 
9.260 1.394 
9.280 1.424 
9.300 1.447 
9.320 1.450 
9.340 1.423 
9.360 1.355 
9.380 1.277 
9.400 1.210 
9.420 1.148 
9.440 1.084 
9.460 1.022 
9.480 0.969 
9.500 0.897 
9.520 0.809 
9.540 0.732 
9.560 0.677 
9.580 0.629 
9.600 0.571 
9.620 0.494 
9.640 0.421 
9.660 0.377 
9.680 0.359 
9.700 0.343 
9.720 0.325 
9.740 0.320 
9.760 0.335 
9.780 0.352 
9.800 0.365 
9.820 0.387 
9.840 0.410 
9.860 0.456 
9.880 0.530 
9.900 0.631 
9.920 0.744 
9.940 0.866 
9.960 0.995 
9.980 1.122 
10.000 1.223 
10.020 1.286 
10.040 1.311 
10.060 1.281 
10.080 1.207 
10.100 1.104 
10.120 1.010 
10.140 0.978 
10.160 1.004 
10.180 1.054 
10.200 1.083 
10.220 1.086 
10.240 1.082 
10.260 1.059 
10.280 1.031 
10.300 1.013 
10.320 1.011 
10.340 1.009 
10.360 0.995 
10.380 0.984 
10.400 0.975 
10.420 0.966 
10.440 0.962 
10.460 0.959 
10.480 0.958 
10.500 0.957 
10.520 0.948 
10.540 0.943 
10.560 0.946 
10.580 0.963 
10.600 0.983 
10.620 0.986 
10.640 0.975 
10.660 0.954 
10.680 0.936 
10.700 0.946 
10.720 0.954 
10.740 0.945 
10.760 0.929 
10.780 0.927 
10.800 0.933 
10.820 0.916 
10.840 0.895 
10.860 0.888 
10.880 0.898 
10.900 0.909 
10.920 0.907 
10.940 0.898 
10.960 0.883 
10.980 0.870 
11.000 0.868 
11.020 0.875 
11.040 0.881 
11.060 0.893 
11.080 0.877 
11.100 0.870 
11.120 0.865 
11.140 0.869 
11.160 0.875 
11.180 0.872 
11.200 0.862 
11.220 0.852 
11.240 0.856 
11.260 0.863 
11.280 0.881 
11.300 0.896 
11.320 0.904 
11.340 0.926 
11.360 0.951 
11.380 0.980 
11.400 1.010 
11.420 1.037 
11.440 1.077 
11.460 1.133 
11.480 1.195 
11.500 1.247 
11.520 1.293 
11.540 1.355 
11.560 1.413 
11.580 1.435 
11.600 1.436 
11.620 1.422 
11.640 1.389 
11.660 1.328 
11.680 1.235 
11.700 1.131 
11.720 1.046 
11.740 0.976 
11.760 0.901 
11.780 0.824 
11.800 0.761 
11.820 0.706 
11.840 0.645 
11.860 0.571 
11.880 0.502 
11.900 0.451 
11.920 0.412 
11.940 0.389 
11.960 0.360 
11.980 0.342 
12.000 0.321 
12.020 0.297 
12.040 0.283 
12.060 0.271 
12.080 0.272 
12.100 0.275 
12.120 0.292 
12.140 0.316 
12.160 0.372 
12.180 0.475 
12.200 0.617 
12.220 0.788 
12.240 0.957 
12.260 1.122 
12.280 1.272 
12.300 1.369 
12.320 1.370 
12.340 1.273 
12.360 1.132 
12.380 1.035 
12.400 0.986 
12.420 0.991 
12.440 1.028 
12.460 1.077 
12.480 1.110 
12.500 1.084 
12.520 1.033 
12.540 0.986 
12.560 0.978 
12.580 0.994 
12.600 1.012 
12.620 1.016 
12.640 1.006 
12.660 0.995 
12.680 0.983 
12.700 0.974 
12.720 0.956 
12.740 0.951 
12.760 0.950 
12.780 0.953 
12.800 0.951 
12.820 0.939 
12.840 0.933 
12.860 0.923 
12.880 0.929 
12.900 0.928 
12.920 0.928 
12.940 0.923 
12.960 0.906 
12.980 0.907 
13.000 0.910 
13.020 0.907 
13.040 0.900 
13.060 0.886 
13.080 0.879 
13.100 0.875 
13.120 0.871 
13.140 0.869 
13.160 0.869 
13.180 0.862 
13.200 0.856 
13.220 0.856 
13.240 0.861 
13.260 0.856 
13.280 0.854 
13.300 0.856 
13.320 0.850 
13.340 0.835 
13.360 0.834 
13.380 0.850 
13.400 0.848 
13.420 0.849 
13.440 0.855 
13.460 0.857 
13.480 0.863 
13.500 0.873 
13.520 0.885 
13.540 0.892 
13.560 0.897 
13.580 0.920 
13.600 0.936 
13.620 0.951 
13.640 0.962 
13.660 0.981 
13.680 1.015 
13.700 1.049 
13.720 1.099 
13.740 1.157 
13.760 1.222 
13.780 1.263 
13.800 1.293 
13.820 1.323 
13.840 1.335 
13.860 1.317 
13.880 1.271 
13.900 1.208 
13.920 1.149 
13.940 1.097 
13.960 1.051 
13.980 1.000 
14.000 0.953 
14.020 0.912 
14.040 0.850 
14.060 0.768 
14.080 0.676 
14.100 0.594 
14.120 0.515 
14.140 0.454 
14.160 0.408 
14.180 0.382 
14.200 0.347 
14.220 0.321 
14.240 0.309 
14.260 0.306 
14.280 0.308 
14.300 0.291 
14.320 0.288 
14.340 0.285 
14.360 0.288 
14.380 0.291 
14.400 0.327 
14.420 0.429 
14.440 0.585 
14.460 0.775 
14.480 0.974 
14.500 1.151 
14.520 1.271 
14.540 1.324 
14.560 1.309 
14.580 1.228 
14.600 1.109 
14.620 1.000 
14.640 0.931 
14.660 0.939 
14.680 1.006 
14.700 1.083 
14.720 1.118 
14.740 1.092 
14.760 1.064 
14.780 1.035 
14.800 1.025 
14.820 1.025 
14.840 1.027 
14.860 1.031 
14.880 1.028 
14.900 1.011 
14.920 0.989 
14.940 0.976 
14.960 0.965 
14.980 0.969 
15.000 0.964 
15.020 0.959 
15.040 0.951 
15.060 0.933 
15.080 0.919 
15.100 0.909 
15.120 0.913 
15.140 0.933 
15.160 0.946 
15.180 0.942 
15.200 0.923 
15.220 0.904 
15.240 0.901 
15.260 0.900 
15.280 0.892 
15.300 0.889 
15.320 0.888 
15.340 0.880 
15.360 0.867 
15.380 0.857 
15.400 0.858 
15.420 0.859 
15.440 0.850 
15.460 0.842 
15.480 0.839 
15.500 0.841 
15.520 0.838 
15.540 0.836 
15.560 0.844 
15.580 0.839 
15.600 0.826 
15.620 0.823 
15.640 0.833 
15.660 0.849 
15.680 0.851 
15.700 0.847 
15.720 0.850 
15.740 0.853 
15.760 0.860 
15.780 0.869 
15.800 0.875 
15.820 0.892 
15.840 0.909 
15.860 0.928 
15.880 0.947 
15.900 0.968 
15.920 0.993 
15.940 1.006 
15.960 1.028 
15.980 1.055 
16.000 1.094 
16.020 1.125 
16.040 1.153 
16.060 1.200 
16.080 1.242 
16.100 1.270 
16.120 1.270 
16.140 1.250 
16.160 1.228 
16.180 1.183 
16.200 1.130 
16.220 1.073 
16.240 1.011 
16.260 0.950 
16.280 0.889 
16.300 0.845 
16.320 0.810 
16.340 0.767 
16.360 0.705 
16.380 0.626 
16.400 0.538 
16.420 0.450 
16.440 0.384 
16.460 0.345 
16.480 0.328 
16.500 0.315 
16.520 0.321 
16.540 0.354 
16.560 0.381 
16.580 0.400 
16.600 0.402 
16.620 0.392 
16.640 0.367 
16.660 0.348 
16.680 0.366 
16.700 0.400 
16.720 0.463 
16.740 0.590 
16.760 0.768 
16.780 0.956 
16.800 1.094 
16.820 1.192 
16.840 1.236 
16.860 1.203 
16.880 1.172 
