# Supplementary material for: Pacing the phasing of leg and arm movements in breaststroke swimming to minimize intra-cyclic velocity fluctuations
Source: PLoS One. 2017 Oct 12;12(10):e0186160. doi: 10.1371/journal.pone.0186160 (PMC5638342; doi:10.1371/journal.pone.0186160)
Supplement: S1 Archive — (ZIP) [file pone.0186160.s003.zip › P24_90_veldata.txt]

% t vx 
0.000 0.255 
0.020 0.571 
0.040 1.068 
0.060 1.320 
0.080 1.352 
0.100 1.247 
0.120 1.130 
0.140 1.042 
0.160 0.989 
0.180 0.949 
0.200 0.903 
0.220 0.864 
0.240 0.826 
0.260 0.777 
0.280 0.731 
0.300 0.726 
0.320 0.753 
0.340 0.781 
0.360 0.789 
0.380 0.787 
0.400 0.784 
0.420 0.781 
0.440 0.810 
0.460 0.825 
0.480 0.815 
0.500 0.797 
0.520 0.806 
0.540 0.851 
0.560 0.876 
0.580 0.883 
0.600 0.869 
0.620 0.848 
0.640 0.841 
0.660 0.853 
0.680 0.868 
0.700 0.875 
0.720 0.871 
0.740 0.858 
0.760 0.837 
0.780 0.822 
0.800 0.831 
0.820 0.847 
0.840 0.853 
0.860 0.837 
0.880 0.815 
0.900 0.795 
0.920 0.780 
0.940 0.771 
0.960 0.760 
0.980 0.754 
1.000 0.748 
1.020 0.742 
1.040 0.735 
1.060 0.725 
1.080 0.712 
1.100 0.697 
1.120 0.678 
1.140 0.652 
1.160 0.617 
1.180 0.571 
1.200 0.544 
1.220 0.542 
1.240 0.545 
1.260 0.535 
1.280 0.521 
1.300 0.502 
1.320 0.468 
1.340 0.427 
1.360 0.389 
1.380 0.366 
1.400 0.347 
1.420 0.330 
1.440 0.333 
1.460 0.343 
1.480 0.355 
1.500 0.392 
1.520 0.457 
1.540 0.565 
1.560 0.688 
1.580 0.823 
1.600 0.965 
1.620 1.103 
1.640 1.220 
1.660 1.283 
1.680 1.277 
1.700 1.212 
1.720 1.096 
1.740 0.971 
1.760 0.903 
1.780 0.910 
1.800 0.973 
1.820 1.049 
1.840 1.112 
1.860 1.113 
1.880 1.052 
1.900 0.991 
1.920 0.971 
1.940 0.978 
1.960 0.975 
1.980 0.977 
2.000 0.973 
2.020 0.974 
2.040 0.964 
2.060 0.935 
2.080 0.923 
2.100 0.917 
2.120 0.910 
2.140 0.899 
2.160 0.885 
2.180 0.879 
2.200 0.872 
2.220 0.880 
2.240 0.900 
2.260 0.914 
2.280 0.920 
2.300 0.926 
2.320 0.941 
2.340 0.945 
2.360 0.962 
2.380 0.975 
2.400 0.994 
2.420 1.027 
2.440 1.048 
2.460 1.074 
2.480 1.096 
2.500 1.126 
2.520 1.167 
2.540 1.215 
2.560 1.284 
2.580 1.362 
2.600 1.423 
2.620 1.455 
2.640 1.446 
2.660 1.413 
2.680 1.374 
2.700 1.327 
2.720 1.274 
2.740 1.194 
2.760 1.104 
2.780 1.009 
2.800 0.937 
2.820 0.894 
2.840 0.855 
2.860 0.817 
2.880 0.768 
2.900 0.724 
2.920 0.699 
2.940 0.694 
2.960 0.718 
2.980 0.738 
3.000 0.732 
3.020 0.714 
3.040 0.713 
3.060 0.735 
3.080 0.762 
3.100 0.784 
3.120 0.791 
3.140 0.783 
3.160 0.774 
3.180 0.792 
3.200 0.820 
3.220 0.817 
3.240 0.794 
3.260 0.791 
3.280 0.809 
3.300 0.807 
3.320 0.783 
3.340 0.775 
3.360 0.800 
3.380 0.818 
3.400 0.809 
3.420 0.805 
3.440 0.815 
3.460 0.818 
3.480 0.797 
3.500 0.764 
3.520 0.742 
3.540 0.736 
3.560 0.733 
3.580 0.720 
3.600 0.693 
3.620 0.665 
3.640 0.635 
3.660 0.598 
3.680 0.561 
3.700 0.544 
3.720 0.552 
3.740 0.568 
3.760 0.576 
3.780 0.563 
3.800 0.538 
3.820 0.518 
3.840 0.508 
3.860 0.497 
3.880 0.470 
3.900 0.438 
3.920 0.411 
3.940 0.396 
3.960 0.389 
3.980 0.397 
4.000 0.406 
4.020 0.410 
4.040 0.429 
4.060 0.465 
4.080 0.524 
4.100 0.605 
4.120 0.727 
4.140 0.877 
4.160 1.018 
4.180 1.139 
4.200 1.241 
4.220 1.282 
4.240 1.241 
4.260 1.124 
4.280 0.991 
4.300 0.913 
4.320 0.899 
4.340 0.955 
4.360 1.012 
4.380 1.046 
4.400 1.032 
4.420 1.004 
4.440 0.992 
4.460 0.986 
4.480 0.982 
4.500 0.972 
4.520 0.964 
4.540 0.958 
4.560 0.960 
4.580 0.960 
4.600 0.961 
4.620 0.950 
4.640 0.934 
4.660 0.925 
4.680 0.915 
4.700 0.908 
4.720 0.900 
4.740 0.893 
4.760 0.884 
4.780 0.877 
4.800 0.875 
4.820 0.875 
4.840 0.865 
4.860 0.861 
4.880 0.870 
4.900 0.866 
4.920 0.847 
4.940 0.844 
4.960 0.860 
4.980 0.867 
5.000 0.852 
5.020 0.858 
5.040 0.890 
5.060 0.904 
5.080 0.920 
5.100 0.939 
5.120 0.986 
5.140 1.020 
5.160 1.038 
5.180 1.048 
5.200 1.064 
5.220 1.105 
5.240 1.152 
5.260 1.198 
5.280 1.251 
5.300 1.320 
5.320 1.368 
5.340 1.386 
5.360 1.369 
5.380 1.346 
5.400 1.307 
5.420 1.259 
5.440 1.185 
5.460 1.104 
5.480 1.041 
5.500 0.971 
5.520 0.905 
5.540 0.839 
5.560 0.797 
5.580 0.764 
5.600 0.733 
5.620 0.722 
5.640 0.713 
5.660 0.710 
5.680 0.715 
5.700 0.726 
5.720 0.737 
5.740 0.740 
5.760 0.758 
5.780 0.787 
5.800 0.805 
5.820 0.801 
5.840 0.789 
5.860 0.798 
5.880 0.817 
5.900 0.823 
5.920 0.819 
5.940 0.801 
5.960 0.779 
5.980 0.777 
6.000 0.804 
6.020 0.832 
6.040 0.825 
6.060 0.802 
6.080 0.785 
6.100 0.774 
6.120 0.785 
6.140 0.776 
6.160 0.760 
6.180 0.736 
6.200 0.714 
6.220 0.675 
6.240 0.610 
6.260 0.553 
6.280 0.533 
6.300 0.525 
6.320 0.511 
6.340 0.467 
6.360 0.434 
6.380 0.420 
6.400 0.430 
6.420 0.452 
6.440 0.432 
6.460 0.414 
6.480 0.392 
6.500 0.392 
6.520 0.392 
6.540 0.407 
6.560 0.429 
6.580 0.451 
6.600 0.504 
6.620 0.590 
6.640 0.721 
6.660 0.901 
6.680 1.087 
6.700 1.242 
6.720 1.347 
6.740 1.390 
6.760 1.342 
6.780 1.205 
6.800 1.066 
6.820 0.978 
6.840 0.978 
6.860 1.041 
6.880 1.131 
6.900 1.182 
6.920 1.169 
6.940 1.108 
6.960 1.043 
6.980 1.004 
7.000 1.001 
7.020 1.016 
7.040 1.013 
7.060 1.022 
7.080 1.019 
7.100 1.007 
7.120 0.991 
7.140 0.974 
7.160 0.973 
7.180 0.967 
7.200 0.960 
7.220 0.958 
7.240 0.955 
7.260 0.949 
7.280 0.934 
7.300 0.914 
7.320 0.918 
7.340 0.920 
7.360 0.901 
7.380 0.870 
7.400 0.867 
7.420 0.896 
7.440 0.909 
7.460 0.898 
7.480 0.885 
7.500 0.886 
7.520 0.886 
7.540 0.877 
7.560 0.880 
7.580 0.899 
7.600 0.917 
7.620 0.938 
7.640 0.961 
7.660 0.989 
7.680 1.000 
7.700 1.019 
7.720 1.053 
7.740 1.101 
7.760 1.167 
7.780 1.228 
7.800 1.283 
7.820 1.328 
7.840 1.390 
7.860 1.468 
7.880 1.531 
7.900 1.560 
7.920 1.556 
7.940 1.530 
7.960 1.484 
7.980 1.408 
8.000 1.294 
8.020 1.162 
8.040 1.038 
8.060 0.954 
8.080 0.918 
8.100 0.902 
8.120 0.891 
8.140 0.864 
8.160 0.826 
8.180 0.780 
8.200 0.744 
8.220 0.735 
8.240 0.730 
8.260 0.719 
8.280 0.718 
8.300 0.749 
8.320 0.793 
8.340 0.822 
8.360 0.819 
8.380 0.803 
8.400 0.798 
8.420 0.811 
8.440 0.831 
8.460 0.835 
8.480 0.835 
8.500 0.845 
8.520 0.849 
8.540 0.841 
8.560 0.836 
8.580 0.844 
8.600 0.849 
8.620 0.837 
8.640 0.822 
8.660 0.816 
8.680 0.811 
8.700 0.796 
8.720 0.786 
8.740 0.782 
8.760 0.783 
8.780 0.787 
8.800 0.781 
8.820 0.766 
8.840 0.739 
8.860 0.705 
8.880 0.676 
8.900 0.646 
8.920 0.614 
8.940 0.580 
8.960 0.551 
8.980 0.542 
9.000 0.542 
9.020 0.524 
9.040 0.493 
9.060 0.464 
9.080 0.439 
9.100 0.412 
9.120 0.389 
9.140 0.395 
9.160 0.426 
9.180 0.455 
9.200 0.479 
9.220 0.502 
9.240 0.537 
9.260 0.581 
9.280 0.654 
9.300 0.772 
9.320 0.930 
9.340 1.085 
9.360 1.212 
9.380 1.308 
9.400 1.340 
9.420 1.292 
9.440 1.193 
9.460 1.078 
9.480 0.984 
9.500 0.929 
9.520 0.925 
9.540 0.980 
9.560 1.033 
9.580 1.053 
9.600 1.049 
9.620 1.033 
9.640 1.009 
9.660 0.981 
9.680 0.960 
9.700 0.956 
9.720 0.956 
9.740 0.958 
9.760 0.972 
9.780 0.977 
9.800 0.974 
9.820 0.958 
9.840 0.943 
9.860 0.937 
9.880 0.928 
9.900 0.919 
9.920 0.914 
9.940 0.913 
9.960 0.916 
9.980 0.919 
10.000 0.924 
10.020 0.920 
10.040 0.915 
10.060 0.910 
10.080 0.900 
10.100 0.875 
10.120 0.867 
10.140 0.879 
10.160 0.886 
10.180 0.900 
10.200 0.914 
10.220 0.932 
10.240 0.948 
10.260 0.963 
10.280 0.984 
10.300 1.001 
10.320 1.035 
10.340 1.082 
10.360 1.123 
10.380 1.164 
10.400 1.213 
10.420 1.267 
10.440 1.317 
10.460 1.362 
10.480 1.400 
10.500 1.424 
10.520 1.436 
10.540 1.440 
10.560 1.420 
10.580 1.375 
10.600 1.288 
10.620 1.182 
10.640 1.072 
10.660 0.970 
10.680 0.899 
10.700 0.853 
10.720 0.832 
10.740 0.805 
10.760 0.755 
10.780 0.698 
10.800 0.662 
10.820 0.657 
10.840 0.664 
10.860 0.675 
10.880 0.695 
10.900 0.723 
10.920 0.744 
10.940 0.759 
10.960 0.782 
10.980 0.791 
11.000 0.803 
11.020 0.829 
11.040 0.854 
11.060 0.850 
11.080 0.817 
11.100 0.791 
11.120 0.782 
11.140 0.780 
11.160 0.778 
11.180 0.775 
11.200 0.763 
11.220 0.767 
11.240 0.768 
11.260 0.755 
11.280 0.742 
11.300 0.748 
11.320 0.764 
11.340 0.762 
11.360 0.739 
11.380 0.714 
11.400 0.691 
11.420 0.671 
11.440 0.653 
11.460 0.632 
11.480 0.628 
11.500 0.625 
11.520 0.614 
11.540 0.576 
11.560 0.537 
11.580 0.521 
11.600 0.498 
11.620 0.464 
11.640 0.435 
11.660 0.417 
11.680 0.409 
11.700 0.401 
11.720 0.419 
11.740 0.443 
11.760 0.457 
11.780 0.451 
11.800 0.462 
11.820 0.541 
11.840 0.676 
11.860 0.861 
11.880 1.111 
11.900 1.244 
11.920 1.351 
11.940 1.409 
11.960 1.371 
11.980 1.247 
12.000 1.116 
12.020 1.053 
12.040 1.066 
12.060 1.104 
12.080 1.144 
12.100 1.174 
12.120 1.173 
12.140 1.108 
12.160 1.004 
12.180 0.957 
12.200 0.960 
12.220 0.975 
12.240 0.975 
12.260 0.978 
12.280 0.977 
12.300 0.967 
12.320 0.959 
12.340 0.960 
12.360 0.946 
12.380 0.941 
12.400 0.946 
12.420 0.940 
12.440 0.935 
12.460 0.936 
12.480 0.934 
12.500 0.908 
12.520 0.902 
12.540 0.914 
12.560 0.907 
12.580 0.883 
12.600 0.874 
12.620 0.883 
12.640 0.871 
12.660 0.846 
12.680 0.839 
12.700 0.870 
12.720 0.897 
12.740 0.896 
12.760 0.889 
12.780 0.894 
12.800 0.904 
12.820 0.906 
12.840 0.918 
12.860 0.935 
12.880 0.953 
12.900 0.969 
12.920 1.010 
12.940 1.062 
12.960 1.120 
12.980 1.188 
13.000 1.251 
13.020 1.307 
13.040 1.344 
13.060 1.381 
13.080 1.413 
13.100 1.431 
13.120 1.417 
13.140 1.371 
13.160 1.304 
13.180 1.211 
13.200 1.114 
13.220 1.020 
13.240 0.939 
13.260 0.882 
13.280 0.844 
13.300 0.828 
13.320 0.803 
13.340 0.764 
13.360 0.722 
13.380 0.685 
13.400 0.664 
13.420 0.663 
13.440 0.679 
13.460 0.698 
13.480 0.716 
13.500 0.731 
13.520 0.746 
13.540 0.764 
13.560 0.771 
13.580 0.769 
13.600 0.774 
13.620 0.795 
13.640 0.821 
13.660 0.828 
13.680 0.824 
13.700 0.828 
13.720 0.834 
13.740 0.824 
13.760 0.807 
13.780 0.802 
13.800 0.812 
13.820 0.813 
13.840 0.807 
13.860 0.807 
13.880 0.816 
13.900 0.814 
13.920 0.801 
13.940 0.796 
13.960 0.797 
13.980 0.798 
14.000 0.781 
14.020 0.755 
14.040 0.724 
14.060 0.696 
14.080 0.673 
14.100 0.658 
14.120 0.647 
14.140 0.637 
14.160 0.628 
14.180 0.621 
14.200 0.610 
14.220 0.592 
14.240 0.544 
14.260 0.489 
14.280 0.457 
14.300 0.442 
14.320 0.432 
14.340 0.420 
14.360 0.416 
14.380 0.416 
14.400 0.401 
14.420 0.381 
14.440 0.386 
14.460 0.392 
14.480 0.404 
14.500 0.420 
14.520 0.451 
14.540 0.522 
14.560 0.629 
14.580 0.759 
14.600 0.899 
14.620 1.041 
14.640 1.185 
14.660 1.302 
14.680 1.342 
14.700 1.294 
14.720 1.159 
14.740 1.012 
14.760 0.915 
14.780 0.889 
14.800 0.926 
14.820 0.986 
14.840 1.035 
14.860 1.050 
14.880 1.027 
14.900 0.986 
14.920 0.937 
14.940 0.887 
14.960 0.872 
14.980 0.881 
15.000 0.915 
15.020 0.947 
15.040 0.941 
15.060 0.936 
15.080 0.924 
15.100 0.910 
15.120 0.904 
15.140 0.888 
15.160 0.887 
15.180 0.882 
15.200 0.878 
15.220 0.878 
15.240 0.869 
15.260 0.862 
15.280 0.853 
15.300 0.845 
15.320 0.845 
15.340 0.839 
15.360 0.831 
15.380 0.830 
15.400 0.841 
15.420 0.846 
15.440 0.851 
15.460 0.866 
15.480 0.886 
15.500 0.900 
15.520 0.912 
15.540 0.935 
15.560 0.962 
15.580 0.991 
15.600 1.015 
15.620 1.047 
15.640 1.086 
15.660 1.138 
15.680 1.199 
15.700 1.254 
15.720 1.298 
15.740 1.322 
15.760 1.322 
15.780 1.301 
15.800 1.262 
15.820 1.215 
15.840 1.156 
15.860 1.076 
15.880 0.984 
15.900 0.895 
15.920 0.828 
15.940 0.778 
15.960 0.746 
15.980 0.728 
16.000 0.714 
16.020 0.696 
16.040 0.674 
16.060 0.662 
16.080 0.660 
16.100 0.667 
16.120 0.677 
16.140 0.688 
16.160 0.703 
16.180 0.716 
16.200 0.730 
16.220 0.738 
16.240 0.736 
16.260 0.732 
16.280 0.727 
16.300 0.728 
16.320 0.727 
16.340 0.733 
16.360 0.749 
16.380 0.756 
16.400 0.749 
16.420 0.740 
16.440 0.740 
16.460 0.733 
16.480 0.717 
16.500 0.708 
16.520 0.710 
16.540 0.712 
16.560 0.695 
16.580 0.668 
16.600 0.643 
16.620 0.630 
16.640 0.626 
16.660 0.619 
16.680 0.607 
16.700 0.591 
16.720 0.581 
16.740 0.576 
16.760 0.581 
16.780 0.580 
16.800 0.561 
16.820 0.523 
16.840 0.478 
16.860 0.438 
16.880 0.408 
16.900 0.391 
16.920 0.398 
16.940 0.418 
16.960 0.423 
16.980 0.431 
17.000 0.416 
17.020 0.398 
17.040 0.379 
17.060 0.394 
17.080 0.472 
17.100 0.575 
17.120 0.702 
17.140 0.810 
17.160 0.911 
17.180 1.003 
17.200 1.107 
17.220 1.182 
17.240 1.173 
17.260 1.095 
17.280 0.989 
17.300 0.909 
17.320 0.870 
17.340 0.893 
17.360 0.951 
17.380 0.988 
17.400 0.984 
17.420 0.956 
17.440 0.939 
17.460 0.920 
17.480 0.896 
17.500 0.881 
17.520 0.887 
17.540 0.898 
17.560 0.898 
17.580 0.880 
17.600 0.863 
17.620 0.865 
17.640 0.880 
17.660 0.901 
17.680 0.893 
17.700 0.863 
17.720 0.822 
17.740 0.800 
17.760 0.797 
17.780 0.814 
17.800 0.829 
17.820 0.827 
17.840 0.813 
17.860 0.821 
17.880 0.839 
17.900 0.829 
17.920 0.802 
17.940 0.804 
17.960 0.828 
17.980 0.831 
18.000 0.801 
18.020 0.753 
