# Supplementary material for: Pacing the phasing of leg and arm movements in breaststroke swimming to minimize intra-cyclic velocity fluctuations
Source: PLoS One. 2017 Oct 12;12(10):e0186160. doi: 10.1371/journal.pone.0186160 (PMC5638342; doi:10.1371/journal.pone.0186160)
Supplement: S1 Archive — (ZIP) [file pone.0186160.s003.zip › P24_135_veldata.txt]

% t vx 
0.000 0.624 
0.020 0.620 
0.040 0.721 
0.060 0.884 
0.080 0.957 
0.100 0.984 
0.120 0.992 
0.140 0.988 
0.160 0.990 
0.180 0.990 
0.200 0.971 
0.220 0.946 
0.240 0.948 
0.260 0.963 
0.280 0.959 
0.300 0.934 
0.320 0.925 
0.340 0.941 
0.360 0.946 
0.380 0.929 
0.400 0.903 
0.420 0.903 
0.440 0.908 
0.460 0.907 
0.480 0.904 
0.500 0.885 
0.520 0.867 
0.540 0.873 
0.560 0.899 
0.580 0.910 
0.600 0.891 
0.620 0.869 
0.640 0.879 
0.660 0.900 
0.680 0.916 
0.700 0.921 
0.720 0.939 
0.740 0.977 
0.760 1.025 
0.780 1.067 
0.800 1.106 
0.820 1.151 
0.840 1.197 
0.860 1.257 
0.880 1.306 
0.900 1.352 
0.920 1.387 
0.940 1.415 
0.960 1.422 
0.980 1.390 
1.000 1.336 
1.020 1.281 
1.040 1.219 
1.060 1.156 
1.080 1.093 
1.100 1.038 
1.120 0.986 
1.140 0.923 
1.160 0.864 
1.180 0.819 
1.200 0.799 
1.220 0.772 
1.240 0.737 
1.260 0.709 
1.280 0.703 
1.300 0.713 
1.320 0.728 
1.340 0.739 
1.360 0.737 
1.380 0.728 
1.400 0.717 
1.420 0.702 
1.440 0.681 
1.460 0.675 
1.480 0.674 
1.500 0.664 
1.520 0.648 
1.540 0.641 
1.560 0.641 
1.580 0.634 
1.600 0.619 
1.620 0.605 
1.640 0.588 
1.660 0.560 
1.680 0.526 
1.700 0.500 
1.720 0.481 
1.740 0.462 
1.760 0.435 
1.780 0.409 
1.800 0.387 
1.820 0.353 
1.840 0.307 
1.860 0.276 
1.880 0.276 
1.900 0.308 
1.920 0.337 
1.940 0.371 
1.960 0.407 
1.980 0.439 
2.000 0.502 
2.020 0.617 
2.040 0.772 
2.060 0.915 
2.080 1.042 
2.100 1.169 
2.120 1.272 
2.140 1.300 
2.160 1.235 
2.180 1.125 
2.200 1.030 
2.220 0.965 
2.240 0.938 
2.260 0.973 
2.280 1.046 
2.300 1.092 
2.320 1.079 
2.340 1.027 
2.360 0.990 
2.380 0.975 
2.400 0.981 
2.420 0.994 
2.440 0.992 
2.460 0.984 
2.480 0.981 
2.500 0.979 
2.520 0.982 
2.540 0.972 
2.560 0.969 
2.580 0.968 
2.600 0.967 
2.620 0.963 
2.640 0.954 
2.660 0.956 
2.680 0.947 
2.700 0.943 
2.720 0.925 
2.740 0.912 
2.760 0.907 
2.780 0.908 
2.800 0.919 
2.820 0.918 
2.840 0.915 
2.860 0.909 
2.880 0.889 
2.900 0.879 
2.920 0.872 
2.940 0.878 
2.960 0.893 
2.980 0.888 
3.000 0.877 
3.020 0.867 
3.040 0.862 
3.060 0.866 
3.080 0.871 
3.100 0.872 
3.120 0.860 
3.140 0.850 
3.160 0.854 
3.180 0.859 
3.200 0.867 
3.220 0.870 
3.240 0.880 
3.260 0.892 
3.280 0.903 
3.300 0.923 
3.320 0.935 
3.340 0.961 
3.360 0.992 
3.380 1.021 
3.400 1.059 
3.420 1.098 
3.440 1.140 
3.460 1.171 
3.480 1.194 
3.500 1.244 
3.520 1.318 
3.540 1.377 
3.560 1.401 
3.580 1.409 
3.600 1.420 
3.620 1.404 
3.640 1.351 
3.660 1.286 
3.680 1.224 
3.700 1.147 
3.720 1.065 
3.740 0.989 
3.760 0.931 
3.780 0.889 
3.800 0.853 
3.820 0.821 
3.840 0.772 
3.860 0.724 
3.880 0.693 
3.900 0.676 
3.920 0.661 
3.940 0.641 
3.960 0.620 
3.980 0.587 
4.000 0.545 
4.020 0.514 
4.040 0.504 
4.060 0.511 
4.080 0.509 
4.100 0.502 
4.120 0.506 
4.140 0.521 
4.160 0.527 
4.180 0.514 
4.200 0.485 
4.220 0.457 
4.240 0.429 
4.260 0.397 
4.280 0.389 
4.300 0.391 
4.320 0.393 
4.340 0.394 
4.360 0.401 
4.380 0.450 
4.400 0.547 
4.420 0.678 
4.440 0.814 
4.460 0.945 
4.480 1.108 
4.500 1.297 
4.520 1.431 
4.540 1.433 
4.560 1.302 
4.580 1.124 
4.600 0.970 
4.620 0.879 
4.640 0.878 
4.660 0.969 
4.680 1.096 
4.700 1.166 
4.720 1.157 
4.740 1.101 
4.760 1.043 
4.780 0.992 
4.800 0.963 
4.820 0.963 
4.840 0.992 
4.860 1.020 
4.880 1.027 
4.900 1.024 
4.920 1.008 
4.940 0.996 
4.960 0.987 
4.980 0.985 
5.000 0.999 
5.020 1.005 
5.040 1.006 
5.060 1.002 
5.080 0.996 
5.100 0.984 
5.120 0.965 
5.140 0.962 
5.160 0.965 
5.180 0.955 
5.200 0.940 
5.220 0.926 
5.240 0.922 
5.260 0.915 
5.280 0.908 
5.300 0.900 
5.320 0.892 
5.340 0.897 
5.360 0.896 
5.380 0.894 
5.400 0.882 
5.420 0.885 
5.440 0.885 
5.460 0.883 
5.480 0.880 
5.500 0.869 
5.520 0.873 
5.540 0.874 
5.560 0.874 
5.580 0.879 
5.600 0.883 
5.620 0.878 
5.640 0.867 
5.660 0.850 
5.680 0.853 
5.700 0.846 
5.720 0.853 
5.740 0.859 
5.760 0.866 
5.780 0.871 
5.800 0.863 
5.820 0.876 
5.840 0.894 
5.860 0.926 
5.880 0.971 
5.900 0.985 
5.920 0.990 
5.940 1.012 
5.960 1.056 
5.980 1.101 
6.000 1.136 
6.020 1.184 
6.040 1.244 
6.060 1.293 
6.080 1.338 
6.100 1.368 
6.120 1.402 
6.140 1.442 
6.160 1.479 
6.180 1.484 
6.200 1.446 
6.220 1.375 
6.240 1.303 
6.260 1.224 
6.280 1.143 
6.300 1.061 
6.320 0.980 
6.340 0.917 
6.360 0.861 
6.380 0.821 
6.400 0.795 
6.420 0.780 
6.440 0.762 
6.460 0.732 
6.480 0.706 
6.500 0.702 
6.520 0.710 
6.540 0.712 
6.560 0.705 
6.580 0.702 
6.600 0.706 
6.620 0.708 
6.640 0.708 
6.660 0.708 
6.680 0.711 
6.700 0.712 
6.720 0.707 
6.740 0.698 
6.760 0.682 
6.780 0.653 
6.800 0.628 
6.820 0.615 
6.840 0.619 
6.860 0.625 
6.880 0.619 
6.900 0.588 
6.920 0.549 
6.940 0.522 
6.960 0.495 
6.980 0.470 
7.000 0.448 
7.020 0.419 
7.040 0.381 
7.060 0.342 
7.080 0.324 
7.100 0.329 
7.120 0.342 
7.140 0.362 
7.160 0.372 
7.180 0.366 
7.200 0.395 
7.220 0.494 
7.240 0.652 
7.260 0.824 
7.280 0.983 
7.300 1.148 
7.320 1.305 
7.340 1.405 
7.360 1.390 
7.380 1.274 
7.400 1.141 
7.420 1.046 
7.440 1.007 
7.460 1.004 
7.480 1.047 
7.500 1.123 
7.520 1.168 
7.540 1.155 
7.560 1.101 
7.580 1.048 
7.600 1.014 
7.620 1.006 
7.640 1.013 
7.660 1.024 
7.680 1.025 
7.700 1.028 
7.720 1.032 
7.740 1.028 
7.760 1.019 
7.780 1.005 
7.800 0.991 
7.820 0.980 
7.840 0.982 
7.860 0.984 
7.880 0.983 
7.900 0.968 
7.920 0.957 
7.940 0.958 
7.960 0.964 
7.980 0.965 
8.000 0.955 
8.020 0.945 
8.040 0.934 
8.060 0.923 
8.080 0.923 
8.100 0.926 
8.120 0.932 
8.140 0.932 
8.160 0.922 
8.180 0.908 
8.200 0.904 
8.220 0.913 
8.240 0.914 
8.260 0.903 
8.280 0.889 
8.300 0.886 
8.320 0.887 
8.340 0.874 
8.360 0.861 
8.380 0.857 
8.400 0.861 
8.420 0.859 
8.440 0.846 
8.460 0.845 
8.480 0.853 
8.500 0.855 
8.520 0.863 
8.540 0.880 
8.560 0.881 
8.580 0.862 
8.600 0.850 
8.620 0.859 
8.640 0.875 
8.660 0.888 
8.680 0.898 
8.700 0.917 
8.720 0.931 
8.740 0.954 
8.760 0.985 
8.780 1.023 
8.800 1.072 
8.820 1.125 
8.840 1.180 
8.860 1.234 
8.880 1.282 
8.900 1.319 
8.920 1.349 
8.940 1.378 
8.960 1.404 
8.980 1.404 
9.000 1.369 
9.020 1.311 
9.040 1.249 
9.060 1.171 
9.080 1.077 
9.100 0.983 
9.120 0.895 
9.140 0.833 
9.160 0.796 
9.180 0.768 
9.200 0.730 
9.220 0.687 
9.240 0.654 
9.260 0.631 
9.280 0.612 
9.300 0.607 
9.320 0.597 
9.340 0.562 
9.360 0.536 
9.380 0.537 
9.400 0.562 
9.420 0.574 
9.440 0.569 
9.460 0.554 
9.480 0.546 
9.500 0.553 
9.520 0.552 
9.540 0.530 
9.560 0.486 
9.580 0.447 
9.600 0.427 
9.620 0.406 
9.640 0.407 
9.660 0.440 
9.680 0.467 
9.700 0.473 
9.720 0.454 
9.740 0.442 
9.760 0.471 
9.780 0.562 
9.800 0.734 
9.820 0.941 
9.840 1.133 
9.860 1.299 
9.880 1.390 
9.900 1.369 
9.920 1.241 
9.940 1.086 
9.960 0.993 
9.980 0.985 
10.000 1.038 
10.020 1.100 
10.040 1.140 
10.060 1.142 
10.080 1.116 
10.100 1.082 
10.120 1.055 
10.140 1.042 
10.160 1.032 
10.180 1.030 
10.200 1.025 
10.220 1.023 
10.240 1.025 
10.260 1.036 
10.280 1.043 
10.300 1.032 
10.320 1.018 
10.340 1.003 
10.360 1.007 
10.380 1.007 
10.400 1.002 
10.420 1.009 
10.440 1.006 
10.460 1.006 
10.480 0.983 
10.500 0.958 
10.520 0.961 
10.540 0.966 
10.560 0.970 
10.580 0.953 
10.600 0.940 
10.620 0.941 
10.640 0.939 
10.660 0.937 
10.680 0.948 
10.700 0.958 
10.720 0.948 
10.740 0.923 
10.760 0.914 
10.780 0.925 
10.800 0.927 
10.820 0.908 
10.840 0.887 
10.860 0.890 
10.880 0.905 
10.900 0.910 
10.920 0.891 
10.940 0.876 
10.960 0.870 
10.980 0.877 
11.000 0.882 
11.020 0.883 
11.040 0.893 
11.060 0.900 
11.080 0.889 
11.100 0.873 
11.120 0.878 
11.140 0.900 
11.160 0.920 
11.180 0.920 
11.200 0.910 
11.220 0.908 
11.240 0.928 
11.260 0.967 
11.280 0.999 
11.300 1.020 
11.320 1.053 
11.340 1.100 
11.360 1.146 
11.380 1.203 
11.400 1.271 
11.420 1.315 
11.440 1.329 
11.460 1.370 
11.480 1.380 
11.500 1.374 
11.520 1.375 
11.540 1.382 
11.560 1.384 
11.580 1.340 
11.600 1.266 
11.620 1.178 
11.640 1.106 
11.660 1.037 
11.680 0.948 
11.700 0.867 
11.720 0.810 
11.740 0.796 
11.760 0.801 
11.780 0.804 
11.800 0.789 
11.820 0.754 
11.840 0.706 
11.860 0.671 
11.880 0.651 
11.900 0.643 
11.920 0.632 
11.940 0.604 
11.960 0.561 
11.980 0.531 
12.000 0.536 
12.020 0.545 
12.040 0.529 
12.060 0.498 
12.080 0.491 
12.100 0.489 
12.120 0.475 
12.140 0.438 
12.160 0.400 
12.180 0.353 
12.200 0.324 
12.220 0.317 
12.240 0.319 
12.260 0.333 
12.280 0.345 
12.300 0.370 
12.320 0.387 
12.340 0.398 
12.360 0.414 
12.380 0.464 
12.400 0.560 
12.420 0.695 
12.440 0.854 
12.460 1.025 
12.480 1.195 
12.500 1.320 
12.520 1.349 
12.540 1.271 
12.560 1.143 
12.580 1.044 
12.600 0.984 
12.620 0.965 
12.640 0.994 
12.660 1.058 
12.680 1.094 
12.700 1.072 
12.720 1.028 
12.740 1.005 
12.760 1.003 
12.780 1.009 
12.800 1.009 
12.820 0.995 
12.840 0.978 
12.860 0.962 
12.880 0.969 
12.900 0.983 
12.920 0.997 
12.940 0.999 
12.960 0.994 
12.980 0.986 
13.000 0.982 
13.020 0.975 
13.040 0.971 
13.060 0.965 
13.080 0.953 
13.100 0.951 
13.120 0.947 
13.140 0.946 
13.160 0.934 
13.180 0.923 
13.200 0.919 
13.220 0.912 
13.240 0.905 
13.260 0.902 
13.280 0.902 
13.300 0.902 
13.320 0.897 
13.340 0.892 
13.360 0.889 
13.380 0.886 
13.400 0.886 
13.420 0.889 
13.440 0.883 
13.460 0.876 
13.480 0.875 
13.500 0.874 
13.520 0.875 
13.540 0.876 
13.560 0.879 
13.580 0.879 
13.600 0.872 
13.620 0.867 
13.640 0.863 
13.660 0.857 
13.680 0.858 
13.700 0.862 
13.720 0.874 
13.740 0.881 
13.760 0.886 
13.780 0.898 
13.800 0.912 
13.820 0.935 
13.840 0.945 
13.860 0.955 
13.880 0.962 
13.900 0.982 
13.920 1.024 
13.940 1.060 
13.960 1.095 
13.980 1.133 
14.000 1.187 
14.020 1.244 
14.040 1.291 
14.060 1.326 
14.080 1.346 
14.100 1.353 
14.120 1.347 
14.140 1.323 
14.160 1.286 
14.180 1.243 
14.200 1.193 
14.220 1.134 
14.240 1.064 
14.260 1.000 
14.280 0.935 
14.300 0.869 
14.320 0.808 
14.340 0.771 
14.360 0.763 
14.380 0.757 
14.400 0.736 
14.420 0.707 
14.440 0.690 
14.460 0.693 
14.480 0.693 
14.500 0.675 
14.520 0.657 
14.540 0.641 
14.560 0.625 
14.580 0.604 
14.600 0.582 
14.620 0.565 
14.640 0.544 
14.660 0.534 
14.680 0.530 
14.700 0.509 
14.720 0.486 
14.740 0.469 
14.760 0.455 
14.780 0.434 
14.800 0.404 
14.820 0.392 
14.840 0.394 
14.860 0.393 
14.880 0.385 
14.900 0.365 
14.920 0.351 
14.940 0.347 
14.960 0.359 
14.980 0.363 
15.000 0.358 
15.020 0.348 
15.040 0.370 
15.060 0.444 
15.080 0.556 
15.100 0.688 
15.120 0.803 
15.140 0.926 
15.160 1.065 
15.180 1.198 
15.200 1.257 
15.220 1.189 
15.240 1.055 
15.260 0.944 
15.280 0.907 
15.300 0.908 
15.320 0.924 
15.340 0.954 
15.360 0.996 
15.380 1.026 
15.400 1.018 
15.420 0.988 
15.440 0.955 
15.460 0.953 
15.480 0.954 
15.500 0.937 
15.520 0.908 
15.540 0.887 
15.560 0.881 
15.580 0.878 
15.600 0.894 
15.620 0.909 
15.640 0.904 
15.660 0.887 
15.680 0.878 
15.700 0.878 
15.720 0.873 
15.740 0.882 
15.760 0.898 
15.780 0.902 
15.800 0.891 
15.820 0.881 
15.840 0.884 
15.860 0.877 
15.880 0.867 
15.900 0.874 
15.920 0.885 
15.940 0.879 
15.960 0.849 
15.980 0.826 
16.000 0.837 
16.020 0.858 
16.040 0.862 
16.060 0.844 
16.080 0.821 
16.100 0.805 
16.120 0.802 
16.140 0.811 
16.160 0.827 
16.180 0.832 
16.200 0.816 
16.220 0.792 
16.240 0.773 
16.260 0.769 
16.280 0.775 
16.300 0.785 
16.320 0.795 
16.340 0.808 
16.360 0.814 
16.380 0.813 
16.400 0.801 
16.420 0.794 
16.440 0.803 
16.460 0.813 
16.480 0.822 
16.500 0.832 
16.520 0.855 
16.540 0.886 
16.560 0.908 
16.580 0.929 
16.600 0.958 
16.620 1.000 
16.640 1.046 
16.660 1.087 
16.680 1.147 
16.700 1.204 
16.720 1.251 
16.740 1.271 
16.760 1.286 
16.780 1.312 
16.800 1.329 
16.820 1.330 
16.840 1.301 
16.860 1.256 
16.880 1.202 
16.900 1.137 
16.920 1.059 
16.940 0.971 
16.960 0.892 
16.980 0.832 
17.000 0.790 
17.020 0.749 
17.040 0.705 
17.060 0.670 
17.080 0.654 
17.100 0.650 
17.120 0.657 
17.140 0.673 
17.160 0.679 
17.180 0.663 
17.200 0.630 
17.220 0.609 
17.240 0.601 
17.260 0.592 
17.280 0.585 
17.300 0.585 
17.320 0.590 
17.340 0.590 
17.360 0.582 
17.380 0.568 
17.400 0.538 
17.420 0.503 
17.440 0.472 
17.460 0.448 
17.480 0.438 
