# Supplementary material for: Pacing the phasing of leg and arm movements in breaststroke swimming to minimize intra-cyclic velocity fluctuations
Source: PLoS One. 2017 Oct 12;12(10):e0186160. doi: 10.1371/journal.pone.0186160 (PMC5638342; doi:10.1371/journal.pone.0186160)
Supplement: S1 Archive — (ZIP) [file pone.0186160.s003.zip › P24_180_veldata.txt]

% t vx 
0.000 -0.106 
0.020 0.210 
0.040 0.763 
0.060 1.132 
0.080 1.304 
0.100 1.313 
0.120 1.237 
0.140 1.128 
0.160 1.010 
0.180 0.961 
0.200 0.985 
0.220 1.051 
0.240 1.100 
0.260 1.107 
0.280 1.103 
0.300 1.065 
0.320 1.008 
0.340 0.961 
0.360 0.953 
0.380 0.967 
0.400 0.961 
0.420 0.961 
0.440 0.975 
0.460 0.974 
0.480 0.943 
0.500 0.923 
0.520 0.933 
0.540 0.937 
0.560 0.911 
0.580 0.884 
0.600 0.892 
0.620 0.911 
0.640 0.913 
0.660 0.891 
0.680 0.868 
0.700 0.862 
0.720 0.870 
0.740 0.881 
0.760 0.876 
0.780 0.861 
0.800 0.848 
0.820 0.863 
0.840 0.882 
0.860 0.884 
0.880 0.865 
0.900 0.842 
0.920 0.848 
0.940 0.871 
0.960 0.902 
0.980 0.917 
1.000 0.942 
1.020 0.966 
1.040 0.996 
1.060 1.028 
1.080 1.082 
1.100 1.144 
1.120 1.182 
1.140 1.222 
1.160 1.268 
1.180 1.327 
1.200 1.376 
1.220 1.407 
1.240 1.408 
1.260 1.361 
1.280 1.288 
1.300 1.216 
1.320 1.140 
1.340 1.040 
1.360 0.933 
1.380 0.849 
1.400 0.800 
1.420 0.775 
1.440 0.754 
1.460 0.731 
1.480 0.705 
1.500 0.682 
1.520 0.665 
1.540 0.649 
1.560 0.646 
1.580 0.664 
1.600 0.687 
1.620 0.702 
1.640 0.719 
1.660 0.744 
1.680 0.767 
1.700 0.776 
1.720 0.789 
1.740 0.811 
1.760 0.826 
1.780 0.829 
1.800 0.829 
1.820 0.841 
1.840 0.844 
1.860 0.833 
1.880 0.808 
1.900 0.807 
1.920 0.820 
1.940 0.825 
1.960 0.812 
1.980 0.807 
2.000 0.817 
2.020 0.821 
2.040 0.814 
2.060 0.798 
2.080 0.801 
2.100 0.811 
2.120 0.828 
2.140 0.820 
2.160 0.794 
2.180 0.778 
2.200 0.783 
2.220 0.793 
2.240 0.784 
2.260 0.756 
2.280 0.724 
2.300 0.703 
2.320 0.684 
2.340 0.657 
2.360 0.614 
2.380 0.578 
2.400 0.549 
2.420 0.522 
2.440 0.512 
2.460 0.524 
2.480 0.543 
2.500 0.521 
2.520 0.480 
2.540 0.448 
2.560 0.434 
2.580 0.439 
2.600 0.440 
2.620 0.423 
2.640 0.397 
2.660 0.369 
2.680 0.365 
2.700 0.359 
2.720 0.382 
2.740 0.501 
2.760 0.699 
2.780 0.920 
2.800 1.076 
2.820 1.164 
2.840 1.205 
2.860 1.210 
2.880 1.190 
2.900 1.117 
2.920 1.024 
2.940 0.938 
2.960 0.897 
2.980 0.919 
3.000 0.979 
3.020 1.022 
3.040 1.024 
3.060 0.999 
3.080 0.984 
3.100 0.971 
3.120 0.953 
3.140 0.954 
3.160 0.962 
3.180 0.965 
3.200 0.970 
3.220 0.962 
3.240 0.952 
3.260 0.936 
3.280 0.921 
3.300 0.932 
3.320 0.928 
3.340 0.927 
3.360 0.908 
3.380 0.893 
3.400 0.896 
3.420 0.892 
3.440 0.884 
3.460 0.874 
3.480 0.864 
3.500 0.855 
3.520 0.852 
3.540 0.853 
3.560 0.853 
3.580 0.859 
3.600 0.873 
3.620 0.886 
3.640 0.890 
3.660 0.890 
3.680 0.904 
3.700 0.918 
3.720 0.946 
3.740 0.968 
3.760 0.991 
3.780 1.021 
3.800 1.061 
3.820 1.117 
3.840 1.161 
3.860 1.206 
3.880 1.243 
3.900 1.290 
3.920 1.346 
3.940 1.391 
3.960 1.417 
3.980 1.428 
4.000 1.411 
4.020 1.372 
4.040 1.306 
4.060 1.222 
4.080 1.118 
4.100 0.987 
4.120 0.870 
4.140 0.794 
4.160 0.772 
4.180 0.769 
4.200 0.759 
4.220 0.740 
4.240 0.719 
4.260 0.703 
4.280 0.692 
4.300 0.689 
4.320 0.695 
4.340 0.700 
4.360 0.698 
4.380 0.691 
4.400 0.687 
4.420 0.684 
4.440 0.682 
4.460 0.687 
4.480 0.694 
4.500 0.710 
4.520 0.732 
4.540 0.759 
4.560 0.764 
4.580 0.746 
4.600 0.725 
4.620 0.710 
4.640 0.700 
4.660 0.683 
4.680 0.666 
4.700 0.649 
4.720 0.626 
4.740 0.598 
4.760 0.570 
4.780 0.536 
4.800 0.496 
4.820 0.469 
4.840 0.438 
4.860 0.421 
4.880 0.389 
4.900 0.384 
4.920 0.381 
4.940 0.378 
4.960 0.402 
4.980 0.401 
5.000 0.424 
5.020 0.421 
5.040 0.443 
5.060 0.510 
5.080 0.627 
5.100 0.801 
5.120 0.980 
5.140 1.121 
5.160 1.205 
5.180 1.251 
5.200 1.259 
5.220 1.193 
5.240 1.041 
5.260 0.885 
5.280 0.814 
5.300 0.840 
5.320 0.939 
5.340 1.036 
5.360 1.094 
5.380 1.089 
5.400 1.039 
5.420 0.995 
5.440 0.953 
5.460 0.961 
5.480 0.994 
5.500 1.006 
5.520 1.009 
5.540 0.998 
5.560 1.010 
5.580 1.027 
5.600 1.012 
5.620 0.997 
5.640 0.975 
5.660 0.967 
5.680 0.965 
5.700 0.955 
5.720 0.953 
5.740 0.954 
5.760 0.968 
5.780 0.983 
5.800 0.995 
5.820 0.978 
5.840 0.952 
5.860 0.929 
5.880 0.920 
5.900 0.921 
5.920 0.901 
5.940 0.894 
5.960 0.905 
5.980 0.930 
6.000 0.925 
6.020 0.942 
6.040 0.918 
6.060 0.949 
6.080 0.981 
6.100 0.987 
6.120 0.971 
6.140 0.981 
6.160 1.027 
6.180 1.057 
6.200 1.067 
6.220 1.083 
6.240 1.129 
6.260 1.175 
6.280 1.204 
6.300 1.233 
6.320 1.273 
6.340 1.330 
6.360 1.389 
6.380 1.438 
6.400 1.464 
6.420 1.463 
6.440 1.438 
6.460 1.411 
6.480 1.354 
6.500 1.267 
6.520 1.176 
6.540 1.094 
6.560 1.029 
6.580 0.961 
6.600 0.912 
6.620 0.881 
6.640 0.858 
6.660 0.834 
6.680 0.807 
6.700 0.784 
6.720 0.757 
6.740 0.738 
6.760 0.728 
6.780 0.719 
6.800 0.716 
6.820 0.713 
6.840 0.720 
6.860 0.728 
6.880 0.738 
6.900 0.749 
6.920 0.748 
6.940 0.738 
6.960 0.725 
6.980 0.723 
7.000 0.734 
7.020 0.747 
7.040 0.752 
7.060 0.742 
7.080 0.722 
7.100 0.708 
7.120 0.704 
7.140 0.703 
7.160 0.697 
7.180 0.681 
7.200 0.665 
7.220 0.647 
7.240 0.612 
7.260 0.574 
7.280 0.548 
7.300 0.549 
7.320 0.553 
7.340 0.545 
7.360 0.538 
7.380 0.526 
7.400 0.492 
7.420 0.444 
7.440 0.394 
7.460 0.367 
7.480 0.348 
7.500 0.332 
7.520 0.325 
7.540 0.329 
7.560 0.343 
7.580 0.371 
7.600 0.426 
7.620 0.500 
7.640 0.604 
7.660 0.733 
7.680 0.908 
7.700 1.101 
7.720 1.270 
7.740 1.379 
7.760 1.402 
7.780 1.334 
7.800 1.208 
7.820 1.073 
7.840 0.983 
7.860 0.978 
7.880 1.047 
7.900 1.140 
7.920 1.168 
7.940 1.131 
7.960 1.080 
7.980 1.059 
8.000 1.053 
8.020 1.038 
8.040 1.030 
8.060 1.032 
8.080 1.052 
8.100 1.055 
8.120 1.047 
8.140 1.033 
8.160 1.025 
8.180 1.026 
8.200 1.022 
8.220 1.016 
8.240 1.012 
8.260 1.014 
8.280 1.015 
8.300 1.014 
8.320 1.013 
8.340 1.007 
8.360 0.997 
8.380 0.986 
8.400 0.966 
8.420 0.958 
8.440 0.948 
8.460 0.955 
8.480 0.960 
8.500 0.955 
8.520 0.955 
8.540 0.940 
8.560 0.936 
8.580 0.929 
8.600 0.936 
8.620 0.952 
8.640 0.958 
8.660 0.959 
8.680 0.956 
8.700 0.975 
8.720 1.001 
8.740 1.029 
8.760 1.059 
8.780 1.082 
8.800 1.113 
8.820 1.153 
8.840 1.216 
8.860 1.280 
8.880 1.335 
8.900 1.379 
8.920 1.421 
8.940 1.460 
8.960 1.491 
8.980 1.512 
9.000 1.503 
9.020 1.462 
9.040 1.384 
9.060 1.282 
9.080 1.163 
9.100 1.039 
9.120 0.943 
9.140 0.883 
9.160 0.854 
9.180 0.844 
9.200 0.845 
9.220 0.840 
9.240 0.812 
9.260 0.763 
9.280 0.707 
9.300 0.672 
9.320 0.670 
9.340 0.694 
9.360 0.725 
9.380 0.749 
9.400 0.781 
9.420 0.811 
9.440 0.824 
9.460 0.806 
9.480 0.782 
9.500 0.788 
9.520 0.816 
9.540 0.835 
9.560 0.834 
9.580 0.827 
9.600 0.825 
9.620 0.833 
9.640 0.835 
9.660 0.834 
9.680 0.827 
9.700 0.834 
9.720 0.845 
9.740 0.838 
9.760 0.822 
9.780 0.809 
9.800 0.806 
9.820 0.816 
9.840 0.822 
9.860 0.810 
9.880 0.777 
9.900 0.735 
9.920 0.714 
9.940 0.701 
9.960 0.683 
9.980 0.658 
10.000 0.631 
10.020 0.599 
10.040 0.572 
10.060 0.566 
10.080 0.577 
10.100 0.564 
10.120 0.529 
10.140 0.492 
10.160 0.464 
10.180 0.446 
10.200 0.423 
10.220 0.422 
10.240 0.413 
10.260 0.396 
10.280 0.382 
10.300 0.369 
10.320 0.372 
10.340 0.413 
10.360 0.515 
10.380 0.657 
10.400 0.807 
10.420 0.949 
10.440 1.085 
10.460 1.212 
10.480 1.298 
10.500 1.323 
10.520 1.252 
10.540 1.092 
10.560 0.923 
10.580 0.811 
10.600 0.811 
10.620 0.901 
10.640 1.000 
10.660 1.078 
10.680 1.081 
10.700 1.041 
10.720 0.996 
10.740 0.941 
10.760 0.900 
10.780 0.875 
10.800 0.900 
10.820 0.949 
10.840 0.970 
10.860 0.953 
10.880 0.939 
10.900 0.937 
10.920 0.936 
10.940 0.914 
10.960 0.894 
10.980 0.892 
11.000 0.902 
11.020 0.894 
11.040 0.872 
11.060 0.869 
11.080 0.873 
11.100 0.875 
11.120 0.853 
11.140 0.841 
11.160 0.840 
11.180 0.829 
11.200 0.807 
11.220 0.799 
11.240 0.807 
11.260 0.808 
11.280 0.800 
11.300 0.785 
11.320 0.786 
11.340 0.786 
11.360 0.787 
11.380 0.792 
11.400 0.806 
11.420 0.819 
11.440 0.822 
11.460 0.820 
11.480 0.829 
11.500 0.836 
11.520 0.845 
11.540 0.864 
11.560 0.894 
11.580 0.936 
11.600 0.970 
11.620 1.008 
11.640 1.034 
11.660 1.077 
11.680 1.128 
11.700 1.184 
11.720 1.231 
11.740 1.316 
11.760 1.359 
11.780 1.363 
11.800 1.365 
11.820 1.369 
11.840 1.362 
11.860 1.311 
11.880 1.247 
11.900 1.169 
11.920 1.079 
11.940 0.991 
11.960 0.917 
11.980 0.878 
12.000 0.833 
12.020 0.787 
12.040 0.753 
12.060 0.726 
12.080 0.701 
12.100 0.684 
12.120 0.688 
12.140 0.703 
12.160 0.702 
12.180 0.693 
12.200 0.683 
12.220 0.683 
12.240 0.689 
12.260 0.696 
12.280 0.698 
12.300 0.680 
12.320 0.664 
12.340 0.650 
12.360 0.645 
12.380 0.638 
12.400 0.622 
12.420 0.590 
12.440 0.559 
12.460 0.545 
12.480 0.537 
12.500 0.510 
12.520 0.481 
12.540 0.465 
12.560 0.451 
12.580 0.425 
12.600 0.377 
12.620 0.330 
12.640 0.305 
12.660 0.300 
12.680 0.318 
12.700 0.324 
12.720 0.344 
12.740 0.368 
12.760 0.398 
12.780 0.464 
12.800 0.557 
12.820 0.680 
12.840 0.809 
12.860 0.966 
12.880 1.130 
12.900 1.254 
12.920 1.300 
12.940 1.280 
12.960 1.199 
12.980 1.109 
13.000 1.026 
13.020 0.971 
13.040 0.968 
13.060 0.999 
13.080 1.055 
13.100 1.086 
13.120 1.084 
13.140 1.058 
13.160 1.010 
13.180 0.971 
13.200 0.952 
13.220 0.942 
13.240 0.948 
13.260 0.960 
13.280 0.982 
13.300 0.989 
13.320 0.986 
13.340 0.980 
13.360 0.960 
13.380 0.952 
13.400 0.941 
13.420 0.935 
13.440 0.932 
13.460 0.937 
13.480 0.946 
13.500 0.939 
13.520 0.925 
13.540 0.917 
13.560 0.912 
13.580 0.907 
13.600 0.903 
13.620 0.899 
13.640 0.898 
13.660 0.893 
13.680 0.890 
13.700 0.884 
13.720 0.881 
13.740 0.888 
13.760 0.884 
13.780 0.872 
13.800 0.867 
13.820 0.870 
13.840 0.873 
13.860 0.861 
13.880 0.853 
13.900 0.852 
13.920 0.851 
13.940 0.854 
13.960 0.874 
13.980 0.898 
14.000 0.917 
14.020 0.927 
14.040 0.942 
14.060 0.968 
14.080 0.995 
14.100 1.022 
14.120 1.050 
14.140 1.085 
14.160 1.136 
14.180 1.199 
14.200 1.251 
14.220 1.291 
14.240 1.328 
14.260 1.378 
14.280 1.420 
14.300 1.438 
14.320 1.438 
14.340 1.428 
14.360 1.405 
14.380 1.359 
14.400 1.292 
14.420 1.194 
14.440 1.086 
14.460 0.993 
14.480 0.931 
14.500 0.893 
14.520 0.857 
14.540 0.821 
14.560 0.792 
14.580 0.771 
14.600 0.749 
14.620 0.714 
14.640 0.668 
14.660 0.646 
14.680 0.643 
14.700 0.651 
14.720 0.656 
14.740 0.657 
14.760 0.662 
14.780 0.676 
14.800 0.696 
14.820 0.715 
14.840 0.727 
14.860 0.725 
14.880 0.722 
14.900 0.721 
14.920 0.727 
14.940 0.742 
14.960 0.754 
14.980 0.760 
15.000 0.752 
15.020 0.740 
15.040 0.733 
15.060 0.718 
15.080 0.702 
15.100 0.676 
15.120 0.643 
15.140 0.604 
15.160 0.562 
15.180 0.530 
15.200 0.505 
15.220 0.491 
15.240 0.465 
15.260 0.438 
15.280 0.426 
15.300 0.423 
15.320 0.402 
15.340 0.377 
15.360 0.374 
15.380 0.380 
15.400 0.381 
15.420 0.373 
15.440 0.377 
15.460 0.389 
15.480 0.422 
15.500 0.495 
15.520 0.600 
15.540 0.709 
15.560 0.816 
15.580 0.930 
15.600 1.059 
15.620 1.179 
15.640 1.244 
15.660 1.217 
15.680 1.100 
15.700 0.963 
15.720 0.867 
15.740 0.838 
15.760 0.875 
15.780 0.954 
15.800 1.038 
15.820 1.081 
15.840 1.075 
15.860 1.039 
15.880 0.994 
15.900 0.960 
15.920 0.931 
15.940 0.920 
15.960 0.936 
15.980 0.963 
16.000 0.985 
16.020 0.971 
16.040 0.947 
16.060 0.937 
16.080 0.942 
16.100 0.967 
16.120 0.976 
16.140 0.968 
16.160 0.957 
16.180 0.944 
16.200 0.938 
16.220 0.931 
16.240 0.930 
16.260 0.923 
16.280 0.901 
16.300 0.893 
16.320 0.899 
16.340 0.901 
16.360 0.890 
16.380 0.882 
16.400 0.888 
16.420 0.886 
16.440 0.864 
16.460 0.837 
16.480 0.829 
16.500 0.836 
16.520 0.841 
16.540 0.852 
16.560 0.859 
16.580 0.867 
16.600 0.872 
16.620 0.878 
16.640 0.893 
16.660 0.907 
16.680 0.930 
16.700 0.957 
16.720 0.991 
16.740 1.024 
16.760 1.058 
16.780 1.104 
16.800 1.160 
16.820 1.208 
16.840 1.237 
16.860 1.255 
16.880 1.276 
16.900 1.289 
16.920 1.283 
16.940 1.260 
16.960 1.227 
16.980 1.183 
17.000 1.117 
17.020 1.036 
17.040 0.959 
17.060 0.888 
17.080 0.822 
17.100 0.764 
17.120 0.716 
17.140 0.685 
17.160 0.666 
17.180 0.655 
17.200 0.641 
17.220 0.623 
17.240 0.613 
17.260 0.615 
17.280 0.625 
17.300 0.632 
17.320 0.637 
17.340 0.649 
17.360 0.668 
17.380 0.681 
17.400 0.686 
17.420 0.689 
17.440 0.691 
17.460 0.698 
17.480 0.681 
17.500 0.655 
17.520 0.629 
17.540 0.619 
17.560 0.623 
17.580 0.619 
17.600 0.616 
17.620 0.602 
17.640 0.589 
17.660 0.570 
17.680 0.550 
17.700 0.531 
17.720 0.521 
17.740 0.514 
17.760 0.497 
17.780 0.462 
17.800 0.424 
17.820 0.403 
17.840 0.376 
17.860 0.327 
