# Supplementary material for: Pacing the phasing of leg and arm movements in breaststroke swimming to minimize intra-cyclic velocity fluctuations
Source: PLoS One. 2017 Oct 12;12(10):e0186160. doi: 10.1371/journal.pone.0186160 (PMC5638342; doi:10.1371/journal.pone.0186160)
Supplement: S1 Archive — (ZIP) [file pone.0186160.s003.zip › P24_225_veldata.txt]

% t vx 
0.000 0.021 
0.020 0.184 
0.040 0.515 
0.060 0.854 
0.080 1.163 
0.100 1.382 
0.120 1.483 
0.140 1.458 
0.160 1.362 
0.180 1.248 
0.200 1.135 
0.220 1.043 
0.240 0.983 
0.260 1.017 
0.280 1.106 
0.300 1.171 
0.320 1.157 
0.340 1.098 
0.360 1.054 
0.380 1.021 
0.400 1.023 
0.420 1.028 
0.440 1.039 
0.460 1.044 
0.480 1.033 
0.500 1.022 
0.520 1.005 
0.540 0.988 
0.560 0.968 
0.580 0.952 
0.600 0.954 
0.620 0.957 
0.640 0.961 
0.660 0.966 
0.680 0.964 
0.700 0.943 
0.720 0.914 
0.740 0.906 
0.760 0.910 
0.780 0.907 
0.800 0.905 
0.820 0.911 
0.840 0.923 
0.860 0.924 
0.880 0.901 
0.900 0.873 
0.920 0.863 
0.940 0.868 
0.960 0.875 
0.980 0.876 
1.000 0.880 
1.020 0.879 
1.040 0.860 
1.060 0.848 
1.080 0.851 
1.100 0.865 
1.120 0.865 
1.140 0.851 
1.160 0.847 
1.180 0.841 
1.200 0.842 
1.220 0.841 
1.240 0.837 
1.260 0.839 
1.280 0.833 
1.300 0.829 
1.320 0.830 
1.340 0.825 
1.360 0.829 
1.380 0.824 
1.400 0.818 
1.420 0.817 
1.440 0.826 
1.460 0.836 
1.480 0.839 
1.500 0.839 
1.520 0.844 
1.540 0.857 
1.560 0.862 
1.580 0.860 
1.600 0.847 
1.620 0.857 
1.640 0.882 
1.660 0.910 
1.680 0.940 
1.700 0.965 
1.720 0.999 
1.740 1.026 
1.760 1.048 
1.780 1.081 
1.800 1.114 
1.820 1.157 
1.840 1.198 
1.860 1.246 
1.880 1.295 
1.900 1.323 
1.920 1.333 
1.940 1.327 
1.960 1.310 
1.980 1.282 
2.000 1.247 
2.020 1.193 
2.040 1.140 
2.060 1.081 
2.080 1.021 
2.100 0.962 
2.120 0.895 
2.140 0.831 
2.160 0.772 
2.180 0.739 
2.200 0.722 
2.220 0.693 
2.240 0.663 
2.260 0.644 
2.280 0.620 
2.300 0.596 
2.320 0.573 
2.340 0.548 
2.360 0.502 
2.380 0.447 
2.400 0.407 
2.420 0.377 
2.440 0.362 
2.460 0.355 
2.480 0.351 
2.500 0.341 
2.520 0.332 
2.540 0.317 
2.560 0.296 
2.580 0.269 
2.600 0.259 
2.620 0.263 
2.640 0.271 
2.660 0.289 
2.680 0.312 
2.700 0.371 
2.720 0.464 
2.740 0.573 
2.760 0.684 
2.780 0.818 
2.800 0.996 
2.820 1.179 
2.840 1.314 
2.860 1.373 
2.880 1.345 
2.900 1.250 
2.920 1.120 
2.940 1.016 
2.960 0.959 
2.980 0.972 
3.000 1.052 
3.020 1.123 
3.040 1.138 
3.060 1.084 
3.080 1.020 
3.100 0.995 
3.120 0.985 
3.140 0.983 
3.160 0.969 
3.180 0.962 
3.200 0.972 
3.220 0.986 
3.240 0.983 
3.260 0.964 
3.280 0.950 
3.300 0.935 
3.320 0.934 
3.340 0.921 
3.360 0.929 
3.380 0.934 
3.400 0.931 
3.420 0.921 
3.440 0.903 
3.460 0.904 
3.480 0.902 
3.500 0.903 
3.520 0.904 
3.540 0.893 
3.560 0.897 
3.580 0.890 
3.600 0.888 
3.620 0.888 
3.640 0.886 
3.660 0.891 
3.680 0.886 
3.700 0.879 
3.720 0.865 
3.740 0.859 
3.760 0.861 
3.780 0.859 
3.800 0.856 
3.820 0.854 
3.840 0.858 
3.860 0.857 
3.880 0.854 
3.900 0.849 
3.920 0.831 
3.940 0.824 
3.960 0.831 
3.980 0.838 
4.000 0.832 
4.020 0.828 
4.040 0.835 
4.060 0.836 
4.080 0.829 
4.100 0.837 
4.120 0.861 
4.140 0.869 
4.160 0.870 
4.180 0.869 
4.200 0.872 
4.220 0.875 
4.240 0.880 
4.260 0.891 
4.280 0.905 
4.300 0.930 
4.320 0.964 
4.340 0.988 
4.360 1.013 
4.380 1.041 
4.400 1.081 
4.420 1.126 
4.440 1.164 
4.460 1.197 
4.480 1.216 
4.500 1.250 
4.520 1.287 
4.540 1.316 
4.560 1.325 
4.580 1.318 
4.600 1.279 
4.620 1.217 
4.640 1.157 
4.660 1.101 
4.680 1.037 
4.700 0.964 
4.720 0.915 
4.740 0.874 
4.760 0.820 
4.780 0.764 
4.800 0.732 
4.820 0.716 
4.840 0.688 
4.860 0.660 
4.880 0.645 
4.900 0.637 
4.920 0.631 
4.940 0.629 
4.960 0.629 
4.980 0.614 
5.000 0.606 
5.020 0.613 
5.040 0.621 
5.060 0.601 
5.080 0.572 
5.100 0.555 
5.120 0.523 
5.140 0.483 
5.160 0.441 
5.180 0.421 
5.200 0.419 
5.220 0.418 
5.240 0.416 
5.260 0.410 
5.280 0.406 
5.300 0.398 
5.320 0.382 
5.340 0.387 
5.360 0.383 
5.380 0.366 
5.400 0.337 
5.420 0.341 
5.440 0.401 
5.460 0.503 
5.480 0.645 
5.500 0.811 
5.520 0.999 
5.540 1.178 
5.560 1.306 
5.580 1.350 
5.600 1.310 
5.620 1.186 
5.640 1.019 
5.660 0.889 
5.680 0.878 
5.700 0.971 
5.720 1.083 
5.740 1.134 
5.760 1.133 
5.780 1.097 
5.800 1.056 
5.820 1.032 
5.840 1.020 
5.860 1.026 
5.880 1.029 
5.900 1.016 
5.920 1.063 
5.940 1.073 
5.960 1.077 
5.980 1.052 
6.000 1.023 
6.020 0.992 
6.040 0.989 
6.060 1.009 
6.080 1.020 
6.100 1.026 
6.120 1.022 
6.140 1.007 
6.160 0.997 
6.180 0.994 
6.200 0.977 
6.220 0.952 
6.240 0.953 
6.260 0.972 
6.280 0.969 
6.300 0.959 
6.320 0.961 
6.340 0.967 
6.360 0.953 
6.380 0.946 
6.400 0.950 
6.420 0.947 
6.440 0.935 
6.460 0.933 
6.480 0.941 
6.500 0.933 
6.520 0.923 
6.540 0.927 
6.560 0.934 
6.580 0.918 
6.600 0.896 
6.620 0.890 
6.640 0.903 
6.660 0.904 
6.680 0.891 
6.700 0.892 
6.720 0.914 
6.740 0.932 
6.760 0.926 
6.780 0.930 
6.800 0.943 
6.820 0.945 
6.840 0.951 
6.860 0.964 
6.880 0.992 
6.900 1.011 
6.920 1.027 
6.940 1.053 
6.960 1.080 
6.980 1.119 
7.000 1.171 
7.020 1.232 
7.040 1.298 
7.060 1.354 
7.080 1.385 
7.100 1.398 
7.120 1.401 
7.140 1.384 
7.160 1.342 
7.180 1.283 
7.200 1.228 
7.220 1.158 
7.240 1.083 
7.260 1.013 
7.280 0.957 
7.300 0.927 
7.320 0.900 
7.340 0.869 
7.360 0.824 
7.380 0.777 
7.400 0.743 
7.420 0.719 
7.440 0.703 
7.460 0.695 
7.480 0.684 
7.500 0.671 
7.520 0.656 
7.540 0.642 
7.560 0.629 
7.580 0.612 
7.600 0.577 
7.620 0.535 
7.640 0.508 
7.660 0.495 
7.680 0.475 
7.700 0.445 
7.720 0.411 
7.740 0.385 
7.760 0.359 
7.780 0.342 
7.800 0.329 
7.820 0.316 
7.840 0.312 
7.860 0.316 
7.880 0.331 
7.900 0.352 
7.920 0.373 
7.940 0.399 
7.960 0.442 
7.980 0.510 
8.000 0.609 
8.020 0.729 
8.040 0.887 
8.060 1.068 
8.080 1.234 
8.100 1.348 
8.120 1.391 
8.140 1.356 
8.160 1.252 
8.180 1.114 
8.200 0.998 
8.220 0.951 
8.240 0.958 
8.260 1.011 
8.280 1.085 
8.300 1.119 
8.320 1.114 
8.340 1.067 
8.360 1.030 
8.380 1.000 
8.400 0.980 
8.420 0.982 
8.440 0.997 
8.460 1.010 
8.480 1.017 
8.500 1.016 
8.520 1.009 
8.540 1.002 
8.560 0.992 
8.580 0.981 
8.600 0.976 
8.620 0.969 
8.640 0.967 
8.660 0.966 
8.680 0.961 
8.700 0.963 
8.720 0.948 
8.740 0.950 
8.760 0.935 
8.780 0.921 
8.800 0.917 
8.820 0.912 
8.840 0.912 
8.860 0.906 
8.880 0.906 
8.900 0.923 
8.920 0.926 
8.940 0.916 
8.960 0.910 
8.980 0.900 
9.000 0.894 
9.020 0.888 
9.040 0.885 
9.060 0.883 
9.080 0.880 
9.100 0.883 
9.120 0.888 
9.140 0.879 
9.160 0.875 
9.180 0.881 
9.200 0.889 
9.220 0.896 
9.240 0.893 
9.260 0.887 
9.280 0.889 
9.300 0.893 
9.320 0.902 
9.340 0.915 
9.360 0.937 
9.380 0.966 
9.400 0.979 
9.420 1.003 
9.440 1.033 
9.460 1.061 
9.480 1.093 
9.500 1.115 
9.520 1.156 
9.540 1.203 
9.560 1.250 
9.580 1.286 
9.600 1.318 
9.620 1.350 
9.640 1.370 
9.660 1.361 
9.680 1.328 
9.700 1.281 
9.720 1.224 
9.740 1.172 
9.760 1.100 
9.780 1.026 
9.800 0.954 
9.820 0.898 
9.840 0.851 
9.860 0.809 
9.880 0.789 
9.900 0.781 
9.920 0.778 
9.940 0.761 
9.960 0.732 
9.980 0.690 
10.000 0.645 
10.020 0.615 
10.040 0.599 
10.060 0.587 
10.080 0.550 
10.100 0.507 
10.120 0.485 
10.140 0.473 
10.160 0.470 
10.180 0.459 
10.200 0.453 
10.220 0.435 
10.240 0.412 
10.260 0.396 
10.280 0.391 
10.300 0.399 
10.320 0.397 
10.340 0.395 
10.360 0.377 
10.380 0.354 
10.400 0.325 
10.420 0.296 
10.440 0.295 
10.460 0.317 
10.480 0.385 
10.500 0.500 
10.520 0.641 
10.540 0.790 
10.560 0.952 
10.580 1.132 
10.600 1.294 
10.620 1.380 
10.640 1.359 
10.660 1.226 
10.680 1.040 
10.700 0.913 
10.720 0.902 
10.740 0.997 
10.760 1.110 
10.780 1.182 
10.800 1.193 
10.820 1.150 
10.840 1.101 
10.860 1.064 
10.880 1.041 
10.900 1.045 
10.920 1.047 
10.940 1.048 
10.960 1.053 
10.980 1.058 
11.000 1.060 
11.020 1.039 
11.040 1.013 
11.060 1.002 
11.080 1.008 
11.100 1.014 
11.120 1.013 
11.140 1.003 
11.160 0.987 
11.180 0.974 
11.200 0.976 
11.220 0.986 
11.240 0.979 
11.260 0.946 
11.280 0.947 
11.300 0.979 
11.320 0.989 
11.340 0.966 
11.360 0.947 
11.380 0.963 
11.400 0.957 
11.420 0.933 
11.440 0.906 
11.460 0.913 
11.480 0.908 
11.500 0.911 
11.520 0.910 
11.540 0.902 
11.560 0.891 
11.580 0.881 
11.600 0.887 
11.620 0.888 
11.640 0.879 
11.660 0.869 
11.680 0.861 
11.700 0.863 
11.720 0.870 
11.740 0.879 
11.760 0.887 
11.780 0.888 
11.800 0.881 
11.820 0.870 
11.840 0.855 
11.860 0.840 
11.880 0.829 
11.900 0.831 
11.920 0.839 
11.940 0.847 
11.960 0.850 
11.980 0.846 
12.000 0.849 
12.020 0.857 
12.040 0.874 
12.060 0.889 
12.080 0.904 
12.100 0.932 
12.120 0.949 
12.140 0.965 
12.160 0.986 
12.180 1.033 
12.200 1.085 
12.220 1.131 
12.240 1.184 
12.260 1.236 
12.280 1.274 
12.300 1.282 
12.320 1.289 
12.340 1.292 
12.360 1.283 
12.380 1.254 
12.400 1.204 
12.420 1.146 
12.440 1.084 
12.460 1.036 
12.480 0.989 
12.500 0.932 
12.520 0.867 
12.540 0.805 
12.560 0.764 
12.580 0.733 
12.600 0.700 
12.620 0.659 
12.640 0.615 
12.660 0.580 
12.680 0.556 
12.700 0.527 
12.720 0.493 
12.740 0.462 
12.760 0.437 
12.780 0.420 
12.800 0.396 
12.820 0.381 
12.840 0.382 
12.860 0.388 
12.880 0.394 
12.900 0.379 
12.920 0.368 
12.940 0.354 
12.960 0.342 
12.980 0.326 
13.000 0.307 
13.020 0.305 
13.040 0.314 
13.060 0.349 
13.080 0.414 
13.100 0.527 
13.120 0.691 
13.140 0.894 
13.160 1.096 
13.180 1.265 
13.200 1.375 
13.220 1.412 
13.240 1.368 
13.260 1.241 
13.280 1.102 
13.300 0.993 
13.320 0.938 
13.340 0.944 
13.360 1.014 
13.380 1.110 
13.400 1.146 
13.420 1.119 
13.440 1.068 
13.460 1.030 
13.480 1.007 
13.500 0.996 
13.520 1.002 
13.540 1.004 
13.560 1.011 
13.580 1.010 
13.600 1.010 
13.620 0.993 
13.640 0.980 
13.660 0.975 
13.680 0.972 
13.700 0.973 
13.720 0.967 
13.740 0.967 
13.760 0.967 
13.780 0.961 
13.800 0.955 
13.820 0.945 
13.840 0.925 
13.860 0.922 
13.880 0.916 
13.900 0.923 
13.920 0.923 
13.940 0.920 
13.960 0.923 
13.980 0.912 
14.000 0.914 
14.020 0.905 
14.040 0.897 
14.060 0.898 
14.080 0.890 
14.100 0.895 
14.120 0.889 
14.140 0.887 
14.160 0.886 
14.180 0.876 
14.200 0.868 
14.220 0.861 
14.240 0.863 
14.260 0.867 
14.280 0.864 
14.300 0.863 
14.320 0.855 
14.340 0.842 
14.360 0.842 
14.380 0.848 
14.400 0.838 
14.420 0.810 
14.440 0.808 
14.460 0.822 
14.480 0.822 
14.500 0.821 
14.520 0.830 
14.540 0.845 
14.560 0.839 
14.580 0.828 
14.600 0.838 
14.620 0.850 
14.640 0.855 
14.660 0.867 
14.680 0.892 
14.700 0.921 
14.720 0.938 
14.740 0.952 
14.760 0.970 
14.780 0.999 
14.800 1.037 
14.820 1.079 
14.840 1.123 
14.860 1.165 
14.880 1.206 
14.900 1.231 
14.920 1.256 
14.940 1.267 
14.960 1.266 
14.980 1.245 
15.000 1.198 
15.020 1.151 
15.040 1.096 
15.060 1.052 
15.080 1.004 
15.100 0.946 
15.120 0.901 
15.140 0.863 
15.160 0.837 
15.180 0.806 
15.200 0.771 
15.220 0.734 
15.240 0.689 
15.260 0.651 
15.280 0.621 
15.300 0.575 
15.320 0.535 
15.340 0.505 
15.360 0.480 
15.380 0.459 
15.400 0.441 
15.420 0.441 
15.440 0.448 
15.460 0.451 
15.480 0.456 
15.500 0.438 
15.520 0.405 
15.540 0.391 
15.560 0.391 
15.580 0.399 
15.600 0.385 
15.620 0.380 
15.640 0.378 
15.660 0.381 
15.680 0.386 
15.700 0.384 
15.720 0.379 
15.740 0.376 
15.760 0.425 
15.780 0.532 
15.800 0.683 
15.820 0.861 
15.840 1.051 
15.860 1.216 
15.880 1.307 
15.900 1.299 
15.920 1.188 
15.940 1.022 
15.960 0.892 
15.980 0.861 
16.000 0.926 
16.020 1.005 
16.040 1.054 
16.060 1.063 
16.080 1.035 
16.100 0.999 
16.120 0.960 
16.140 0.936 
16.160 0.924 
16.180 0.927 
16.200 0.939 
16.220 0.939 
16.240 0.938 
16.260 0.949 
16.280 0.961 
16.300 0.960 
16.320 0.951 
16.340 0.945 
16.360 0.929 
16.380 0.910 
16.400 0.907 
16.420 0.914 
16.440 0.914 
16.460 0.903 
16.480 0.902 
16.500 0.891 
16.520 0.871 
16.540 0.857 
16.560 0.859 
16.580 0.868 
16.600 0.868 
16.620 0.871 
16.640 0.879 
16.660 0.879 
16.680 0.864 
16.700 0.857 
16.720 0.859 
16.740 0.857 
16.760 0.842 
16.780 0.834 
16.800 0.850 
16.820 0.864 
16.840 0.860 
16.860 0.844 
16.880 0.826 
16.900 0.818 
16.920 0.818 
16.940 0.817 
16.960 0.825 
16.980 0.824 
17.000 0.823 
17.020 0.821 
17.040 0.813 
17.060 0.811 
17.080 0.810 
17.100 0.832 
17.120 0.843 
17.140 0.850 
17.160 0.862 
17.180 0.868 
17.200 0.866 
17.220 0.865 
17.240 0.896 
17.260 0.932 
17.280 0.954 
17.300 0.950 
17.320 0.905 
17.340 0.875 
