# Supplementary material for: Pacing the phasing of leg and arm movements in breaststroke swimming to minimize intra-cyclic velocity fluctuations
Source: PLoS One. 2017 Oct 12;12(10):e0186160. doi: 10.1371/journal.pone.0186160 (PMC5638342; doi:10.1371/journal.pone.0186160)
Supplement: S1 Archive — (ZIP) [file pone.0186160.s003.zip › P24_270_veldata.txt]

% t vx 
0.000 -0.071 
0.020 0.228 
0.040 0.698 
0.060 0.947 
0.080 1.053 
0.100 1.080 
0.120 1.075 
0.140 1.071 
0.160 1.061 
0.180 1.072 
0.200 1.078 
0.220 1.051 
0.240 1.022 
0.260 1.005 
0.280 1.000 
0.300 0.991 
0.320 0.988 
0.340 0.995 
0.360 0.993 
0.380 0.958 
0.400 0.938 
0.420 0.938 
0.440 0.936 
0.460 0.910 
0.480 0.881 
0.500 0.894 
0.520 0.919 
0.540 0.930 
0.560 0.913 
0.580 0.889 
0.600 0.890 
0.620 0.892 
0.640 0.883 
0.660 0.869 
0.680 0.844 
0.700 0.831 
0.720 0.834 
0.740 0.871 
0.760 0.897 
0.780 0.889 
0.800 0.864 
0.820 0.854 
0.840 0.877 
0.860 0.894 
0.880 0.896 
0.900 0.882 
0.920 0.879 
0.940 0.888 
0.960 0.890 
0.980 0.882 
1.000 0.865 
1.020 0.856 
1.040 0.860 
1.060 0.869 
1.080 0.860 
1.100 0.837 
1.120 0.823 
1.140 0.824 
1.160 0.838 
1.180 0.849 
1.200 0.844 
1.220 0.819 
1.240 0.802 
1.260 0.809 
1.280 0.836 
1.300 0.859 
1.320 0.870 
1.340 0.877 
1.360 0.896 
1.380 0.928 
1.400 0.951 
1.420 0.972 
1.440 0.998 
1.460 1.030 
1.480 1.067 
1.500 1.110 
1.520 1.163 
1.540 1.222 
1.560 1.280 
1.580 1.328 
1.600 1.361 
1.620 1.380 
1.640 1.381 
1.660 1.365 
1.680 1.333 
1.700 1.285 
1.720 1.227 
1.740 1.170 
1.760 1.098 
1.780 1.010 
1.800 0.918 
1.820 0.825 
1.840 0.731 
1.860 0.658 
1.880 0.615 
1.900 0.581 
1.920 0.540 
1.940 0.490 
1.960 0.436 
1.980 0.362 
2.000 0.302 
2.020 0.264 
2.040 0.234 
2.060 0.211 
2.080 0.201 
2.100 0.205 
2.120 0.207 
2.140 0.215 
2.160 0.233 
2.180 0.273 
2.200 0.335 
2.220 0.419 
2.240 0.538 
2.260 0.680 
2.280 0.826 
2.300 0.958 
2.320 1.084 
2.340 1.201 
2.360 1.281 
2.380 1.299 
2.400 1.241 
2.420 1.141 
2.440 1.044 
2.460 0.986 
2.480 0.969 
2.500 0.991 
2.520 1.062 
2.540 1.130 
2.560 1.135 
2.580 1.084 
2.600 1.028 
2.620 1.012 
2.640 1.011 
2.660 1.017 
2.680 1.015 
2.700 1.009 
2.720 1.000 
2.740 0.993 
2.760 0.991 
2.780 0.979 
2.800 0.966 
2.820 0.952 
2.840 0.944 
2.860 0.955 
2.880 0.950 
2.900 0.937 
2.920 0.916 
2.940 0.914 
2.960 0.933 
2.980 0.921 
3.000 0.919 
3.020 0.905 
3.040 0.895 
3.060 0.891 
3.080 0.879 
3.100 0.888 
3.120 0.893 
3.140 0.884 
3.160 0.879 
3.180 0.873 
3.200 0.879 
3.220 0.878 
3.240 0.878 
3.260 0.877 
3.280 0.866 
3.300 0.856 
3.320 0.854 
3.340 0.859 
3.360 0.863 
3.380 0.861 
3.400 0.859 
3.420 0.853 
3.440 0.847 
3.460 0.843 
3.480 0.843 
3.500 0.843 
3.520 0.832 
3.540 0.809 
3.560 0.821 
3.580 0.842 
3.600 0.836 
3.620 0.832 
3.640 0.833 
3.660 0.836 
3.680 0.818 
3.700 0.821 
3.720 0.842 
3.740 0.842 
3.760 0.827 
3.780 0.831 
3.800 0.858 
3.820 0.872 
3.840 0.880 
3.860 0.887 
3.880 0.912 
3.900 0.934 
3.920 0.951 
3.940 0.961 
3.960 0.992 
3.980 1.042 
4.000 1.090 
4.020 1.146 
4.040 1.206 
4.060 1.273 
4.080 1.319 
4.100 1.358 
4.120 1.377 
4.140 1.373 
4.160 1.343 
4.180 1.294 
4.200 1.237 
4.220 1.152 
4.240 1.063 
4.260 0.979 
4.280 0.900 
4.300 0.822 
4.320 0.746 
4.340 0.697 
4.360 0.653 
4.380 0.609 
4.400 0.548 
4.420 0.471 
4.440 0.397 
4.460 0.329 
4.480 0.298 
4.500 0.285 
4.520 0.296 
4.540 0.309 
4.560 0.301 
4.580 0.304 
4.600 0.321 
4.620 0.345 
4.640 0.363 
4.660 0.371 
4.680 0.389 
4.700 0.423 
4.720 0.501 
4.740 0.629 
4.760 0.766 
4.780 0.917 
4.800 1.076 
4.820 1.213 
4.840 1.281 
4.860 1.250 
4.880 1.160 
4.900 1.049 
4.920 0.964 
4.940 0.942 
4.960 0.969 
4.980 1.035 
5.000 1.071 
5.020 1.060 
5.040 1.013 
5.060 0.974 
5.080 0.970 
5.100 0.984 
5.120 1.008 
5.140 1.010 
5.160 0.996 
5.180 0.978 
5.200 0.976 
5.220 0.978 
5.240 0.984 
5.260 0.995 
5.280 0.990 
5.300 0.991 
5.320 0.977 
5.340 0.963 
5.360 0.948 
5.380 0.931 
5.400 0.938 
5.420 0.930 
5.440 0.926 
5.460 0.914 
5.480 0.900 
5.500 0.897 
5.520 0.889 
5.540 0.888 
5.560 0.873 
5.580 0.872 
5.600 0.888 
5.620 0.901 
5.640 0.910 
5.660 0.900 
5.680 0.891 
5.700 0.891 
5.720 0.898 
5.740 0.909 
5.760 0.903 
5.780 0.884 
5.800 0.872 
5.820 0.861 
5.840 0.865 
5.860 0.939 
5.880 0.933 
5.900 0.902 
5.920 0.878 
5.940 0.873 
5.960 0.884 
5.980 0.902 
6.000 0.907 
6.020 0.888 
6.040 0.860 
6.060 0.847 
6.080 0.853 
6.100 0.860 
6.120 0.872 
6.140 0.885 
6.160 0.891 
6.180 0.877 
6.200 0.853 
6.220 0.846 
6.240 0.852 
6.260 0.858 
6.280 0.866 
6.300 0.877 
6.320 0.876 
6.340 0.863 
6.360 0.854 
6.380 0.885 
6.400 0.927 
6.420 0.944 
6.440 0.956 
6.460 0.985 
6.480 1.027 
6.500 1.067 
6.520 1.092 
6.540 1.116 
6.560 1.140 
6.580 1.161 
6.600 1.205 
6.620 1.251 
6.640 1.289 
6.660 1.306 
6.680 1.300 
6.700 1.289 
6.720 1.265 
6.740 1.221 
6.760 1.171 
6.780 1.113 
6.800 1.047 
6.820 0.976 
6.840 0.898 
6.860 0.824 
6.880 0.736 
6.900 0.641 
6.920 0.561 
6.940 0.507 
6.960 0.468 
6.980 0.418 
7.000 0.356 
7.020 0.299 
7.040 0.273 
7.060 0.261 
7.080 0.243 
7.100 0.234 
7.120 0.239 
7.140 0.263 
7.160 0.281 
7.180 0.295 
7.200 0.326 
7.220 0.359 
7.240 0.404 
7.260 0.475 
7.280 0.571 
7.300 0.676 
7.320 0.803 
7.340 0.951 
7.360 1.126 
7.380 1.284 
7.400 1.384 
7.420 1.405 
7.440 1.317 
7.460 1.177 
7.480 1.068 
7.500 1.026 
7.520 1.040 
7.540 1.083 
7.560 1.142 
7.580 1.180 
7.600 1.164 
7.620 1.115 
7.640 1.076 
7.660 1.053 
7.680 1.047 
7.700 1.050 
7.720 1.058 
7.740 1.072 
7.760 1.073 
7.780 1.062 
7.800 1.043 
7.820 1.035 
7.840 1.024 
7.860 1.018 
7.880 1.014 
7.900 1.020 
7.920 1.027 
7.940 1.019 
7.960 1.007 
7.980 0.994 
8.000 0.991 
8.020 0.991 
8.040 0.994 
8.060 0.990 
8.080 0.987 
8.100 0.976 
8.120 0.974 
8.140 0.963 
8.160 0.955 
8.180 0.952 
8.200 0.936 
8.220 0.931 
8.240 0.923 
8.260 0.929 
8.280 0.929 
8.300 0.913 
8.320 0.909 
8.340 0.911 
8.360 0.905 
8.380 0.907 
8.400 0.907 
8.420 0.895 
8.440 0.900 
8.460 0.898 
8.480 0.894 
8.500 0.889 
8.520 0.886 
8.540 0.896 
8.560 0.889 
8.580 0.884 
8.600 0.882 
8.620 0.871 
8.640 0.862 
8.660 0.863 
8.680 0.855 
8.700 0.847 
8.720 0.856 
8.740 0.861 
8.760 0.851 
8.780 0.834 
8.800 0.833 
8.820 0.839 
8.840 0.834 
8.860 0.837 
8.880 0.847 
8.900 0.854 
8.920 0.851 
8.940 0.854 
8.960 0.867 
8.980 0.866 
9.000 0.868 
9.020 0.883 
9.040 0.903 
9.060 0.929 
9.080 0.952 
9.100 0.993 
9.120 1.027 
9.140 1.056 
9.160 1.103 
9.180 1.154 
9.200 1.205 
9.220 1.245 
9.240 1.276 
9.260 1.306 
9.280 1.331 
9.300 1.355 
9.320 1.385 
9.340 1.396 
9.360 1.377 
9.380 1.331 
9.400 1.273 
9.420 1.204 
9.440 1.117 
9.460 1.021 
9.480 0.924 
9.500 0.832 
9.520 0.750 
9.540 0.684 
9.560 0.620 
9.580 0.552 
9.600 0.500 
9.620 0.472 
9.640 0.459 
9.660 0.438 
9.680 0.408 
9.700 0.376 
9.720 0.343 
9.740 0.314 
9.760 0.297 
9.780 0.304 
9.800 0.325 
9.820 0.348 
9.840 0.360 
9.860 0.366 
9.880 0.381 
9.900 0.422 
9.920 0.506 
9.940 0.616 
9.960 0.748 
9.980 0.910 
10.000 1.087 
10.020 1.234 
10.040 1.314 
10.060 1.326 
10.080 1.268 
10.100 1.142 
10.120 1.001 
10.140 0.926 
10.160 0.942 
10.180 0.996 
10.200 1.059 
10.220 1.101 
10.240 1.112 
10.260 1.102 
10.280 1.080 
10.300 1.053 
10.320 1.001 
10.340 0.975 
10.360 0.978 
10.380 1.001 
10.400 1.007 
10.420 0.996 
10.440 0.990 
10.460 0.986 
10.480 0.994 
10.500 0.998 
10.520 0.988 
10.540 0.966 
10.560 0.938 
10.580 0.928 
10.600 0.932 
10.620 0.947 
10.640 0.963 
10.660 0.973 
10.680 0.970 
10.700 0.958 
10.720 0.956 
10.740 0.951 
10.760 0.950 
10.780 0.953 
10.800 0.961 
10.820 0.961 
10.840 0.953 
10.860 0.946 
10.880 0.934 
10.900 0.914 
10.920 0.901 
10.940 0.904 
10.960 0.919 
10.980 0.926 
11.000 0.909 
11.020 0.888 
11.040 0.883 
11.060 0.892 
11.080 0.895 
11.100 0.879 
11.120 0.869 
11.140 0.873 
11.160 0.874 
11.180 0.879 
11.200 0.880 
11.220 0.878 
11.240 0.877 
11.260 0.875 
11.280 0.878 
11.300 0.859 
11.320 0.837 
11.340 0.823 
11.360 0.814 
11.380 0.810 
11.400 0.806 
11.420 0.803 
11.440 0.812 
11.460 0.830 
11.480 0.848 
11.500 0.859 
11.520 0.854 
11.540 0.839 
11.560 0.825 
11.580 0.825 
11.600 0.831 
11.620 0.842 
11.640 0.863 
11.660 0.879 
11.680 0.882 
11.700 0.873 
11.720 0.890 
11.740 0.932 
11.760 0.961 
11.780 0.996 
11.800 1.037 
11.820 1.098 
11.840 1.167 
11.860 1.214 
11.880 1.246 
11.900 1.268 
11.920 1.307 
11.940 1.349 
11.960 1.368 
11.980 1.358 
12.000 1.313 
12.020 1.245 
12.040 1.184 
12.060 1.124 
12.080 1.043 
12.100 0.962 
12.120 0.898 
12.140 0.839 
12.160 0.768 
12.180 0.677 
12.200 0.592 
12.220 0.522 
12.240 0.462 
12.260 0.417 
12.280 0.373 
12.300 0.357 
12.320 0.340 
12.340 0.310 
12.360 0.279 
12.380 0.248 
12.400 0.247 
12.420 0.249 
12.440 0.260 
12.460 0.275 
12.480 0.291 
12.500 0.330 
12.520 0.390 
12.540 0.474 
12.560 0.579 
12.580 0.699 
12.600 0.860 
12.620 1.046 
12.640 1.212 
12.660 1.334 
12.680 1.380 
12.700 1.345 
12.720 1.244 
12.740 1.104 
12.760 0.987 
12.780 0.924 
12.800 0.946 
12.820 1.038 
12.840 1.121 
12.860 1.160 
12.880 1.128 
12.900 1.082 
12.920 1.045 
12.940 1.026 
12.960 1.018 
12.980 1.020 
13.000 1.033 
13.020 1.037 
13.040 1.037 
13.060 1.021 
13.080 1.012 
13.100 0.996 
13.120 0.980 
13.140 0.969 
13.160 0.961 
13.180 0.961 
13.200 0.950 
13.220 0.943 
13.240 0.934 
13.260 0.937 
13.280 0.944 
13.300 0.939 
13.320 0.928 
13.340 0.908 
13.360 0.900 
13.380 0.898 
13.400 0.894 
13.420 0.896 
13.440 0.897 
13.460 0.896 
13.480 0.899 
13.500 0.889 
13.520 0.880 
13.540 0.881 
13.560 0.886 
13.580 0.888 
13.600 0.884 
13.620 0.878 
13.640 0.870 
13.660 0.863 
13.680 0.862 
13.700 0.862 
13.720 0.858 
13.740 0.850 
13.760 0.844 
13.780 0.850 
13.800 0.855 
13.820 0.848 
13.840 0.835 
13.860 0.838 
13.880 0.848 
13.900 0.844 
13.920 0.836 
13.940 0.837 
13.960 0.825 
13.980 0.807 
14.000 0.810 
14.020 0.820 
14.040 0.815 
14.060 0.803 
14.080 0.813 
14.100 0.829 
14.120 0.824 
14.140 0.820 
14.160 0.834 
14.180 0.852 
14.200 0.864 
14.220 0.875 
14.240 0.881 
14.260 0.893 
14.280 0.917 
14.300 0.952 
14.320 0.980 
14.340 1.009 
14.360 1.058 
14.380 1.114 
14.400 1.164 
14.420 1.194 
14.440 1.228 
14.460 1.261 
14.480 1.293 
14.500 1.308 
14.520 1.301 
14.540 1.270 
14.560 1.217 
14.580 1.151 
14.600 1.079 
14.620 1.016 
14.640 0.948 
14.660 0.874 
14.680 0.802 
14.700 0.739 
14.720 0.691 
14.740 0.638 
14.760 0.590 
14.780 0.546 
14.800 0.492 
14.820 0.436 
14.840 0.393 
14.860 0.357 
14.880 0.320 
14.900 0.286 
14.920 0.274 
14.940 0.287 
14.960 0.313 
14.980 0.338 
15.000 0.354 
15.020 0.366 
15.040 0.378 
15.060 0.390 
15.080 0.412 
15.100 0.463 
15.120 0.551 
15.140 0.678 
15.160 0.819 
15.180 0.982 
15.200 1.155 
15.220 1.308 
15.240 1.398 
15.260 1.368 
15.280 1.209 
15.300 1.021 
15.320 0.918 
15.340 0.918 
15.360 0.972 
15.380 1.013 
15.400 1.044 
15.420 1.045 
15.440 1.020 
15.460 0.989 
15.480 0.957 
15.500 0.950 
15.520 0.955 
15.540 0.965 
15.560 0.966 
15.580 0.947 
15.600 0.924 
15.620 0.913 
15.640 0.933 
15.660 0.951 
15.680 0.950 
15.700 0.930 
15.720 0.902 
15.740 0.881 
15.760 0.889 
15.780 0.911 
15.800 0.918 
15.820 0.918 
15.840 0.913 
15.860 0.904 
15.880 0.886 
15.900 0.865 
15.920 0.865 
15.940 0.871 
15.960 0.877 
15.980 0.883 
16.000 0.883 
16.020 0.883 
16.040 0.869 
16.060 0.848 
16.080 0.851 
16.100 0.864 
16.120 0.869 
16.140 0.856 
16.160 0.840 
16.180 0.846 
16.200 0.851 
16.220 0.852 
16.240 0.843 
16.260 0.833 
16.280 0.831 
16.300 0.827 
16.320 0.828 
16.340 0.818 
16.360 0.802 
16.380 0.792 
16.400 0.798 
16.420 0.810 
16.440 0.806 
16.460 0.802 
16.480 0.802 
16.500 0.798 
16.520 0.780 
16.540 0.765 
16.560 0.774 
16.580 0.788 
16.600 0.789 
16.620 0.777 
16.640 0.771 
16.660 0.774 
16.680 0.778 
16.700 0.792 
16.720 0.813 
16.740 0.833 
16.760 0.861 
16.780 0.889 
16.800 0.908 
16.820 0.919 
16.840 0.946 
16.860 0.988 
16.880 1.009 
16.900 1.023 
16.920 1.060 
16.940 1.130 
16.960 1.201 
16.980 1.250 
17.000 1.284 
17.020 1.299 
17.040 1.300 
17.060 1.267 
17.080 1.223 
17.100 1.169 
17.120 1.087 
17.140 0.969 
17.160 0.892 
