# Supplementary material for: Pacing the phasing of leg and arm movements in breaststroke swimming to minimize intra-cyclic velocity fluctuations
Source: PLoS One. 2017 Oct 12;12(10):e0186160. doi: 10.1371/journal.pone.0186160 (PMC5638342; doi:10.1371/journal.pone.0186160)
Supplement: S1 Archive — (ZIP) [file pone.0186160.s003.zip › P25_1_veldata.txt]

% t vx 
0.000 0.044 
0.020 0.234 
0.040 0.581 
0.060 0.849 
0.080 1.013 
0.100 1.076 
0.120 1.081 
0.140 1.076 
0.160 1.076 
0.180 1.076 
0.200 1.077 
0.220 1.076 
0.240 1.074 
0.260 1.076 
0.280 1.067 
0.300 1.047 
0.320 1.031 
0.340 1.034 
0.360 1.048 
0.380 1.055 
0.400 1.051 
0.420 1.054 
0.440 1.053 
0.460 1.045 
0.480 1.047 
0.500 1.056 
0.520 1.081 
0.540 1.103 
0.560 1.122 
0.580 1.131 
0.600 1.132 
0.620 1.135 
0.640 1.150 
0.660 1.194 
0.680 1.265 
0.700 1.352 
0.720 1.454 
0.740 1.569 
0.760 1.672 
0.780 1.745 
0.800 1.775 
0.820 1.777 
0.840 1.741 
0.860 1.673 
0.880 1.590 
0.900 1.498 
0.920 1.408 
0.940 1.322 
0.960 1.238 
0.980 1.156 
1.000 1.084 
1.020 1.025 
1.040 0.970 
1.060 0.903 
1.080 0.826 
1.100 0.742 
1.120 0.659 
1.140 0.568 
1.160 0.477 
1.180 0.390 
1.200 0.320 
1.220 0.263 
1.240 0.216 
1.260 0.188 
1.280 0.184 
1.300 0.209 
1.320 0.235 
1.340 0.260 
1.360 0.261 
1.380 0.265 
1.400 0.287 
1.420 0.352 
1.440 0.469 
1.460 0.605 
1.480 0.750 
1.500 0.874 
1.520 0.989 
1.540 1.086 
1.560 1.153 
1.580 1.177 
1.600 1.153 
1.620 1.107 
1.640 1.067 
1.660 1.061 
1.680 1.069 
1.700 1.066 
1.720 1.046 
1.740 1.032 
1.760 1.044 
1.780 1.063 
1.800 1.070 
1.820 1.052 
1.840 1.025 
1.860 1.004 
1.880 1.000 
1.900 1.009 
1.920 1.021 
1.940 1.032 
1.960 1.037 
1.980 1.036 
2.000 1.024 
2.020 1.010 
2.040 0.995 
2.060 0.985 
2.080 0.977 
2.100 0.976 
2.120 0.975 
2.140 0.973 
2.160 0.965 
2.180 0.956 
2.200 0.953 
2.220 0.958 
2.240 0.973 
2.260 0.983 
2.280 0.991 
2.300 0.990 
2.320 0.987 
2.340 0.986 
2.360 0.986 
2.380 0.990 
2.400 0.988 
2.420 1.004 
2.440 1.032 
2.460 1.067 
2.480 1.112 
2.500 1.172 
2.520 1.243 
2.540 1.303 
2.560 1.374 
2.580 1.458 
2.600 1.538 
2.620 1.603 
2.640 1.660 
2.660 1.696 
2.680 1.700 
2.700 1.670 
2.720 1.629 
2.740 1.576 
2.760 1.488 
2.780 1.383 
2.800 1.279 
2.820 1.191 
2.840 1.112 
2.860 1.029 
2.880 0.963 
2.900 0.910 
2.920 0.854 
2.940 0.789 
2.960 0.715 
2.980 0.636 
3.000 0.550 
3.020 0.459 
3.040 0.372 
3.060 0.288 
3.080 0.207 
3.100 0.132 
3.120 0.082 
3.140 0.068 
3.160 0.086 
3.180 0.119 
3.200 0.170 
3.220 0.251 
3.240 0.357 
3.260 0.477 
3.280 0.602 
3.300 0.733 
3.320 0.864 
3.340 0.994 
3.360 1.100 
3.380 1.169 
3.400 1.187 
3.420 1.167 
3.440 1.133 
3.460 1.113 
3.480 1.091 
3.500 1.053 
3.520 1.011 
3.540 0.982 
3.560 0.991 
3.580 1.019 
3.600 1.058 
3.620 1.081 
3.640 1.079 
3.660 1.063 
3.680 1.037 
3.700 1.008 
3.720 0.986 
3.740 0.972 
3.760 0.966 
3.780 0.966 
3.800 0.969 
3.820 0.975 
3.840 0.977 
3.860 0.978 
3.880 0.974 
3.900 0.972 
3.920 0.972 
3.940 0.974 
3.960 0.978 
3.980 0.979 
4.000 0.985 
4.020 0.988 
4.040 0.997 
4.060 1.008 
4.080 1.019 
4.100 1.023 
4.120 1.024 
4.140 1.033 
4.160 1.049 
4.180 1.081 
4.200 1.119 
4.220 1.178 
4.240 1.234 
4.260 1.272 
4.280 1.305 
4.300 1.346 
4.320 1.410 
4.340 1.470 
4.360 1.526 
4.380 1.565 
4.400 1.595 
4.420 1.606 
4.440 1.597 
4.460 1.569 
4.480 1.516 
4.500 1.454 
4.520 1.396 
4.540 1.332 
4.560 1.251 
4.580 1.160 
4.600 1.085 
4.620 1.019 
4.640 0.938 
4.660 0.858 
4.680 0.788 
4.700 0.731 
4.720 0.658 
4.740 0.565 
4.760 0.473 
4.780 0.381 
4.800 0.302 
4.820 0.231 
4.840 0.171 
4.860 0.115 
4.880 0.064 
4.900 0.040 
4.920 0.047 
4.940 0.099 
4.960 0.186 
4.980 0.287 
5.000 0.381 
5.020 0.474 
5.040 0.584 
5.060 0.708 
5.080 0.823 
5.100 0.918 
5.120 1.007 
5.140 1.068 
5.160 1.084 
5.180 1.050 
5.200 1.010 
5.220 1.015 
5.240 1.035 
5.260 1.043 
5.280 1.024 
5.300 0.983 
5.320 0.946 
5.340 0.928 
5.360 0.961 
5.380 1.029 
5.400 1.099 
5.420 1.129 
5.440 1.111 
5.460 1.075 
5.480 1.022 
5.500 0.994 
5.520 0.984 
5.540 0.973 
5.560 0.921 
5.580 0.817 
5.600 0.759 
5.620 0.487 
5.640 0.789 
5.660 0.960 
5.680 0.997 
5.700 0.975 
5.720 0.970 
5.740 0.981 
5.760 0.990 
5.780 0.984 
5.800 0.979 
5.820 0.986 
5.840 0.989 
5.860 0.984 
5.880 0.988 
5.900 1.010 
5.920 1.042 
5.940 1.077 
5.960 1.114 
5.980 1.164 
6.000 1.230 
6.020 1.306 
6.040 1.406 
6.060 1.494 
6.080 1.565 
6.100 1.633 
6.120 1.691 
6.140 1.749 
6.160 1.786 
6.180 1.786 
6.200 1.743 
6.220 1.656 
6.240 1.558 
6.260 1.454 
6.280 1.311 
6.300 1.183 
6.320 1.111 
6.340 1.073 
6.360 1.027 
6.380 0.945 
6.400 0.869 
6.420 0.803 
6.440 0.725 
6.460 0.636 
6.480 0.542 
6.500 0.451 
6.520 0.357 
6.540 0.261 
6.560 0.187 
6.580 0.144 
6.600 0.116 
6.620 0.082 
6.640 0.044 
6.660 0.017 
6.680 0.023 
6.700 0.107 
6.720 0.243 
6.740 0.392 
6.760 0.524 
6.780 0.643 
6.800 0.778 
6.820 0.905 
6.840 1.030 
6.860 1.133 
6.880 1.188 
6.900 1.183 
6.920 1.154 
6.940 1.161 
6.960 1.195 
6.980 1.208 
7.000 1.170 
7.020 1.104 
7.040 1.045 
7.060 1.006 
7.080 1.001 
7.100 1.019 
7.120 1.039 
7.140 1.050 
7.160 1.042 
7.180 1.023 
7.200 1.005 
7.220 0.995 
7.240 0.991 
7.260 0.984 
7.280 0.985 
7.300 0.987 
7.320 0.987 
7.340 0.988 
7.360 0.988 
7.380 0.982 
7.400 0.968 
7.420 0.962 
7.440 0.973 
7.460 0.985 
7.480 0.997 
7.500 1.005 
7.520 1.011 
7.540 1.013 
7.560 1.017 
7.580 1.031 
7.600 1.053 
7.620 1.074 
7.640 1.085 
7.660 1.102 
7.680 1.137 
7.700 1.193 
7.720 1.256 
7.740 1.319 
7.760 1.392 
7.780 1.463 
7.800 1.532 
7.820 1.587 
7.840 1.627 
7.860 1.640 
7.880 1.626 
7.900 1.606 
7.920 1.577 
7.940 1.536 
7.960 1.482 
7.980 1.432 
8.000 1.395 
8.020 1.352 
8.040 1.302 
8.060 1.248 
8.080 1.173 
8.100 1.080 
8.120 0.982 
8.140 0.902 
8.160 0.833 
8.180 0.764 
8.200 0.697 
8.220 0.618 
8.240 0.525 
8.260 0.431 
8.280 0.352 
8.300 0.283 
8.320 0.222 
8.340 0.168 
8.360 0.131 
8.380 0.106 
8.400 0.102 
8.420 0.123 
8.440 0.171 
8.460 0.244 
8.480 0.340 
8.500 0.451 
8.520 0.565 
8.540 0.689 
8.560 0.820 
8.580 0.957 
8.600 1.097 
8.620 1.222 
8.640 1.305 
8.660 1.324 
8.680 1.292 
8.700 1.242 
8.720 1.194 
8.740 1.167 
8.760 1.152 
8.780 1.126 
8.800 1.084 
8.820 1.050 
8.840 1.061 
8.860 1.092 
8.880 1.116 
8.900 1.113 
8.920 1.095 
8.940 1.079 
8.960 1.060 
8.980 1.043 
9.000 1.024 
9.020 1.021 
9.040 1.034 
9.060 1.052 
9.080 1.064 
9.100 1.065 
9.120 1.060 
9.140 1.049 
9.160 1.040 
9.180 1.044 
9.200 1.046 
9.220 1.043 
9.240 1.036 
9.260 1.031 
9.280 1.023 
9.300 1.016 
9.320 1.014 
9.340 1.017 
9.360 1.023 
9.380 1.024 
9.400 1.031 
9.420 1.035 
9.440 1.041 
9.460 1.072 
9.480 1.099 
9.500 1.110 
9.520 1.120 
9.540 1.159 
9.560 1.225 
9.580 1.281 
9.600 1.329 
9.620 1.376 
9.640 1.432 
9.660 1.499 
9.680 1.574 
9.700 1.631 
9.720 1.674 
9.740 1.700 
9.760 1.690 
9.780 1.642 
9.800 1.573 
9.820 1.503 
9.840 1.431 
9.860 1.344 
9.880 1.259 
9.900 1.171 
9.920 1.096 
9.940 1.035 
9.960 0.967 
9.980 0.891 
10.000 0.802 
10.020 0.714 
10.040 0.624 
10.060 0.542 
10.080 0.473 
10.100 0.408 
10.120 0.336 
10.140 0.271 
10.160 0.225 
10.180 0.187 
10.200 0.150 
10.220 0.123 
10.240 0.122 
10.260 0.151 
10.280 0.203 
10.300 0.272 
10.320 0.366 
10.340 0.498 
10.360 0.670 
10.380 0.830 
10.400 0.955 
10.420 1.059 
10.440 1.147 
10.460 1.190 
10.480 1.173 
10.500 1.151 
10.520 1.154 
10.540 1.147 
10.560 1.137 
10.580 1.125 
10.600 1.090 
10.620 1.039 
10.640 1.007 
10.660 1.032 
10.680 1.085 
10.700 1.121 
10.720 1.137 
10.740 1.124 
10.760 1.105 
10.780 1.084 
10.800 1.043 
10.820 1.010 
10.840 1.000 
10.860 1.011 
10.880 1.012 
10.900 1.017 
10.920 1.024 
10.940 1.019 
10.960 1.014 
10.980 1.018 
11.000 1.014 
11.020 0.996 
11.040 0.986 
11.060 0.996 
11.080 1.012 
11.100 1.028 
11.120 1.040 
11.140 1.003 
11.160 0.996 
11.180 1.005 
11.200 1.014 
11.220 1.039 
11.240 1.069 
11.260 1.103 
11.280 1.133 
11.300 1.174 
11.320 1.232 
11.340 1.297 
11.360 1.364 
11.380 1.422 
11.400 1.473 
11.420 1.511 
11.440 1.536 
11.460 1.547 
11.480 1.559 
11.500 1.570 
11.520 1.565 
11.540 1.527 
11.560 1.456 
11.580 1.369 
11.600 1.278 
11.620 1.191 
11.640 1.111 
11.660 1.034 
11.680 0.958 
11.700 0.886 
11.720 0.843 
11.740 0.821 
11.760 0.799 
11.780 0.750 
11.800 0.673 
11.820 0.592 
11.840 0.493 
11.860 0.402 
11.880 0.320 
11.900 0.237 
11.920 0.155 
11.940 0.077 
11.960 0.039 
11.980 0.028 
12.000 0.037 
12.020 0.073 
12.040 0.121 
12.060 0.171 
12.080 0.241 
12.100 0.341 
12.120 0.487 
12.140 0.666 
12.160 0.851 
12.180 1.008 
12.200 1.128 
12.220 1.227 
12.240 1.265 
12.260 1.220 
12.280 1.144 
12.300 1.097 
12.320 1.081 
12.340 1.068 
12.360 1.062 
12.380 1.053 
12.400 1.026 
12.420 1.002 
12.440 0.994 
12.460 1.010 
12.480 1.027 
12.500 1.043 
12.520 1.056 
12.540 1.058 
12.560 1.046 
12.580 1.018 
12.600 0.984 
12.620 0.969 
12.640 0.965 
12.660 0.969 
12.680 0.963 
12.700 0.957 
12.720 0.959 
12.740 0.957 
12.760 0.956 
12.780 0.952 
12.800 0.951 
12.820 0.951 
12.840 0.955 
12.860 0.961 
12.880 0.962 
12.900 0.960 
12.920 0.954 
12.940 0.948 
12.960 0.938 
12.980 0.935 
13.000 0.941 
13.020 0.954 
13.040 0.962 
13.060 0.967 
13.080 0.973 
13.100 0.989 
13.120 1.009 
13.140 1.031 
13.160 1.064 
13.180 1.091 
13.200 1.121 
13.220 1.160 
13.240 1.219 
13.260 1.293 
13.280 1.369 
13.300 1.438 
13.320 1.492 
13.340 1.524 
13.360 1.535 
13.380 1.521 
13.400 1.494 
13.420 1.470 
13.440 1.447 
13.460 1.406 
13.480 1.338 
13.500 1.255 
13.520 1.167 
13.540 1.088 
13.560 1.029 
13.580 0.978 
13.600 0.933 
13.620 0.887 
13.640 0.830 
13.660 0.766 
13.680 0.693 
13.700 0.627 
13.720 0.547 
13.740 0.463 
13.760 0.385 
13.780 0.322 
13.800 0.266 
13.820 0.210 
13.840 0.177 
13.860 0.163 
13.880 0.150 
13.900 0.126 
13.920 0.103 
13.940 0.103 
13.960 0.139 
13.980 0.199 
14.000 0.286 
14.020 0.422 
14.040 0.598 
14.060 0.780 
14.080 0.928 
14.100 1.028 
14.120 1.093 
14.140 1.140 
14.160 1.161 
14.180 1.123 
14.200 1.034 
14.220 0.963 
14.240 0.962 
14.260 0.990 
14.280 1.005 
14.300 0.991 
14.320 0.987 
14.340 1.002 
14.360 1.020 
14.380 1.029 
14.400 1.018 
14.420 1.012 
14.440 1.002 
14.460 0.989 
14.480 0.974 
14.500 0.960 
14.520 0.951 
14.540 0.946 
14.560 0.945 
14.580 0.939 
14.600 0.926 
14.620 0.926 
14.640 0.929 
14.660 0.930 
14.680 0.921 
14.700 0.916 
14.720 0.921 
14.740 0.929 
14.760 0.933 
14.780 0.935 
14.800 0.946 
14.820 0.949 
14.840 0.954 
14.860 0.948 
14.880 0.947 
14.900 0.956 
14.920 0.963 
14.940 0.985 
14.960 1.007 
14.980 1.038 
15.000 1.080 
15.020 1.136 
15.040 1.215 
15.060 1.295 
15.080 1.362 
15.100 1.412 
15.120 1.454 
15.140 1.496 
15.160 1.530 
15.180 1.546 
15.200 1.539 
15.220 1.516 
15.240 1.484 
15.260 1.448 
15.280 1.407 
15.300 1.351 
15.320 1.284 
15.340 1.203 
15.360 1.115 
15.380 1.024 
15.400 0.939 
15.420 0.866 
15.440 0.794 
15.460 0.732 
15.480 0.684 
15.500 0.645 
15.520 0.599 
15.540 0.531 
15.560 0.463 
15.580 0.399 
15.600 0.334 
15.620 0.262 
15.640 0.180 
15.660 0.101 
15.680 0.033 
15.700 -0.011 
15.720 -0.024 
15.740 0.009 
15.760 0.091 
15.780 0.202 
15.800 0.327 
15.820 0.457 
15.840 0.579 
15.860 0.690 
15.880 0.821 
15.900 0.965 
15.920 1.084 
15.940 1.138 
15.960 1.139 
15.980 1.112 
16.000 1.074 
16.020 1.039 
16.040 1.024 
16.060 1.021 
16.080 1.005 
16.100 0.987 
16.120 0.976 
16.140 0.972 
16.160 0.963 
16.180 0.971 
16.200 0.989 
16.220 0.988 
16.240 0.974 
16.260 0.959 
16.280 0.946 
16.300 0.919 
16.320 0.917 
16.340 0.941 
16.360 0.954 
16.380 0.934 
16.400 0.906 
16.420 0.891 
16.440 0.885 
16.460 0.877 
16.480 0.864 
16.500 0.867 
16.520 0.885 
16.540 0.901 
16.560 0.904 
16.580 0.891 
16.600 0.876 
16.620 0.872 
16.640 0.894 
16.660 0.923 
16.680 0.928 
16.700 0.920 
16.720 0.916 
16.740 0.936 
16.760 0.939 
16.780 0.927 
16.800 0.937 
16.820 0.958 
16.840 0.992 
16.860 1.015 
16.880 1.055 
16.900 1.093 
16.920 1.068 
16.940 0.961 
16.960 0.885 
