# Supplementary material for: Pacing the phasing of leg and arm movements in breaststroke swimming to minimize intra-cyclic velocity fluctuations
Source: PLoS One. 2017 Oct 12;12(10):e0186160. doi: 10.1371/journal.pone.0186160 (PMC5638342; doi:10.1371/journal.pone.0186160)
Supplement: S1 Archive — (ZIP) [file pone.0186160.s003.zip › P25_2_veldata.txt]

% t vx 
0.000 -0.110 
0.020 0.328 
0.040 0.896 
0.060 1.077 
0.080 1.098 
0.100 1.026 
0.120 0.937 
0.140 0.850 
0.160 0.757 
0.180 0.670 
0.200 0.617 
0.220 0.569 
0.240 0.526 
0.260 0.475 
0.280 0.424 
0.300 0.351 
0.320 0.267 
0.340 0.208 
0.360 0.162 
0.380 0.114 
0.400 0.060 
0.420 0.044 
0.440 0.059 
0.460 0.084 
0.480 0.125 
0.500 0.184 
0.520 0.265 
0.540 0.377 
0.560 0.527 
0.580 0.700 
0.600 0.845 
0.620 0.945 
0.640 1.042 
0.660 1.114 
0.680 1.124 
0.700 1.083 
0.720 1.033 
0.740 1.033 
0.760 1.050 
0.780 1.076 
0.800 1.090 
0.820 1.060 
0.840 1.013 
0.860 0.992 
0.880 1.018 
0.900 1.056 
0.920 1.055 
0.940 1.044 
0.960 1.035 
0.980 1.013 
1.000 0.994 
1.020 0.985 
1.040 0.994 
1.060 1.011 
1.080 1.025 
1.100 1.049 
1.120 1.061 
1.140 1.056 
1.160 1.052 
1.180 1.037 
1.200 1.040 
1.220 1.042 
1.240 1.063 
1.260 1.090 
1.280 1.128 
1.300 1.191 
1.320 1.245 
1.340 1.315 
1.360 1.391 
1.380 1.476 
1.400 1.542 
1.420 1.571 
1.440 1.581 
1.460 1.570 
1.480 1.544 
1.500 1.491 
1.520 1.431 
1.540 1.379 
1.560 1.347 
1.580 1.316 
1.600 1.269 
1.620 1.215 
1.640 1.159 
1.660 1.094 
1.680 1.024 
1.700 0.960 
1.720 0.899 
1.740 0.839 
1.760 0.772 
1.780 0.706 
1.800 0.652 
1.820 0.600 
1.840 0.558 
1.860 0.521 
1.880 0.484 
1.900 0.444 
1.920 0.390 
1.940 0.327 
1.960 0.247 
1.980 0.162 
2.000 0.096 
2.020 0.070 
2.040 0.071 
2.060 0.100 
2.080 0.147 
2.100 0.203 
2.120 0.276 
2.140 0.375 
2.160 0.508 
2.180 0.652 
2.200 0.786 
2.220 0.900 
2.240 1.002 
2.260 1.087 
2.280 1.137 
2.300 1.140 
2.320 1.109 
2.340 1.093 
2.360 1.099 
2.380 1.104 
2.400 1.088 
2.420 1.042 
2.440 0.997 
2.460 0.962 
2.480 0.952 
2.500 0.967 
2.520 0.992 
2.540 1.019 
2.560 1.023 
2.580 1.007 
2.600 0.984 
2.620 0.977 
2.640 0.989 
2.660 1.004 
2.680 1.019 
2.700 1.023 
2.720 1.030 
2.740 1.033 
2.760 1.039 
2.780 1.052 
2.800 1.060 
2.820 1.079 
2.840 1.086 
2.860 1.091 
2.880 1.092 
2.900 1.102 
2.920 1.149 
2.940 1.214 
2.960 1.283 
2.980 1.357 
3.000 1.430 
3.020 1.500 
3.040 1.552 
3.060 1.586 
3.080 1.616 
3.100 1.631 
3.120 1.648 
3.140 1.644 
3.160 1.613 
3.180 1.564 
3.200 1.507 
3.220 1.457 
3.240 1.398 
3.260 1.341 
3.280 1.278 
3.300 1.214 
3.320 1.144 
3.340 1.074 
3.360 1.007 
3.380 0.945 
3.400 0.884 
3.420 0.811 
3.440 0.736 
3.460 0.670 
3.480 0.621 
3.500 0.574 
3.520 0.509 
3.540 0.430 
3.560 0.342 
3.580 0.259 
3.600 0.196 
3.620 0.148 
3.640 0.109 
3.660 0.076 
3.680 0.075 
3.700 0.117 
3.720 0.201 
3.740 0.327 
3.760 0.481 
3.780 0.631 
3.800 0.757 
3.820 0.885 
3.840 1.031 
3.860 1.172 
3.880 1.255 
3.900 1.270 
3.920 1.206 
3.940 1.112 
3.960 1.043 
3.980 1.034 
4.000 1.059 
4.020 1.063 
4.040 1.054 
4.060 1.052 
4.080 1.056 
4.100 1.048 
4.120 1.042 
4.140 1.048 
4.160 1.051 
4.180 1.038 
4.200 1.011 
4.220 0.998 
4.240 0.994 
4.260 0.986 
4.280 0.973 
4.300 0.964 
4.320 0.970 
4.340 0.980 
4.360 0.981 
4.380 0.985 
4.400 0.994 
4.420 0.999 
4.440 0.999 
4.460 0.999 
4.480 1.013 
4.500 1.028 
4.520 1.056 
4.540 1.075 
4.560 1.102 
4.580 1.138 
4.600 1.190 
4.620 1.256 
4.640 1.312 
4.660 1.376 
4.680 1.433 
4.700 1.486 
4.720 1.526 
4.740 1.552 
4.760 1.555 
4.780 1.533 
4.800 1.496 
4.820 1.456 
4.840 1.405 
4.860 1.345 
4.880 1.290 
4.900 1.255 
4.920 1.238 
4.940 1.185 
4.960 1.100 
4.980 1.002 
5.000 0.917 
5.020 0.841 
5.040 0.776 
5.060 0.726 
5.080 0.682 
5.100 0.631 
5.120 0.580 
5.140 0.553 
5.160 0.520 
5.180 0.483 
5.200 0.436 
5.220 0.382 
5.240 0.338 
5.260 0.282 
5.280 0.227 
5.300 0.162 
5.320 0.091 
5.340 0.043 
5.360 0.026 
5.380 0.059 
5.400 0.127 
5.420 0.217 
5.440 0.336 
5.460 0.483 
5.480 0.640 
5.500 0.780 
5.520 0.894 
5.540 0.998 
5.560 1.060 
5.580 1.073 
5.600 1.038 
5.620 1.016 
5.640 1.043 
5.660 1.087 
5.680 1.111 
5.700 1.081 
5.720 1.025 
5.740 0.962 
5.760 0.931 
5.780 0.967 
5.800 1.029 
5.820 1.095 
5.840 1.109 
5.860 1.071 
5.880 1.024 
5.900 0.969 
5.920 0.923 
5.940 0.829 
5.960 0.814 
5.980 1.015 
6.000 1.091 
6.020 1.115 
6.040 1.128 
6.060 1.159 
6.080 1.165 
6.100 1.159 
6.120 1.148 
6.140 1.169 
6.160 1.236 
6.180 1.298 
6.200 1.345 
6.220 1.372 
6.240 1.415 
6.260 1.464 
6.280 1.511 
6.300 1.558 
6.320 1.601 
6.340 1.632 
6.360 1.646 
6.380 1.650 
6.400 1.645 
6.420 1.624 
6.440 1.582 
6.460 1.519 
6.480 1.438 
6.500 1.338 
6.520 1.251 
6.540 1.178 
6.560 1.132 
6.580 1.082 
6.600 1.011 
6.620 0.922 
6.640 0.823 
6.660 0.741 
6.680 0.669 
6.700 0.597 
6.720 0.520 
6.740 0.459 
6.760 0.405 
6.780 0.355 
6.800 0.297 
6.820 0.226 
6.840 0.154 
6.860 0.081 
6.880 0.036 
6.900 0.028 
6.920 0.043 
6.940 0.077 
6.960 0.148 
6.980 0.241 
7.000 0.370 
7.020 0.540 
7.040 0.744 
7.060 0.932 
7.080 1.061 
7.100 1.144 
7.120 1.179 
7.140 1.173 
7.160 1.119 
7.180 1.088 
7.200 1.106 
7.220 1.142 
7.240 1.148 
7.260 1.093 
7.280 1.032 
7.300 0.993 
7.320 0.985 
7.340 1.005 
7.360 1.015 
7.380 1.020 
7.400 1.008 
7.420 0.997 
7.440 0.992 
7.460 0.989 
7.480 0.999 
7.500 1.009 
7.520 1.025 
7.540 1.042 
7.560 1.066 
7.580 1.095 
7.600 1.109 
7.620 1.122 
7.640 1.126 
7.660 1.132 
7.680 1.144 
7.700 1.168 
7.720 1.209 
7.740 1.256 
7.760 1.310 
7.780 1.368 
7.800 1.424 
7.820 1.483 
7.840 1.530 
7.860 1.557 
7.880 1.575 
7.900 1.586 
7.920 1.581 
7.940 1.541 
7.960 1.482 
7.980 1.430 
8.000 1.391 
8.020 1.357 
8.040 1.328 
8.060 1.298 
8.080 1.260 
8.100 1.208 
8.120 1.133 
8.140 1.042 
8.160 0.946 
8.180 0.860 
8.200 0.785 
8.220 0.717 
8.240 0.663 
8.260 0.622 
8.280 0.591 
8.300 0.543 
8.320 0.488 
8.340 0.418 
8.360 0.348 
8.380 0.278 
8.400 0.192 
8.420 0.119 
8.440 0.068 
8.460 0.058 
8.480 0.080 
8.500 0.129 
8.520 0.187 
8.540 0.262 
8.560 0.357 
8.580 0.486 
8.600 0.627 
8.620 0.744 
8.640 0.871 
8.660 1.007 
8.680 1.160 
8.700 1.262 
8.720 1.271 
8.740 1.207 
8.760 1.144 
8.780 1.141 
8.800 1.156 
8.820 1.142 
8.840 1.081 
8.860 1.015 
8.880 0.975 
8.900 0.981 
8.920 1.010 
8.940 1.034 
8.960 1.033 
8.980 1.033 
9.000 1.026 
9.020 1.011 
9.040 0.997 
9.060 1.003 
9.080 1.030 
9.100 1.050 
9.120 1.066 
9.140 1.062 
9.160 1.066 
9.180 1.071 
9.200 1.078 
9.220 1.098 
9.240 1.110 
9.260 1.128 
9.280 1.149 
9.300 1.170 
9.320 1.184 
9.340 1.193 
9.360 1.220 
9.380 1.271 
9.400 1.325 
9.420 1.378 
9.440 1.455 
9.460 1.517 
9.480 1.550 
9.500 1.551 
9.520 1.543 
9.540 1.535 
9.560 1.499 
9.580 1.458 
9.600 1.428 
9.620 1.422 
9.640 1.423 
9.660 1.405 
9.680 1.352 
9.700 1.281 
9.720 1.201 
9.740 1.129 
9.760 1.064 
9.780 1.008 
9.800 0.947 
9.820 0.865 
9.840 0.781 
9.860 0.708 
9.880 0.663 
9.900 0.618 
9.920 0.582 
9.940 0.551 
9.960 0.503 
9.980 0.440 
10.000 0.359 
10.020 0.284 
10.040 0.220 
10.060 0.171 
10.080 0.143 
10.100 0.119 
10.120 0.095 
10.140 0.092 
10.160 0.146 
10.180 0.239 
10.200 0.362 
10.220 0.499 
10.240 0.651 
10.260 0.809 
10.280 0.909 
10.300 0.957 
10.320 0.979 
10.340 0.990 
10.360 1.007 
10.380 1.015 
10.400 1.011 
10.420 1.019 
10.440 1.011 
10.460 1.005 
10.480 0.995 
10.500 0.970 
10.520 0.942 
10.540 0.922 
10.560 0.946 
10.580 0.989 
10.600 1.016 
10.620 1.018 
10.640 0.997 
10.660 0.974 
10.680 0.960 
10.700 0.962 
10.720 0.969 
10.740 0.987 
10.760 1.019 
10.780 1.067 
10.800 1.104 
10.820 1.129 
10.840 1.129 
10.860 1.111 
10.880 1.108 
10.900 1.116 
10.920 1.138 
10.940 1.163 
10.960 1.203 
10.980 1.248 
11.000 1.286 
11.020 1.314 
11.040 1.350 
11.060 1.407 
11.080 1.478 
11.100 1.533 
11.120 1.551 
11.140 1.541 
11.160 1.523 
11.180 1.496 
11.200 1.457 
11.220 1.407 
11.240 1.368 
11.260 1.338 
11.280 1.309 
11.300 1.275 
11.320 1.211 
11.340 1.150 
11.360 1.104 
11.380 0.988 
11.400 0.921 
11.420 0.867 
11.440 0.831 
11.460 0.789 
11.480 0.735 
11.500 0.676 
11.520 0.622 
11.540 0.561 
11.560 0.504 
11.580 0.444 
11.600 0.390 
11.620 0.328 
11.640 0.240 
11.660 0.150 
11.680 0.072 
11.700 0.039 
11.720 0.021 
11.740 0.007 
11.760 0.003 
11.780 0.029 
11.800 0.104 
11.820 0.186 
11.840 0.245 
11.860 0.299 
11.880 0.388 
11.900 0.540 
11.920 0.707 
11.940 0.863 
11.960 0.988 
11.980 1.072 
12.000 1.119 
12.020 1.103 
12.040 1.064 
12.060 1.020 
12.080 1.005 
12.100 1.027 
12.120 1.046 
12.140 1.065 
12.160 1.027 
12.180 0.961 
12.200 0.906 
12.220 0.897 
12.240 0.921 
12.260 0.921 
12.280 0.916 
12.300 0.936 
12.320 0.964 
12.340 0.986 
12.360 0.987 
12.380 0.987 
12.400 1.005 
12.420 1.018 
12.440 1.035 
12.460 1.016 
12.480 0.994 
12.500 0.989 
12.520 0.986 
12.540 1.002 
12.560 1.008 
12.580 1.029 
12.600 1.062 
12.620 1.108 
12.640 1.180 
12.660 1.253 
12.680 1.323 
12.700 1.377 
12.720 1.418 
12.740 1.462 
12.760 1.495 
12.780 1.505 
12.800 1.504 
12.820 1.490 
12.840 1.472 
12.860 1.438 
12.880 1.391 
12.900 1.343 
12.920 1.281 
12.940 1.204 
12.960 1.123 
12.980 1.054 
13.000 1.004 
13.020 0.953 
13.040 0.893 
13.060 0.820 
13.080 0.735 
13.100 0.642 
13.120 0.571 
13.140 0.523 
13.160 0.495 
13.180 0.455 
13.200 0.399 
13.220 0.332 
13.240 0.259 
13.260 0.192 
13.280 0.123 
13.300 0.066 
13.320 0.024 
13.340 0.020 
13.360 0.043 
13.380 0.086 
13.400 0.144 
13.420 0.227 
13.440 0.347 
13.460 0.491 
13.480 0.627 
13.500 0.735 
13.520 0.840 
13.540 0.961 
13.560 1.072 
13.580 1.110 
13.600 1.088 
13.620 1.053 
13.640 1.049 
13.660 1.071 
13.680 1.085 
13.700 1.076 
13.720 1.030 
13.740 0.978 
13.760 0.947 
13.780 0.954 
13.800 0.983 
13.820 1.001 
13.840 1.004 
13.860 0.993 
13.880 0.990 
13.900 0.991 
13.920 0.991 
13.940 0.990 
13.960 0.989 
13.980 0.987 
14.000 0.986 
14.020 0.989 
14.040 1.007 
14.060 1.028 
14.080 1.043 
14.100 1.057 
14.120 1.070 
14.140 1.093 
14.160 1.119 
14.180 1.150 
14.200 1.179 
14.220 1.206 
14.240 1.243 
14.260 1.291 
14.280 1.341 
14.300 1.378 
14.320 1.403 
14.340 1.427 
14.360 1.462 
14.380 1.489 
14.400 1.494 
14.420 1.480 
14.440 1.451 
14.460 1.410 
14.480 1.354 
14.500 1.294 
14.520 1.241 
14.540 1.197 
14.560 1.155 
14.580 1.107 
14.600 1.054 
14.620 1.000 
14.640 0.937 
14.660 0.863 
14.680 0.785 
14.700 0.715 
14.720 0.649 
14.740 0.575 
14.760 0.508 
14.780 0.475 
14.800 0.461 
14.820 0.434 
14.840 0.372 
14.860 0.303 
14.880 0.242 
14.900 0.180 
14.920 0.134 
14.940 0.114 
14.960 0.113 
14.980 0.114 
15.000 0.109 
15.020 0.123 
15.040 0.179 
15.060 0.252 
15.080 0.338 
15.100 0.451 
15.120 0.600 
15.140 0.756 
15.160 0.902 
15.180 1.037 
15.200 1.133 
15.220 1.161 
15.240 1.108 
15.260 1.050 
15.280 1.021 
15.300 1.023 
15.320 1.033 
15.340 1.012 
15.360 0.977 
15.380 0.926 
15.400 0.883 
15.420 0.877 
15.440 0.906 
15.460 0.949 
15.480 0.975 
15.500 0.981 
15.520 0.970 
15.540 0.951 
15.560 0.938 
15.580 0.936 
15.600 0.942 
15.620 0.950 
15.640 0.960 
15.660 0.976 
15.680 0.990 
15.700 1.000 
15.720 1.005 
15.740 1.014 
15.760 1.026 
15.780 1.042 
15.800 1.069 
15.820 1.115 
15.840 1.181 
15.860 1.256 
15.880 1.335 
15.900 1.398 
15.920 1.443 
15.940 1.476 
15.960 1.514 
15.980 1.556 
16.000 1.575 
16.020 1.556 
16.040 1.511 
16.060 1.460 
16.080 1.415 
16.100 1.355 
16.120 1.286 
16.140 1.208 
16.160 1.136 
16.180 1.073 
16.200 1.009 
16.220 0.955 
16.240 0.905 
16.260 0.858 
16.280 0.811 
16.300 0.754 
16.320 0.691 
16.340 0.626 
16.360 0.576 
16.380 0.535 
16.400 0.485 
16.420 0.425 
16.440 0.354 
16.460 0.283 
16.480 0.202 
16.500 0.125 
16.520 0.064 
16.540 0.030 
16.560 0.029 
16.580 0.062 
16.600 0.113 
16.620 0.168 
16.640 0.228 
16.660 0.296 
16.680 0.386 
16.700 0.505 
16.720 0.646 
16.740 0.795 
16.760 0.915 
16.780 1.008 
16.800 1.079 
16.820 1.089 
16.840 1.030 
16.860 0.947 
16.880 0.930 
16.900 0.975 
16.920 1.014 
16.940 1.014 
16.960 0.984 
16.980 0.951 
17.000 0.925 
17.020 0.910 
17.040 0.918 
17.060 0.946 
17.080 0.978 
17.100 0.998 
17.120 1.007 
17.140 1.015 
17.160 1.014 
17.180 1.006 
17.200 0.998 
17.220 0.996 
17.240 0.999 
17.260 1.005 
17.280 1.030 
17.300 1.070 
17.320 1.107 
17.340 1.127 
17.360 1.135 
17.380 1.145 
17.400 1.158 
17.420 1.138 
17.440 1.057 
17.460 1.003 
