# Supplementary material for: Pacing the phasing of leg and arm movements in breaststroke swimming to minimize intra-cyclic velocity fluctuations
Source: PLoS One. 2017 Oct 12;12(10):e0186160. doi: 10.1371/journal.pone.0186160 (PMC5638342; doi:10.1371/journal.pone.0186160)
Supplement: S1 Archive — (ZIP) [file pone.0186160.s003.zip › P25_90_veldata.txt]

% t vx 
0.000 0.317 
0.020 0.579 
0.040 1.010 
0.060 1.270 
0.080 1.358 
0.100 1.338 
0.120 1.291 
0.140 1.227 
0.160 1.175 
0.180 1.129 
0.200 1.090 
0.220 1.044 
0.240 0.991 
0.260 0.926 
0.280 0.874 
0.300 0.850 
0.320 0.833 
0.340 0.815 
0.360 0.778 
0.380 0.740 
0.400 0.698 
0.420 0.670 
0.440 0.656 
0.460 0.634 
0.480 0.605 
0.500 0.592 
0.520 0.605 
0.540 0.614 
0.560 0.585 
0.580 0.544 
0.600 0.531 
0.620 0.522 
0.640 0.501 
0.660 0.462 
0.680 0.430 
0.700 0.398 
0.720 0.357 
0.740 0.319 
0.760 0.282 
0.780 0.251 
0.800 0.225 
0.820 0.189 
0.840 0.128 
0.860 0.067 
0.880 0.013 
0.900 -0.023 
0.920 -0.057 
0.940 -0.094 
0.960 -0.140 
0.980 -0.175 
1.000 -0.177 
1.020 -0.137 
1.040 -0.064 
1.060 0.005 
1.080 0.084 
1.100 0.189 
1.120 0.344 
1.140 0.543 
1.160 0.711 
1.180 0.826 
1.200 0.907 
1.220 0.985 
1.240 1.060 
1.260 1.069 
1.280 1.047 
1.300 1.038 
1.320 1.046 
1.340 1.067 
1.360 1.067 
1.380 1.057 
1.400 1.033 
1.420 1.018 
1.440 1.036 
1.460 1.082 
1.480 1.140 
1.500 1.181 
1.520 1.213 
1.540 1.229 
1.560 1.233 
1.580 1.237 
1.600 1.259 
1.620 1.302 
1.640 1.348 
1.660 1.398 
1.680 1.448 
1.700 1.509 
1.720 1.561 
1.740 1.599 
1.760 1.639 
1.780 1.666 
1.800 1.687 
1.820 1.671 
1.840 1.623 
1.860 1.579 
1.880 1.539 
1.900 1.512 
1.920 1.475 
1.940 1.432 
1.960 1.391 
1.980 1.355 
2.000 1.323 
2.020 1.288 
2.040 1.244 
2.060 1.196 
2.080 1.143 
2.100 1.084 
2.120 1.036 
2.140 1.005 
2.160 0.981 
2.180 0.942 
2.200 0.891 
2.220 0.848 
2.240 0.818 
2.260 0.792 
2.280 0.762 
2.300 0.730 
2.320 0.701 
2.340 0.678 
2.360 0.650 
2.380 0.618 
2.400 0.585 
2.420 0.538 
2.440 0.499 
2.460 0.466 
2.480 0.434 
2.500 0.409 
2.520 0.377 
2.540 0.360 
2.560 0.329 
2.580 0.282 
2.600 0.237 
2.620 0.184 
2.640 0.132 
2.660 0.080 
2.680 0.037 
2.700 0.007 
2.720 -0.023 
2.740 -0.046 
2.760 -0.061 
2.780 -0.056 
2.800 -0.036 
2.820 0.003 
2.840 0.061 
2.860 0.124 
2.880 0.201 
2.900 0.295 
2.920 0.401 
2.940 0.528 
2.960 0.665 
2.980 0.811 
3.000 0.945 
3.020 1.054 
3.040 1.123 
3.060 1.117 
3.080 1.063 
3.100 1.018 
3.120 1.009 
3.140 1.038 
3.160 1.076 
3.180 1.099 
3.200 1.099 
3.220 1.074 
3.240 1.061 
3.260 1.078 
3.280 1.116 
3.300 1.153 
3.320 1.163 
3.340 1.152 
3.360 1.140 
3.380 1.131 
3.400 1.125 
3.420 1.126 
3.440 1.147 
3.460 1.193 
3.480 1.241 
3.500 1.284 
3.520 1.321 
3.540 1.363 
3.560 1.408 
3.580 1.435 
3.600 1.456 
3.620 1.477 
3.640 1.523 
3.660 1.586 
3.680 1.629 
3.700 1.644 
3.720 1.630 
3.740 1.587 
3.760 1.509 
3.780 1.425 
3.800 1.346 
3.820 1.285 
3.840 1.233 
3.860 1.186 
3.880 1.148 
3.900 1.101 
3.920 1.062 
3.940 1.022 
3.960 0.980 
3.980 0.926 
4.000 0.861 
4.020 0.799 
4.040 0.758 
4.060 0.754 
4.080 0.767 
4.100 0.768 
4.120 0.738 
4.140 0.696 
4.160 0.659 
4.180 0.612 
4.200 0.557 
4.220 0.515 
4.240 0.501 
4.260 0.485 
4.280 0.465 
4.300 0.452 
4.320 0.432 
4.340 0.411 
4.360 0.384 
4.380 0.366 
4.400 0.347 
4.420 0.322 
4.440 0.287 
4.460 0.230 
4.480 0.158 
4.500 0.076 
4.520 -0.001 
4.540 -0.078 
4.560 -0.127 
4.580 -0.159 
4.600 -0.179 
4.620 -0.182 
4.640 -0.162 
4.660 -0.108 
4.680 -0.025 
4.700 0.083 
4.720 0.216 
4.740 0.363 
4.760 0.500 
4.780 0.630 
4.800 0.765 
4.820 0.923 
4.840 1.062 
4.860 1.133 
4.880 1.111 
4.900 1.047 
4.920 0.999 
4.940 1.001 
4.960 1.026 
4.980 1.033 
5.000 1.002 
5.020 0.942 
5.040 0.915 
5.060 0.939 
5.080 1.002 
5.100 1.051 
5.120 1.076 
5.140 1.100 
5.160 1.113 
5.180 1.130 
5.200 1.147 
5.220 1.154 
5.240 1.159 
5.260 1.171 
5.280 1.211 
5.300 1.249 
5.320 1.259 
5.340 1.273 
5.360 1.310 
5.380 1.360 
5.400 1.404 
5.420 1.436 
5.440 1.476 
5.460 1.515 
5.480 1.545 
5.500 1.562 
5.520 1.561 
5.540 1.544 
5.560 1.485 
5.580 1.430 
5.600 1.382 
5.620 1.345 
5.640 1.308 
5.660 1.277 
5.680 1.250 
5.700 1.203 
5.720 1.157 
5.740 1.118 
5.760 1.086 
5.780 1.037 
5.800 0.994 
5.820 0.942 
5.840 0.888 
5.860 0.844 
5.880 0.800 
5.900 0.762 
5.920 0.721 
5.940 0.688 
5.960 0.671 
5.980 0.648 
6.000 0.618 
6.020 0.582 
6.040 0.562 
6.060 0.545 
6.080 0.528 
6.100 0.504 
6.120 0.466 
6.140 0.419 
6.160 0.372 
6.180 0.353 
6.200 0.312 
6.220 0.276 
6.240 0.262 
6.260 0.269 
6.280 0.258 
6.300 0.197 
6.320 0.109 
6.340 0.044 
6.360 0.020 
6.380 0.032 
6.400 0.054 
6.420 0.058 
6.440 0.066 
6.460 0.071 
6.480 0.098 
6.500 0.150 
6.520 0.221 
6.540 0.320 
6.560 0.436 
6.580 0.586 
6.600 0.768 
6.620 0.971 
6.640 1.141 
6.660 1.209 
6.680 1.161 
6.700 1.011 
6.720 0.828 
6.740 0.727 
6.760 NaN 
6.780 NaN 
6.800 NaN 
6.820 0.091 
6.840 0.547 
6.860 0.782 
6.880 0.976 
6.900 1.095 
6.920 1.159 
6.940 1.216 
6.960 1.259 
6.980 1.287 
7.000 1.277 
7.020 1.257 
7.040 1.252 
7.060 1.250 
7.080 1.276 
7.100 1.315 
7.120 1.371 
7.140 1.432 
7.160 1.492 
7.180 1.553 
7.200 1.583 
7.220 1.605 
7.240 1.627 
7.260 1.662 
7.280 1.673 
7.300 1.676 
7.320 1.678 
7.340 1.656 
7.360 1.613 
7.380 1.547 
7.400 1.491 
7.420 1.444 
7.440 1.402 
7.460 1.357 
7.480 1.305 
7.500 1.256 
7.520 1.221 
7.540 1.175 
7.560 1.120 
7.580 1.061 
7.600 1.008 
7.620 0.961 
7.640 0.922 
7.660 0.888 
7.680 0.845 
7.700 0.796 
7.720 0.755 
7.740 0.733 
7.760 0.717 
7.780 0.693 
7.800 0.660 
7.820 0.625 
7.840 0.617 
7.860 0.622 
7.880 0.615 
7.900 0.594 
7.920 0.547 
7.940 0.496 
7.960 0.435 
7.980 0.388 
8.000 0.351 
8.020 0.323 
8.040 0.292 
8.060 0.238 
8.080 0.176 
8.100 0.122 
8.120 0.098 
8.140 0.070 
8.160 0.032 
8.180 -0.015 
8.200 -0.041 
8.220 -0.039 
8.240 -0.026 
8.260 -0.011 
8.280 0.018 
8.300 0.080 
8.320 0.160 
8.340 0.270 
8.360 0.419 
8.380 0.594 
8.400 0.760 
8.420 0.878 
8.440 0.990 
8.460 1.102 
8.480 1.184 
8.500 1.194 
8.520 1.117 
8.540 1.036 
8.560 1.016 
8.580 1.051 
8.600 1.069 
8.620 1.044 
8.640 1.005 
8.660 0.999 
8.680 1.026 
8.700 1.067 
8.720 1.102 
8.740 1.117 
8.760 1.122 
8.780 1.122 
8.800 1.133 
8.820 1.154 
8.840 1.181 
8.860 1.208 
8.880 1.243 
8.900 1.283 
8.920 1.324 
8.940 1.369 
8.960 1.413 
8.980 1.459 
9.000 1.500 
9.020 1.556 
9.040 1.620 
9.060 1.668 
9.080 1.681 
9.100 1.676 
9.120 1.665 
9.140 1.652 
9.160 1.627 
9.180 1.573 
9.200 1.505 
9.220 1.430 
9.240 1.381 
9.260 1.356 
9.280 1.345 
9.300 1.323 
9.320 1.278 
9.340 1.221 
9.360 1.169 
9.380 1.131 
9.400 1.096 
9.420 1.063 
9.440 1.016 
9.460 0.959 
9.480 0.903 
9.500 0.862 
9.520 0.840 
9.540 0.817 
9.560 0.793 
9.580 0.766 
9.600 0.732 
9.620 0.698 
9.640 0.677 
9.660 0.667 
9.680 0.645 
9.700 0.614 
9.720 0.571 
9.740 0.510 
9.760 0.445 
9.780 0.380 
9.800 0.339 
9.820 0.301 
9.840 0.263 
9.860 0.236 
9.880 0.207 
9.900 0.174 
9.920 0.120 
9.940 0.061 
9.960 0.008 
9.980 -0.027 
10.000 -0.045 
10.020 -0.040 
10.040 -0.008 
10.060 0.029 
10.080 0.074 
10.100 0.143 
10.120 0.225 
10.140 0.307 
10.160 0.367 
10.180 0.433 
10.200 0.537 
10.220 0.676 
10.240 0.843 
10.260 0.994 
10.280 1.101 
10.300 1.149 
10.320 1.136 
10.340 1.078 
10.360 1.003 
10.380 0.958 
10.400 0.977 
10.420 1.038 
10.440 1.073 
10.460 1.036 
10.480 0.971 
10.500 0.939 
10.520 0.960 
10.540 0.995 
10.560 1.017 
10.580 1.026 
10.600 1.025 
10.620 1.025 
10.640 1.030 
10.660 1.047 
10.680 1.064 
10.700 1.077 
10.720 1.089 
10.740 1.101 
10.760 1.130 
10.780 1.170 
10.800 1.215 
10.820 1.254 
10.840 1.283 
10.860 1.311 
10.880 1.347 
10.900 1.398 
10.920 1.457 
10.940 1.513 
10.960 1.545 
10.980 1.561 
11.000 1.584 
11.020 1.608 
11.040 1.629 
11.060 1.614 
11.080 1.577 
11.100 1.520 
11.120 1.448 
11.140 1.383 
11.160 1.317 
11.180 1.261 
11.200 1.214 
11.220 1.172 
11.240 1.138 
11.260 1.092 
11.280 1.040 
11.300 0.981 
11.320 0.929 
11.340 0.883 
11.360 0.841 
11.380 0.808 
11.400 0.782 
11.420 0.760 
11.440 0.717 
11.460 0.661 
11.480 0.605 
11.500 0.558 
11.520 0.520 
11.540 0.481 
11.560 0.442 
11.580 0.412 
11.600 0.388 
11.620 0.354 
11.640 0.329 
11.660 0.296 
11.680 0.257 
11.700 0.210 
11.720 0.144 
11.740 0.088 
11.760 0.014 
11.780 -0.055 
11.800 -0.096 
11.820 -0.109 
11.840 -0.089 
11.860 -0.044 
11.880 0.035 
11.900 0.146 
11.920 0.289 
11.940 0.420 
11.960 0.504 
11.980 0.575 
12.000 0.687 
12.020 0.874 
12.040 1.047 
12.060 1.152 
12.080 1.160 
12.100 1.112 
12.120 1.060 
12.140 1.026 
12.160 1.041 
12.180 1.077 
12.200 1.089 
12.220 1.040 
12.240 0.969 
12.260 0.946 
12.280 1.010 
12.300 1.116 
12.320 1.192 
12.340 1.223 
12.360 1.228 
12.380 1.228 
12.400 1.220 
12.420 1.205 
12.440 1.213 
12.460 1.236 
12.480 1.262 
12.500 1.300 
12.520 1.359 
12.540 1.438 
12.560 1.508 
12.580 1.566 
12.600 1.604 
12.620 1.613 
12.640 1.607 
12.660 1.592 
12.680 1.571 
12.700 1.535 
12.720 1.509 
12.740 1.482 
12.760 1.430 
12.780 1.385 
12.800 1.342 
12.820 1.293 
12.840 1.236 
12.860 1.183 
12.880 1.134 
12.900 1.092 
12.920 1.056 
12.940 1.024 
12.960 0.992 
12.980 0.949 
13.000 0.901 
13.020 0.855 
13.040 0.827 
13.060 0.814 
13.080 0.797 
13.100 0.774 
13.120 0.756 
13.140 0.743 
13.160 0.727 
13.180 0.709 
13.200 0.686 
13.220 0.636 
13.240 0.566 
13.260 0.523 
13.280 0.509 
13.300 0.498 
13.320 0.485 
13.340 0.453 
13.360 0.429 
13.380 0.381 
13.400 0.339 
13.420 0.312 
13.440 0.268 
13.460 0.256 
13.480 0.238 
13.500 0.212 
13.520 0.172 
13.540 0.153 
13.560 0.172 
13.580 0.170 
13.600 0.135 
13.620 0.096 
13.640 0.081 
13.660 0.086 
13.680 0.113 
13.700 0.134 
13.720 0.129 
13.740 0.115 
13.760 0.143 
13.780 0.226 
13.800 0.352 
13.820 0.506 
13.840 0.657 
13.860 0.800 
13.880 0.924 
13.900 1.054 
13.920 1.131 
13.940 1.145 
13.960 1.104 
13.980 1.060 
14.000 1.054 
14.020 1.065 
14.040 1.085 
14.060 1.082 
14.080 1.061 
14.100 1.049 
14.120 1.067 
14.140 1.108 
14.160 1.156 
14.180 1.188 
14.200 1.213 
14.220 1.218 
14.240 1.215 
14.260 1.224 
14.280 1.251 
14.300 1.293 
14.320 1.343 
14.340 1.397 
14.360 1.457 
14.380 1.516 
14.400 1.549 
14.420 1.557 
14.440 1.559 
14.460 1.567 
14.480 1.564 
14.500 1.532 
14.520 1.496 
14.540 1.459 
14.560 1.427 
14.580 1.388 
14.600 1.351 
14.620 1.318 
14.640 1.283 
14.660 1.247 
14.680 1.201 
14.700 1.154 
14.720 1.105 
14.740 1.059 
14.760 1.019 
14.780 0.981 
14.800 0.936 
14.820 0.889 
14.840 0.854 
14.860 0.836 
14.880 0.817 
14.900 0.788 
14.920 0.756 
14.940 0.724 
14.960 0.693 
14.980 0.656 
15.000 0.623 
15.020 0.600 
15.040 0.572 
15.060 0.538 
15.080 0.496 
15.100 0.465 
15.120 0.440 
15.140 0.412 
15.160 0.381 
15.180 0.342 
15.200 0.294 
15.220 0.253 
15.240 0.223 
15.260 0.191 
15.280 0.149 
15.300 0.107 
15.320 0.074 
15.340 0.039 
15.360 0.006 
15.380 -0.010 
15.400 -0.010 
15.420 -0.005 
15.440 0.015 
15.460 0.061 
15.480 0.118 
15.500 0.179 
15.520 0.259 
15.540 0.381 
15.560 0.537 
15.580 0.688 
15.600 0.819 
15.620 0.926 
15.640 1.012 
15.660 1.051 
15.680 1.027 
15.700 0.965 
15.720 0.934 
15.740 0.959 
15.760 1.017 
15.780 1.052 
15.800 1.046 
15.820 1.022 
15.840 1.003 
15.860 1.022 
15.880 1.064 
15.900 1.109 
15.920 1.136 
15.940 1.149 
15.960 1.163 
15.980 1.178 
16.000 1.189 
16.020 1.207 
16.040 1.245 
16.060 1.320 
16.080 1.399 
16.100 1.461 
16.120 1.515 
16.140 1.552 
16.160 1.594 
16.180 1.620 
16.200 1.632 
16.220 1.620 
16.240 1.568 
16.260 1.526 
16.280 1.501 
16.300 1.490 
16.320 1.460 
16.340 1.407 
16.360 1.350 
16.380 1.293 
16.400 1.237 
16.420 1.190 
16.440 1.151 
16.460 1.117 
16.480 1.077 
16.500 1.026 
16.520 0.966 
16.540 0.915 
16.560 0.876 
16.580 0.852 
16.600 0.824 
16.620 0.796 
16.640 0.767 
16.660 0.732 
16.680 0.703 
16.700 0.677 
16.720 0.653 
16.740 0.623 
16.760 0.597 
16.780 0.569 
16.800 0.538 
16.820 0.507 
16.840 0.490 
16.860 0.472 
16.880 0.447 
16.900 0.431 
16.920 0.424 
16.940 0.417 
16.960 0.388 
16.980 0.363 
17.000 0.346 
17.020 0.327 
17.040 0.298 
17.060 0.263 
17.080 0.258 
17.100 0.263 
17.120 0.264 
17.140 0.257 
17.160 0.236 
17.180 0.210 
17.200 0.179 
17.220 0.151 
17.240 0.122 
17.260 0.084 
17.280 0.049 
17.300 0.026 
17.320 0.013 
17.340 0.022 
17.360 0.071 
17.380 0.159 
17.400 0.270 
17.420 0.386 
17.440 0.506 
17.460 0.629 
17.480 0.753 
17.500 0.887 
17.520 1.018 
17.540 1.107 
17.560 1.105 
17.580 1.054 
17.600 1.017 
17.620 1.012 
17.640 1.019 
17.660 1.016 
17.680 1.004 
17.700 0.972 
17.720 0.955 
17.740 0.975 
17.760 1.040 
17.780 1.106 
17.800 1.158 
17.820 1.200 
17.840 1.223 
17.860 1.236 
17.880 1.243 
17.900 1.281 
17.920 1.343 
17.940 1.400 
17.960 1.432 
17.980 1.443 
18.000 1.453 
18.020 1.461 
18.040 1.462 
18.060 1.451 
18.080 1.425 
18.100 1.387 
18.120 1.330 
18.140 1.273 
18.160 1.236 
18.180 1.205 
18.200 1.175 
18.220 1.136 
18.240 1.093 
18.260 1.064 
18.280 1.033 
18.300 1.005 
18.320 0.969 
18.340 0.927 
18.360 0.887 
18.380 0.838 
18.400 0.792 
18.420 0.759 
18.440 0.736 
18.460 0.709 
18.480 0.683 
18.500 0.658 
18.520 0.635 
18.540 0.617 
18.560 0.602 
18.580 0.583 
18.600 0.556 
18.620 0.540 
18.640 0.522 
18.660 0.499 
18.680 0.483 
18.700 0.473 
18.720 0.472 
18.740 0.453 
18.760 0.426 
18.780 0.402 
18.800 0.381 
18.820 0.375 
18.840 0.369 
18.860 0.344 
18.880 0.311 
18.900 0.283 
18.920 0.257 
18.940 0.239 
18.960 0.211 
18.980 0.174 
19.000 0.146 
19.020 0.126 
19.040 0.109 
19.060 0.084 
19.080 0.069 
19.100 0.067 
19.120 0.076 
19.140 0.086 
19.160 0.115 
19.180 0.132 
19.200 0.186 
19.220 0.299 
19.240 0.432 
19.260 0.565 
19.280 0.676 
19.300 0.804 
19.320 0.907 
19.340 0.958 
19.360 0.959 
19.380 0.936 
19.400 0.936 
19.420 0.962 
19.440 0.980 
19.460 0.963 
19.480 0.914 
19.500 0.851 
19.520 0.783 
19.540 0.717 
19.560 0.668 
