# Supplementary material for: Pacing the phasing of leg and arm movements in breaststroke swimming to minimize intra-cyclic velocity fluctuations
Source: PLoS One. 2017 Oct 12;12(10):e0186160. doi: 10.1371/journal.pone.0186160 (PMC5638342; doi:10.1371/journal.pone.0186160)
Supplement: S1 Archive — (ZIP) [file pone.0186160.s003.zip › P25_135_veldata.txt]

% t vx 
0.000 -0.050 
0.020 0.546 
0.040 1.257 
0.060 1.414 
0.080 1.444 
0.100 1.380 
0.120 1.303 
0.140 1.265 
0.160 1.214 
0.180 1.143 
0.200 1.065 
0.220 1.011 
0.240 0.967 
0.260 0.907 
0.280 0.879 
0.300 0.905 
0.320 0.936 
0.340 0.913 
0.360 0.836 
0.380 0.765 
0.400 0.718 
0.420 0.677 
0.440 0.640 
0.460 0.616 
0.480 0.607 
0.500 0.567 
0.520 0.520 
0.540 0.478 
0.560 0.440 
0.580 0.376 
0.600 0.310 
0.620 0.269 
0.640 0.231 
0.660 0.186 
0.680 0.148 
0.700 0.142 
0.720 0.137 
0.740 0.119 
0.760 0.093 
0.780 0.078 
0.800 0.073 
0.820 0.090 
0.840 0.139 
0.860 0.200 
0.880 0.273 
0.900 0.338 
0.920 0.413 
0.940 0.502 
0.960 0.601 
0.980 0.706 
1.000 0.802 
1.020 0.934 
1.040 1.090 
1.060 1.211 
1.080 1.238 
1.100 1.185 
1.120 1.147 
1.140 1.153 
1.160 1.166 
1.180 1.161 
1.200 1.113 
1.220 1.055 
1.240 1.014 
1.260 0.999 
1.280 1.032 
1.300 1.069 
1.320 1.110 
1.340 1.138 
1.360 1.144 
1.380 1.152 
1.400 1.162 
1.420 1.178 
1.440 1.188 
1.460 1.197 
1.480 1.208 
1.500 1.221 
1.520 1.243 
1.540 1.279 
1.560 1.325 
1.580 1.368 
1.600 1.409 
1.620 1.449 
1.640 1.492 
1.660 1.531 
1.680 1.562 
1.700 1.585 
1.720 1.588 
1.740 1.573 
1.760 1.542 
1.780 1.492 
1.800 1.424 
1.820 1.348 
1.840 1.275 
1.860 1.231 
1.880 1.213 
1.900 1.197 
1.920 1.167 
1.940 1.118 
1.960 1.074 
1.980 1.036 
2.000 0.982 
2.020 0.919 
2.040 0.864 
2.060 0.834 
2.080 0.814 
2.100 0.776 
2.120 0.738 
2.140 0.707 
2.160 0.685 
2.180 0.669 
2.200 0.662 
2.220 0.661 
2.240 0.648 
2.260 0.622 
2.280 0.583 
2.300 0.534 
2.320 0.488 
2.340 0.453 
2.360 0.416 
2.380 0.382 
2.400 0.343 
2.420 0.313 
2.440 0.287 
2.460 0.248 
2.480 0.220 
2.500 0.191 
2.520 0.159 
2.540 0.105 
2.560 0.032 
2.580 -0.027 
2.600 -0.067 
2.620 -0.082 
2.640 -0.068 
2.660 -0.006 
2.680 0.088 
2.700 0.181 
2.720 0.279 
2.740 0.406 
2.760 0.574 
2.780 0.750 
2.800 0.897 
2.820 1.001 
2.840 1.047 
2.860 1.031 
2.880 0.979 
2.900 0.936 
2.920 0.943 
2.940 0.988 
2.960 1.029 
2.980 1.043 
3.000 1.026 
3.020 0.997 
3.040 0.975 
3.060 0.974 
3.080 1.001 
3.100 1.037 
3.120 1.058 
3.140 1.061 
3.160 1.053 
3.180 1.041 
3.200 1.032 
3.220 1.033 
3.240 1.055 
3.260 1.087 
3.280 1.128 
3.300 1.171 
3.320 1.211 
3.340 1.245 
3.360 1.281 
3.380 1.322 
3.400 1.357 
3.420 1.379 
3.440 1.400 
3.460 1.436 
3.480 1.481 
3.500 1.533 
3.520 1.579 
3.540 1.609 
3.560 1.605 
3.580 1.576 
3.600 1.526 
3.620 1.457 
3.640 1.383 
3.660 1.314 
3.680 1.274 
3.700 1.238 
3.720 1.208 
3.740 1.173 
3.760 1.133 
3.780 1.096 
3.800 1.052 
3.820 1.005 
3.840 0.958 
3.860 0.914 
3.880 0.881 
3.900 0.857 
3.920 0.826 
3.940 0.778 
3.960 0.719 
3.980 0.680 
4.000 0.654 
4.020 0.617 
4.040 0.575 
4.060 0.553 
4.080 0.544 
4.100 0.534 
4.120 0.498 
4.140 0.450 
4.160 0.397 
4.180 0.351 
4.200 0.298 
4.220 0.226 
4.240 0.164 
4.260 0.128 
4.280 0.121 
4.300 0.107 
4.320 0.078 
4.340 0.049 
4.360 0.038 
4.380 0.043 
4.400 0.059 
4.420 0.080 
4.440 0.128 
4.460 0.194 
4.480 0.270 
4.500 0.355 
4.520 0.454 
4.540 0.585 
4.560 0.735 
4.580 0.900 
4.600 1.062 
4.620 1.181 
4.640 1.226 
4.660 1.195 
4.680 1.125 
4.700 1.060 
4.720 1.031 
4.740 1.038 
4.760 1.054 
4.780 1.043 
4.800 1.009 
4.820 0.986 
4.840 0.992 
4.860 1.013 
4.880 1.037 
4.900 1.052 
4.920 1.058 
4.940 1.054 
4.960 1.047 
4.980 1.044 
5.000 1.049 
5.020 1.053 
5.040 1.051 
5.060 1.049 
5.080 1.067 
5.100 1.112 
5.120 1.143 
5.140 1.160 
5.160 1.185 
5.180 1.239 
5.200 1.304 
5.220 1.359 
5.240 1.414 
5.260 1.465 
5.280 1.508 
5.300 1.534 
5.320 1.557 
5.340 1.570 
5.360 1.562 
5.380 1.537 
5.400 1.524 
5.420 1.524 
5.440 1.523 
5.460 1.498 
5.480 1.452 
5.500 1.403 
5.520 1.340 
5.540 1.277 
5.560 1.229 
5.580 1.189 
5.600 1.150 
5.620 1.099 
5.640 1.044 
5.660 0.998 
5.680 0.957 
5.700 0.919 
5.720 0.882 
5.740 0.851 
5.760 0.830 
5.780 0.825 
5.800 0.816 
5.820 0.785 
5.840 0.752 
5.860 0.716 
5.880 0.678 
5.900 0.639 
5.920 0.609 
5.940 0.596 
5.960 0.576 
5.980 0.553 
6.000 0.549 
6.020 0.530 
6.040 0.498 
6.060 0.441 
6.080 0.389 
6.100 0.338 
6.120 0.269 
6.140 0.214 
6.160 0.164 
6.180 0.129 
6.200 0.097 
6.220 0.068 
6.240 0.055 
6.260 0.049 
6.280 0.042 
6.300 0.031 
6.320 0.023 
6.340 0.039 
6.360 0.050 
6.380 0.025 
6.400 -0.001 
6.420 NaN 
6.440 NaN 
6.460 NaN 
6.480 NaN 
6.500 NaN 
6.520 NaN 
6.540 NaN 
6.560 NaN 
6.580 NaN 
6.600 NaN 
6.620 NaN 
6.640 NaN 
6.660 0.298 
6.680 0.630 
6.700 0.891 
6.720 0.994 
6.740 1.001 
6.760 1.012 
6.780 1.041 
6.800 1.086 
6.820 1.112 
6.840 1.115 
6.860 1.111 
6.880 1.084 
6.900 1.078 
6.920 1.079 
6.940 1.088 
6.960 1.106 
6.980 1.105 
7.000 1.125 
7.020 1.143 
7.040 1.163 
7.060 1.181 
7.080 1.190 
7.100 1.202 
7.120 1.204 
7.140 1.230 
7.160 1.284 
7.180 1.365 
7.200 1.443 
7.220 1.504 
7.240 1.549 
7.260 1.589 
7.280 1.625 
7.300 1.635 
7.320 1.610 
7.340 1.565 
7.360 1.533 
7.380 1.502 
7.400 1.466 
7.420 1.434 
7.440 1.405 
7.460 1.375 
7.480 1.339 
7.500 1.295 
7.520 1.247 
7.540 1.203 
7.560 1.165 
7.580 1.124 
7.600 1.077 
7.620 1.038 
7.640 1.009 
7.660 0.971 
7.680 0.926 
7.700 0.881 
7.720 0.838 
7.740 0.781 
7.760 0.709 
7.780 0.635 
7.800 0.584 
7.820 0.561 
7.840 0.557 
7.860 0.532 
7.880 0.494 
7.900 0.471 
7.920 0.452 
7.940 0.432 
7.960 0.383 
7.980 0.341 
8.000 0.301 
8.020 0.237 
8.040 0.169 
8.060 0.112 
8.080 0.083 
8.100 0.056 
8.120 0.024 
8.140 -0.001 
8.160 -0.020 
8.180 -0.034 
8.200 -0.030 
8.220 0.007 
8.240 0.087 
8.260 0.166 
8.280 0.244 
8.300 0.333 
8.320 0.468 
8.340 0.646 
8.360 0.805 
8.380 0.930 
8.400 1.030 
8.420 1.105 
8.440 1.138 
8.460 1.115 
8.480 1.065 
8.500 1.049 
8.520 1.071 
8.540 1.095 
8.560 1.085 
8.580 1.044 
8.600 1.022 
8.620 1.030 
8.640 1.060 
8.660 1.101 
8.680 1.134 
8.700 1.153 
8.720 1.162 
8.740 1.166 
8.760 1.162 
8.780 1.156 
8.800 1.160 
8.820 1.192 
8.840 1.237 
8.860 1.276 
8.880 1.302 
8.900 1.322 
8.920 1.349 
8.940 1.376 
8.960 1.414 
8.980 1.480 
9.000 1.553 
9.020 1.600 
9.040 1.618 
9.060 1.624 
9.080 1.648 
9.100 1.655 
9.120 1.652 
9.140 1.633 
9.160 1.585 
9.180 1.531 
9.200 1.473 
9.220 1.427 
9.240 1.372 
9.260 1.314 
9.280 1.268 
9.300 1.222 
9.320 1.172 
9.340 1.114 
9.360 1.054 
9.380 0.988 
9.400 0.926 
9.420 0.876 
9.440 0.832 
9.460 0.795 
9.480 0.767 
9.500 0.753 
9.520 0.736 
9.540 0.716 
9.560 0.692 
9.580 0.662 
9.600 0.627 
9.620 0.596 
9.640 0.569 
9.660 0.529 
9.680 0.487 
9.700 0.448 
9.720 0.415 
9.740 0.381 
9.760 0.344 
9.780 0.295 
9.800 0.238 
9.820 0.195 
9.840 0.166 
9.860 0.128 
9.880 0.074 
9.900 0.034 
9.920 0.018 
9.940 0.018 
9.960 0.028 
9.980 0.052 
10.000 0.101 
10.020 0.149 
10.040 0.185 
10.060 0.231 
10.080 0.292 
10.100 0.387 
10.120 0.508 
10.140 0.638 
10.160 0.757 
10.180 0.840 
10.200 0.925 
10.220 1.012 
10.240 1.057 
10.260 1.041 
10.280 1.002 
10.300 1.008 
10.320 1.043 
10.340 1.078 
10.360 1.074 
10.380 1.029 
10.400 0.966 
10.420 0.911 
10.440 0.927 
10.460 0.984 
10.480 1.053 
10.500 1.095 
10.520 1.105 
10.540 1.111 
10.560 1.117 
10.580 1.124 
10.600 1.125 
10.620 1.142 
10.640 1.183 
10.660 1.231 
10.680 1.271 
10.700 1.308 
10.720 1.356 
10.740 1.405 
10.760 1.455 
10.780 1.508 
10.800 1.569 
10.820 1.628 
10.840 1.653 
10.860 1.663 
10.880 1.666 
10.900 1.664 
10.920 1.639 
10.940 1.592 
10.960 1.543 
10.980 1.500 
11.000 1.459 
11.020 1.430 
11.040 1.402 
11.060 1.360 
11.080 1.318 
11.100 1.282 
11.120 1.263 
11.140 1.231 
11.160 1.187 
11.180 1.145 
11.200 1.109 
11.220 1.062 
11.240 1.003 
11.260 0.953 
11.280 0.913 
11.300 0.863 
11.320 0.799 
11.340 0.731 
11.360 0.678 
11.380 0.643 
11.400 0.617 
11.420 0.591 
11.440 0.550 
11.460 0.526 
11.480 0.502 
11.500 0.486 
11.520 0.462 
11.540 0.426 
11.560 0.376 
11.580 0.303 
11.600 0.223 
11.620 0.144 
11.640 0.075 
11.660 0.028 
11.680 -0.010 
11.700 -0.055 
11.720 -0.082 
11.740 -0.079 
11.760 -0.031 
11.780 0.043 
11.800 0.124 
11.820 0.216 
11.840 0.295 
11.860 0.388 
11.880 0.502 
11.900 0.641 
11.920 0.798 
11.940 0.953 
11.960 1.106 
11.980 1.196 
12.000 1.217 
12.020 1.170 
12.040 1.108 
12.060 1.069 
12.080 1.076 
12.100 1.113 
12.120 1.116 
12.140 1.086 
12.160 1.058 
12.180 1.082 
12.200 1.138 
12.220 1.185 
12.240 1.187 
12.260 1.163 
12.280 1.135 
12.300 1.123 
12.320 1.138 
12.340 1.163 
12.360 1.193 
12.380 1.209 
12.400 1.224 
12.420 1.244 
12.440 1.266 
12.460 1.298 
12.480 1.328 
12.500 1.349 
12.520 1.373 
12.540 1.431 
12.560 1.502 
12.580 1.530 
12.600 1.494 
12.620 1.456 
